# Supplementary material for: The ISG Atlas: a loss-of-function analysis characterizes antiviral properties of interferon stimulated genes
Source: Nat Commun. 2026 May 8;17:4206. doi: 10.1038/s41467-026-72732-x (PMC13156316; doi:10.1038/s41467-026-72732-x)
Supplement: Supplementary file 3 — Supplementary Data 1 [file 41467_2026_72732_MOESM3_ESM.xlsx]

## Sheet: info
Supplementary Data 1 | CRISPR/Cas9 Guide Sequences, Overexpression ORFs, and qPCR Primers
Sheet	Description
guide sequences	Contains all targeted genes. Target is the targeted gene locus; fwd and rev are the corresponding complementary guide sequence templates designed for annealing and ligation into lentiCRISPRv2.
overexpression ORFs	Contains all target gene ORFs, and codon-optimized ORFs used to generate inducible epression constructs.
qPCR primers	Contains all the used qPCR primers. All sequences are in 5' to 3' orientation.

## Sheet: guide sequences
Gene Symbol	Sample_ID	Target	fwd	rev
AC005013.1	AC005013.1_1	CAGCGGGGCCAGCGTGCCCG	CACCGCAGCGGGGCCAGCGTGCCCG	AAACCGGGCACGCTGGCCCCGCTGC
	AC005013.1_2	CCTCTTGCAGGCGCTCGCCC	CACCGCCTCTTGCAGGCGCTCGCCC	AAACGGGCGAGCGCCTGCAAGAGGC
	AC005013.1_3	CCGGGGCGAGCGCCTGCAAG	CACCGCCGGGGCGAGCGCCTGCAAG	AAACCTTGCAGGCGCTCGCCCCGGC
ACO1	ACO1_1	AGAAGAACTCTGATCGAAAA	CACCGAGAAGAACTCTGATCGAAAA	AAACTTTTCGATCAGAGTTCTTCTC
	ACO1_2	TTCTTCTGGAAGCAGCCATT	CACCGTTCTTCTGGAAGCAGCCATT	AAACAATGGCTGCTTCCAGAAGAAC
	ACO1_3	AAACTCATCACAATTCCGAA	CACCGAAACTCATCACAATTCCGAA	AAACTTCGGAATTGTGATGAGTTTC
ADAM12	ADAM12_1	TGGGAAGAGTTTGTATCTGT	CACCGTGGGAAGAGTTTGTATCTGT	AAACACAGATACAAACTCTTCCCAC
	ADAM12_2	CGCTTTTCAGCTTCTTCGCT	CACCGCGCTTTTCAGCTTCTTCGCT	AAACAGCGAAGAAGCTGAAAAGCGC
	ADAM12_3	CGAAGAAGCTGAAAAGCGTC	CACCGCGAAGAAGCTGAAAAGCGTC	AAACGACGCTTTTCAGCTTCTTCGC
ADAMDEC1	ADAMDEC1_1	AACAACCAGACAGAAAAGCA	CACCGAACAACCAGACAGAAAAGCA	AAACTGCTTTTCTGTCTGGTTGTTC
	ADAMDEC1_2	TGCCGTCTTTACATCTAACC	CACCGTGCCGTCTTTACATCTAACC	AAACGGTTAGATGTAAAGACGGCAC
	ADAMDEC1_3	GTAGGGTCCGAATACTTTGT	CACCGGTAGGGTCCGAATACTTTGT	AAACACAAAGTATTCGGACCCTACC
ADAR	ADAR_1	CTGCAGGGGTATTCCCTCAG	CACCGCTGCAGGGGTATTCCCTCAG	AAACCTGAGGGAATACCCCTGCAGC
	ADAR_2	ATGGGTGTAGTATCCGCTGA	CACCGATGGGTGTAGTATCCGCTGA	AAACTCAGCGGATACTACACCCATC
	ADAR_3	GATGGGTGTAGTATCCGCTG	CACCGGATGGGTGTAGTATCCGCTG	AAACCAGCGGATACTACACCCATCC
ADORA3	ADORA3_1	GACAGAGCAGTGCTGTTGTT	CACCGGACAGAGCAGTGCTGTTGTT	AAACAACAACAGCACTGCTCTGTCC
	ADORA3_2	TGACAGAGCAGTGCTGTTGT	CACCGTGACAGAGCAGTGCTGTTGT	AAACACAACAGCACTGCTCTGTCAC
	ADORA3_3	CAACAGCACTGCTCTGTCAT	CACCGCAACAGCACTGCTCTGTCAT	AAACATGACAGAGCAGTGCTGTTGC
AIM2	AIM2_1	TCAGATGGAGAGTAAATACA	CACCGTCAGATGGAGAGTAAATACA	AAACTGTATTTACTCTCCATCTGAC
	AIM2_2	AAGGAGATACTCTTGCTAAC	CACCGAAGGAGATACTCTTGCTAAC	AAACGTTAGCAAGAGTATCTCCTTC
	AIM2_3	GATACTCTTGCTAACAGGCC	CACCGGATACTCTTGCTAACAGGCC	AAACGGCCTGTTAGCAAGAGTATCC
AKAP2	AKAP2_1	TCATCCTCAGAAAGCTGGGG	CACCGTCATCCTCAGAAAGCTGGGG	AAACCCCCAGCTTTCTGAGGATGAC
	AKAP2_2	ATATCATCCTCAGAAAGCTG	CACCGATATCATCCTCAGAAAGCTG	AAACCAGCTTTCTGAGGATGATATC
	AKAP2_3	AGATATCATCCTCAGAAAGC	CACCGAGATATCATCCTCAGAAAGC	AAACGCTTTCTGAGGATGATATCTC
ALOX5AP	ALOX5AP_1	TTTCCCAAATATGTAGCCAG	CACCGTTTCCCAAATATGTAGCCAG	AAACCTGGCTACATATTTGGGAAAC
	ALOX5AP_2	GTTTCCCAAATATGTAGCCA	CACCGGTTTCCCAAATATGTAGCCA	AAACTGGCTACATATTTGGGAAACC
	ALOX5AP_3	CGTTTCCCAAATATGTAGCC	CACCGCGTTTCCCAAATATGTAGCC	AAACGGCTACATATTTGGGAAACGC
ANKRD22	ANKRD22_1	TGATAGGCTGCTTGGCAGAT	CACCGTGATAGGCTGCTTGGCAGAT	AAACATCTGCCAAGCAGCCTATCAC
	ANKRD22_2	CTGATAGGCTGCTTGGCAGA	CACCGCTGATAGGCTGCTTGGCAGA	AAACTCTGCCAAGCAGCCTATCAGC
	ANKRD22_3	AGTCATTCTGATAGGCTGCT	CACCGAGTCATTCTGATAGGCTGCT	AAACAGCAGCCTATCAGAATGACTC
APOBEC3A	APOBEC3A_1	TAGGCTTGGAATATTCTCAA	CACCGTAGGCTTGGAATATTCTCAA	AAACTTGAGAATATTCCAAGCCTAC
	APOBEC3A_2	AATATTCTCAATGGCTATCA	CACCGAATATTCTCAATGGCTATCA	AAACTGATAGCCATTGAGAATATTC
	APOBEC3A_3	TGGCTATCAAGGCCACCATG	CACCGTGGCTATCAAGGCCACCATG	AAACCATGGTGGCCTTGATAGCCAC
APOBEC3G	APOBEC3G_1	GAATTATGACGGTGAGAAGT	CACCGGAATTATGACGGTGAGAAGT	AAACACTTCTCACCGTCATAATTCC
	APOBEC3G_2	GTTCCTGGCCGAGGACCCGA	CACCGGTTCCTGGCCGAGGACCCGA	AAACTCGGGTCCTCGGCCAGGAACC
	APOBEC3G_3	CGGGTCCTCGGCCAGGAACG	CACCGCGGGTCCTCGGCCAGGAACG	AAACCGTTCCTGGCCGAGGACCCGC
APOL1	APOL1_1	AGGCCTCATTATCAGTCAGC	CACCGAGGCCTCATTATCAGTCAGC	AAACGCTGACTGATAATGAGGCCTC
	APOL1_2	ACTCCTGCTGACTGATAATG	CACCGACTCCTGCTGACTGATAATG	AAACCATTATCAGTCAGCAGGAGTC
	APOL1_3	TGCTGACTGATAATGAGGCC	CACCGTGCTGACTGATAATGAGGCC	AAACGGCCTCATTATCAGTCAGCAC
APOL2	APOL2_1	TCTCTCTGCTCACTTGGTCC	CACCGTCTCTCTGCTCACTTGGTCC	AAACGGACCAAGTGAGCAGAGAGAC
	APOL2_2	GCAGATTCTCTCTGCTCACT	CACCGGCAGATTCTCTCTGCTCACT	AAACAGTGAGCAGAGAGAATCTGCC
	APOL2_3	TGCTGACTGATGATGAAGCC	CACCGTGCTGACTGATGATGAAGCC	AAACGGCTTCATCATCAGTCAGCAC
APOL3	APOL3_1	AAAGAAACGCTTTACTGAAG	CACCGAAAGAAACGCTTTACTGAAG	AAACCTTCAGTAAAGCGTTTCTTTC
	APOL3_2	TCTCTCCCGGAAGTATTTGG	CACCGTCTCTCCCGGAAGTATTTGG	AAACCCAAATACTTCCGGGAGAGAC
	APOL3_3	AAGAGGCCACCAAATACTTC	CACCGAAGAGGCCACCAAATACTTC	AAACGAAGTATTTGGTGGCCTCTTC
APOL4	APOL4_1	AGGCTTCATCGCTAGTCAGC	CACCGAGGCTTCATCGCTAGTCAGC	AAACGCTGACTAGCGATGAAGCCTC
	APOL4_2	TGCTGACTAGCGATGAAGCC	CACCGTGCTGACTAGCGATGAAGCC	AAACGGCTTCATCGCTAGTCAGCAC
	APOL4_3	CTGGAAGAGATTTGTGCGTG	CACCGCTGGAAGAGATTTGTGCGTG	AAACCACGCACAAATCTCTTCCAGC
APOL6	APOL6_1	GAGCGTCATCCTCATCCCTG	CACCGGAGCGTCATCCTCATCCCTG	AAACCAGGGATGAGGATGACGCTCC
	APOL6_2	TTCATTTCTCCTCAGGGATG	CACCGTTCATTTCTCCTCAGGGATG	AAACCATCCCTGAGGAGAAATGAAC
	APOL6_3	AGCTCCACGTCTTCACACAG	CACCGAGCTCCACGTCTTCACACAG	AAACCTGTGTGAAGACGTGGAGCTC
ARAP1	ARAP1_1	CAAGGACAAGCTCAGGCTGC	CACCGCAAGGACAAGCTCAGGCTGC	AAACGCAGCCTGAGCTTGTCCTTGC
	ARAP1_2	TGCTGGGCAAGGACAAGCTC	CACCGTGCTGGGCAAGGACAAGCTC	AAACGAGCTTGTCCTTGCCCAGCAC
	ARAP1_3	CGCAGCTATTGTGCTGGGCA	CACCGCGCAGCTATTGTGCTGGGCA	AAACTGCCCAGCACAATAGCTGCGC
ARL9	ARL9_1	CGCGGCGCTGGGGATGGAGA	CACCGCGCGGCGCTGGGGATGGAGA	AAACTCTCCATCCCCAGCGCCGCGC
	ARL9_2	GCGGCGCTGGGGATGGAGAG	CACCGGCGGCGCTGGGGATGGAGAG	AAACCTCTCCATCCCCAGCGCCGCC
	ARL9_3	AGAGAAGGAAAAGGAGACGC	CACCGAGAGAAGGAAAAGGAGACGC	AAACGCGTCTCCTTTTCCTTCTCTC
ASGR1	ASGR1_1	TCTCCCGCTCAGGCTCAGAA	CACCGTCTCCCGCTCAGGCTCAGAA	AAACTTCTGAGCCTGAGCGGGAGAC
	ASGR1_2	CTCAGAAAGGACCTGCTGCC	CACCGCTCAGAAAGGACCTGCTGCC	AAACGGCAGCAGGTCCTTTCTGAGC
	ASGR1_3	CGTGCTCCACCCAGTTGACC	CACCGCGTGCTCCACCCAGTTGACC	AAACGGTCAACTGGGTGGAGCACGC
ATF3	ATF3_1	TAGCCCCTGAAGAAGATGAA	CACCGTAGCCCCTGAAGAAGATGAA	AAACTTCATCTTCTTCAGGGGCTAC
	ATF3_2	AAAGTGCCGAAACAAGAAGA	CACCGAAAGTGCCGAAACAAGAAGA	AAACTCTTCTTGTTTCGGCACTTTC
	ATF3_3	AGAAGGCACTCACTTTCTGC	CACCGAGAAGGCACTCACTTTCTGC	AAACGCAGAAAGTGAGTGCCTTCTC
ATF7IP	ATF7IP_1	GCCTTAAAGACTTTTTTCTG	CACCGGCCTTAAAGACTTTTTTCTG	AAACCAGAAAAAAGTCTTTAAGGCC
	ATF7IP_2	GCAACTTGAAGCAGTGTACA	CACCGGCAACTTGAAGCAGTGTACA	AAACTGTACACTGCTTCAAGTTGCC
	ATF7IP_3	ATGTTTTCCAAAGGTGAGGT	CACCGATGTTTTCCAAAGGTGAGGT	AAACACCTCACCTTTGGAAAACATC
ATXN1	ATXN1_1	TCGACTCCAGCACCGTAGAG	CACCGTCGACTCCAGCACCGTAGAG	AAACCTCTACGGTGCTGGAGTCGAC
	ATXN1_2	CCCGACGGCGAACTGTATCA	CACCGCCCGACGGCGAACTGTATCA	AAACTGATACAGTTCGCCGTCGGGC
	ATXN1_3	CGTTGCTTATCTCTGCACTC	CACCGCGTTGCTTATCTCTGCACTC	AAACGAGTGCAGAGATAAGCAACGC
BATF	BATF_1	CACATCATCAGATGAGTCCT	CACCGCACATCATCAGATGAGTCCT	AAACAGGACTCATCTGATGATGTGC
	BATF_2	TCACATCATCAGATGAGTCC	CACCGTCACATCATCAGATGAGTCC	AAACGGACTCATCTGATGATGTGAC
	BATF_3	ATGTGAGAAGAGTTCAGAGG	CACCGATGTGAGAAGAGTTCAGAGG	AAACCCTCTGAACTCTTCTCACATC
BATF2	BATF2_1	TCATGCCCCACAGGACCCCA	CACCGTCATGCCCCACAGGACCCCA	AAACTGGGGTCCTGTGGGGCATGAC
	BATF2_2	GCTGCCTTTGTTGCTCCTTG	CACCGGCTGCCTTTGTTGCTCCTTG	AAACCAAGGAGCAACAAAGGCAGCC
	BATF2_3	AGGACCCCAAGGAGCAACAA	CACCGAGGACCCCAAGGAGCAACAA	AAACTTGTTGCTCCTTGGGGTCCTC
BORCS8	BORCS8_1	CCACGGATGGCTCGTTGGCC	CACCGCCACGGATGGCTCGTTGGCC	AAACGGCCAACGAGCCATCCGTGGC
	BORCS8_2	CCTGGCCAACGAGCCATCCG	CACCGCCTGGCCAACGAGCCATCCG	AAACCGGATGGCTCGTTGGCCAGGC
	BORCS8_3	AGCCGGTACAGGGCCACGGA	CACCGAGCCGGTACAGGGCCACGGA	AAACTCCGTGGCCCTGTACCGGCTC
BRD3	BRD3_1	GGGGGCGACTGTCGTGGCGG	CACCGGGGGGCGACTGTCGTGGCGG	AAACCCGCCACGACAGTCGCCCCCC
	BRD3_2	CCCCGCGGGGGCGACTGTCG	CACCGCCCCGCGGGGGCGACTGTCG	AAACCGACAGTCGCCCCCGCGGGGC
	BRD3_3	CGCCACGACAGTCGCCCCCG	CACCGCGCCACGACAGTCGCCCCCG	AAACCGGGGGCGACTGTCGTGGCGC
BST2	BST2_1	GTACCGCAGAAGAGAAAACC	CACCGGTACCGCAGAAGAGAAAACC	AAACGGTTTTCTCTTCTGCGGTACC
	BST2_2	AGCTGGAGTCCTGGGAGCTG	CACCGAGCTGGAGTCCTGGGAGCTG	AAACCAGCTCCCAGGACTCCAGCTC
	BST2_3	GAGCTGGAGTCCTGGGAGCT	CACCGGAGCTGGAGTCCTGGGAGCT	AAACAGCTCCCAGGACTCCAGCTCC
C19orf66	C19ORF66_1	CCGGACGCTCTTCTCCAGCT	CACCGCCGGACGCTCTTCTCCAGCT	AAACAGCTGGAGAAGAGCGTCCGGC
	C19ORF66_2	CCCAGCTGGAGAAGAGCGTC	CACCGCCCAGCTGGAGAAGAGCGTC	AAACGACGCTCTTCTCCAGCTGGGC
	C19ORF66_3	GAAACTTCTCCCGGAGGCGC	CACCGGAAACTTCTCCCGGAGGCGC	AAACGCGCCTCCGGGAGAAGTTTCC
C6orf100	C6ORF100_1	GCTTCTTCTCAGCTCCCAGA	CACCGGCTTCTTCTCAGCTCCCAGA	AAACTCTGGGAGCTGAGAAGAAGCC
	C6ORF100_2	ATCCTGTCCAGGATCCATCT	CACCGATCCTGTCCAGGATCCATCT	AAACAGATGGATCCTGGACAGGATC
	C6ORF100_3	CATCCTGTCCAGGATCCATC	CACCGCATCCTGTCCAGGATCCATC	AAACGATGGATCCTGGACAGGATGC
C9orf91	C9ORF91_1	GCAATTCTTGTCCTAACGAG	CACCGGCAATTCTTGTCCTAACGAG	AAACCTCGTTAGGACAAGAATTGCC
	C9ORF91_2	GATATATCATCTACAACTCG	CACCGGATATATCATCTACAACTCG	AAACCGAGTTGTAGATGATATATCC
	C9ORF91_3	GTTTGCCTTGGGGAACCACT	CACCGGTTTGCCTTGGGGAACCACT	AAACAGTGGTTCCCCAAGGCAAACC
CAPN15	CAPN15_1	GGTCATGCCCTCACGGCCCT	CACCGGGTCATGCCCTCACGGCCCT	AAACAGGGCCGTGAGGGCATGACCC
	CAPN15_2	TCCTGTGCCCAGGGCCGTGA	CACCGTCCTGTGCCCAGGGCCGTGA	AAACTCACGGCCCTGGGCACAGGAC
	CAPN15_3	AGTAGCAGGTCATGCCCTCA	CACCGAGTAGCAGGTCATGCCCTCA	AAACTGAGGGCATGACCTGCTACTC
CASP1	CASP1_1	GGCATCTGCGCTCTACCATC	CACCGGGCATCTGCGCTCTACCATC	AAACGATGGTAGAGCGCAGATGCCC
	CASP1_2	TGTCAAAGTCACTCTTTCAG	CACCGTGTCAAAGTCACTCTTTCAG	AAACCTGAAAGAGTGACTTTGACAC
	CASP1_3	AGATGTTTCTACCTCTTCCC	CACCGAGATGTTTCTACCTCTTCCC	AAACGGGAAGAGGTAGAAACATCTC
CBFA2T3	CBFA2T3_1	TCCGTTGGTCGCAGCCCCAG	CACCGTCCGTTGGTCGCAGCCCCAG	AAACCTGGGGCTGCGACCAACGGAC
	CBFA2T3_2	CTTAGCTTTCCTGTCCACTG	CACCGCTTAGCTTTCCTGTCCACTG	AAACCAGTGGACAGGAAAGCTAAGC
	CBFA2T3_3	TGGTCGCAGCCCCAGTGGAC	CACCGTGGTCGCAGCCCCAGTGGAC	AAACGTCCACTGGGGCTGCGACCAC
CCL13	CCL13_1	ATGTGAAGCAGCAAGTAGAT	CACCGATGTGAAGCAGCAAGTAGAT	AAACATCTACTTGCTGCTTCACATC
	CCL13_2	AATGTGAAGCAGCAAGTAGA	CACCGAATGTGAAGCAGCAAGTAGA	AAACTCTACTTGCTGCTTCACATTC
	CCL13_3	GTAAGAAGATCTCCTTGCAG	CACCGGTAAGAAGATCTCCTTGCAG	AAACCTGCAAGGAGATCTTCTTACC
CCL2	CCL2_1	ACTGGGGCATTGATTGCATC	CACCGACTGGGGCATTGATTGCATC	AAACGATGCAATCAATGCCCCAGTC
	CCL2_2	GTTATAACAGCAGGTGACTG	CACCGGTTATAACAGCAGGTGACTG	AAACCAGTCACCTGCTGTTATAACC
	CCL2_3	AGTTATAACAGCAGGTGACT	CACCGAGTTATAACAGCAGGTGACT	AAACAGTCACCTGCTGTTATAACTC
CCL24	CCL24_1	CTCTCCTCTTCTAGGCTCTG	CACCGCTCTCCTCTTCTAGGCTCTG	AAACCAGAGCCTAGAAGAGGAGAGC
	CCL24_2	AGAACATGCAGCAGGGAGAG	CACCGAGAACATGCAGCAGGGAGAG	AAACCTCTCCCTGCTGCATGTTCTC
	CCL24_3	AAGAACATGCAGCAGGGAGA	CACCGAAGAACATGCAGCAGGGAGA	AAACTCTCCCTGCTGCATGTTCTTC
CCL7	CCL7_1	ATTGATAAATCTGTAGCAGC	CACCGATTGATAAATCTGTAGCAGC	AAACGCTGCTACAGATTTATCAATC
	CCL7_2	AGCTCTCCAGCCTCTGCTTA	CACCGAGCTCTCCAGCCTCTGCTTA	AAACTAAGCAGAGGCTGGAGAGCTC
	CCL7_3	ATAAGAAAATCCCTAAGCAG	CACCGATAAGAAAATCCCTAAGCAG	AAACCTGCTTAGGGATTTTCTTATC
CCL8	CCL8_1	AAAGCAGCAGGTGATTGGAA	CACCGAAAGCAGCAGGTGATTGGAA	AAACTTCCAATCACCTGCTGCTTTC
	CCL8_2	ACGTTAAAGCAGCAGGTGAT	CACCGACGTTAAAGCAGCAGGTGAT	AAACATCACCTGCTGCTTTAACGTC
	CCL8_3	ATAGGAAAATTCCTATCCAG	CACCGATAGGAAAATTCCTATCCAG	AAACCTGGATAGGAATTTTCCTATC
CCNA1	CCNA1_1	TTTAGGGGATCACAAGAATC	CACCGTTTAGGGGATCACAAGAATC	AAACGATTCTTGTGATCCCCTAAAC
	CCNA1_2	TTTCTTTCCAGCTGGAGGGA	CACCGTTTCTTTCCAGCTGGAGGGA	AAACTCCCTCCAGCTGGAAAGAAAC
	CCNA1_3	GAAAATGCCTTCCCTCCAGC	CACCGGAAAATGCCTTCCCTCCAGC	AAACGCTGGAGGGAAGGCATTTTCC
CCR1	CCR1_1	TCATAGTCCTCTGTGGTGTT	CACCGTCATAGTCCTCTGTGGTGTT	AAACAACACCACAGAGGACTATGAC
	CCR1_2	GGAAACTCCAAACACCACAG	CACCGGGAAACTCCAAACACCACAG	AAACCTGTGGTGTTTGGAGTTTCCC
	CCR1_3	GGTCGTGTCATAGTCCTCTG	CACCGGGTCGTGTCATAGTCCTCTG	AAACCAGAGGACTATGACACGACCC
CCR2	CCR2_1	GATAAACCGAGAACGAGATG	CACCGGATAAACCGAGAACGAGATG	AAACCATCTCGTTCTCGGTTTATCC
	CCR2_2	GACTTCTTCACCGCTCTCGT	CACCGGACTTCTTCACCGCTCTCGT	AAACACGAGAGCGGTGAAGAAGTCC
	CCR2_3	ATCAGAAATACCAACGAGAG	CACCGATCAGAAATACCAACGAGAG	AAACCTCTCGTTGGTATTTCTGATC
CD180	CD180_1	TTGTGTTTGGTAGAGTGTCA	CACCGTTGTGTTTGGTAGAGTGTCA	AAACTGACACTCTACCAAACACAAC
	CD180_2	AAGATTCATGAGTCTGCTGA	CACCGAAGATTCATGAGTCTGCTGA	AAACTCAGCAGACTCATGAATCTTC
	CD180_3	ATACCTAGTTAAATCCAAAA	CACCGATACCTAGTTAAATCCAAAA	AAACTTTTGGATTTAACTAGGTATC
CD274	CD274_1	CTTTTTAGCATTTACTGTCA	CACCGCTTTTTAGCATTTACTGTCA	AAACTGACAGTAAATGCTAAAAAGC
	CD274_2	ATTTACTGTCACGGTTCCCA	CACCGATTTACTGTCACGGTTCCCA	AAACTGGGAACCGTGACAGTAAATC
	CD274_3	TCTACCACATATAGGTCCTT	CACCGTCTACCACATATAGGTCCTT	AAACAAGGACCTATATGTGGTAGAC
CD38	CD38_1	ATGTAGACTGCCAAAGTGTA	CACCGATGTAGACTGCCAAAGTGTA	AAACTACACTTTGGCAGTCTACATC
	CD38_2	TGTAGACTGCCAAAGTGTAT	CACCGTGTAGACTGCCAAAGTGTAT	AAACATACACTTTGGCAGTCTACAC
	CD38_3	AGTGTATGGGATGCTTTCAA	CACCGAGTGTATGGGATGCTTTCAA	AAACTTGAAAGCATCCCATACACTC
CD69	CD69_1	TGTTGAGAAATGGGGACTGG	CACCGTGTTGAGAAATGGGGACTGG	AAACCCAGTCCCCATTTCTCAACAC
	CD69_2	ACGTGTTGAGAAATGGGGAC	CACCGACGTGTTGAGAAATGGGGAC	AAACGTCCCCATTTCTCAACACGTC
	CD69_3	ACACAGGACAGGAACTTGGA	CACCGACACAGGACAGGAACTTGGA	AAACTCCAAGTTCCTGTCCTGTGTC
CD80	CD80_1	CTTTCACTTCCTTGGTCACG	CACCGCTTTCACTTCCTTGGTCACG	AAACCGTGACCAAGGAAGTGAAAGC
	CD80_2	AGGTGTTATCCACGTGACCA	CACCGAGGTGTTATCCACGTGACCA	AAACTGGTCACGTGGATAACACCTC
	CD80_3	GACCAAGGAAGTGAAAGAAG	CACCGGACCAAGGAAGTGAAAGAAG	AAACCTTCTTTCACTTCCTTGGTCC
CEACAM1	CEACAM1_1	GTAGTGAGCTGGGCAGTGGT	CACCGGTAGTGAGCTGGGCAGTGGT	AAACACCACTGCCCAGCTCACTACC
	CEACAM1_2	AGTAGTGAGCTGGGCAGTGG	CACCGAGTAGTGAGCTGGGCAGTGG	AAACCCACTGCCCAGCTCACTACTC
	CEACAM1_3	TTCAGTAGTGAGCTGGGCAG	CACCGTTCAGTAGTGAGCTGGGCAG	AAACCTGCCCAGCTCACTACTGAAC
CFB	CFB_1	CAGGTGTGACCACCACTCCA	CACCGCAGGTGTGACCACCACTCCA	AAACTGGAGTGGTGGTCACACCTGC
	CFB_2	CCGGGCCAAAGACCATGGAG	CACCGCCGGGCCAAAGACCATGGAG	AAACCTCCATGGTCTTTGGCCCGGC
	CFB_3	GACCACCACTCCATGGTCTT	CACCGGACCACCACTCCATGGTCTT	AAACAAGACCATGGAGTGGTGGTCC
CFHR1	CFHR1_1	GAAAATCACAAAATGTTGCT	CACCGGAAAATCACAAAATGTTGCT	AAACAGCAACATTTTGTGATTTTCC
	CFHR1_2	AAAATATAAGCCATTTTCCC	CACCGAAAATATAAGCCATTTTCCC	AAACGGGAAAATGGCTTATATTTTC
	CFHR1_3	GGAAAATCACAAAATGTTGC	CACCGGGAAAATCACAAAATGTTGC	AAACGCAACATTTTGTGATTTTCCC
CH25H	CH25H_1	CCTGGGGGTCGGAGCAGTTG	CACCGCCTGGGGGTCGGAGCAGTTG	AAACCAACTGCTCCGACCCCCAGGC
	CH25H_2	GCTGCAAAGGACCTGGGGGT	CACCGGCTGCAAAGGACCTGGGGGT	AAACACCCCCAGGTCCTTTGCAGCC
	CH25H_3	CCACAACTGCTCCGACCCCC	CACCGCCACAACTGCTCCGACCCCC	AAACGGGGGTCGGAGCAGTTGTGGC
CHST2	CHST2_1	CCCGGGGGCAGAGCTCGCTG	CACCGCCCGGGGGCAGAGCTCGCTG	AAACCAGCGAGCTCTGCCCCCGGGC
	CHST2_2	CCGCAGCGAGCTCTGCCCCC	CACCGCCGCAGCGAGCTCTGCCCCC	AAACGGGGGCAGAGCTCGCTGCGGC
	CHST2_3	AGCCGAGGGAGCGCGCCCGG	CACCGAGCCGAGGGAGCGCGCCCGG	AAACCCGGGCGCGCTCCCTCGGCTC
CLEC5A	CLEC5A_1	GATAAAATTCCCAGTCTTTG	CACCGGATAAAATTCCCAGTCTTTG	AAACCAAAGACTGGGAATTTTATCC
	CLEC5A_2	TTCAGTCTGCCCCAAAGACT	CACCGTTCAGTCTGCCCCAAAGACT	AAACAGTCTTTGGGGCAGACTGAAC
	CLEC5A_3	ATTCCAAGATGATTCAGAAG	CACCGATTCCAAGATGATTCAGAAG	AAACCTTCTGAATCATCTTGGAATC
CLECL1	CLECL1_1	TCTCGAATACTTGTATGACA	CACCGTCTCGAATACTTGTATGACA	AAACTGTCATACAAGTATTCGAGAC
	CLECL1_2	GTGTTCAGTCTTACTAATCA	CACCGGTGTTCAGTCTTACTAATCA	AAACTGATTAGTAAGACTGAACACC
	CLECL1_3	ATTAGTAAGACTGAACACAT	CACCGATTAGTAAGACTGAACACAT	AAACATGTGTTCAGTCTTACTAATC
CMKLR1	CMKLR1_1	GTATTCATCACCGTAACTGA	CACCGGTATTCATCACCGTAACTGA	AAACTCAGTTACGGTGATGAATACC
	CMKLR1_2	TACAACACTTCCATCAGTTA	CACCGTACAACACTTCCATCAGTTA	AAACTAACTGATGGAAGTGTTGTAC
	CMKLR1_3	TAAGTCCTCCAAAACCACAA	CACCGTAAGTCCTCCAAAACCACAA	AAACTTGTGGTTTTGGAGGACTTAC
CMPK2	CMPK2_1	CCGGGCTTCAGGAATAAAGG	CACCGCCGGGCTTCAGGAATAAAGG	AAACCCTTTATTCCTGAAGCCCGGC
	CMPK2_2	CCTCCTTTATTCCTGAAGCC	CACCGCCTCCTTTATTCCTGAAGCC	AAACGGCTTCAGGAATAAAGGAGGC
	CMPK2_3	CTCCTTTATTCCTGAAGCCC	CACCGCTCCTTTATTCCTGAAGCCC	AAACGGGCTTCAGGAATAAAGGAGC
CNP	CNP_1	TCTCCCGGCAGTCGTCCCTG	CACCGTCTCCCGGCAGTCGTCCCTG	AAACCAGGGACGACTGCCGGGAGAC
	CNP_2	TCTCCCTGGGCTCATCCCCA	CACCGTCTCCCTGGGCTCATCCCCA	AAACTGGGGATGAGCCCAGGGAGAC
	CNP_3	CGTCCCTGGGGATGAGCCCA	CACCGCGTCCCTGGGGATGAGCCCA	AAACTGGGCTCATCCCCAGGGACGC
CTAGE1	CTAGE1_1	AAAACCATAAGGATGAGAAT	CACCGAAAACCATAAGGATGAGAAT	AAACATTCTCATCCTTATGGTTTTC
	CTAGE1_2	TTTTTGCTGTTCTCTTCTTG	CACCGTTTTTGCTGTTCTCTTCTTG	AAACCAAGAAGAGAACAGCAAAAAC
	CTAGE1_3	GTTTTAGATCAGTTACGAGT	CACCGGTTTTAGATCAGTTACGAGT	AAACACTCGTAACTGATCTAAAACC
CX3CR1	CX3CR1_1	TGATTCAGGGAACTGATCCA	CACCGTGATTCAGGGAACTGATCCA	AAACTGGATCAGTTCCCTGAATCAC
	CX3CR1_2	AGTTTTCTGTCACTGATTCA	CACCGAGTTTTCTGTCACTGATTCA	AAACTGAATCAGTGACAGAAAACTC
	CX3CR1_3	TGAGTACGATGATTTGGCTG	CACCGTGAGTACGATGATTTGGCTG	AAACCAGCCAAATCATCGTACTCAC
CXCL10	CXCL10_1	CAGCGTACAGTTCTAGAGAG	CACCGCAGCGTACAGTTCTAGAGAG	AAACCTCTCTAGAACTGTACGCTGC
	CXCL10_2	TTGATTACTAATGCTGATGC	CACCGTTGATTACTAATGCTGATGC	AAACGCATCAGCATTAGTAATCAAC
	CXCL10_3	GTAATCAACCTGTTAATCCA	CACCGGTAATCAACCTGTTAATCCA	AAACTGGATTAACAGGTTGATTACC
CXCL11	CXCL11_1	AGCGTCCTCTTTTGAACATG	CACCGAGCGTCCTCTTTTGAACATG	AAACCATGTTCAAAAGAGGACGCTC
	CXCL11_2	CAGCGTCCTCTTTTGAACAT	CACCGCAGCGTCCTCTTTTGAACAT	AAACATGTTCAAAAGAGGACGCTGC
	CXCL11_3	ACAGCGTCCTCTTTTGAACA	CACCGACAGCGTCCTCTTTTGAACA	AAACTGTTCAAAAGAGGACGCTGTC
CXCL3	CXCL3_1	GGGACCTTACATTCACACTT	CACCGGGGACCTTACATTCACACTT	AAACAAGTGTGAATGTAAGGTCCCC
	CXCL3_2	ACATCCAAAGTGTGAATGTA	CACCGACATCCAAAGTGTGAATGTA	AAACTACATTCACACTTTGGATGTC
	CXCL3_3	AGTGTGAATGTAAGGTCCCC	CACCGAGTGTGAATGTAAGGTCCCC	AAACGGGGACCTTACATTCACACTC
CXCL9	CXCL9_1	GCGACCCTTTCTCACTACTG	CACCGGCGACCCTTTCTCACTACTG	AAACCAGTAGTGAGAAAGGGTCGCC
	CXCL9_2	CAGCGACCCTTTCTCACTAC	CACCGCAGCGACCCTTTCTCACTAC	AAACGTAGTGAGAAAGGGTCGCTGC
	CXCL9_3	AGGAACCCCAGTAGTGAGAA	CACCGAGGAACCCCAGTAGTGAGAA	AAACTTCTCACTACTGGGGTTCCTC
CYP2J2	CYP2J2_1	AACCTTTTTAGCTTGGAGCT	CACCGAACCTTTTTAGCTTGGAGCT	AAACAGCTCCAAGCTAAAAAGGTTC
	CYP2J2_2	GTTTTGGTCCATGTGGATAA	CACCGGTTTTGGTCCATGTGGATAA	AAACTTATCCACATGGACCAAAACC
	CYP2J2_3	CAAAGAAGCCCTTATCCACA	CACCGCAAAGAAGCCCTTATCCACA	AAACTGTGGATAAGGGCTTCTTTGC
DCT	DCT_1	CCCCCACCAAAGGGGGCTCA	CACCGCCCCCACCAAAGGGGGCTCA	AAACTGAGCCCCCTTTGGTGGGGGC
	DCT_2	ATAAAGCCATGAGCCCCCTT	CACCGATAAAGCCATGAGCCCCCTT	AAACAAGGGGGCTCATGGCTTTATC
	DCT_3	GCAGAAACCCCCACCAAAGG	CACCGGCAGAAACCCCCACCAAAGG	AAACCCTTTGGTGGGGGTTTCTGCC
DDX58	DDX58_1	AGAAGAGGTGCAGTATATTC	CACCGAGAAGAGGTGCAGTATATTC	AAACGAATATACTGCACCTCTTCTC
	DDX58_2	TCAGGCTGAGAAAAACAACA	CACCGTCAGGCTGAGAAAAACAACA	AAACTGTTGTTTTTCTCAGCCTGAC
	DDX58_3	CAGGCTGAGAAAAACAACAA	CACCGCAGGCTGAGAAAAACAACAA	AAACTTGTTGTTTTTCTCAGCCTGC
DDX60	DDX60_1	TCTGAATTTTTTTTGATTGA	CACCGTCTGAATTTTTTTTGATTGA	AAACTCAATCAAAAAAAATTCAGAC
	DDX60_2	TGAATTTTTTTTGATTGATG	CACCGTGAATTTTTTTTGATTGATG	AAACCATCAATCAAAAAAAATTCAC
	DDX60_3	TGTGAGATATCATTTAAGCC	CACCGTGTGAGATATCATTTAAGCC	AAACGGCTTAAATGATATCTCACAC
DDX60L	DDX60L_1	ACCCAGGCATGTGACAAGCA	CACCGACCCAGGCATGTGACAAGCA	AAACTGCTTGTCACATGCCTGGGTC
	DDX60L_2	TCCTTGCTTGTCACATGCCT	CACCGTCCTTGCTTGTCACATGCCT	AAACAGGCATGTGACAAGCAAGGAC
	DDX60L_3	TGGGTGTAAAATCATTCAAG	CACCGTGGGTGTAAAATCATTCAAG	AAACCTTGAATGATTTTACACCCAC
DEFB1	DEFB1_1	ACAGGTGGTAACTTTCTCAC	CACCGACAGGTGGTAACTTTCTCAC	AAACGTGAGAAAGTTACCACCTGTC
	DEFB1_2	GGTAACTTTCTCACAGGCCT	CACCGGGTAACTTTCTCACAGGCCT	AAACAGGCCTGTGAGAAAGTTACCC
	DEFB1_3	AATGATCAGATCTGTGGCCA	CACCGAATGATCAGATCTGTGGCCA	AAACTGGCCACAGATCTGATCATTC
DHX58	DHX58_1	CTTCACCATGCTGGGTCACC	CACCGCTTCACCATGCTGGGTCACC	AAACGGTGACCCAGCATGGTGAAGC
	DHX58_2	GTGCACCTGGTGACCCAGCA	CACCGGTGCACCTGGTGACCCAGCA	AAACTGCTGGGTCACCAGGTGCACC
	DHX58_3	CCTGAACTCTTCACCATGCT	CACCGCCTGAACTCTTCACCATGCT	AAACAGCATGGTGAAGAGTTCAGGC
DOK1	DOK1_1	TCTCTCTCTCTCCCTAGAGG	CACCGTCTCTCTCTCTCCCTAGAGG	AAACCCTCTAGGGAGAGAGAGAGAC
	DOK1_2	CAGGTCTTCCTCCACCTCTA	CACCGCAGGTCTTCCTCCACCTCTA	AAACTAGAGGTGGAGGAAGACCTGC
	DOK1_3	CTCTCTCTCCCTAGAGGTGG	CACCGCTCTCTCTCCCTAGAGGTGG	AAACCCACCTCTAGGGAGAGAGAGC
DOK2	DOK2_1	CATACAGTGAGGCGCCGAAG	CACCGCATACAGTGAGGCGCCGAAG	AAACCTTCGGCGCCTCACTGTATGC
	DOK2_2	GTCCGACCCTCCATACAGTG	CACCGGTCCGACCCTCCATACAGTG	AAACCACTGTATGGAGGGTCGGACC
	DOK2_3	TTCGGCGCCTCACTGTATGG	CACCGTTCGGCGCCTCACTGTATGG	AAACCCATACAGTGAGGCGCCGAAC
DOK3	DOK3_1	CCCTCCCGCAGAAGTGCTGG	CACCGCCCTCCCGCAGAAGTGCTGG	AAACCCAGCACTTCTGCGGGAGGGC
	DOK3_2	AGAAGTGCTGGCGGAAGGTG	CACCGAGAAGTGCTGGCGGAAGGTG	AAACCACCTTCCGCCAGCACTTCTC
	DOK3_3	GAAGTGCTGGCGGAAGGTGT	CACCGGAAGTGCTGGCGGAAGGTGT	AAACACACCTTCCGCCAGCACTTCC
DTX3L	DTX3L_1	TAATGTCTCCACTGAAGCTA	CACCGTAATGTCTCCACTGAAGCTA	AAACTAGCTTCAGTGGAGACATTAC
	DTX3L_2	GGTACCAGGAAAATGGGCAC	CACCGGGTACCAGGAAAATGGGCAC	AAACGTGCCCATTTTCCTGGTACCC
	DTX3L_3	TCAGTGGGTACCAGGAAAAT	CACCGTCAGTGGGTACCAGGAAAAT	AAACATTTTCCTGGTACCCACTGAC
DUSP7	DUSP7_1	CGCGGAGCTGGTTTTTCATG	CACCGCGCGGAGCTGGTTTTTCATG	AAACCATGAAAAACCAGCTCCGCGC
	DUSP7_2	CCCATGAAAAACCAGCTCCG	CACCGCCCATGAAAAACCAGCTCCG	AAACCGGAGCTGGTTTTTCATGGGC
	DUSP7_3	ACATGTGCGCCCGCGCTGGG	CACCGACATGTGCGCCCGCGCTGGG	AAACCCCAGCGCGGGCGCACATGTC
EIF2AK2	EIF2AK2_1	ACATTTCAAGTTATAATAGA	CACCGACATTTCAAGTTATAATAGA	AAACTCTATTATAACTTGAAATGTC
	EIF2AK2_2	GATGGAAGAGAATTTCCAGA	CACCGGATGGAAGAGAATTTCCAGA	AAACTCTGGAAATTCTCTTCCATCC
	EIF2AK2_3	AGAGAATTTCCAGAAGGTGA	CACCGAGAGAATTTCCAGAAGGTGA	AAACTCACCTTCTGGAAATTCTCTC
EMP1	EMP1_1	GAAGGCCTGCACTGTCTTGA	CACCGGAAGGCCTGCACTGTCTTGA	AAACTCAAGACAGTGCAGGCCTTCC
	EMP1_2	TGAAGGCCTGCACTGTCTTG	CACCGTGAAGGCCTGCACTGTCTTG	AAACCAAGACAGTGCAGGCCTTCAC
	EMP1_3	AGATGCCCTCAAGACAGTGC	CACCGAGATGCCCTCAAGACAGTGC	AAACGCACTGTCTTGAGGGCATCTC
EMR3	EMR3_1	TTCTCTGTCCATCCCAGTCC	CACCGTTCTCTGTCCATCCCAGTCC	AAACGGACTGGGATGGACAGAGAAC
	EMR3_2	CAGGGAGAGTCCACCAGGAC	CACCGCAGGGAGAGTCCACCAGGAC	AAACGTCCTGGTGGACTCTCCCTGC
	EMR3_3	TCTGTCCATCCCAGTCCTGG	CACCGTCTGTCCATCCCAGTCCTGG	AAACCCAGGACTGGGATGGACAGAC
ENG	ENG_1	CCACAGGCTGAAGGTCACAA	CACCGCCACAGGCTGAAGGTCACAA	AAACTTGTGACCTTCAGCCTGTGGC
	ENG_2	CCATTGTGACCTTCAGCCTG	CACCGCCATTGTGACCTTCAGCCTG	AAACCAGGCTGAAGGTCACAATGGC
	ENG_3	CATTGTGACCTTCAGCCTGT	CACCGCATTGTGACCTTCAGCCTGT	AAACACAGGCTGAAGGTCACAATGC
ENPP2	ENPP2_1	TCCAACGGCAAAAGTGAACA	CACCGTCCAACGGCAAAAGTGAACA	AAACTGTTCACTTTTGCCGTTGGAC
	ENPP2_2	CTCCAACGGCAAAAGTGAAC	CACCGCTCCAACGGCAAAAGTGAAC	AAACGTTCACTTTTGCCGTTGGAGC
	ENPP2_3	TCCCTGTTCACTTTTGCCGT	CACCGTCCCTGTTCACTTTTGCCGT	AAACACGGCAAAAGTGAACAGGGAC
EPHB2	EPHB2_1	CCACTCACCTCTTCCCACTG	CACCGCCACTCACCTCTTCCCACTG	AAACCAGTGGGAAGAGGTGAGTGGC
	EPHB2_2	ATTTTACCCACAGTGGGAAG	CACCGATTTTACCCACAGTGGGAAG	AAACCTTCCCACTGTGGGTAAAATC
	EPHB2_3	GAACACGATCCGCACGTACC	CACCGGAACACGATCCGCACGTACC	AAACGGTACGTGCGGATCGTGTTCC
EPSTI1	EPSTI1_1	GCCTGGCTTAGTTGCGGAGC	CACCGGCCTGGCTTAGTTGCGGAGC	AAACGCTCCGCAACTAAGCCAGGCC
	EPSTI1_2	CTTAGTTGCGGAGCAGGAGC	CACCGCTTAGTTGCGGAGCAGGAGC	AAACGCTCCTGCTCCGCAACTAAGC
	EPSTI1_3	GGAGCAGGAGCTGGCCAACC	CACCGGGAGCAGGAGCTGGCCAACC	AAACGGTTGGCCAGCTCCTGCTCCC
ETV7	ETV7_1	TATTTCTCCTATAAGCCCTG	CACCGTATTTCTCCTATAAGCCCTG	AAACCAGGGCTTATAGGAGAAATAC
	ETV7_2	GGGGAGGCATGGCTGCCACA	CACCGGGGGAGGCATGGCTGCCACA	AAACTGTGGCAGCCATGCCTCCCCC
	ETV7_3	GTGGGTGCCTAGGGGAGGCA	CACCGGTGGGTGCCTAGGGGAGGCA	AAACTGCCTCCCCTAGGCACCCACC
EVI2A	EVI2A_1	TCCATGTCCGTGGGCATGCT	CACCGTCCATGTCCGTGGGCATGCT	AAACAGCATGCCCACGGACATGGAC
	EVI2A_2	CAGATTGCCAAGCATGCCCA	CACCGCAGATTGCCAAGCATGCCCA	AAACTGGGCATGCTTGGCAATCTGC
	EVI2A_3	CCTGTGTGTTCCATGTCCGT	CACCGCCTGTGTGTTCCATGTCCGT	AAACACGGACATGGAACACACAGGC
EZH1	EZH1_1	GCTTTGCTAGGCTTTGTATG	CACCGGCTTTGCTAGGCTTTGTATG	AAACCATACAAAGCCTAGCAAAGCC
	EZH1_2	GTATGTGGCAAATTTTGCAA	CACCGGTATGTGGCAAATTTTGCAA	AAACTTGCAAAATTTGCCACATACC
	EZH1_3	GCTTCTTCCATTCTTCATTG	CACCGGCTTCTTCCATTCTTCATTG	AAACCAATGAAGAATGGAAGAAGCC
FABP4	FABP4_1	TAGGAGTGGGCTTTGCCACC	CACCGTAGGAGTGGGCTTTGCCACC	AAACGGTGGCAAAGCCCACTCCTAC
	FABP4_2	CATGCCAGCCACTTTCCTGG	CACCGCATGCCAGCCACTTTCCTGG	AAACCCAGGAAAGTGGCTGGCATGC
	FABP4_3	GGGCTTTGCCACCAGGAAAG	CACCGGGGCTTTGCCACCAGGAAAG	AAACCTTTCCTGGTGGCAAAGCCCC
FAM105A	FAM105A_1	CTAGCATCCAGGAGTGAACT	CACCGCTAGCATCCAGGAGTGAACT	AAACAGTTCACTCCTGGATGCTAGC
	FAM105A_2	GAAGTGACCAAGTTCACTCC	CACCGGAAGTGACCAAGTTCACTCC	AAACGGAGTGAACTTGGTCACTTCC
	FAM105A_3	TTGGCTTGTAGCTAGCATCC	CACCGTTGGCTTGTAGCTAGCATCC	AAACGGATGCTAGCTACAAGCCAAC
FAM107A	FAM107A_1	CCACCCCAGGGGCCTTGGTG	CACCGCCACCCCAGGGGCCTTGGTG	AAACCACCAAGGCCCCTGGGGTGGC
	FAM107A_2	CTGGCTTGCTGTCCACACCA	CACCGCTGGCTTGCTGTCCACACCA	AAACTGGTGTGGACAGCAAGCCAGC
	FAM107A_3	TCTAGGACACGCTGCAGCTC	CACCGTCTAGGACACGCTGCAGCTC	AAACGAGCTGCAGCGTGTCCTAGAC
FAM110A	FAM110A_1	GCTCAGCGTGTGCACAGGCA	CACCGGCTCAGCGTGTGCACAGGCA	AAACTGCCTGTGCACACGCTGAGCC
	FAM110A_2	CCGGGGCTCAGCGTGTGCAC	CACCGCCGGGGCTCAGCGTGTGCAC	AAACGTGCACACGCTGAGCCCCGGC
	FAM110A_3	CCTGTGCACACGCTGAGCCC	CACCGCCTGTGCACACGCTGAGCCC	AAACGGGCTCAGCGTGTGCACAGGC
FAM20A	FAM20A_1	GTGGGGGGTCCAGGGAGGTA	CACCGGTGGGGGGTCCAGGGAGGTA	AAACTACCTCCCTGGACCCCCCACC
	FAM20A_2	GCAGATGAACCTTACCTCCC	CACCGGCAGATGAACCTTACCTCCC	AAACGGGAGGTAAGGTTCATCTGCC
	FAM20A_3	GAGCTGCAGTGGGGGGTCCA	CACCGGAGCTGCAGTGGGGGGTCCA	AAACTGGACCCCCCACTGCAGCTCC
FAM46A	FAM46A_1	CGGCGGGCACTACATGGCGG	CACCGCGGCGGGCACTACATGGCGG	AAACCCGCCATGTAGTGCCCGCCGC
	FAM46A_2	GGCGGGCACTACATGGCGGA	CACCGGGCGGGCACTACATGGCGGA	AAACTCCGCCATGTAGTGCCCGCCC
	FAM46A_3	ACTACATGGCGGAGGGTGAA	CACCGACTACATGGCGGAGGGTGAA	AAACTTCACCCTCCGCCATGTAGTC
FAM72A	FAM72A_1	AGGTGTAAACGTCCTACTTT	CACCGAGGTGTAAACGTCCTACTTT	AAACAAAGTAGGACGTTTACACCTC
	FAM72A_2	GGTGTAAACGTCCTACTTTG	CACCGGGTGTAAACGTCCTACTTTG	AAACCAAAGTAGGACGTTTACACCC
	FAM72A_3	GGTAATTTGTGGCACTATTC	CACCGGGTAATTTGTGGCACTATTC	AAACGAATAGTGCCACAAATTACCC
FBXO6	FBXO6_1	TTTGGAGTGGGGAGCATCCA	CACCGTTTGGAGTGGGGAGCATCCA	AAACTGGATGCTCCCCACTCCAAAC
	FBXO6_2	TCCAGGGCTGCTTTGGAGTG	CACCGTCCAGGGCTGCTTTGGAGTG	AAACCACTCCAAAGCAGCCCTGGAC
	FBXO6_3	TGTCCAGGGCTGCTTTGGAG	CACCGTGTCCAGGGCTGCTTTGGAG	AAACCTCCAAAGCAGCCCTGGACAC
FCAR	FCAR_1	AAAGGCATGGGAAAGTCCCC	CACCGAAAGGCATGGGAAAGTCCCC	AAACGGGGACTTTCCCATGCCTTTC
	FCAR_2	TTGGCAGATATGAAAGGCAT	CACCGTTGGCAGATATGAAAGGCAT	AAACATGCCTTTCATATCTGCCAAC
	FCAR_3	TTTGGCAGATATGAAAGGCA	CACCGTTTGGCAGATATGAAAGGCA	AAACTGCCTTTCATATCTGCCAAAC
FFAR2	FFAR2_1	CTTCCAGTCCGGCAGCATCC	CACCGCTTCCAGTCCGGCAGCATCC	AAACGGATGCTGCCGGACTGGAAGC
	FFAR2_2	GTTCCCCTCCAGGATGCTGC	CACCGGTTCCCCTCCAGGATGCTGC	AAACGCAGCATCCTGGAGGGGAACC
	FFAR2_3	ATCAAGGAGCTCTTCCAGTC	CACCGATCAAGGAGCTCTTCCAGTC	AAACGACTGGAAGAGCTCCTTGATC
FGL2	FGL2_1	CAGCACTGTAAAGATGAAGC	CACCGCAGCACTGTAAAGATGAAGC	AAACGCTTCATCTTTACAGTGCTGC
	FGL2_2	TGAAGCTGGCTAACTGGTAC	CACCGTGAAGCTGGCTAACTGGTAC	AAACGTACCAGTTAGCCAGCTTCAC
	FGL2_3	CACAACCAAAAAACCGTAAG	CACCGCACAACCAAAAAACCGTAAG	AAACCTTACGGTTTTTTGGTTGTGC
FOS	FOS_1	TTTGTTCTAGGACTTCTGCA	CACCGTTTGTTCTAGGACTTCTGCA	AAACTGCAGAAGTCCTAGAACAAAC
	FOS_2	CTAGGACTTCTGCACGGACC	CACCGCTAGGACTTCTGCACGGACC	AAACGGTCCGTGCAGAAGTCCTAGC
	FOS_3	AGTTGGCACTGGAGACGGCC	CACCGAGTTGGCACTGGAGACGGCC	AAACGGCCGTCTCCAGTGCCAACTC
FPR2	FPR2_1	TTCATATTCATTCAGAGGAG	CACCGTTCATATTCATTCAGAGGAG	AAACCTCCTCTGAATGAATATGAAC
	FPR2_2	ACTTCTTCATATTCATTCAG	CACCGACTTCTTCATATTCATTCAG	AAACCTGAATGAATATGAAGAAGTC
	FPR2_3	AGTGTAGCCAGCAGACTCAT	CACCGAGTGTAGCCAGCAGACTCAT	AAACATGAGTCTGCTGGCTACACTC
GBP1	GBP1_1	GGATGTGGCCTGGCTTCTTG	CACCGGGATGTGGCCTGGCTTCTTG	AAACCAAGAAGCCAGGCCACATCCC
	GBP1_2	GTGCCCCACCCCAAGAAGCC	CACCGGTGCCCCACCCCAAGAAGCC	AAACGGCTTCTTGGGGTGGGGCACC
	GBP1_3	GACGAAAATGAGACGACGAA	CACCGGACGAAAATGAGACGACGAA	AAACTTCGTCGTCTCATTTTCGTCC
GBP3	GBP3_1	TTTGGTGTGAGATTTCACTG	CACCGTTTGGTGTGAGATTTCACTG	AAACCAGTGAAATCTCACACCAAAC
	GBP3_2	AATCTCACACCAAAGGAATC	CACCGAATCTCACACCAAAGGAATC	AAACGATTCCTTTGGTGTGAGATTC
	GBP3_3	AGGTGTGTTCTGGCTTTTTG	CACCGAGGTGTGTTCTGGCTTTTTG	AAACCAAAAAGCCAGAACACACCTC
GBP4	GBP4_1	ACAAATGGGGGCCATCATGA	CACCGACAAATGGGGGCCATCATGA	AAACTCATGATGGCCCCCATTTGTC
	GBP4_2	AGAATCTGAATCCATCATGA	CACCGAGAATCTGAATCCATCATGA	AAACTCATGATGGATTCAGATTCTC
	GBP4_3	GTTTTCCACTAGACAAATGG	CACCGGTTTTCCACTAGACAAATGG	AAACCCATTTGTCTAGTGGAAAACC
GBP5	GBP5_1	AGGCTTCTCTGTTGCATCTA	CACCGAGGCTTCTCTGTTGCATCTA	AAACTAGATGCAACAGAGAAGCCTC
	GBP5_2	TACGGTGCAGTCTCACACCA	CACCGTACGGTGCAGTCTCACACCA	AAACTGGTGTGAGACTGCACCGTAC
	GBP5_3	ACACCAAGGGAATTTGGATA	CACCGACACCAAGGGAATTTGGATA	AAACTATCCAAATTCCCTTGGTGTC
GLIPR2	GLIPR2_1	TTATGAAACTGTTTGGAAGC	CACCGTTATGAAACTGTTTGGAAGC	AAACGCTTCCAAACAGTTTCATAAC
	GLIPR2_2	TTCCAAACAGTTTCATAATG	CACCGTTCCAAACAGTTTCATAATG	AAACCATTATGAAACTGTTTGGAAC
	GLIPR2_3	GTTTCATAATGAGGTCCTGA	CACCGGTTTCATAATGAGGTCCTGA	AAACTCAGGACCTCATTATGAAACC
GLS	GLS_1	CTGCAAAATCTGGAGTTGCT	CACCGCTGCAAAATCTGGAGTTGCT	AAACAGCAACTCCAGATTTTGCAGC
	GLS_2	TGCAAAATCTGGAGTTGCTG	CACCGTGCAAAATCTGGAGTTGCTG	AAACCAGCAACTCCAGATTTTGCAC
	GLS_3	ACATCATACCCATAACATTG	CACCGACATCATACCCATAACATTG	AAACCAATGTTATGGGTATGATGTC
GMPR	GMPR_1	TGGAGCAGATTTTGTCATGC	CACCGTGGAGCAGATTTTGTCATGC	AAACGCATGACAAAATCTGCTCCAC
	GMPR_2	GGAGCAGATTTTGTCATGCT	CACCGGGAGCAGATTTTGTCATGCT	AAACAGCATGACAAAATCTGCTCCC
	GMPR_3	GCAGATTTTGTCATGCTGGG	CACCGGCAGATTTTGTCATGCTGGG	AAACCCCAGCATGACAAAATCTGCC
GPC4	GPC4_1	TCATTTGAAGATCTGTCCCC	CACCGTCATTTGAAGATCTGTCCCC	AAACGGGGACAGATCTTCAAATGAC
	GPC4_2	CATTTGAAGATCTGTCCCCA	CACCGCATTTGAAGATCTGTCCCCA	AAACTGGGGACAGATCTTCAAATGC
	GPC4_3	GAGCAGCAGGTAGAACCCTG	CACCGGAGCAGCAGGTAGAACCCTG	AAACCAGGGTTCTACCTGCTGCTCC
GPR141	GPR141_1	TTCCTGGAGGTATTGTGGCC	CACCGTTCCTGGAGGTATTGTGGCC	AAACGGCCACAATACCTCCAGGAAC
	GPR141_2	AGGAATTCCTGGAGGTATTG	CACCGAGGAATTCCTGGAGGTATTG	AAACCAATACCTCCAGGAATTCCTC
	GPR141_3	TGCCTGGCCACAATACCTCC	CACCGTGCCTGGCCACAATACCTCC	AAACGGAGGTATTGTGGCCAGGCAC
GPR155	GPR155_1	GCAATGGTTAAGTTCTCTGC	CACCGGCAATGGTTAAGTTCTCTGC	AAACGCAGAGAACTTAACCATTGCC
	GPR155_2	CTTGGTCATATTGACTGCAA	CACCGCTTGGTCATATTGACTGCAA	AAACTTGCAGTCAATATGACCAAGC
	GPR155_3	TACTGCTGTAGGCAAAGTCT	CACCGTACTGCTGTAGGCAAAGTCT	AAACAGACTTTGCCTACAGCAGTAC
HAPLN3	HAPLN3_1	CCTCCTTAATGGAGTGAAGC	CACCGCCTCCTTAATGGAGTGAAGC	AAACGCTTCACTCCATTAAGGAGGC
	HAPLN3_2	GCTGGTGGTGGAGACACCCG	CACCGGCTGGTGGTGGAGACACCCG	AAACCGGGTGTCTCCACCACCAGCC
	HAPLN3_3	TAGGTGAACAGGGTCTCCTC	CACCGTAGGTGAACAGGGTCTCCTC	AAACGAGGAGACCCTGTTCACCTAC
HAVCR2	HAVCR2_1	CGCTCTGTATTCCACTTCTG	CACCGCGCTCTGTATTCCACTTCTG	AAACCAGAAGTGGAATACAGAGCGC
	HAVCR2_2	CTATGCAGGGTCCTCAGAAG	CACCGCTATGCAGGGTCCTCAGAAG	AAACCTTCTGAGGACCCTGCATAGC
	HAVCR2_3	CTCAGAAGTGGAATACAGAG	CACCGCTCAGAAGTGGAATACAGAG	AAACCTCTGTATTCCACTTCTGAGC
HELZ2	HELZ2_1	TCCCCATACTCACAGAGGTC	CACCGTCCCCATACTCACAGAGGTC	AAACGACCTCTGTGAGTATGGGGAC
	HELZ2_2	AGGCGTCCCCATACTCACAG	CACCGAGGCGTCCCCATACTCACAG	AAACCTGTGAGTATGGGGACGCCTC
	HELZ2_3	GCCTGACCTCTGTGAGTATG	CACCGGCCTGACCTCTGTGAGTATG	AAACCATACTCACAGAGGTCAGGCC
HERC5	HERC5_1	TCTGTAGAATGCATTAAATT	CACCGTCTGTAGAATGCATTAAATT	AAACAATTTAATGCATTCTACAGAC
	HERC5_2	AAACATGAAGATACATTCCG	CACCGAAACATGAAGATACATTCCG	AAACCGGAATGTATCTTCATGTTTC
	HERC5_3	GTGCTCTGCTCCTTGGTCCA	CACCGGTGCTCTGCTCCTTGGTCCA	AAACTGGACCAAGGAGCAGAGCACC
HERC6	HERC6_1	CAAAGAACCAATTCAGGCAT	CACCGCAAAGAACCAATTCAGGCAT	AAACATGCCTGAATTGGTTCTTTGC
	HERC6_2	ATTGTTGATCTCGTGAGCTG	CACCGATTGTTGATCTCGTGAGCTG	AAACCAGCTCACGAGATCAACAATC
	HERC6_3	TTGTTGATCTCGTGAGCTGC	CACCGTTGTTGATCTCGTGAGCTGC	AAACGCAGCTCACGAGATCAACAAC
HES4	HES4_1	CCGCCTTCTCCAGCTTCGAG	CACCGCCGCCTTCTCCAGCTTCGAG	AAACCTCGAAGCTGGAGAAGGCGGC
	HES4_2	CCGCCACTCGAAGCTGGAGA	CACCGCCGCCACTCGAAGCTGGAGA	AAACTCTCCAGCTTCGAGTGGCGGC
	HES4_3	GGTGTCTCACGGTCATCTCC	CACCGGGTGTCTCACGGTCATCTCC	AAACGGAGATGACCGTGAGACACCC
HESX1	HESX1_1	TTTTTGTTTTTAGGGAAAGA	CACCGTTTTTGTTTTTAGGGAAAGA	AAACTCTTTCCCTAAAAACAAAAAC
	HESX1_2	CATGTCCCAAATCCTCCCAG	CACCGCATGTCCCAAATCCTCCCAG	AAACCTGGGAGGATTTGGGACATGC
	HESX1_3	GGGAATGAAATCCCACTGGG	CACCGGGGAATGAAATCCCACTGGG	AAACCCCAGTGGGATTTCATTCCCC
HLA-B	HLA-B_1	ATTTCTACACCTCCGTGTCC	CACCGATTTCTACACCTCCGTGTCC	AAACGGACACGGAGGTGTAGAAATC
	HLA-B_2	TACACCTCCGTGTCCCGGCC	CACCGTACACCTCCGTGTCCCGGCC	AAACGGCCGGGACACGGAGGTGTAC
	HLA-B_3	GCTGTCGAACCTCACGAACT	CACCGGCTGTCGAACCTCACGAACT	AAACAGTTCGTGAGGTTCGACAGCC
HLA-C	HLA-C_1	GGCGGTGTCGAAATACCTCA	CACCGGGCGGTGTCGAAATACCTCA	AAACTGAGGTATTTCGACACCGCCC
	HLA-C_2	ATTTCGACACCGCCGTGTCC	CACCGATTTCGACACCGCCGTGTCC	AAACGGACACGGCGGTGTCGAAATC
	HLA-C_3	GACACCGCCGTGTCCCGGCC	CACCGGACACCGCCGTGTCCCGGCC	AAACGGCCGGGACACGGCGGTGTCC
HMHA1	HMHA1_1	CTCCCCAGCAGACCTCCTTG	CACCGCTCCCCAGCAGACCTCCTTG	AAACCAAGGAGGTCTGCTGGGGAGC
	HMHA1_2	TCCTTGAGGCCCGCCGCCCG	CACCGTCCTTGAGGCCCGCCGCCCG	AAACCGGGCGGCGGGCCTCAAGGAC
	HMHA1_3	CCAGGCACTCGTGGGCCCGC	CACCGCCAGGCACTCGTGGGCCCGC	AAACGCGGGCCCACGAGTGCCTGGC
HSH2D	HSH2D_1	AGCAGCTGCTTTGGGCTCTG	CACCGAGCAGCTGCTTTGGGCTCTG	AAACCAGAGCCCAAAGCAGCTGCTC
	HSH2D_2	CCAAGAGCTTCACCATGAAA	CACCGCCAAGAGCTTCACCATGAAA	AAACTTTCATGGTGAAGCTCTTGGC
	HSH2D_3	CCATTTCATGGTGAAGCTCT	CACCGCCATTTCATGGTGAAGCTCT	AAACAGAGCTTCACCATGAAATGGC
IDO1	IDO1_1	GTGCAAGGCGCTGTGACTTG	CACCGGTGCAAGGCGCTGTGACTTG	AAACCAAGTCACAGCGCCTTGCACC
	IDO1_2	ATCCCAGAACTAGACGTGCA	CACCGATCCCAGAACTAGACGTGCA	AAACTGCACGTCTAGTTCTGGGATC
	IDO1_3	CGCCTTGCACGTCTAGTTCT	CACCGCGCCTTGCACGTCTAGTTCT	AAACAGAACTAGACGTGCAAGGCGC
IFI16	IFI16_1	TCAGCCAGGTCTTCAAGCGT	CACCGTCAGCCAGGTCTTCAAGCGT	AAACACGCTTGAAGACCTGGCTGAC
	IFI16_2	TATACCAACGCTTGAAGACC	CACCGTATACCAACGCTTGAAGACC	AAACGGTCTTCAAGCGTTGGTATAC
	IFI16_3	GGGGTAGCTTCATGCTCTTG	CACCGGGGGTAGCTTCATGCTCTTG	AAACCAAGAGCATGAAGCTACCCCC
IFI27	IFI27_1	CCCTGCAGTTGTGGCCATGG	CACCGCCCTGCAGTTGTGGCCATGG	AAACCCATGGCCACAACTGCAGGGC
	IFI27_2	CACCATGGGCACAGCCGCCA	CACCGCACCATGGGCACAGCCGCCA	AAACTGGCGGCTGTGCCCATGGTGC
	IFI27_3	GGCCATGGCGGCTGTGCCCA	CACCGGGCCATGGCGGCTGTGCCCA	AAACTGGGCACAGCCGCCATGGCCC
IFI35	IFI35_1	TGGGCACTGAAAATGGGACC	CACCGTGGGCACTGAAAATGGGACC	AAACGGTCCCATTTTCAGTGCCCAC
	IFI35_2	GGATCTTGGGCACTGAAAAT	CACCGGGATCTTGGGCACTGAAAAT	AAACATTTTCAGTGCCCAAGATCCC
	IFI35_3	TTCAGTGCCCAAGATCCCCC	CACCGTTCAGTGCCCAAGATCCCCC	AAACGGGGGATCTTGGGCACTGAAC
IFI44	IFI44_1	GGTCATGTCTAAACAGGCTC	CACCGGGTCATGTCTAAACAGGCTC	AAACGAGCCTGTTTAGACATGACCC
	IFI44_2	ATATGGTTCATAAGTTCTCA	CACCGATATGGTTCATAAGTTCTCA	AAACTGAGAACTTATGAACCATATC
	IFI44_3	TTGAGAACTTATGAACCATA	CACCGTTGAGAACTTATGAACCATA	AAACTATGGTTCATAAGTTCTCAAC
IFI44L	IFI44L_1	TCTGAAACCAAGTCTGCATA	CACCGTCTGAAACCAAGTCTGCATA	AAACTATGCAGACTTGGTTTCAGAC
	IFI44L_2	TTCTGAAACCAAGTCTGCAT	CACCGTTCTGAAACCAAGTCTGCAT	AAACATGCAGACTTGGTTTCAGAAC
	IFI44L_3	AGAAATTCGTATTCTTTTGG	CACCGAGAAATTCGTATTCTTTTGG	AAACCCAAAAGAATACGAATTTCTC
IFI6	IFI6_1	AGCCCGGCGACTGCGAGTCC	CACCGAGCCCGGCGACTGCGAGTCC	AAACGGACTCGCAGTCGCCGGGCTC
	IFI6_2	CCTCCAGGACTCGCAGTCGC	CACCGCCTCCAGGACTCGCAGTCGC	AAACGCGACTGCGAGTCCTGGAGGC
	IFI6_3	CTCCAGGACTCGCAGTCGCC	CACCGCTCCAGGACTCGCAGTCGCC	AAACGGCGACTGCGAGTCCTGGAGC
IFIH1	IFIH1_1	TGAGAAAGAAAGATGTCGAA	CACCGTGAGAAAGAAAGATGTCGAA	AAACTTCGACATCTTTCTTTCTCAC
	IFIH1_2	GAGAAAGAAAGATGTCGAAT	CACCGGAGAAAGAAAGATGTCGAAT	AAACATTCGACATCTTTCTTTCTCC
	IFIH1_3	ATAGCGGAAATTCTCGTCTG	CACCGATAGCGGAAATTCTCGTCTG	AAACCAGACGAGAATTTCCGCTATC
IFIT1	IFIT1_1	TACAAATGGTGATGATCATC	CACCGTACAAATGGTGATGATCATC	AAACGATGATCATCACCATTTGTAC
	IFIT1_2	AGGCATTTCATCGTCATCAA	CACCGAGGCATTTCATCGTCATCAA	AAACTTGATGACGATGAAATGCCTC
	IFIT1_3	CCACACTGTATTTGGTGTCT	CACCGCCACACTGTATTTGGTGTCT	AAACAGACACCAAATACAGTGTGGC
IFIT2	IFIT2_1	TGAGAACAATAAGAATTCCT	CACCGTGAGAACAATAAGAATTCCT	AAACAGGAATTCTTATTGTTCTCAC
	IFIT2_2	TTGCCGTAGGCTGCTCTCCA	CACCGTTGCCGTAGGCTGCTCTCCA	AAACTGGAGAGCAGCCTACGGCAAC
	IFIT2_3	ATTCCTTGGAGAGCAGCCTA	CACCGATTCCTTGGAGAGCAGCCTA	AAACTAGGCTGCTCTCCAAGGAATC
IFIT3	IFIT3_1	AATTCTTGGTGACCTCACTG	CACCGAATTCTTGGTGACCTCACTG	AAACCAGTGAGGTCACCAAGAATTC
	IFIT3_2	TGAGGTCACCAAGAATTCCC	CACCGTGAGGTCACCAAGAATTCCC	AAACGGGAATTCTTGGTGACCTCAC
	IFIT3_3	GCTGTGGAAGGATTTTCTCC	CACCGGCTGTGGAAGGATTTTCTCC	AAACGGAGAAAATCCTTCCACAGCC
IFIT5	IFIT5_1	CTTTGACAGTGAAATTCGTA	CACCGCTTTGACAGTGAAATTCGTA	AAACTACGAATTTCACTGTCAAAGC
	IFIT5_2	AATTCGTAAGGACACCTTGA	CACCGAATTCGTAAGGACACCTTGA	AAACTCAAGGTGTCCTTACGAATTC
	IFIT5_3	CACCTTGAAGGCCATTCTGT	CACCGCACCTTGAAGGCCATTCTGT	AAACACAGAATGGCCTTCAAGGTGC
IFITM1	IFITM1_1	GGATGAATCCAATGGTCATG	CACCGGGATGAATCCAATGGTCATG	AAACCATGACCATTGGATTCATCCC
	IFITM1_2	CTGGGCATCCTCATGACCAT	CACCGCTGGGCATCCTCATGACCAT	AAACATGGTCATGAGGATGCCCAGC
	IFITM1_3	CAGTAACAGGATGAATCCAA	CACCGCAGTAACAGGATGAATCCAA	AAACTTGGATTCATCCTGTTACTGC
IFITM2	IFITM2_1	GGTTTGCACAATGTGGTTCA	CACCGGGTTTGCACAATGTGGTTCA	AAACTGAACCACATTGTGCAAACCC
	IFITM2_2	GAGAGAAGGTTTGCACAATG	CACCGGAGAGAAGGTTTGCACAATG	AAACCATTGTGCAAACCTTCTCTCC
	IFITM2_3	GCATCTCGTAGTTGGGAGGC	CACCGGCATCTCGTAGTTGGGAGGC	AAACGCCTCCCAACTACGAGATGCC
IFITM3	IFITM3_1	TGAAGGTGCGTATGGCCCCA	CACCGTGAAGGTGCGTATGGCCCCA	AAACTGGGGCCATACGCACCTTCAC
	IFITM3_2	GTGAAGGTGCGTATGGCCCC	CACCGGTGAAGGTGCGTATGGCCCC	AAACGGGGCCATACGCACCTTCACC
	IFITM3_3	AGGCCTATGGATAGATCAGG	CACCGAGGCCTATGGATAGATCAGG	AAACCCTGATCTATCCATAGGCCTC
IFNE	IFNE_1	AAAGAAGTGCTTGATAATCA	CACCGAAAGAAGTGCTTGATAATCA	AAACTGATTATCAAGCACTTCTTTC
	IFNE_2	GCACTTCTTTGGAACTGTGT	CACCGGCACTTCTTTGGAACTGTGT	AAACACACAGTTCCAAAGAAGTGCC
	IFNE_3	TAGAGAGAAGATAGTGGTAG	CACCGTAGAGAGAAGATAGTGGTAG	AAACCTACCACTATCTTCTCTCTAC
IFNG	IFNG_1	CCAGAGCATCCAAAAGAGTG	CACCGCCAGAGCATCCAAAAGAGTG	AAACCACTCTTTTGGATGCTCTGGC
	IFNG_2	AGCTGACTAATTATTCGGTG	CACCGAGCTGACTAATTATTCGGTG	AAACCACCGAATAATTAGTCAGCTC
	IFNG_3	GCGACAGTTCAGCCATCACT	CACCGGCGACAGTTCAGCCATCACT	AAACAGTGATGGCTGAACTGTCGCC
IGF2BP3	IGF2BP3_1	AGAGCACTAGACAAACTGAA	CACCGAGAGCACTAGACAAACTGAA	AAACTTCAGTTTGTCTAGTGCTCTC
	IGF2BP3_2	CTGCAAGGGGTTTTGCTGGG	CACCGCTGCAAGGGGTTTTGCTGGG	AAACCCCAGCAAAACCCCTTGCAGC
	IGF2BP3_3	CTGCTGCAAGGGGTTTTGCT	CACCGCTGCTGCAAGGGGTTTTGCT	AAACAGCAAAACCCCTTGCAGCAGC
IL15	IL15_1	ATTGCTGTTACTTTGCAACT	CACCGATTGCTGTTACTTTGCAACT	AAACAGTTGCAAAGTAACAGCAATC
	IL15_2	CAAGTTATTTCACTTGAGTC	CACCGCAAGTTATTTCACTTGAGTC	AAACGACTCAAGTGAAATAACTTGC
	IL15_3	ATCATGAATACTTGCATCTC	CACCGATCATGAATACTTGCATCTC	AAACGAGATGCAAGTATTCATGATC
IL15RA	IL15RA_1	GTTCCACGGACATGGGGGGA	CACCGGTTCCACGGACATGGGGGGA	AAACTCCCCCCATGTCCGTGGAACC
	IL15RA_2	GCGTGTTCCACGGACATGGG	CACCGGCGTGTTCCACGGACATGGG	AAACCCCATGTCCGTGGAACACGCC
	IL15RA_3	TGCGTGTTCCACGGACATGG	CACCGTGCGTGTTCCACGGACATGG	AAACCCATGTCCGTGGAACACGCAC
IL1A	IL1A_1	GCCATAGCTTACATGATAGA	CACCGGCCATAGCTTACATGATAGA	AAACTCTATCATGTAAGCTATGGCC
	IL1A_2	TCCTTCTATCATGTAAGCTA	CACCGTCCTTCTATCATGTAAGCTA	AAACTAGCTTACATGATAGAAGGAC
	IL1A_3	CCATGCAGCCTTCATGGAGT	CACCGCCATGCAGCCTTCATGGAGT	AAACACTCCATGAAGGCTGCATGGC
IL1RN	IL1RN_1	TACCACATCTATCTTTTCTG	CACCGTACCACATCTATCTTTTCTG	AAACCAGAAAAGATAGATGTGGTAC
	IL1RN_2	TTCCCCAGAAAAGATAGATG	CACCGTTCCCCAGAAAAGATAGATG	AAACCATCTATCTTTTCTGGGGAAC
	IL1RN_3	GAACAGAGCATGAGGCTCAA	CACCGGAACAGAGCATGAGGCTCAA	AAACTTGAGCCTCATGCTCTGTTCC
IL4I1	IL4I1_1	GACGAGGACGAGGAGGTGCA	CACCGGACGAGGACGAGGAGGTGCA	AAACTGCACCTCCTCGTCCTCGTCC
	IL4I1_2	CCACCAGGCTGAGGAGGATG	CACCGCCACCAGGCTGAGGAGGATG	AAACCATCCTCCTCAGCCTGGTGGC
	IL4I1_3	CCCCATCCTCCTCAGCCTGG	CACCGCCCCATCCTCCTCAGCCTGG	AAACCCAGGCTGAGGAGGATGGGGC
IRF1	IRF1_1	CCTTTTCCCCTGCTTTGTAT	CACCGCCTTTTCCCCTGCTTTGTAT	AAACATACAAAGCAGGGGAAAAGGC
	IRF1_2	CCTCTAGGCCGATACAAAGC	CACCGCCTCTAGGCCGATACAAAGC	AAACGCTTTGTATCGGCCTAGAGGC
	IRF1_3	CTCTAGGCCGATACAAAGCA	CACCGCTCTAGGCCGATACAAAGCA	AAACTGCTTTGTATCGGCCTAGAGC
IRF7	IRF7_1	CAGGCCTGGGCTGTGGCCCG	CACCGCAGGCCTGGGCTGTGGCCCG	AAACCGGGCCACAGCCCAGGCCTGC
	IRF7_2	CCACCTCCCCTGCTGCTAGG	CACCGCCACCTCCCCTGCTGCTAGG	AAACCCTAGCAGCAGGGGAGGTGGC
	IRF7_3	GGGCCACCTCCCCTGCTGCT	CACCGGGGCCACCTCCCCTGCTGCT	AAACAGCAGCAGGGGAGGTGGCCCC
IRF9	IRF9_1	CTTTCCCTTAAATATTGCCC	CACCGCTTTCCCTTAAATATTGCCC	AAACGGGCAATATTTAAGGGAAAGC
	IRF9_2	AATATTTAAGGGAAAGTATA	CACCGAATATTTAAGGGAAAGTATA	AAACTATACTTTCCCTTAAATATTC
	IRF9_3	ATTTAAGGGAAAGTATAAGG	CACCGATTTAAGGGAAAGTATAAGG	AAACCCTTATACTTTCCCTTAAATC
IRG1	IRG1_1	TTTCAAGCCATGGATTGCTG	CACCGTTTCAAGCCATGGATTGCTG	AAACCAGCAATCCATGGCTTGAAAC
	IRG1_2	AGCTTTGCCACAGCAATCCA	CACCGAGCTTTGCCACAGCAATCCA	AAACTGGATTGCTGTGGCAAAGCTC
	IRG1_3	GGTGTCCCACTTTCAAGCCA	CACCGGGTGTCCCACTTTCAAGCCA	AAACTGGCTTGAAAGTGGGACACCC
ISG15	ISG15_1	TGTGTGACGCCTGCAGGGCT	CACCGTGTGTGACGCCTGCAGGGCT	AAACAGCCCTGCAGGCGTCACACAC
	ISG15_2	CCTGCAGGGCTGGGACCTGA	CACCGCCTGCAGGGCTGGGACCTGA	AAACTCAGGTCCCAGCCCTGCAGGC
	ISG15_3	CCGCCAGCATCTTCACCGTC	CACCGCCGCCAGCATCTTCACCGTC	AAACGACGGTGAAGATGCTGGCGGC
ISG20	ISG20_1	GGGTCCCCAAGGAACATGGC	CACCGGGGTCCCCAAGGAACATGGC	AAACGCCATGTTCCTTGGGGACCCC
	ISG20_2	GGTCCCCAAGGAACATGGCT	CACCGGGTCCCCAAGGAACATGGCT	AAACAGCCATGTTCCTTGGGGACCC
	ISG20_3	GAACATGGCTGGGAGCCGTG	CACCGGAACATGGCTGGGAGCCGTG	AAACCACGGCTCCCAGCCATGTTCC
ITPKB	ITPKB_1	CTGCTATGCGCTCAATAGCC	CACCGCTGCTATGCGCTCAATAGCC	AAACGGCTATTGAGCGCATAGCAGC
	ITPKB_2	TGGCGCTATTCATGATCACC	CACCGTGGCGCTATTCATGATCACC	AAACGGTGATCATGAATAGCGCCAC
	ITPKB_3	GCCGCCGCTCTTCATCTCGT	CACCGGCCGCCGCTCTTCATCTCGT	AAACACGAGATGAAGAGCGGCGGCC
KCNE3	KCNE3_1	TGCGGGAGCGGGTGTATCCC	CACCGTGCGGGAGCGGGTGTATCCC	AAACGGGATACACCCGCTCCCGCAC
	KCNE3_2	TGTCTATGATCTAACACGAG	CACCGTGTCTATGATCTAACACGAG	AAACCTCGTGTTAGATCATAGACAC
	KCNE3_3	GTCTATGATCTAACACGAGA	CACCGGTCTATGATCTAACACGAGA	AAACTCTCGTGTTAGATCATAGACC
KLF7	KLF7_1	TCCTCCGGGGCTCCGTCTGT	CACCGTCCTCCGGGGCTCCGTCTGT	AAACACAGACGGAGCCCCGGAGGAC
	KLF7_2	GCTACCTACAGACGGAGCCC	CACCGGCTACCTACAGACGGAGCCC	AAACGGGCTCCGTCTGTAGGTAGCC
	KLF7_3	ACCTACAGACGGAGCCCCGG	CACCGACCTACAGACGGAGCCCCGG	AAACCCGGGGCTCCGTCTGTAGGTC
LAG3	LAG3_1	ACCTCAGCCCCTGGCTGGAG	CACCGACCTCAGCCCCTGGCTGGAG	AAACCTCCAGCCAGGGGCTGAGGTC
	LAG3_2	CTAGTGAAGCCTCTCCAGCC	CACCGCTAGTGAAGCCTCTCCAGCC	AAACGGCTGGAGAGGCTTCACTAGC
	LAG3_3	ACCACCGGGACCTCAGCCCC	CACCGACCACCGGGACCTCAGCCCC	AAACGGGGCTGAGGTCCCGGTGGTC
LAMP3	LAMP3_1	TTTTCAGTAATTTTGCACGA	CACCGTTTTCAGTAATTTTGCACGA	AAACTCGTGCAAAATTACTGAAAAC
	LAMP3_2	AGTAGGTTGAGAATAATCTC	CACCGAGTAGGTTGAGAATAATCTC	AAACGAGATTATTCTCAACCTACTC
	LAMP3_3	TGTACTGTTGCTGCTGCAGT	CACCGTGTACTGTTGCTGCTGCAGT	AAACACTGCAGCAGCAACAGTACAC
LAP3	LAP3_1	GATTCCTAAAACAAGGCCCT	CACCGGATTCCTAAAACAAGGCCCT	AAACAGGGCCTTGTTTTAGGAATCC
	LAP3_2	AGATTCCTAAAACAAGGCCC	CACCGAGATTCCTAAAACAAGGCCC	AAACGGGCCTTGTTTTAGGAATCTC
	LAP3_3	AATTTTGATAAATTGTTAGC	CACCGAATTTTGATAAATTGTTAGC	AAACGCTAACAATTTATCAAAATTC
LGALS3BP	LGALS3BP_1	CTGCCTGCAGGCGTGAACGA	CACCGCTGCCTGCAGGCGTGAACGA	AAACTCGTTCACGCCTGCAGGCAGC
	LGALS3BP_2	GCGTGAACGATGGTGACATG	CACCGGCGTGAACGATGGTGACATG	AAACCATGTCACCATCGTTCACGCC
	LGALS3BP_3	GAACGATGGTGACATGCGGC	CACCGGAACGATGGTGACATGCGGC	AAACGCCGCATGTCACCATCGTTCC
LGALS9B	LGALS9B_1	CGAGGCAGAAAGGAAGATGG	CACCGCGAGGCAGAAAGGAAGATGG	AAACCCATCTTCCTTTCTGCCTCGC
	LGALS9B_2	GGGGCCGTTCTCAGCTCCAG	CACCGGGGGCCGTTCTCAGCTCCAG	AAACCTGGAGCTGAGAACGGCCCCC
	LGALS9B_3	CACACGGTGCAGAGCGCCTC	CACCGCACACGGTGCAGAGCGCCTC	AAACGAGGCGCTCTGCACCGTGTGC
LILRA1	LILRA1_1	CCAGAGTGTGGGCTTGGGGA	CACCGCCAGAGTGTGGGCTTGGGGA	AAACTCCCCAAGCCCACACTCTGGC
	LILRA1_2	AGAGGGTCACGGGACTCCCC	CACCGAGAGGGTCACGGGACTCCCC	AAACGGGGAGTCCCGTGACCCTCTC
	LILRA1_3	TTCTACGGTAGCCACACTGC	CACCGTTCTACGGTAGCCACACTGC	AAACGCAGTGTGGCTACCGTAGAAC
LILRA5	LILRA5_1	CCCAGAGGGTGGCTTTGGAG	CACCGCCCAGAGGGTGGCTTTGGAG	AAACCTCCAAAGCCACCCTCTGGGC
	LILRA5_2	CCTCTCCAAAGCCACCCTCT	CACCGCCTCTCCAAAGCCACCCTCT	AAACAGAGGGTGGCTTTGGAGAGGC
	LILRA5_3	GGATGGTCACAGAGTTCCCC	CACCGGGATGGTCACAGAGTTCCCC	AAACGGGGAACTCTGTGACCATCCC
LRCH2	LRCH2_1	AACATGGCGGCGAGTCAGGG	CACCGAACATGGCGGCGAGTCAGGG	AAACCCCTGACTCGCCGCCATGTTC
	LRCH2_2	ATGGCGGCGAGTCAGGGAGG	CACCGATGGCGGCGAGTCAGGGAGG	AAACCCTCCCTGACTCGCCGCCATC
	LRCH2_3	GCGGCGAGTCAGGGAGGAGG	CACCGGCGGCGAGTCAGGGAGGAGG	AAACCCTCCTCCCTGACTCGCCGCC
LRRC25	LRRC25_1	ACGTAGGTTGCTTGAATGGG	CACCGACGTAGGTTGCTTGAATGGG	AAACCCCATTCAAGCAACCTACGTC
	LRRC25_2	TGCTTGAATGGGGGGCACCC	CACCGTGCTTGAATGGGGGGCACCC	AAACGGGTGCCCCCCATTCAAGCAC
	LRRC25_3	GAATGGGGGGCACCCTGGCA	CACCGGAATGGGGGGCACCCTGGCA	AAACTGCCAGGGTGCCCCCCATTCC
LY6D	LY6D_1	TGTGCCCAGTGGAGCCTCTG	CACCGTGTGCCCAGTGGAGCCTCTG	AAACCAGAGGCTCCACTGGGCACAC
	LY6D_2	TGCCCAGTGGAGCCTCTGAG	CACCGTGCCCAGTGGAGCCTCTGAG	AAACCTCAGAGGCTCCACTGGGCAC
	LY6D_3	TTCACCAGATTCCCCCTCAG	CACCGTTCACCAGATTCCCCCTCAG	AAACCTGAGGGGGAATCTGGTGAAC
LY6E	LY6E_1	GCACATCAGCGAGCTGGCTG	CACCGGCACATCAGCGAGCTGGCTG	AAACCAGCCAGCTCGCTGATGTGCC
	LY6E_2	GGAGAAGCACATCAGCGAGC	CACCGGGAGAAGCACATCAGCGAGC	AAACGCTCGCTGATGTGCTTCTCCC
	LY6E_3	ATTGCTCTTCTGGTTCAAGC	CACCGATTGCTCTTCTGGTTCAAGC	AAACGCTTGAACCAGAAGAGCAATC
MAP3K1	MAP3K1_1	TAGCCCGCGAGAGAAAATGG	CACCGTAGCCCGCGAGAGAAAATGG	AAACCCATTTTCTCTCGCGGGCTAC
	MAP3K1_2	CCCGCGAGAGAAAATGGCGG	CACCGCCCGCGAGAGAAAATGGCGG	AAACCCGCCATTTTCTCTCGCGGGC
	MAP3K1_3	AGAAAATGGCGGCGGCGGCG	CACCGAGAAAATGGCGGCGGCGGCG	AAACCGCCGCCGCCGCCATTTTCTC
MBD4	MBD4_1	CAGCAAAGAAGATGTTGCTA	CACCGCAGCAAAGAAGATGTTGCTA	AAACTAGCAACATCTTCTTTGCTGC
	MBD4_2	GCTATGGAATTGGAAAGAGT	CACCGGCTATGGAATTGGAAAGAGT	AAACACTCTTTCCAATTCCATAGCC
	MBD4_3	GCGATGGGTTCTTGTAGCAA	CACCGGCGATGGGTTCTTGTAGCAA	AAACTTGCTACAAGAACCCATCGCC
MAVS	MAVS_1	AGGTGGCCCGCAGTCGATCC	CACCGAGGTGGCCCGCAGTCGATCC	AAACGGATCGACTGCGGGCCACCTC
	MAVS_2	GTGTCTTCCAGGATCGACTG	CACCGGTGTCTTCCAGGATCGACTG	AAACCAGTCGATCCTGGAAGACACC
	MAVS_3	TGTCTTCCAGGATCGACTGC	CACCGTGTCTTCCAGGATCGACTGC	AAACGCAGTCGATCCTGGAAGACAC
MCM2	MCM2_1	CCTTCTCTTGCAGGAATCAT	CACCGCCTTCTCTTGCAGGAATCAT	AAACATGATTCCTGCAAGAGAAGGC
	MCM2_2	ATCATCGGAATCCTTCACCA	CACCGATCATCGGAATCCTTCACCA	AAACTGGTGAAGGATTCCGATGATC
	MCM2_3	CGGGCTGGATGCCATGGTGA	CACCGCGGGCTGGATGCCATGGTGA	AAACTCACCATGGCATCCAGCCCGC
MNDA	MNDA_1	AAGAAAATTCTTTTGCTGAA	CACCGAAGAAAATTCTTTTGCTGAA	AAACTTCAGCAAAAGAATTTTCTTC
	MNDA_2	GCTGAAAGGATTTGAGCTCA	CACCGGCTGAAAGGATTTGAGCTCA	AAACTGAGCTCAAATCCTTTCAGCC
	MNDA_3	TCCTAAATCATAGGCCAGTA	CACCGTCCTAAATCATAGGCCAGTA	AAACTACTGGCCTATGATTTAGGAC
MS4A4A	MS4A4A_1	AACCATGCAAGGAATGGAAC	CACCGAACCATGCAAGGAATGGAAC	AAACGTTCCATTCCTTGCATGGTTC
	MS4A4A_2	GGAATGGAACAGGCCATGCC	CACCGGGAATGGAACAGGCCATGCC	AAACGGCATGGCCTGTTCCATTCCC
	MS4A4A_3	GAATGGAACAGGCCATGCCA	CACCGGAATGGAACAGGCCATGCCA	AAACTGGCATGGCCTGTTCCATTCC
MSR1	MSR1_1	TCAGTTTCTCTTGAAGGGAA	CACCGTCAGTTTCTCTTGAAGGGAA	AAACTTCCCTTCAAGAGAAACTGAC
	MSR1_2	TTCAGTTTCTCTTGAAGGGA	CACCGTTCAGTTTCTCTTGAAGGGA	AAACTCCCTTCAAGAGAAACTGAAC
	MSR1_3	GGACTTCAGTTTCTCTTGAA	CACCGGGACTTCAGTTTCTCTTGAA	AAACTTCAAGAGAAACTGAAGTCCC
MT1H	MT1H_1	GGACCCCAACTGCTCCTGCG	CACCGGGACCCCAACTGCTCCTGCG	AAACCGCAGGAGCAGTTGGGGTCCC
	MT1H_2	GCGTTCCTTACCAGCCTCGC	CACCGGCGTTCCTTACCAGCCTCGC	AAACGCGAGGCTGGTAAGGAACGCC
	MT1H_3	GAGGCTGGTAAGGAACGCCC	CACCGGAGGCTGGTAAGGAACGCCC	AAACGGGCGTTCCTTACCAGCCTCC
MT1HL1	MT1HL1_1	GCAGGCGTAGGAGCCTCCAG	CACCGGCAGGCGTAGGAGCCTCCAG	AAACCTGGAGGCTCCTACGCCTGCC
	MT1HL1_2	GGAGGCTCCTACGCCTGCGC	CACCGGGAGGCTCCTACGCCTGCGC	AAACGCGCAGGCGTAGGAGCCTCCC
	MT1HL1_3	CTGCATCCGCAAAGGGGCTT	CACCGCTGCATCCGCAAAGGGGCTT	AAACAAGCCCCTTTGCGGATGCAGC
MT1M	MT1M_1	TCCCTTTGCAGACACAGCCG	CACCGTCCCTTTGCAGACACAGCCG	AAACCGGCTGTGTCTGCAAAGGGAC
	MT1M_2	CTGTGTCTGCAAAGGGACGT	CACCGCTGTGTCTGCAAAGGGACGT	AAACACGTCCCTTTGCAGACACAGC
	MT1M_3	GGGTCGGCTTCTCTTACCAG	CACCGGGGTCGGCTTCTCTTACCAG	AAACCTGGTAAGAGAAGCCGACCCC
MT2A	MT2A_1	TGCGCCGCCGGTAAGAGGCT	CACCGTGCGCCGCCGGTAAGAGGCT	AAACAGCCTCTTACCGGCGGCGCAC
	MT2A_2	GCGCCGCCGGTAAGAGGCTG	CACCGGCGCCGCCGGTAAGAGGCTG	AAACCAGCCTCTTACCGGCGGCGCC
	MT2A_3	GCTCCTGCGCCGCCGGTAAG	CACCGGCTCCTGCGCCGCCGGTAAG	AAACCTTACCGGCGGCGCAGGAGCC
MX1	MX1_1	ACAGGTTGTTCTCAGCCACC	CACCGACAGGTTGTTCTCAGCCACC	AAACGGTGGCTGAGAACAACCTGTC
	MX1_2	CAACCTGTGCAGCCAGTATG	CACCGCAACCTGTGCAGCCAGTATG	AAACCATACTGGCTGCACAGGTTGC
	MX1_3	GGCGCACCTTCTCCTCATAC	CACCGGGCGCACCTTCTCCTCATAC	AAACGTATGAGGAGAAGGTGCGCCC
MX2	MX2_1	AGGGAGACAGCACATGTCTA	CACCGAGGGAGACAGCACATGTCTA	AAACTAGACATGTGCTGTCTCCCTC
	MX2_2	TGTCTAAGGCCCACAAGCCT	CACCGTGTCTAAGGCCCACAAGCCT	AAACAGGCTTGTGGGCCTTAGACAC
	MX2_3	CTTCTCCTCCGGTAGGGCCA	CACCGCTTCTCCTCCGGTAGGGCCA	AAACTGGCCCTACCGGAGGAGAAGC
MYCL	MYCL_1	GGAGGATTTCTACCGCTCCA	CACCGGGAGGATTTCTACCGCTCCA	AAACTGGAGCGGTAGAAATCCTCCC
	MYCL_2	CCCCAGGGCGGCGACGTGGG	CACCGCCCCAGGGCGGCGACGTGGG	AAACCCCACGTCGCCGCCCTGGGGC
	MYCL_3	GCCCCAGGGCGGCGACGTGG	CACCGGCCCCAGGGCGGCGACGTGG	AAACCCACGTCGCCGCCCTGGGGCC
MYD88	MYD88_1	CTGTCTCTTCCCCACAGAGG	CACCGCTGTCTCTTCCCCACAGAGG	AAACCCTCTGTGGGGAAGAGACAGC
	MYD88_2	CTTTTGGCAATCCTCCTCTG	CACCGCTTTTGGCAATCCTCCTCTG	AAACCAGAGGAGGATTGCCAAAAGC
	MYD88_3	GTATATCTTGAAGCAGCAGC	CACCGGTATATCTTGAAGCAGCAGC	AAACGCTGCTGCTTCAAGATATACC
NCOA7	NCOA7_1	AGTCCTTGTAGCTACAGCTG	CACCGAGTCCTTGTAGCTACAGCTG	AAACCAGCTGTAGCTACAAGGACTC
	NCOA7_2	CAGCCTCAGCTGTAGCTACA	CACCGCAGCCTCAGCTGTAGCTACA	AAACTGTAGCTACAGCTGAGGCTGC
	NCOA7_3	GTAGCTACAAGGACTCATAC	CACCGGTAGCTACAAGGACTCATAC	AAACGTATGAGTCCTTGTAGCTACC
NEXN	NEXN_1	TATATTTTTAGGAACTGTGA	CACCGTATATTTTTAGGAACTGTGA	AAACTCACAGTTCCTAAAAATATAC
	NEXN_2	ATATTTTTAGGAACTGTGAA	CACCGATATTTTTAGGAACTGTGAA	AAACTTCACAGTTCCTAAAAATATC
	NEXN_3	GAAGGGTAGATTTGCTGAAA	CACCGGAAGGGTAGATTTGCTGAAA	AAACTTTCAGCAAATCTACCCTTCC
NKX3-1	NKX3-1_1	CGGGGCCGCCGGGATGCTCA	CACCGCGGGGCCGCCGGGATGCTCA	AAACTGAGCATCCCGGCGGCCCCGC
	NKX3-1_2	TGCTCAGGGTTCCGGAGCCG	CACCGTGCTCAGGGTTCCGGAGCCG	AAACCGGCTCCGGAACCCTGAGCAC
	NKX3-1_3	GCTTTCGCCTCCCCGGGCCG	CACCGGCTTTCGCCTCCCCGGGCCG	AAACCGGCCCGGGGAGGCGAAAGCC
NMI	NMI_1	TGACACACAACAAATTCTTA	CACCGTGACACACAACAAATTCTTA	AAACTAAGAATTTGTTGTGTGTCAC
	NMI_2	CGAGCTCACTTGAAACGAAC	CACCGCGAGCTCACTTGAAACGAAC	AAACGTTCGTTTCAAGTGAGCTCGC
	NMI_3	GCTTGAAACGGAGTTACAAG	CACCGGCTTGAAACGGAGTTACAAG	AAACCTTGTAACTCCGTTTCAAGCC
NT5C3A	NT5C3A_1	ACACGGGGATGCTATGTTGT	CACCGACACGGGGATGCTATGTTGT	AAACACAACATAGCATCCCCGTGTC
	NT5C3A_2	TCCAGCCGAAAATATGAACA	CACCGTCCAGCCGAAAATATGAACA	AAACTGTTCATATTTTCGGCTGGAC
	NT5C3A_3	ATTGGACACAACTTTGACAT	CACCGATTGGACACAACTTTGACAT	AAACATGTCAAAGTTGTGTCCAATC
NUPR1	NUPR1_1	ACAGGAGGTGGAGGCCGGAA	CACCGACAGGAGGTGGAGGCCGGAA	AAACTTCCGGCCTCCACCTCCTGTC
	NUPR1_2	CGTGCCCGCCAGGGCTGGGG	CACCGCGTGCCCGCCAGGGCTGGGG	AAACCCCCAGCCCTGGCGGGCACGC
	NUPR1_3	TCTCGTGCCCGCCAGGGCTG	CACCGTCTCGTGCCCGCCAGGGCTG	AAACCAGCCCTGGCGGGCACGAGAC
OAS1	OAS1_1	TCAGGGTGGCTCCTCAGGCA	CACCGTCAGGGTGGCTCCTCAGGCA	AAACTGCCTGAGGAGCCACCCTGAC
	OAS1_2	GAGGGTGGTGCCCTTGCCTG	CACCGGAGGGTGGTGCCCTTGCCTG	AAACCAGGCAAGGGCACCACCCTCC
	OAS1_3	CAGGGTGGCTCCTCAGGCAA	CACCGCAGGGTGGCTCCTCAGGCAA	AAACTTGCCTGAGGAGCCACCCTGC
OAS2	OAS2_1	GGCAGGGTGGCTCCTATGGA	CACCGGGCAGGGTGGCTCCTATGGA	AAACTCCATAGGAGCCACCCTGCCC
	OAS2_2	TAAGACTGTTTTCCGTCCAT	CACCGTAAGACTGTTTTCCGTCCAT	AAACATGGACGGAAAACAGTCTTAC
	OAS2_3	GGACGGAAAACAGTCTTAAG	CACCGGGACGGAAAACAGTCTTAAG	AAACCTTAAGACTGTTTTCCGTCCC
OAS3	OAS3_1	CCGGCCCGAGGAGCCTCCCT	CACCGCCGGCCCGAGGAGCCTCCCT	AAACAGGGAGGCTCCTCGGGCCGGC
	OAS3_2	GAGAGCTGTGCCCCGGCCCG	CACCGGAGAGCTGTGCCCCGGCCCG	AAACCGGGCCGGGGCACAGCTCTCC
	OAS3_3	CAGGGAGGCTCCTCGGGCCG	CACCGCAGGGAGGCTCCTCGGGCCG	AAACCGGCCCGAGGAGCCTCCCTGC
OASL	OASL_1	GACAGAGATGGCACTGATGC	CACCGGACAGAGATGGCACTGATGC	AAACGCATCAGTGCCATCTCTGTCC
	OASL_2	AAGGAGTCCAGCCTGGAGGC	CACCGAAGGAGTCCAGCCTGGAGGC	AAACGCCTCCAGGCTGGACTCCTTC
	OASL_3	TGTATAGCACACCAGCCTCC	CACCGTGTATAGCACACCAGCCTCC	AAACGGAGGCTGGTGTGCTATACAC
OGFR	OGFR_1	CCTGGGAGCTTTTAAACACC	CACCGCCTGGGAGCTTTTAAACACC	AAACGGTGTTTAAAAGCTCCCAGGC
	OGFR_2	CCAGGTGTTTAAAAGCTCCC	CACCGCCAGGTGTTTAAAAGCTCCC	AAACGGGAGCTTTTAAACACCTGGC
	OGFR_3	AAGCCGCTCCTGGATCTCCT	CACCGAAGCCGCTCCTGGATCTCCT	AAACAGGAGATCCAGGAGCGGCTTC
P2RY14	P2RY14_1	GCTGAACGTGTTTGTGTGCA	CACCGGCTGAACGTGTTTGTGTGCA	AAACTGCACACAAACACGTTCAGCC
	P2RY14_2	GTCAAGTCGGAATTCCACTT	CACCGGTCAAGTCGGAATTCCACTT	AAACAAGTGGAATTCCGACTTGACC
	P2RY14_3	AGCATCAAACTACATCTTCG	CACCGAGCATCAAACTACATCTTCG	AAACCGAAGATGTAGTTTGATGCTC
PALM2-AKAP2	PALM2-AKAP2_1	TCCCGAAGCACTTTGGACTG	CACCGTCCCGAAGCACTTTGGACTG	AAACCAGTCCAAAGTGCTTCGGGAC
	PALM2-AKAP2_2	CCATTTCTCCCGAAGCACTT	CACCGCCATTTCTCCCGAAGCACTT	AAACAAGTGCTTCGGGAGAAATGGC
	PALM2-AKAP2_3	TTCCACAGTCCAAAGTGCTT	CACCGTTCCACAGTCCAAAGTGCTT	AAACAAGCACTTTGGACTGTGGAAC
PAQR8	PAQR8_1	CTCCAAGATGGCGGTCGTCA	CACCGCTCCAAGATGGCGGTCGTCA	AAACTGACGACCGCCATCTTGGAGC
	PAQR8_2	GCTCAGGCGCTCCAAGATGG	CACCGGCTCAGGCGCTCCAAGATGG	AAACCCATCTTGGAGCGCCTGAGCC
	PAQR8_3	GGTGCTCAGGCGCTCCAAGA	CACCGGGTGCTCAGGCGCTCCAAGA	AAACTCTTGGAGCGCCTGAGCACCC
PARP10	PARP10_1	GCCCCGTCCCAGGGTTGCAA	CACCGGCCCCGTCCCAGGGTTGCAA	AAACTTGCAACCCTGGGACGGGGCC
	PARP10_2	CCGTCCCAGGGTTGCAATGG	CACCGCCGTCCCAGGGTTGCAATGG	AAACCCATTGCAACCCTGGGACGGC
	PARP10_3	GGTTGCAATGGCGGAGGCAG	CACCGGGTTGCAATGGCGGAGGCAG	AAACCTGCCTCCGCCATTGCAACCC
PARP11	PARP11_1	TAAAACAACAAACAATGAAG	CACCGTAAAACAACAAACAATGAAG	AAACCTTCATTGTTTGTTGTTTTAC
	PARP11_2	AAACAATGAAGTGGATGACA	CACCGAAACAATGAAGTGGATGACA	AAACTGTCATCCACTTCATTGTTTC
	PARP11_3	TGGACACGTCAGATACCCAG	CACCGTGGACACGTCAGATACCCAG	AAACCTGGGTATCTGACGTGTCCAC
PARP12	PARP12_1	TTCTTTGCAGGAAGAACTGT	CACCGTTCTTTGCAGGAAGAACTGT	AAACACAGTTCTTCCTGCAAAGAAC
	PARP12_2	CAGCACACTCAGGTTGTGTT	CACCGCAGCACACTCAGGTTGTGTT	AAACAACACAACCTGAGTGTGCTGC
	PARP12_3	CATGAGTTCTCAGCACACTC	CACCGCATGAGTTCTCAGCACACTC	AAACGAGTGTGCTGAGAACTCATGC
PARP14	PARP14_1	GGACATTTCAGTTCGGCAGA	CACCGGGACATTTCAGTTCGGCAGA	AAACTCTGCCGAACTGAAATGTCCC
	PARP14_2	GGAGAGAAAAAATCATGAGT	CACCGGGAGAGAAAAAATCATGAGT	AAACACTCATGATTTTTTCTCTCCC
	PARP14_3	GAAAAAATCATGAGTTGGTA	CACCGGAAAAAATCATGAGTTGGTA	AAACTACCAACTCATGATTTTTTCC
PARP9	PARP9_1	TCTCCAAGAGCACCAGTCTC	CACCGTCTCCAAGAGCACCAGTCTC	AAACGAGACTGGTGCTCTTGGAGAC
	PARP9_2	TTTCCAGAGACTGGTGCTCT	CACCGTTTCCAGAGACTGGTGCTCT	AAACAGAGCACCAGTCTCTGGAAAC
	PARP9_3	CTCTTGGAGAAAACTATAGT	CACCGCTCTTGGAGAAAACTATAGT	AAACACTATAGTTTTCTCCAAGAGC
PCDH17	PCDH17_1	TCTTTCTGGGTCCTTAAACG	CACCGTCTTTCTGGGTCCTTAAACG	AAACCGTTTAAGGACCCAGAAAGAC
	PCDH17_2	AGAGCCAGCCTGAGAGACAG	CACCGAGAGCCAGCCTGAGAGACAG	AAACCTGTCTCTCAGGCTGGCTCTC
	PCDH17_3	GAGCCAGCCTGAGAGACAGT	CACCGGAGCCAGCCTGAGAGACAGT	AAACACTGTCTCTCAGGCTGGCTCC
PDCD1LG2	PDCD1LG2_1	ATTCACAGTGACAGTCCCTA	CACCGATTCACAGTGACAGTCCCTA	AAACTAGGGACTGTCACTGTGAATC
	PDCD1LG2_2	CTATTATGTACAGTTCCTTA	CACCGCTATTATGTACAGTTCCTTA	AAACTAAGGAACTGTACATAATAGC
	PDCD1LG2_3	GAACTGTACATAATAGAGCA	CACCGGAACTGTACATAATAGAGCA	AAACTGCTCTATTATGTACAGTTCC
PDZD2	PDZD2_1	ACGGCATTGTCCTGGGTGAT	CACCGACGGCATTGTCCTGGGTGAT	AAACATCACCCAGGACAATGCCGTC
	PDZD2_2	GAGCACCATGCCCATCACCC	CACCGGAGCACCATGCCCATCACCC	AAACGGGTGATGGGCATGGTGCTCC
	PDZD2_3	CACGGCATTGTCCTGGGTGA	CACCGCACGGCATTGTCCTGGGTGA	AAACTCACCCAGGACAATGCCGTGC
PGAP1	PGAP1_1	AATAGAACTTCCAAAGAAAC	CACCGAATAGAACTTCCAAAGAAAC	AAACGTTTCTTTGGAAGTTCTATTC
	PGAP1_2	ATAAAGATACAACTCATATG	CACCGATAAAGATACAACTCATATG	AAACCATATGAGTTGTATCTTTATC
	PGAP1_3	TGAGTTGTATCTTTATGGAG	CACCGTGAGTTGTATCTTTATGGAG	AAACCTCCATAAAGATACAACTCAC
PHF11	PHF11_1	CTTTCAGGTTGCAGAAAAGA	CACCGCTTTCAGGTTGCAGAAAAGA	AAACTCTTTTCTGCAACCTGAAAGC
	PHF11_2	TTGCAGAAAAGATGGAAAAA	CACCGTTGCAGAAAAGATGGAAAAA	AAACTTTTTCCATCTTTTCTGCAAC
	PHF11_3	CATTATATTCGACATCTTTG	CACCGCATTATATTCGACATCTTTG	AAACCAAAGATGTCGAATATAATGC
PID1	PID1_1	ATTCAATTTAGACTTCAGCA	CACCGATTCAATTTAGACTTCAGCA	AAACTGCTGAAGTCTAAATTGAATC
	PID1_2	TGGAAGATGACCGCTGGGAG	CACCGTGGAAGATGACCGCTGGGAG	AAACCTCCCAGCGGTCATCTTCCAC
	PID1_3	GAAAAAGGAACCTCTCCCAG	CACCGGAAAAAGGAACCTCTCCCAG	AAACCTGGGAGAGGTTCCTTTTTCC
PIWIL4	PIWIL4_1	GGGATATCTTCTGGTGATGC	CACCGGGGATATCTTCTGGTGATGC	AAACGCATCACCAGAAGATATCCCC
	PIWIL4_2	TGATGCTGGAAGTACCTTCA	CACCGTGATGCTGGAAGTACCTTCA	AAACTGAAGGTACTTCCAGCATCAC
	PIWIL4_3	TTTCACACCTCTTTCCATGA	CACCGTTTCACACCTCTTTCCATGA	AAACTCATGGAAAGAGGTGTGAAAC
PLEKHA4	PLEKHA4_1	CCTCTTTGCAGACAGCCGCG	CACCGCCTCTTTGCAGACAGCCGCG	AAACCGCGGCTGTCTGCAAAGAGGC
	PLEKHA4_2	TGCCTAGGACACTCTCCTCG	CACCGTGCCTAGGACACTCTCCTCG	AAACCGAGGAGAGTGTCCTAGGCAC
	PLEKHA4_3	AGCCGCGAGGAGAGTGTCCT	CACCGAGCCGCGAGGAGAGTGTCCT	AAACAGGACACTCTCCTCGCGGCTC
PLSCR1	PLSCR1_1	GTCTGAATAACATAACCTAT	CACCGGTCTGAATAACATAACCTAT	AAACATAGGTTATGTTATTCAGACC
	PLSCR1_2	TAGGTTATGTTATTCAGACT	CACCGTAGGTTATGTTATTCAGACT	AAACAGTCTGAATAACATAACCTAC
	PLSCR1_3	AATTCAAAATGAGAAAAGAG	CACCGAATTCAAAATGAGAAAAGAG	AAACCTCTTTTCTCATTTTGAATTC
PLXDC2	PLXDC2_1	TTTCAAACAGATTGGCAGTA	CACCGTTTCAAACAGATTGGCAGTA	AAACTACTGCCAATCTGTTTGAAAC
	PLXDC2_2	TTGGCAGTATGGAGTTACTC	CACCGTTGGCAGTATGGAGTTACTC	AAACGAGTAACTCCATACTGCCAAC
	PLXDC2_3	CTCCTCCTCTGTGTGAGGGA	CACCGCTCCTCCTCTGTGTGAGGGA	AAACTCCCTCACACAGAGGAGGAGC
PMAIP1	PMAIP1_1	TTTGCTTTCCTTCTCAGAGC	CACCGTTTGCTTTCCTTCTCAGAGC	AAACGCTCTGAGAAGGAAAGCAAAC
	PMAIP1_2	TCGAGTGTGCTACTCAACTC	CACCGTCGAGTGTGCTACTCAACTC	AAACGAGTTGAGTAGCACACTCGAC
	PMAIP1_3	TTGGAGACAAACTGAACTTC	CACCGTTGGAGACAAACTGAACTTC	AAACGAAGTTCAGTTTGTCTCCAAC
PNPT1	PNPT1_1	AGACAAAAAGCTGCTGCAGC	CACCGAGACAAAAAGCTGCTGCAGC	AAACGCTGCAGCAGCTTTTTGTCTC
	PNPT1_2	TCTCTTCTCAGATAGTTTGT	CACCGTCTCTTCTCAGATAGTTTGT	AAACACAAACTATCTGAGAAGAGAC
	PNPT1_3	AACTATCTGAGAAGAGAGAT	CACCGAACTATCTGAGAAGAGAGAT	AAACATCTCTCTTCTCAGATAGTTC
POLD1	POLD1_1	AACTTGCCCAGCAGGATGGA	CACCGAACTTGCCCAGCAGGATGGA	AAACTCCATCCTGCTGGGCAAGTTC
	POLD1_2	CCAGCAGGATGGATGGCAAG	CACCGCCAGCAGGATGGATGGCAAG	AAACCTTGCCATCCATCCTGCTGGC
	POLD1_3	ATGGATGGCAAGCGGCGGCC	CACCGATGGATGGCAAGCGGCGGCC	AAACGGCCGCCGCTTGCCATCCATC
POLI	POLI_1	GGTTCAACAGAAATATTTGG	CACCGGGTTCAACAGAAATATTTGG	AAACCCAAATATTTCTGTTGAACCC
	POLI_2	TTACCTGCAACTATGAAGCT	CACCGTTACCTGCAACTATGAAGCT	AAACAGCTTCATAGTTGCAGGTAAC
	POLI_3	AACTATGAAGCTAGGAAACT	CACCGAACTATGAAGCTAGGAAACT	AAACAGTTTCCTAGCTTCATAGTTC
PPM1K	PPM1K_1	TTAATTACTTTGGTCAGAAG	CACCGTTAATTACTTTGGTCAGAAG	AAACCTTCTGACCAAAGTAATTAAC
	PPM1K_2	ATTACTTTGGTCAGAAGTGG	CACCGATTACTTTGGTCAGAAGTGG	AAACCCACTTCTGACCAAAGTAATC
	PPM1K_3	TTACTTTGGTCAGAAGTGGT	CACCGTTACTTTGGTCAGAAGTGGT	AAACACCACTTCTGACCAAAGTAAC
PSMB8	PSMB8_1	CAGGGACTGGAAGAATTCTG	CACCGCAGGGACTGGAAGAATTCTG	AAACCAGAATTCTTCCAGTCCCTGC
	PSMB8_2	CTCCGTCCCCACCCAGGGAC	CACCGCTCCGTCCCCACCCAGGGAC	AAACGTCCCTGGGTGGGGACGGAGC
	PSMB8_3	GAATTCTTCCAGTCCCTGGG	CACCGGAATTCTTCCAGTCCCTGGG	AAACCCCAGGGACTGGAAGAATTCC
PSMB9	PSMB9_1	ACTCCCTCCTGACAGCGAGG	CACCGACTCCCTCCTGACAGCGAGG	AAACCCTCGCTGTCAGGAGGGAGTC
	PSMB9_2	CCCTCCTGACAGCGAGGCGG	CACCGCCCTCCTGACAGCGAGGCGG	AAACCCGCCTCGCTGTCAGGAGGGC
	PSMB9_3	GGGACAGCTTGTCAAACACT	CACCGGGGACAGCTTGTCAAACACT	AAACAGTGTTTGACAAGCTGTCCCC
PTAFR	PTAFR_1	TCCATGTGGGAGGAGTCATG	CACCGTCCATGTGGGAGGAGTCATG	AAACCATGACTCCTCCCACATGGAC
	PTAFR_2	GAACTCAGAGTCCATGTGGG	CACCGGAACTCAGAGTCCATGTGGG	AAACCCCACATGGACTCTGAGTTCC
	PTAFR_3	GCCACATGACTCCTCCCACA	CACCGGCCACATGACTCCTCCCACA	AAACTGTGGGAGGAGTCATGTGGCC
RAI14	RAI14_1	TTTCTCTACAGACCAATGAG	CACCGTTTCTCTACAGACCAATGAG	AAACCTCATTGGTCTGTAGAGAAAC
	RAI14_2	AGTGGAACAAGAATGATGAC	CACCGAGTGGAACAAGAATGATGAC	AAACGTCATCATTCTTGTTCCACTC
	RAI14_3	TCTCCACGGCCTGCAGTAGC	CACCGTCTCCACGGCCTGCAGTAGC	AAACGCTACTGCAGGCCGTGGAGAC
RARRES3	RARRES3_1	CCAGGTTTGGGCTCTTGGTG	CACCGCCAGGTTTGGGCTCTTGGTG	AAACCACCAAGAGCCCAAACCTGGC
	RARRES3_2	CCACACCAAGAGCCCAAACC	CACCGCCACACCAAGAGCCCAAACC	AAACGGTTTGGGCTCTTGGTGTGGC
	RARRES3_3	CAAGGCGGAAAATCTCAATC	CACCGCAAGGCGGAAAATCTCAATC	AAACGATTGAGATTTTCCGCCTTGC
RASA2	RASA2_1	ATTTTGTGGGGTCCAAGATA	CACCGATTTTGTGGGGTCCAAGATA	AAACTATCTTGGACCCCACAAAATC
	RASA2_2	AAACAATCTCTCATTTTGTG	CACCGAAACAATCTCTCATTTTGTG	AAACCACAAAATGAGAGATTGTTTC
	RASA2_3	CTGTACCATAAATTTGGACC	CACCGCTGTACCATAAATTTGGACC	AAACGGTCCAAATTTATGGTACAGC
RASGEF1B	RASGEF1B_1	TAACCGAGAACTGAGTAGGA	CACCGTAACCGAGAACTGAGTAGGA	AAACTCCTACTCAGTTCTCGGTTAC
	RASGEF1B_2	TAAATAACCGAGAACTGAGT	CACCGTAAATAACCGAGAACTGAGT	AAACACTCAGTTCTCGGTTATTTAC
	RASGEF1B_3	ACTTTGGCCATTAGCTCATA	CACCGACTTTGGCCATTAGCTCATA	AAACTATGAGCTAATGGCCAAAGTC
RASGRP3	RASGRP3_1	ATTTTTCTAACAGATGACAA	CACCGATTTTTCTAACAGATGACAA	AAACTTGTCATCTGTTAGAAAAATC
	RASGRP3_2	AACAGATGACAATGGAGAGC	CACCGAACAGATGACAATGGAGAGC	AAACGCTCTCCATTGTCATCTGTTC
	RASGRP3_3	TGCATCAGTAGAACTATTCT	CACCGTGCATCAGTAGAACTATTCT	AAACAGAATAGTTCTACTGATGCAC
RGL1	RGL1_1	GCAGAGCTCGATTCAGGACT	CACCGGCAGAGCTCGATTCAGGACT	AAACAGTCCTGAATCGAGCTCTGCC
	RGL1_2	CAGAGCTCGATTCAGGACTG	CACCGCAGAGCTCGATTCAGGACTG	AAACCAGTCCTGAATCGAGCTCTGC
	RGL1_3	GATTCAGGACTGGGGTGAAG	CACCGGATTCAGGACTGGGGTGAAG	AAACCTTCACCCCAGTCCTGAATCC
RGS1	RGS1_1	TCATTCCAGATTCCAGATGT	CACCGTCATTCCAGATTCCAGATGT	AAACACATCTGGAATCTGGAATGAC
	RGS1_2	TTCATTCCAGATTCCAGATG	CACCGTTCATTCCAGATTCCAGATG	AAACCATCTGGAATCTGGAATGAAC
	RGS1_3	ATGATCCCACATCTGGAATC	CACCGATGATCCCACATCTGGAATC	AAACGATTCCAGATGTGGGATCATC
RHBDD2	RHBDD2_1	TCCCTCTGCAGTTTACAGGC	CACCGTCCCTCTGCAGTTTACAGGC	AAACGCCTGTAAACTGCAGAGGGAC
	RHBDD2_2	GCGCCGCAGAGCAGGGAGAT	CACCGGCGCCGCAGAGCAGGGAGAT	AAACATCTCCCTGCTCTGCGGCGCC
	RHBDD2_3	AGCGCCGCAGAGCAGGGAGA	CACCGAGCGCCGCAGAGCAGGGAGA	AAACTCTCCCTGCTCTGCGGCGCTC
RIN2	RIN2_1	GCTCATTGACACAATTGCCT	CACCGGCTCATTGACACAATTGCCT	AAACAGGCAATTGTGTCAATGAGCC
	RIN2_2	TTTCAGTTCTCCGATCTCCG	CACCGTTTCAGTTCTCCGATCTCCG	AAACCGGAGATCGGAGAACTGAAAC
	RIN2_3	GACACAATTGCCTCGGAGAT	CACCGGACACAATTGCCTCGGAGAT	AAACATCTCCGAGGCAATTGTGTCC
RNF213	RNF213_1	TGAGAACAATAACTCCACAA	CACCGTGAGAACAATAACTCCACAA	AAACTTGTGGAGTTATTGTTCTCAC
	RNF213_2	CTCCGAGGCCGACGCCATTG	CACCGCTCCGAGGCCGACGCCATTG	AAACCAATGGCGTCGGCCTCGGAGC
	RNF213_3	CAATAACTCCACAATGGCGT	CACCGCAATAACTCCACAATGGCGT	AAACACGCCATTGTGGAGTTATTGC
RSAD2	RSAD2_1	TGTATCACCTTGCACAGGTA	CACCGTGTATCACCTTGCACAGGTA	AAACTACCTGTGCAAGGTGATACAC
	RSAD2_2	GAGAAGATCAACTTTTCAGG	CACCGGAGAAGATCAACTTTTCAGG	AAACCCTGAAAAGTTGATCTTCTCC
	RSAD2_3	GAGAGCCATTTCTTCAAGAC	CACCGGAGAGCCATTTCTTCAAGAC	AAACGTCTTGAAGAAATGGCTCTCC
RTCB	RTCB_1	TCTATTTTGTAGGTGGTGTC	CACCGTCTATTTTGTAGGTGGTGTC	AAACGACACCACCTACAAAATAGAC
	RTCB_2	GTCGGGTTTGACATCAACTG	CACCGGTCGGGTTTGACATCAACTG	AAACCAGTTGATGTCAAACCCGACC
	RTCB_3	CTAAATTGGTTCTTAGCAAG	CACCGCTAAATTGGTTCTTAGCAAG	AAACCTTGCTAAGAACCAATTTAGC
RTP4	RTP4_1	TTCGCTGGCAGGAGGAACAC	CACCGTTCGCTGGCAGGAGGAACAC	AAACGTGTTCCTCCTGCCAGCGAAC
	RTP4_2	AGCCCAACTTCGCTGGCAGG	CACCGAGCCCAACTTCGCTGGCAGG	AAACCCTGCCAGCGAAGTTGGGCTC
	RTP4_3	GGAAGCCCAACTTCGCTGGC	CACCGGGAAGCCCAACTTCGCTGGC	AAACGCCAGCGAAGTTGGGCTTCCC
RUFY4	RUFY4_1	GCCCTGGAGGATGGCAGAGA	CACCGGCCCTGGAGGATGGCAGAGA	AAACTCTCTGCCATCCTCCAGGGCC
	RUFY4_2	GCCGTCTCTGCCATCCTCCA	CACCGGCCGTCTCTGCCATCCTCCA	AAACTGGAGGATGGCAGAGACGGCC
	RUFY4_3	CCTGCCCATCCCCATAGCCC	CACCGCCTGCCCATCCCCATAGCCC	AAACGGGCTATGGGGATGGGCAGGC
S100A4	S100A4_1	CCAGAAGCTGATGAGCAACT	CACCGCCAGAAGCTGATGAGCAACT	AAACAGTTGCTCATCAGCTTCTGGC
	S100A4_2	GAGCAACTTGGACAGCAACA	CACCGGAGCAACTTGGACAGCAACA	AAACTGTTGCTGTCCAAGTTGCTCC
	S100A4_3	GGACAGCAACAGGGACAACG	CACCGGGACAGCAACAGGGACAACG	AAACCGTTGTCCCTGTTGCTGTCCC
SAMD9	SAMD9_1	AATCATCTGTATTTTCTGGA	CACCGAATCATCTGTATTTTCTGGA	AAACTCCAGAAAATACAGATGATTC
	SAMD9_2	TTCCAGAAAATACAGATGAT	CACCGTTCCAGAAAATACAGATGAT	AAACATCATCTGTATTTTCTGGAAC
	SAMD9_3	TACAGATGATTGGACAAAAG	CACCGTACAGATGATTGGACAAAAG	AAACCTTTTGTCCAATCATCTGTAC
SAMD9L	SAMD9L_1	CGGTGACTCGGTCATCAAGA	CACCGCGGTGACTCGGTCATCAAGA	AAACTCTTGATGACCGAGTCACCGC
	SAMD9L_2	GACAGTACAAGCGCATGTGC	CACCGGACAGTACAAGCGCATGTGC	AAACGCACATGCGCTTGTACTGTCC
	SAMD9L_3	AGAAGGTTTTTGCCCGCCCG	CACCGAGAAGGTTTTTGCCCGCCCG	AAACCGGGCGGGCAAAAACCTTCTC
SAMHD1	SAMHD1_1	GGGACGCTTGGAGGGCTGCT	CACCGGGGACGCTTGGAGGGCTGCT	AAACAGCAGCCCTCCAAGCGTCCCC
	SAMHD1_2	TCGCAACGGGGACGCTTGGA	CACCGTCGCAACGGGGACGCTTGGA	AAACTCCAAGCGTCCCCGTTGCGAC
	SAMHD1_3	ATCGCAACGGGGACGCTTGG	CACCGATCGCAACGGGGACGCTTGG	AAACCCAAGCGTCCCCGTTGCGATC
SDS	SDS_1	AGCGGGCAACGCAGGCATGG	CACCGAGCGGGCAACGCAGGCATGG	AAACCCATGCCTGCGTTGCCCGCTC
	SDS_2	AGGCATGGCGGCTGCATATG	CACCGAGGCATGGCGGCTGCATATG	AAACCATATGCAGCCGCCATGCCTC
	SDS_3	TGGCGGCTGCATATGCGGCC	CACCGTGGCGGCTGCATATGCGGCC	AAACGGCCGCATATGCAGCCGCCAC
SECTM1	SECTM1_1	CTACCCCCTCTGTGCAGATG	CACCGCTACCCCCTCTGTGCAGATG	AAACCATCTGCACAGAGGGGGTAGC
	SECTM1_2	ACTACCCCCTCTGTGCAGAT	CACCGACTACCCCCTCTGTGCAGAT	AAACATCTGCACAGAGGGGGTAGTC
	SECTM1_3	GACTACCCCCTCTGTGCAGA	CACCGGACTACCCCCTCTGTGCAGA	AAACTCTGCACAGAGGGGGTAGTCC
SERPINA1	SERPINA1_1	ATGCCCCACGAGACAGAAGA	CACCGATGCCCCACGAGACAGAAGA	AAACTCTTCTGTCTCGTGGGGCATC
	SERPINA1_2	CAATGCCGTCTTCTGTCTCG	CACCGCAATGCCGTCTTCTGTCTCG	AAACCGAGACAGAAGACGGCATTGC
	SERPINA1_3	AATGCCGTCTTCTGTCTCGT	CACCGAATGCCGTCTTCTGTCTCGT	AAACACGAGACAGAAGACGGCATTC
SERPINB13	SERPINB13_1	ATGAACTGAACATAACCAAC	CACCGATGAACTGAACATAACCAAC	AAACGTTGGTTATGTTCAGTTCATC
	SERPINB13_2	GCAAACTTACTTGAAGGAAG	CACCGGCAAACTTACTTGAAGGAAG	AAACCTTCCTTCAAGTAAGTTTGCC
	SERPINB13_3	GAACTTCTGGGCGTACAACC	CACCGGAACTTCTGGGCGTACAACC	AAACGGTTGTACGCCCAGAAGTTCC
SERPINB3	SERPINB3_1	TGCGTTCACAAGAACCAATG	CACCGTGCGTTCACAAGAACCAATG	AAACCATTGGTTCTTGTGAACGCAC
	SERPINB3_2	GCCACCGCTGTAGTAGGATT	CACCGGCCACCGCTGTAGTAGGATT	AAACAATCCTACTACAGCGGTGGCC
	SERPINB3_3	TGATCCGAATCCTACTACAG	CACCGTGATCCGAATCCTACTACAG	AAACCTGTAGTAGGATTCGGATCAC
SERPINB4	SERPINB4_1	TCAACCTTCAAACATCAAAA	CACCGTCAACCTTCAAACATCAAAA	AAACTTTTGATGTTTGAAGGTTGAC
	SERPINB4_2	TGAAGGAAGAAGTAGGAATT	CACCGTGAAGGAAGAAGTAGGAATT	AAACAATTCCTACTTCTTCCTTCAC
	SERPINB4_3	CAGTAGATTCCACACTGGTC	CACCGCAGTAGATTCCACACTGGTC	AAACGACCAGTGTGGAATCTACTGC
SERPING1	SERPING1_1	TTTGAGGAGGCTCTATCCTG	CACCGTTTGAGGAGGCTCTATCCTG	AAACCAGGATAGAGCCTCCTCAAAC
	SERPING1_2	GGTAGCATTTGGATTTGAGG	CACCGGGTAGCATTTGGATTTGAGG	AAACCCTCAAATCCAAATGCTACCC
	SERPING1_3	GCTGGTAGCATTTGGATTTG	CACCGGCTGGTAGCATTTGGATTTG	AAACCAAATCCAAATGCTACCAGCC
SIGLEC1	SIGLEC1_1	TGGAGACGCCCCATGAGGCC	CACCGTGGAGACGCCCCATGAGGCC	AAACGGCCTCATGGGGCGTCTCCAC
	SIGLEC1_2	CCCCCAGGCCAGGCCTCATG	CACCGCCCCCAGGCCAGGCCTCATG	AAACCATGAGGCCTGGCCTGGGGGC
	SIGLEC1_3	GGGACTGGAGACGCCCCATG	CACCGGGGACTGGAGACGCCCCATG	AAACCATGGGGCGTCTCCAGTCCCC
SLAMF7	SLAMF7_1	TTTATAGGGTCAGCAGCCTC	CACCGTTTATAGGGTCAGCAGCCTC	AAACGAGGCTGCTGACCCTATAAAC
	SLAMF7_2	CAGCTCTTTCACGGGTCCAG	CACCGCAGCTCTTTCACGGGTCCAG	AAACCTGGACCCGTGAAAGAGCTGC
	SLAMF7_3	GAACCGACCAGCTCTTTCAC	CACCGGAACCGACCAGCTCTTTCAC	AAACGTGAAAGAGCTGGTCGGTTCC
SLC11A1	SLC11A1_1	ATGGGCCCCCACAGGTGACA	CACCGATGGGCCCCCACAGGTGACA	AAACTGTCACCTGTGGGGGCCCATC
	SLC11A1_2	TGGGCCCCCACAGGTGACAA	CACCGTGGGCCCCCACAGGTGACAA	AAACTTGTCACCTGTGGGGGCCCAC
	SLC11A1_3	CTGGACCCGCTTAGCCTTTG	CACCGCTGGACCCGCTTAGCCTTTG	AAACCAAAGGCTAAGCGGGTCCAGC
SLC15A3	SLC15A3_1	AGAAGCGGCGGGTGGCGTCG	CACCGAGAAGCGGCGGGTGGCGTCG	AAACCGACGCCACCCGCCGCTTCTC
	SLC15A3_2	CCAGTTGAAGAAGCGGCGGG	CACCGCCAGTTGAAGAAGCGGCGGG	AAACCCCGCCGCTTCTTCAACTGGC
	SLC15A3_3	AAACCAGTTGAAGAAGCGGC	CACCGAAACCAGTTGAAGAAGCGGC	AAACGCCGCTTCTTCAACTGGTTTC
SLC16A10	SLC16A10_1	TTTCCCTTCTTTTACAGCAT	CACCGTTTCCCTTCTTTTACAGCAT	AAACATGCTGTAAAAGAAGGGAAAC
	SLC16A10_2	CCTTCTTTTACAGCATGGGT	CACCGCCTTCTTTTACAGCATGGGT	AAACACCCATGCTGTAAAAGAAGGC
	SLC16A10_3	ATGGGTAGGTTCTCTCTCCA	CACCGATGGGTAGGTTCTCTCTCCA	AAACTGGAGAGAGAACCTACCCATC
SLC1A5	SLC1A5_1	TCCTTGCCCACAGGTGCCCG	CACCGTCCTTGCCCACAGGTGCCCG	AAACCGGGCACCTGTGGGCAAGGAC
	SLC1A5_2	CCTTGCCCACAGGTGCCCGT	CACCGCCTTGCCCACAGGTGCCCGT	AAACACGGGCACCTGTGGGCAAGGC
	SLC1A5_3	CTTGCCCACAGGTGCCCGTG	CACCGCTTGCCCACAGGTGCCCGTG	AAACCACGGGCACCTGTGGGCAAGC
SLC25A28	SLC25A28_1	AGGCTGTAGACTCTGCATCC	CACCGAGGCTGTAGACTCTGCATCC	AAACGGATGCAGAGTCTACAGCCTC
	SLC25A28_2	CAGGCTGTAGACTCTGCATC	CACCGCAGGCTGTAGACTCTGCATC	AAACGATGCAGAGTCTACAGCCTGC
	SLC25A28_3	CATTGCGATAGCGGGCAGCT	CACCGCATTGCGATAGCGGGCAGCT	AAACAGCTGCCCGCTATCGCAATGC
SLFN12L	SLFN12L_1	AAAGAATTTCTGCGTGGAAA	CACCGAAAGAATTTCTGCGTGGAAA	AAACTTTCCACGCAGAAATTCTTTC
	SLFN12L_2	AGACACAAACTATGCTGAGC	CACCGAGACACAAACTATGCTGAGC	AAACGCTCAGCATAGTTTGTGTCTC
	SLFN12L_3	TGCTGAGCTGGTTCTAAATG	CACCGTGCTGAGCTGGTTCTAAATG	AAACCATTTAGAACCAGCTCAGCAC
SLFN5	SLFN5_1	GTGCTGAGAAGATGAGTCTT	CACCGGTGCTGAGAAGATGAGTCTT	AAACAAGACTCATCTTCTCAGCACC
	SLFN5_2	GATGAGTCTTAGGATTGATG	CACCGGATGAGTCTTAGGATTGATG	AAACCATCAATCCTAAGACTCATCC
	SLFN5_3	CCTGCATCTACAACACACTC	CACCGCCTGCATCTACAACACACTC	AAACGAGTGTGTTGTAGATGCAGGC
SOCS1	SOCS1_1	TAGGATGGTAGCACACAACC	CACCGTAGGATGGTAGCACACAACC	AAACGGTTGTGTGCTACCATCCTAC
	SOCS1_2	GATGGTAGCACACAACCAGG	CACCGGATGGTAGCACACAACCAGG	AAACCCTGGTTGTGTGCTACCATCC
	SOCS1_3	CTGCATTGTCGGCTGCCACC	CACCGCTGCATTGTCGGCTGCCACC	AAACGGTGGCAGCCGACAATGCAGC
SP100	SP100_1	CTTTTTCCCTAGGATGTTCA	CACCGCTTTTTCCCTAGGATGTTCA	AAACTGAACATCCTAGGGAAAAAGC
	SP100_2	GCAGCCTGTCATCTACACCC	CACCGGCAGCCTGTCATCTACACCC	AAACGGGTGTAGATGACAGGCTGCC
	SP100_3	AAGACCAGGGTGTAGATGAC	CACCGAAGACCAGGGTGTAGATGAC	AAACGTCATCTACACCCTGGTCTTC
SP110	SP110_1	TACAGGGATCAAATTTCTAC	CACCGTACAGGGATCAAATTTCTAC	AAACGTAGAAATTTGATCCCTGTAC
	SP110_2	TGTGCACCACTCTGGATACA	CACCGTGTGCACCACTCTGGATACA	AAACTGTATCCAGAGTGGTGCACAC
	SP110_3	TTGTGCACCACTCTGGATAC	CACCGTTGTGCACCACTCTGGATAC	AAACGTATCCAGAGTGGTGCACAAC
SREK1IP1	SREK1IP1_1	TGTCCCTTTTAGGGTCTACT	CACCGTGTCCCTTTTAGGGTCTACT	AAACAGTAGACCCTAAAAGGGACAC
	SREK1IP1_2	GTTGCAACCTGAAATACAAT	CACCGGTTGCAACCTGAAATACAAT	AAACATTGTATTTCAGGTTGCAACC
	SREK1IP1_3	TGTCCCTTTTAGGGTCTACT	CACCGTGTCCCTTTTAGGGTCTACT	AAACAGTAGACCCTAAAAGGGACAC
SSB	SSB_1	TTGGCGACTTCAATTTGCCA	CACCGTTGGCGACTTCAATTTGCCA	AAACTGGCAAATTGAAGTCGCCAAC
	SSB_2	TGGCGACTTCAATTTGCCAC	CACCGTGGCGACTTCAATTTGCCAC	AAACGTGGCAAATTGAAGTCGCCAC
	SSB_3	GTGCTCAATTGTGTCTCTAC	CACCGGTGCTCAATTGTGTCTCTAC	AAACGTAGAGACACAATTGAGCACC
ST14	ST14_1	CGGTGTAGGACTGATCTGAG	CACCGCGGTGTAGGACTGATCTGAG	AAACCTCAGATCAGTCCTACACCGC
	ST14_2	GCCGCTTACGTAAAGCCCAG	CACCGGCCGCTTACGTAAAGCCCAG	AAACCTGGGCTTTACGTAAGCGGCC
	ST14_3	GATCAGTCCTACACCGACAC	CACCGGATCAGTCCTACACCGACAC	AAACGTGTCGGTGTAGGACTGATCC
STAB1	STAB1_1	CAGCCTTTGAACAGCACCTG	CACCGCAGCCTTTGAACAGCACCTG	AAACCAGGTGCTGTTCAAAGGCTGC
	STAB1_2	ACAGCCTTTGAACAGCACCT	CACCGACAGCCTTTGAACAGCACCT	AAACAGGTGCTGTTCAAAGGCTGTC
	STAB1_3	CACAGCCTTTGAACAGCACC	CACCGCACAGCCTTTGAACAGCACC	AAACGGTGCTGTTCAAAGGCTGTGC
STAP1	STAP1_1	TCTGCTCAGTAAGGCATGTG	CACCGTCTGCTCAGTAAGGCATGTG	AAACCACATGCCTTACTGAGCAGAC
	STAP1_2	CAGTTGAATTCTGCTCAGTA	CACCGCAGTTGAATTCTGCTCAGTA	AAACTACTGAGCAGAATTCAACTGC
	STAP1_3	TTCCTCTTTCGGCAAAACAA	CACCGTTCCTCTTTCGGCAAAACAA	AAACTTGTTTTGCCGAAAGAGGAAC
STAT1	STAT1_1	GGTGGCAAATGAAACATCAT	CACCGGGTGGCAAATGAAACATCAT	AAACATGATGTTTCATTTGCCACCC
	STAT1_2	GAGGTCATGAAAACGGATGG	CACCGGAGGTCATGAAAACGGATGG	AAACCCATCCGTTTTCATGACCTCC
	STAT1_3	CAGGAGGTCATGAAAACGGA	CACCGCAGGAGGTCATGAAAACGGA	AAACTCCGTTTTCATGACCTCCTGC
STAT2	STAT2_1	ACTTGGGAGTGATGATTCCA	CACCGACTTGGGAGTGATGATTCCA	AAACTGGAATCATCACTCCCAAGTC
	STAT2_2	GAAGAATAGCATGGTAGCCT	CACCGGAAGAATAGCATGGTAGCCT	AAACAGGCTACCATGCTATTCTTCC
	STAT2_3	CAAGAAGTGGAAGAATAGCA	CACCGCAAGAAGTGGAAGAATAGCA	AAACTGCTATTCTTCCACTTCTTGC
TAP1	TAP1_1	GCTGAGCTTCTCGCCAGCGC	CACCGGCTGAGCTTCTCGCCAGCGC	AAACGCGCTGGCGAGAAGCTCAGCC
	TAP1_2	TCTCGGAAAGTCCCAGGAAC	CACCGTCTCGGAAAGTCCCAGGAAC	AAACGTTCCTGGGACTTTCCGAGAC
	TAP1_3	CGCAGGATCAGCCTGTTCCT	CACCGCGCAGGATCAGCCTGTTCCT	AAACAGGAACAGGCTGATCCTGCGC
TAP2	TAP2_1	TCTCAGGTCAGGGAGCCGCA	CACCGTCTCAGGTCAGGGAGCCGCA	AAACTGCGGCTCCCTGACCTGAGAC
	TAP2_2	AGGTCCAGGGTCTCAGGTCA	CACCGAGGTCCAGGGTCTCAGGTCA	AAACTGACCTGAGACCCTGGACCTC
	TAP2_3	GGCTCCCTGACCTGAGACCC	CACCGGGCTCCCTGACCTGAGACCC	AAACGGGTCTCAGGTCAGGGAGCCC
TDO2	TDO2_1	TTTAAAAAACTCCCCGTAGA	CACCGTTTAAAAAACTCCCCGTAGA	AAACTCTACGGGGAGTTTTTTAAAC
	TDO2_2	CTTCTTCGCTGCCTTCTACG	CACCGCTTCTTCGCTGCCTTCTACG	AAACCGTAGAAGGCAGCGAAGAAGC
	TDO2_3	GAAGAAGACAAATCACAAAC	CACCGGAAGAAGACAAATCACAAAC	AAACGTTTGTGATTTGTCTTCTTCC
TDRD7	TDRD7_1	GTTCTTATAGGCAAAGATGC	CACCGGTTCTTATAGGCAAAGATGC	AAACGCATCTTTGCCTATAAGAACC
	TDRD7_2	TTATAGGCAAAGATGCTGGA	CACCGTTATAGGCAAAGATGCTGGA	AAACTCCAGCATCTTTGCCTATAAC
	TDRD7_3	AAAGATGCTGGAAGGAGATC	CACCGAAAGATGCTGGAAGGAGATC	AAACGATCTCCTTCCAGCATCTTTC
TIFA	TIFA_1	TGTGTCAGCATCTTCAAAAC	CACCGTGTGTCAGCATCTTCAAAAC	AAACGTTTTGAAGATGCTGACACAC
	TIFA_2	AGTAACTTGTCTCCAGATGA	CACCGAGTAACTTGTCTCCAGATGA	AAACTCATCTGGAGACAAGTTACTC
	TIFA_3	CAGGATGGTAAACCGTCATC	CACCGCAGGATGGTAAACCGTCATC	AAACGATGACGGTTTACCATCCTGC
TLR3	TLR3_1	CCCCCCCAAAAGTAGATACA	CACCGCCCCCCCAAAAGTAGATACA	AAACTGTATCTACTTTTGGGGGGGC
	TLR3_2	TGCCTTGTATCTACTTTTGG	CACCGTGCCTTGTATCTACTTTTGG	AAACCCAAAAGTAGATACAAGGCAC
	TLR3_3	GCCTTGTATCTACTTTTGGG	CACCGGCCTTGTATCTACTTTTGGG	AAACCCCAAAAGTAGATACAAGGCC
TLR7	TLR7_1	ACTTTCAGGTGTTTCCAATG	CACCGACTTTCAGGTGTTTCCAATG	AAACCATTGGAAACACCTGAAAGTC
	TLR7_2	TGTCTCTTCAGTGTCCACAT	CACCGTGTCTCTTCAGTGTCCACAT	AAACATGTGGACACTGAAGAGACAC
	TLR7_3	ATCCTAATTTCCAAACTCCT	CACCGATCCTAATTTCCAAACTCCT	AAACAGGAGTTTGGAAATTAGGATC
TMEM140	TMEM140_1	CAGAGGGCAGTAGAGATGGC	CACCGCAGAGGGCAGTAGAGATGGC	AAACGCCATCTCTACTGCCCTCTGC
	TMEM140_2	CAGTAGAGATGGCCGGCCCA	CACCGCAGTAGAGATGGCCGGCCCA	AAACTGGGCCGGCCATCTCTACTGC
	TMEM140_3	GCGCCACCGAGGCCTTGGGC	CACCGGCGCCACCGAGGCCTTGGGC	AAACGCCCAAGGCCTCGGTGGCGCC
TMEM217	TMEM217_1	TCAGCATGAAACAGCAGCAG	CACCGTCAGCATGAAACAGCAGCAG	AAACCTGCTGCTGTTTCATGCTGAC
	TMEM217_2	ATGAAACAGCAGCAGTGGTG	CACCGATGAAACAGCAGCAGTGGTG	AAACCACCACTGCTGCTGTTTCATC
	TMEM217_3	TGAAACAGCAGCAGTGGTGT	CACCGTGAAACAGCAGCAGTGGTGT	AAACACACCACTGCTGCTGTTTCAC
TMEM62	TMEM62_1	CCTTTGTTTTGGCATCTGTC	CACCGCCTTTGTTTTGGCATCTGTC	AAACGACAGATGCCAAAACAAAGGC
	TMEM62_2	CCTGACAGATGCCAAAACAA	CACCGCCTGACAGATGCCAAAACAA	AAACTTGTTTTGGCATCTGTCAGGC
	TMEM62_3	TGCCAAAACAAAGGAACAGT	CACCGTGCCAAAACAAAGGAACAGT	AAACACTGTTCCTTTGTTTTGGCAC
TNFRSF1B	TNFRSF1B_1	GACTTTTGCATGTTGGCCTG	CACCGGACTTTTGCATGTTGGCCTG	AAACCAGGCCAACATGCAAAAGTCC
	TNFRSF1B_2	TACAGAAGACTTTTGCATGT	CACCGTACAGAAGACTTTTGCATGT	AAACACATGCAAAAGTCTTCTGTAC
	TNFRSF1B_3	AGTCTTCTGTACCAAGACCT	CACCGAGTCTTCTGTACCAAGACCT	AAACAGGTCTTGGTACAGAAGACTC
TNFSF10	TNFSF10_1	CAGGACAAGTACTCCAAAAG	CACCGCAGGACAAGTACTCCAAAAG	AAACCTTTTGGAGTACTTGTCCTGC
	TNFSF10_2	TCATACTCTCTTCGTCATTG	CACCGTCATACTCTCTTCGTCATTG	AAACCAATGACGAAGAGAGTATGAC
	TNFSF10_3	AGAGTATGAACAGCCCCTGC	CACCGAGAGTATGAACAGCCCCTGC	AAACGCAGGGGCTGTTCATACTCTC
TNFSF13B	TNFSF13B_1	GATCTTACACATTTGTTCCA	CACCGGATCTTACACATTTGTTCCA	AAACTGGAACAAATGTGTAAGATCC
	TNFSF13B_2	AAAATATTGGTCAAAGAAAC	CACCGAAAATATTGGTCAAAGAAAC	AAACGTTTCTTTGACCAATATTTTC
	TNFSF13B_3	TTACTTTTTTATATATGGTC	CACCGTTACTTTTTTATATATGGTC	AAACGACCATATATAAAAAAGTAAC
TNFSF18	TNFSF18_1	AATTCACAAGTGATGGGTGA	CACCGAATTCACAAGTGATGGGTGA	AAACTCACCCATCACTTGTGAATTC
	TNFSF18_2	AACAAAAATTCACAAGTGAT	CACCGAACAAAAATTCACAAGTGAT	AAACATCACTTGTGAATTTTTGTTC
	TNFSF18_3	TTTTGGAGAAATGAGAGCTG	CACCGTTTTGGAGAAATGAGAGCTG	AAACCAGCTCTCATTTCTCCAAAAC
TNFSF8	TNFSF8_1	ACTATATAAAGAATGGACCC	CACCGACTATATAAAGAATGGACCC	AAACGGGTCCATTCTTTATATAGTC
	TNFSF8_2	CTATATAAAGAATGGACCCA	CACCGCTATATAAAGAATGGACCCA	AAACTGGGTCCATTCTTTATATAGC
	TNFSF8_3	TGAGTGCTTGCTGCAGCCCT	CACCGTGAGTGCTTGCTGCAGCCCT	AAACAGGGCTGCAGCAAGCACTCAC
TRAF3IP3	TRAF3IP3_1	CCACTTGCCTTCCAGGTGAC	CACCGCCACTTGCCTTCCAGGTGAC	AAACGTCACCTGGAAGGCAAGTGGC
	TRAF3IP3_2	CAGAGCTGGTGCCTGTCACC	CACCGCAGAGCTGGTGCCTGTCACC	AAACGGTGACAGGCACCAGCTCTGC
	TRAF3IP3_3	GGCTGGAAAGACTTCAGAGC	CACCGGGCTGGAAAGACTTCAGAGC	AAACGCTCTGAAGTCTTTCCAGCCC
TRANK1	TRANK1_1	GTTCTTACAGGGTTCCCCCG	CACCGGTTCTTACAGGGTTCCCCCG	AAACCGGGGGAACCCTGTAAGAACC
	TRANK1_2	TTCTTACAGGGTTCCCCCGA	CACCGTTCTTACAGGGTTCCCCCGA	AAACTCGGGGGAACCCTGTAAGAAC
	TRANK1_3	AGCACAGCCAAGTCCCTCGG	CACCGAGCACAGCCAAGTCCCTCGG	AAACCCGAGGGACTTGGCTGTGCTC
TRIM21	TRIM21_1	CAGCACGCTTGACAATGATG	CACCGCAGCACGCTTGACAATGATG	AAACCATCATTGTCAAGCGTGCTGC
	TRIM21_2	AGCACGCTTGACAATGATGT	CACCGAGCACGCTTGACAATGATGT	AAACACATCATTGTCAAGCGTGCTC
	TRIM21_3	ACGCTTGACAATGATGTGGG	CACCGACGCTTGACAATGATGTGGG	AAACCCCACATCATTGTCAAGCGTC
TRIM22	TRIM22_1	TGCAATGGATTTCTCAGTAA	CACCGTGCAATGGATTTCTCAGTAA	AAACTTACTGAGAAATCCATTGCAC
	TRIM22_2	AGTAAAGGTAGACATAGAGA	CACCGAGTAAAGGTAGACATAGAGA	AAACTCTCTATGTCTACCTTTACTC
	TRIM22_3	AAAGGTAGACATAGAGAAGG	CACCGAAAGGTAGACATAGAGAAGG	AAACCCTTCTCTATGTCTACCTTTC
TRIM25	TRIM25_1	TCAGATGACTGCAAACAGAA	CACCGTCAGATGACTGCAAACAGAA	AAACTTCTGTTTGCAGTCATCTGAC
	TRIM25_2	GATGACTGCAAACAGAAAGG	CACCGGATGACTGCAAACAGAAAGG	AAACCCTTTCTGTTTGCAGTCATCC
	TRIM25_3	GCAGCTACAACAAGAATACA	CACCGGCAGCTACAACAAGAATACA	AAACTGTATTCTTGTTGTAGCTGCC
TRIM38	TRIM38_1	CATCATCTTCTTGGTGCTGG	CACCGCATCATCTTCTTGGTGCTGG	AAACCCAGCACCAAGAAGATGATGC
	TRIM38_2	CACCAGCACCAAGAAGATGA	CACCGCACCAGCACCAAGAAGATGA	AAACTCATCTTCTTGGTGCTGGTGC
	TRIM38_3	CAGCACCAAGAAGATGATGG	CACCGCAGCACCAAGAAGATGATGG	AAACCCATCATCTTCTTGGTGCTGC
TRIM5	TRIM5_1	CTCAAAATCTGCCAAGACGT	CACCGCTCAAAATCTGCCAAGACGT	AAACACGTCTTGGCAGATTTTGAGC
	TRIM5_2	GTATGACAAAACCAACGTCT	CACCGGTATGACAAAACCAACGTCT	AAACAGACGTTGGTTTTGTCATACC
	TRIM5_3	TGAGCAACTGAGAGACATCC	CACCGTGAGCAACTGAGAGACATCC	AAACGGATGTCTCTCAGTTGCTCAC
TRIM69	TRIM69_1	GTGCCCTGCAGCTTGGAGCA	CACCGGTGCCCTGCAGCTTGGAGCA	AAACTGCTCCAAGCTGCAGGGCACC
	TRIM69_2	CAGCTTGGAGCAAGGAATGA	CACCGCAGCTTGGAGCAAGGAATGA	AAACTCATTCCTTGCTCCAAGCTGC
	TRIM69_3	GGAGCAAGGAATGAAGGTGC	CACCGGGAGCAAGGAATGAAGGTGC	AAACGCACCTTCATTCCTTGCTCCC
TYMP	TYMP_1	CCCGGTTCCCGGGGTCATCA	CACCGCCCGGTTCCCGGGGTCATCA	AAACTGATGACCCCGGGAACCGGGC
	TYMP_2	GATGGCAGCCTTGATGACCC	CACCGGATGGCAGCCTTGATGACCC	AAACGGGTCATCAAGGCTGCCATCC
	TYMP_3	ATGGCAGCCTTGATGACCCC	CACCGATGGCAGCCTTGATGACCCC	AAACGGGGTCATCAAGGCTGCCATC
UBA7	UBA7_1	CCCATCCACAGGTATGTGCT	CACCGCCCATCCACAGGTATGTGCT	AAACAGCACATACCTGTGGATGGGC
	UBA7_2	CCCTGAATCCTCTGCATGGC	CACCGCCCTGAATCCTCTGCATGGC	AAACGCCATGCAGAGGATTCAGGGC
	UBA7_3	TGGGCTCACCTGCCATGCAG	CACCGTGGGCTCACCTGCCATGCAG	AAACCTGCATGGCAGGTGAGCCCAC
UBE2L6	UBE2L6_1	CTTTCAGGTGGTAGGGAGGT	CACCGCTTTCAGGTGGTAGGGAGGT	AAACACCTCCCTACCACCTGAAAGC
	UBE2L6_2	AAGGCTTTCAGGTGGTAGGG	CACCGAAGGCTTTCAGGTGGTAGGG	AAACCCCTACCACCTGAAAGCCTTC
	UBE2L6_3	TTGAAGGCTTTCAGGTGGTA	CACCGTTGAAGGCTTTCAGGTGGTA	AAACTACCACCTGAAAGCCTTCAAC
UBN2	UBN2_1	GTATCTGTTCTTTGCAGGGT	CACCGGTATCTGTTCTTTGCAGGGT	AAACACCCTGCAAAGAACAGATACC
	UBN2_2	CGATCCTTCCGGTGTTTACG	CACCGCGATCCTTCCGGTGTTTACG	AAACCGTAAACACCGGAAGGATCGC
	UBN2_3	GTGGGAAACCCCGTAAACAC	CACCGGTGGGAAACCCCGTAAACAC	AAACGTGTTTACGGGGTTTCCCACC
UBQLNL	UBQLNL_1	CGAGAGATGGCATGCCACAT	CACCGCGAGAGATGGCATGCCACAT	AAACATGTGGCATGCCATCTCTCGC
	UBQLNL_2	TCGAGAGATGGCATGCCACA	CACCGTCGAGAGATGGCATGCCACA	AAACTGTGGCATGCCATCTCTCGAC
	UBQLNL_3	CATCCTGGATGTTCGAGAGA	CACCGCATCCTGGATGTTCGAGAGA	AAACTCTCTCGAACATCCAGGATGC
USP18	USP18_1	AGGGCACGTTGCACTTCTGC	CACCGAGGGCACGTTGCACTTCTGC	AAACGCAGAAGTGCAACGTGCCCTC
	USP18_2	GGAGTGATCACGAATGAGCA	CACCGGGAGTGATCACGAATGAGCA	AAACTGCTCATTCGTGATCACTCCC
	USP18_3	GCAGGCCCTGTATACGATCC	CACCGGCAGGCCCTGTATACGATCC	AAACGGATCGTATACAGGGCCTGCC
VCAN	VCAN_1	TCTCTTTCCTCTAGTCAAAG	CACCGTCTCTTTCCTCTAGTCAAAG	AAACCTTTGACTAGAGGAAAGAGAC
	VCAN_2	CTCTTTCCTCTAGTCAAAGT	CACCGCTCTTTCCTCTAGTCAAAGT	AAACACTTTGACTAGAGGAAAGAGC
	VCAN_3	CAAAGTGGGAAAAAGCCCAC	CACCGCAAAGTGGGAAAAAGCCCAC	AAACGTGGGCTTTTTCCCACTTTGC
WARS1	WARS1_1	TGATTCTGCAGTAAAGATGT	CACCGTGATTCTGCAGTAAAGATGT	AAACACATCTTTACTGCAGAATCAC
	WARS1_2	AATGAGCTACAAAGCTGCCG	CACCGAATGAGCTACAAAGCTGCCG	AAACCGGCAGCTTTGTAGCTCATTC
	WARS1_3	ATGAGCTACAAAGCTGCCGC	CACCGATGAGCTACAAAGCTGCCGC	AAACGCGGCAGCTTTGTAGCTCATC
XAF1	XAF1_1	AGCCTCATGGAGGGTGAAGT	CACCGAGCCTCATGGAGGGTGAAGT	AAACACTTCACCCTCCATGAGGCTC
	XAF1_2	TGCCAACTTCACCCTCCATG	CACCGTGCCAACTTCACCCTCCATG	AAACCATGGAGGGTGAAGTTGGCAC
	XAF1_3	GCAGGCAGTAAGCCTCATGG	CACCGGCAGGCAGTAAGCCTCATGG	AAACCCATGAGGCTTACTGCCTGCC
ZADH2	ZADH2_1	CGGAGGCGCAGGCCATGCTG	CACCGCGGAGGCGCAGGCCATGCTG	AAACCAGCATGGCCTGCGCCTCCGC
	ZADH2_2	GCTGCGGCTGGTGCCCACCG	CACCGGCTGCGGCTGGTGCCCACCG	AAACCGGTGGGCACCAGCCGCAGCC
	ZADH2_3	ACGATGGCCCGGGCCCCGGT	CACCGACGATGGCCCGGGCCCCGGT	AAACACCGGGGCCCGGGCCATCGTC
ZBP1	ZBP1_1	CAGCCTCTGTCAGCACCTGC	CACCGCAGCCTCTGTCAGCACCTGC	AAACGCAGGTGCTGACAGAGGCTGC
	ZBP1_2	AATCCTGCAGGTGCTGACAG	CACCGAATCCTGCAGGTGCTGACAG	AAACCTGTCAGCACCTGCAGGATTC
	ZBP1_3	GCTGACAGAGGCTGGCTCCC	CACCGGCTGACAGAGGCTGGCTCCC	AAACGGGAGCCAGCCTCTGTCAGCC
ZBTB48	ZBTB48_1	CCTGCCCTCCAGACCATGGA	CACCGCCTGCCCTCCAGACCATGGA	AAACTCCATGGTCTGGAGGGCAGGC
	ZBTB48_2	CTGGACGAAGGAGCCGTCCA	CACCGCTGGACGAAGGAGCCGTCCA	AAACTGGACGGCTCCTTCGTCCAGC
	ZBTB48_3	CCTCACACTGTGCTGGACGA	CACCGCCTCACACTGTGCTGGACGA	AAACTCGTCCAGCACAGTGTGAGGC
ZC3HAV1	ZC3HAV1_1	TTTATGCAAATATTCTCATG	CACCGTTTATGCAAATATTCTCATG	AAACCATGAGAATATTTGCATAAAC
	ZC3HAV1_2	CTGAAAAATCACGAACTCTC	CACCGCTGAAAAATCACGAACTCTC	AAACGAGAGTTCGTGATTTTTCAGC
	ZC3HAV1_3	ACTCTCTGGACTGAACAAAG	CACCGACTCTCTGGACTGAACAAAG	AAACCTTTGTTCAGTCCAGAGAGTC
ZMAT3	ZMAT3_1	CGTGTTGCAAGAGGATCATT	CACCGCGTGTTGCAAGAGGATCATT	AAACAATGATCCTCTTGCAACACGC
	ZMAT3_2	GCGTGTTGCAAGAGGATCAT	CACCGGCGTGTTGCAAGAGGATCAT	AAACATGATCCTCTTGCAACACGCC
	ZMAT3_3	GAAGCACGGCGTGTTGCAAG	CACCGGAAGCACGGCGTGTTGCAAG	AAACCTTGCAACACGCCGTGCTTCC
ZNF44	ZNF44_1	ATGTGATGCGAGAAACCATT	CACCGATGTGATGCGAGAAACCATT	AAACAATGGTTTCTCGCATCACATC
	ZNF44_2	CATCCATACCTATACAGTTC	CACCGCATCCATACCTATACAGTTC	AAACGAACTGTATAGGTATGGATGC
	ZNF44_3	GGTTCAGCACGAATTCATGA	CACCGGGTTCAGCACGAATTCATGA	AAACTCATGAATTCGTGCTGAACCC
ZNF516	ZNF516_1	TCGCAACAGAGAGGCCGAGA	CACCGTCGCAACAGAGAGGCCGAGA	AAACTCTCGGCCTCTCTGTTGCGAC
	ZNF516_2	GCCTCGCCTCAGCTCCATCT	CACCGGCCTCGCCTCAGCTCCATCT	AAACAGATGGAGCTGAGGCGAGGCC
	ZNF516_3	GAGAGGCCGAGATGGAGCTG	CACCGGAGAGGCCGAGATGGAGCTG	AAACCAGCTCCATCTCGGCCTCTCC
ZNFX1	ZNFX1_1	TTCATTGTGTTTAGGCCCTG	CACCGTTCATTGTGTTTAGGCCCTG	AAACCAGGGCCTAAACACAATGAAC
	ZNFX1_2	GTGGTAACTCTCCATCCACA	CACCGGTGGTAACTCTCCATCCACA	AAACTGTGGATGGAGAGTTACCACC
	ZNFX1_3	TTGTGTTTAGGCCCTGTGGA	CACCGTTGTGTTTAGGCCCTGTGGA	AAACTCCACAGGGCCTAAACACAAC
NonTargeting1	Human_0001	ACGGAGGCTAAGCGTCGCAA	CACCGACGGAGGCTAAGCGTCGCAA	AAACTTGCGACGCTTAGCCTCCGTC
	Human_0002	CGCTTCCGCGGCCCGTTCAA	CACCGCGCTTCCGCGGCCCGTTCAA	AAACTTGAACGGGCCGCGGAAGCGC
	Human_0003	ATCGTTTCCGCTTAACGGCG	CACCGATCGTTTCCGCTTAACGGCG	AAACCGCCGTTAAGCGGAAACGATC
NonTargeting2	Human_0004	GTAGGCGCGCCGCTCTCTAC	CACCGGTAGGCGCGCCGCTCTCTAC	AAACGTAGAGAGCGGCGCGCCTACC
	Human_0005	CCATATCGGGGCGAGACATG	CACCGCCATATCGGGGCGAGACATG	AAACCATGTCTCGCCCCGATATGGC
	Human_0006	TACTAACGCCGCTCCTACAG	CACCGTACTAACGCCGCTCCTACAG	AAACCTGTAGGAGCGGCGTTAGTAC
NonTargeting3	Human_0007	TGAGGATCATGTCGAGCGCC	CACCGTGAGGATCATGTCGAGCGCC	AAACGGCGCTCGACATGATCCTCAC
	Human_0008	GGGCCCGCATAGGATATCGC	CACCGGGGCCCGCATAGGATATCGC	AAACGCGATATCCTATGCGGGCCCC
	Human_0009	TAGACAACCGCGGAGAATGC	CACCGTAGACAACCGCGGAGAATGC	AAACGCATTCTCCGCGGTTGTCTAC
NonTargeting4	Human_0010	ACGGGCGGCTATCGCTGACT	CACCGACGGGCGGCTATCGCTGACT	AAACAGTCAGCGATAGCCGCCCGTC
	Human_0011	CGCGGAAATTTTACCGACGA	CACCGCGCGGAAATTTTACCGACGA	AAACTCGTCGGTAAAATTTCCGCGC
	Human_0012	CTTACAATCGTCGGTCCAAT	CACCGCTTACAATCGTCGGTCCAAT	AAACATTGGACCGACGATTGTAAGC
NonTargeting5	Human_0013	GCGTGCGTCCCGGGTTACCC	CACCGGCGTGCGTCCCGGGTTACCC	AAACGGGTAACCCGGGACGCACGCC
	Human_0014	CGGAGTAACAAGCGGACGGA	CACCGCGGAGTAACAAGCGGACGGA	AAACTCCGTCCGCTTGTTACTCCGC
	Human_0015	CGAGTGTTATACGCACCGTT	CACCGCGAGTGTTATACGCACCGTT	AAACAACGGTGCGTATAACACTCGC

## Sheet: overexpression ORFs
Target	Full name	Transcript ID	Seq
ATXN1	ataxin 1	ENST00000436367.6	ATGAAATCCAACCAAGAGCGGAGCAACGAATGCCTGCCTCCCAAGAAGCGCGAGATCCCCGCCACCAGCCGGTCCTCCGAGGAGAAGGCCCCTACCCTGCCCAGCGACAACCACCGGGTGGAGGGCACAGCATGGCTCCCGGGCAACCCTGGTGGCCGGGGCCACGGGGGCGGGAGGCATGGGCCGGCAGGGACCTCGGTGGAGCTTGGTTTACAACAGGGAATAGGTTTACACAAAGCATTGTCCACAGGGCTGGACTACTCCCCGCCCAGCGCTCCCAGGTCTGTCCCCGTGGCCACCACGCTGCCTGCCGCGTACGCCACCCCGCAGCCAGGGACCCCGGTGTCCCCCGTGCAGTACGCTCACCTGCCGCACACCTTCCAGTTCATTGGGTCCTCC…
BORCS8	BLOC-1 related complex subunit 8	ENST00000462790.8	ATGGAGGAGCCGGAGATGCAGCTCAAGGGGAAGAAAGTCACGGACAAGTTCACTGAGAGCGTCTACGTCCTGGCCAACGAGCCATCCGTGGCCCTGTACCGGCTGCAGGAGCATGTGCGTCGCTCCCTCCCCGAGCTGGCCCAGCACAAGGCAGACATGCAGCGTTGGGAGGAGCAGAGCCAGGGAGCCATCTACACTGTGGAGTACGCCTGCAGCGCCGTGAAGAACCTGGTGGACAGCAGCGTCTACTTCCGCAGCGTGGAGGGTCTGCTCAAACAGGCCATCAGCATCCGGGACCATATGAATGCCAGTGCCCAGGGCCACAGCCCGGAGGAACCACCCCCGCCCTCCTCAGCC
BORCS8_codon-opt	BLOC-1 related complex subunit 8	n/a	ATGGAAGAACCCGAAATGCAATTGAAAGGCAAGAAGGTGACCGATAAATTTACGGAAAGTGTGTATGTGCTCGCGAATGAACCTAGCGTTGCTCTCTATCGCTTACAAGAACACGTAAGGCGGAGTTTACCAGAATTGGCTCAACATAAAGCCGATATGCAAAGGTGGGAAGAACAAAGTCAAGGCGCTATTTATACCGTTGAATATGCTTGTAGTGCTGTCAAGAATCTTGTCGATAGTTCCGTGTATTTTCGGTCCGTAGAAGGGCTCTTAAAGCAAGCTATTAGTATTAGGGATCACATGAACGCTTCCGCTCAAGGGCATTCTCCCGAAGAGCCCCCACCCCCAAGTAGTGCA
CFB	complement factor B	ENST00000425368.7	ATGGGGAGCAATCTCAGCCCCCAACTCTGCCTGATGCCCTTTATCTTGGGCCTCTTGTCTGGAGGTGTGACCACCACTCCATGGTCTTTGGCCCGGCCCCAGGGATCCTGCTCTCTGGAGGGGGTAGAGATCAAAGGCGGCTCCTTCCGACTTCTCCAAGAGGGCCAGGCACTGGAGTACGTGTGTCCTTCTGGCTTCTACCCGTACCCTGTGCAGACACGTACCTGCAGATCTACGGGGTCCTGGAGCACCCTGAAGACTCAAGACCAAAAGACTGTCAGGAAGGCAGAGTGCAGAGCAATCCACTGTCCAAGACCACACGACTTCGAGAACGGGGAATACTGGCCCCGGTCTCCCTACTACAATGTGAGTGATGAGATCTCTTTCCACTGCTATGAC…
FBXO6	F-box protein 6	ENST00000376753.9	ATGGATGCTCCCCACTCCAAAGCAGCCCTGGACAGCATTAACGAGCTGCCCGAGAACATCCTGCTGGAGCTGTTCACGCACGTGCCCGCCCGCCAGCTGCTGCTGAACTGCCGCCTGGTCTGCAGCCTCTGGCGGGACCTCATCGACCTCATGACCCTCTGGAAACGCAAGTGCCTGCGAGAGGGCTTCATCACCAAGGACTGGGACCAGCCCGTGGCCGACTGGAAAATCTTCTACTTCCTACGGAGCCTGCATAGGAACCTCCTGCGCAACCCGTGTGCTGAAGAGGATATGTTTGCATGGCAAATTGATTTCAATGGTGGGGACCGCTGGAAGGTGGAGAGCCTCCCTGGAGCCCACGGGACAGATTTTCCTGACCCCAAAGTCAAGAAGTATTTT…
FFAR2	free fatty acid receptor 2	ENST00000599180.3	ATGCTGCCGGACTGGAAGAGCTCCTTGATCCTCATGGCTTACATCATCATCTTCCTCACTGGCCTCCCTGCCAACCTCCTGGCCCTGCGGGCCTTTGTGGGGCGGATCCGCCAGCCCCAGCCTGCACCTGTGCACATCCTCCTGCTGAGCCTGACGCTGGCCGACCTCCTCCTGCTGCTGCTGCTGCCCTTCAAGATCATCGAGGCTGCGTCGAACTTCCGCTGGTACCTGCCCAAGGTCGTCTGCGCCCTCACGAGTTTTGGCTTCTACAGCAGCATCTACTGCAGCACGTGGCTCCTGGCGGGCATCAGCATCGAGCGCTACCTGGGAGTGGCTTTCCCCGTGCAGTACAAGCTCTCCCGCCGGCCTCTGTATGGAGTGATTGCAGCTCTGGTGGCC…
IRF7	interferon regulatory factor 7	ENST00000525445.6	ATGCTGCGGGATAACTCGGGGGACCCGGCCGACCCGCACAAGGTGTACGCGCTCAGCCGGGAGCTGTGCTGGCGAGAAGGCCCAGGCACGGACCAGACTGAGGCAGAGGCCCCCGCAGCTGTCCCACCACCACAGGGTGGGCCCCCAGGGCCATTCCTGGCACACACACATGCTGGACTCCAAGCCCCAGGCCCCCTCCCTGCCCCAGCTGGTGACAAGGGGGACCTCCTGCTCCAGGCAGTGCAACAGAGCTGCCTGGCAGACCATCTGCTGACAGCGTCATGGGGGGCAGATCCAGTCCCAACCAAGGCTCCTGGAGAGGGACAAGAAGGGCTTCCCCTGACTGGGGCCTGTGCTGGAGGCCCAGGGCTCCCTGCTGGGGAGCTGTACGGGTGGGCA…
IRF9	interferon regulatory factor 9	ENST00000396864.8	ATGGCATCAGGCAGGGCACGCTGCACCCGAAAACTCCGGAACTGGGTGGTGGAGCAAGTGGAGAGTGGGCAGTTTCCCGGAGTGTGCTGGGATGATACAGCTAAGACCATGTTCCGGATTCCCTGGAAACATGCAGGCAAGCAGGACTTCCGGGAGGACCAGGATGCTGCCTTCTTCAAGGCCTGGGCAATATTTAAGGGAAAGTATAAGGAGGGGGACACAGGAGGTCCAGCTGTCTGGAAGACTCGCCTGCGCTGTGCACTCAACAAGAGTTCTGAATTTAAGGAGGTTCCTGAGAGGGGCCGCATGGATGTTGCTGAGCCCTACAAGGTGTATCAGTTGCTGCCACCAGGAATCGTCTCTGGCCAGCCAGGGACTCAGAAAGTACCATCAAAGCGA…
LAP3	leucine aminopeptidase 3	ENST00000226299.8	ATGTTCTTGCTGCCTCTTCCGGCTGCGGGGCGAGTAGTCGTCCGACGTCTGGCCGTGAGACGTTTCGGGAGCCGGAGTCTCTCCACCGCAGACATGACGAAGGGCCTTGTTTTAGGAATCTATTCCAAAGAAAAAGAAGATGATGTGCCACAGTTCACAAGTGCAGGAGAGAATTTTGATAAATTGTTAGCTGGAAAGCTGAGAGAGACTTTGAACATATCTGGACCACCTCTGAAGGCAGGGAAGACTCGAACCTTTTATGGTCTGCATCAGGACTTCCCCAGCGTGGTGCTAGTTGGCCTCGGCAAAAAGGCAGCTGGAATCGACGAACAGGAAAACTGGCATGAAGGCAAAGAAAACATCAGAGCTGCTGTTGCAGCGGGGTGCAGGCAGATTCAA…
LGALS3BP	galectin 3 binding protein	ENST00000262776.8	ATGACCCCTCCGAGGCTCTTCTGGGTGTGGCTGCTGGTTGCAGGAACCCAAGGCGTGAACGATGGTGACATGCGGCTGGCCGATGGGGGCGCCACCAACCAGGGCCGCGTGGAGATCTTCTACAGAGGCCAGTGGGGCACTGTGTGTGACAACCTGTGGGACCTGACTGATGCCAGCGTCGTCTGCCGGGCCCTGGGCTTCGAGAACGCCACCCAGGCTCTGGGCAGAGCTGCCTTCGGGCAAGGATCAGGCCCCATCATGCTGGATGAGGTCCAGTGCACGGGAACCGAGGCCTCACTGGCCGACTGCAAGTCCCTGGGCTGGCTGAAGAGCAACTGCAGGCACGAGAGAGACGCTGGTGTGGTCTGCACCAATGAAACCAGGAGCACCCACACCCTG…
LY6E	lymphocyte antigen 6 family member E	ENST00000292494.11	ATGAAGATCTTCTTGCCAGTGCTGCTGGCTGCCCTTCTGGGTGTGGAGCGAGCCAGCTCGCTGATGTGCTTCTCCTGCTTGAACCAGAAGAGCAATCTGTACTGCCTGAAGCCGACCATCTGCTCCGACCAGGACAACTACTGCGTGACTGTGTCTGCTAGTGCCGGCATTGGGAATCTCGTGACATTTGGCCACAGCCTGAGCAAGACCTGTTCCCCGGCCTGCCCCATCCCAGAAGGCGTCAATGTTGGTGTGGCTTCCATGGGCATCAGCTGCTGCCAGAGCTTTCTGTGCAATTTCAGTGCGGCCGATGGCGGGCTGCGGGCAAGCGTCACCCTGCTGGGTGCCGGGCTGCTGCTGAGCCTGCTGCCGGCCCTGCTGCGGTTTGGCCCC
MSR1	macrophage scavenger receptor 1	ENST00000262101.10	ATGGAGCAGTGGGATCACTTTCACAATCAACAGGAGGACACTGATAGCTGCTCCGAATCTGTGAAATTTGATGCTCGCTCAATGACAGCTTTGCTTCCTCCGAATCCTAAAAACAGCCCTTCCCTTCAAGAGAAACTGAAGTCCTTCAAAGCTGCACTGATTGCCCTTTACCTCCTCGTGTTTGCAGTTCTCATCCCTCTCATTGGAATAGTGGCAGCTCAACTCCTGAAGTGGGAAACGAAGAATTGCTCAGTTAGTTCAACTAATGCAAATGATATAACTCAAAGTCTCACGGGAAAAGGAAATGACAGCGAAGAGGAAATGAGATTTCAAGAAGTCTTTATGGAACACATGAGCAACATGGAGAAGAGAATCCAGCATATTTTAGACATGGAAGCC…
MX2	MX dynamin like GTPase 2	ENST00000330714.8	ATGTCTAAGGCCCACAAGCCTTGGCCCTACCGGAGGAGAAGTCAATTTTCTTCTCGAAAATACCTGAAAAAAGAAATGAATTCCTTCCAGCAACAGCCACCGCCATTCGGCACAGTGCCACCACAAATGATGTTTCCTCCAAACTGGCAGGGGGCAGAGAAGGACGCTGCTTTCCTCGCCAAGGACTTCAACTTTCTCACTTTGAACAATCAGCCACCACCAGGAAACAGGAGCCAACCAAGGGCAATGGGGCCCGAGAACAACCTGTACAGCCAGTACGAGCAGAAGGTGCGCCCCTGCATTGACCTCATCGACTCCCTGCGGGCTCTGGGTGTGGAGCAGGACCTGGCCCTGCCAGCCATCGCCGTCATCGGGGACCAGAGCTCGGGCAAGAGCTCT…
OAS1	2'-5'-oligoadenylate synthetase 1	ENST00000202917.10	ATGATGGATCTCAGAAATACCCCAGCCAAATCTCTGGACAAGTTCATTGAAGACTATCTCTTGCCAGACACGTGTTTCCGCATGCAAATCAACCATGCCATTGACATCATCTGTGGGTTCCTGAAGGAAAGGTGCTTCCGAGGTAGCTCCTACCCTGTGTGTGTGTCCAAGGTGGTAAAGGGTGGCTCCTCAGGCAAGGGCACCACCCTCAGAGGCCGATCTGACGCTGACCTGGTTGTCTTCCTCAGTCCTCTCACCACTTTTCAGGATCAGTTAAATCGCCGGGGAGAGTTCATCCAGGAAATTAGGAGACAGCTGGAAGCCTGTCAAAGAGAGAGAGCATTTTCCGTGAAGTTTGAGGTCCAGGCTCCACGCTGGGGCAACCCCCGTGCGCTCAGC…
PARP10	poly(ADP-ribose) polymerase family member 10	ENST00000313028.12	ATGGTTGCAATGGCGGAGGCAGAGGCAGGGGTGGCAGTGGAGGTCCGTGGACTGCCCCCTGCCGTGCCCGACGAGCTGCTCACTCTCTACTTTGAAAACCGCCGACGCTCTGGAGGGGGACCTGTGTTGAGCTGGCAGAGACTGGGCTGTGGGGGCGTCCTCACCTTCAGAGAGCCTGCAGACGCCGAGAGGGTCTTGGCCCAGGCAGATCACGAACTACATGGTGCCCAGCTGAGCCTGCGGCCAGCTCCACCACGAGCCCCTGCACGCCTGCTGCTCCAAGGACTGCCCCCTGGCACCACGCCCCAGCGCTTGGAGCAGCATGTCCAGGCCTTGCTGCGGGCCTCGGGGCTCCCAGTACAGCCTTGCTGTGCCTTGGCCAGCCCCCGGCCAGACCGG…
SAMHD1	SAM and HD domain containing deoxynucleoside triphosphate triphosphohydrolase 1	ENST00000646673.2	ATGCAGCGAGCCGATTCCGAGCAGCCCTCCAAGCGTCCCCGTTGCGATGACAGCCCGAGAACCCCCTCAAACACCCCTTCCGCAGAGGCAGACTGGTCCCCGGGCCTGGAACTCCATCCCGACTACAAGACATGGGGTCCGGAGCAGGTGTGCTCCTTCCTCAGGCGCGGTGGCTTTGAAGAGCCGGTGCTGCTGAAGAACATCCGAGAAAATGAAATCACAGGCGCATTACTGCCTTGTCTTGATGAGTCTCGTTTTGAAAATCTTGGAGTAAGTTCCTTGGGGGAGAGGAAGAAGCTGCTTAGTTATATCCAGCGATTGGTTCAAATCCACGTTGATACAATGAAGGTAATTAATGATCCTATCCATGGCCACATTGAGCTCCACCCTCTCCTCGTC…
STAT2	signal transducer and activator of transcription 2	ENST00000314128.9	ATGGCGCAGTGGGAAATGCTGCAGAATCTTGACAGCCCCTTTCAGGATCAGCTGCACCAGCTTTACTCGCACAGCCTCCTGCCTGTGGACATTCGACAGTACTTGGCTGTCTGGATTGAAGACCAGAACTGGCAGGAAGCTGCACTTGGGAGTGATGATTCCAAGGCTACCATGCTATTCTTCCACTTCTTGGATCAGCTGAACTATGAGTGTGGCCGTTGCAGCCAGGACCCAGAGTCCTTGTTGCTGCAGCACAATTTGCGGAAATTCTGCCGGGACATTCAGCCCTTTTCCCAGGATCCTACCCAGTTGGCTGAGATGATCTTTAACCTCCTTCTGGAAGAAAAAAGAATTTTGATCCAGGCTCAGAGGGCCCAATTGGAACAAGGAGAGCCAGTT…
TDRD7	tudor domain containing 7	ENST00000355295.5	ATGCTGGAAGGAGATCTGGTTTCAAAGATGCTACGAGCTGTTCTGCAGTCTCATAAGAATGGAGTAGCATTACCCCGGCTCCAAGGAGAGTACAGATCCTTGACTGGAGACTGGATCCCCTTCAAACAGCTAGGTTTCCCTACACTAGAAGCCTATCTGAGAAGTGTGCCAGCAGTGGTCAGGATAGAGACTAGTAGATCTGGAGAGATTACCTGCTATGCCATGGCCTGCACAGAAACTGCAAGAATTGCTCAGCTTGTGGCTCGTCAAAGGAGTTCTAAAAGGAAAACCGGGCGTCAAGTTAATTGTCAGATGAGAGTGAAGAAAACCATGCCATTTTTTCTAGAAGGAAAACCAAAAGCAACCCTCAGACAACCAGGATTTGCTTCAAATTTTTCT…
VCAN	versican	ENST00000502527.2	ATGTTCATAAATATAAAGAGCATCTTATGGATGTGTTCAACCTTAATAGTAACCCATGCGCTACATAAAGTCAAAGTGGGAAAAAGCCCACCGGTGAGGGGCTCCCTCTCTGGAAAAGTCAGCCTACCTTGTCATTTTTCAACGATGCCTACTTTGCCACCCAGTTACAACACCAGTGAATTTCTCCGCATCAAATGGTCTAAGATTGAAGTGGACAAAAATGGAAAAGATTTGAAAGAGACTACTGTCCTTGTGGCCCAAAATGGAAATATCAAGATTGGTCAGGACTACAAAGGGAGAGTGTCTGTGCCCACACATCCCGAGGCTGTGGGCGATGCCTCCCTCACTGTGGTCAAGCTGCTGGCAAGTGATGCGGGTCTTTACCGCTGTGACGTCATG…
WARS1	tryptophanyl-tRNA synthetase 1	ENST00000392882.7	ATGCCCAACAGTGAGCCCGCATCTCTGCTGGAGCTGTTCAACAGCATCGCCACACAAGGGGAGCTCGTAAGGTCCCTCAAAGCGGGAAATGCGTCAAAGGATGAAATTGATTCTGCAGTAAAGATGTTGGTGTCATTAAAAATGAGCTACAAAGCTGCCGCGGGGGAGGATTACAAGGCTGACTGTCCTCCAGGGAACCCAGCACCTACCAGTAATCATGGCCCAGATGCCACAGAAGCTGAAGAGGATTTTGTGGACCCATGGACAGTACAGACAAGCAGTGCAAAAGGCATAGACTACGATAAGCTCATTGTTCGGTTTGGAAGTAGTAAAATTGACAAAGAGCTAATAAACCGAATAGAGAGAGCCACCGGCCAAAGACCACACCACTTCCTGCGC…

## Sheet: qPCR primers
Target	fwd	rev
SARS-CoV-2 N	TTACAAACATTGGCCGCAAA	GCGCGACATTCCGAAGAA
BST2	TCGTGATTCTGGGGGTGCCCTT	CTTCTGGGCCTCGGTCAGCTCT
EIF2AK2	TGGCTCAGGTGGATTTGGCCAA	CTTCACGCTCCGCCTTCTCGTT
MX2	GTAACCAGGTGTCCGCTGGTGC	CTGGCCAGGGTCCTGAAGCTCT
RSAD2	GCTCTCTGTGGAGGAGCCTGGT	ATCTGGCCCTCTCAGGACCAGC
STAT1	GAGCGTGCCCTGTTGAAGGACC	TGGAAGTCAGGTTCGCCTCCGT
TMPRSS2	AATCGGTGTGTTCGCCTCTAC	CGTAGTTCTCGTTCCAGTCGT
RPLP0	GGATCTGCTGCATCTGCTTG	GCGACCTGGAAGTCCAACTA
