# Supplementary material for: The ISG Atlas: a loss-of-function analysis characterizes antiviral properties of interferon stimulated genes
Source: Nat Commun. 2026 May 8;17:4206. doi: 10.1038/s41467-026-72732-x (PMC13156316; doi:10.1038/s41467-026-72732-x)
Supplement: Supplementary file 4 — Supplementary Data 2 [file 41467_2026_72732_MOESM4_ESM.xlsx]

## Sheet: info
Supplementary Data 2 | Infection Kinetics and Growth Rates for All ISGs and Viruses.
Sheet	Description
infection data	Contains the impact of individual Interferon-stimulated gene knock-outs on virus propagation. Set is the batch number, c is the lower asymptote, K is the upper asymptote, tau is the time where K/2 is reached, and beta is the slope at t = tau. All values are normalized to non-targeting control cells.
viability data	Contains the viability data for each knock-out based on the H2B-eGFP read-out of mock-infected cells. starting_GII is the normalized, initial green-integrated intensity, representing the cell number at the beginning of the experiment; growth_rate is the normalized growth rate. All values are normalized to non-targeting control cells.
categorized data	Contains all targeted genes and tested viruses with their respective z-scored K, tau, beta, c-values and grwoth rates. Each value is then assigned to a category describing the overall offect of the gene in respect to K and tau.

## Sheet: infection data
virus	knockout	set	c	K	beta	tau
HSV-1	AC005013.1	1	3.82892	1.42805	1.03924	1.02115
HSV-1	ACO1	1	2.9092	1.14703	1.02263	1.00672
HSV-1	ADAM12	1	3.58286	1.14398	0.977201	0.993392
HSV-1	ADAMDEC1	1	3.34291	1.1353	0.99451	0.990755
HSV-1	ADAR	1	2.7022	0.848089	0.919067	1.00014
HSV-1	ADORA3	1	3.05525	1.17965	1.03503	0.976744
HSV-1	AIM2	1	1.93158	1.05258	0.995459	1.00813
HSV-1	AKAP2	1	2.65794	1.07139	0.964099	1.00409
HSV-1	ALOX5AP	1	1.85705	1.06398	0.968104	0.999957
HSV-1	ANKRD22	1	2.05208	1.08576	1.04039	0.984218
HSV-1	APOBEC3A	1	1.65191	1.07279	1.03098	0.988776
HSV-1	APOBEC3G	1	3.09439	1.17782	1.02096	0.9979
HSV-1	APOL1	1	1.96474	1.13632	1.03057	1.01627
HSV-1	APOL2	1	2.00658	1.06079	0.986051	1.01485
HSV-1	APOL3	1	3.31469	1.10082	0.985138	1.00307
HSV-1	APOL4	1	2.48531	1.07217	0.993466	1.01148
HSV-1	APOL6	1	2.76806	1.07512	0.977537	1.00982
HSV-1	ARAP1	1	2.72892	1.21757	0.98121	1.05855
HSV-1	ARL9	1	2.56178	1.1286	1.01763	1.00686
HSV-1	ASGR1	1	2.23448	1.14175	0.966348	1.02317
HSV-1	ATF3	1	2.62177	1.1555	1.01579	0.997937
HSV-1	ATF7IP	1	2.55616	1.1082	0.979298	1.03257
HSV-1	ATXN1	1	2.80494	1.19704	1.00931	1.02003
HSV-1	BATF	1	2.72895	1.23119	1.04051	1.00859
HSV-1	BATF2	1	2.05428	1.10085	0.995692	1.01449
HSV-1	BORCS8	2	2.84558	1.24461	1.02573	1.01745
HSV-1	BRD3	1	2.50877	1.17533	0.988174	1.04336
HSV-1	BST2	1	2.0675	1.12255	1.00192	1.0027
HSV-1	BST2	2	1.31826	1.06773	1.03058	0.99139
HSV-1	BST2	3	-17.6312	0.93302	1.01169	0.952475
HSV-1	BST2	4	0.070411	0.984081	1.00707	1.00436
HSV-1	C19orf66	1	2.64715	1.16973	0.985685	1.01113
HSV-1	C6orf100	1	2.02417	1.03143	0.971454	1.01441
HSV-1	C9orf91	1	1.88397	1.16247	0.92907	1.03454
HSV-1	CAPN15	1	3.14226	1.13213	0.966336	0.992799
HSV-1	CASP1	1	2.45755	1.06304	0.970347	1.02397
HSV-1	CBFA2T3	1	1.42194	1.09352	0.975554	1.01729
HSV-1	CCL13	1	1.99071	1.10375	0.985578	1.01046
HSV-1	CCL2	1	2.34208	1.07473	1.00346	0.991407
HSV-1	CCL24	1	2.72416	1.24371	1.06243	0.977711
HSV-1	CCL7	1	2.22881	1.09477	1.02211	0.96581
HSV-1	CCL8	1	1.58845	1.08783	0.999076	1.00333
HSV-1	CCNA1	1	2.57806	1.11302	0.980747	1.03482
HSV-1	CCR1	1	2.50355	1.0522	0.979316	1.02588
HSV-1	CCR2	1	1.97464	1.08773	0.964543	1.03607
HSV-1	CD180	1	2.09671	1.14572	0.973143	1.07383
HSV-1	CD274	1	2.20876	1.07155	0.981401	1.03856
HSV-1	CD38	1	2.68997	1.09888	0.970047	1.02995
HSV-1	CD69	1	1.20131	1.03376	0.98255	1.02094
HSV-1	CD80	1	2.00992	1.08063	1.00173	1.01904
HSV-1	CEACAM1	1	2.01188	1.16405	1.00232	0.990109
HSV-1	CFB	1	2.6891	1.15114	1.04062	1.02336
HSV-1	CFHR1	1	1.92514	1.10915	1.01355	1.01838
HSV-1	CH25H	1	1.88811	1.1581	0.987147	1.02944
HSV-1	CHST2	1	1.54659	1.14855	1.00387	1.03019
HSV-1	CLEC5A	1	2.09072	1.18546	1.00367	1.03485
HSV-1	CLECL1	1	1.37238	1.07242	0.95266	1.03892
HSV-1	CMKLR1	1	2.43549	1.12977	0.992382	1.05519
HSV-1	CMPK2	1	2.59596	1.20793	0.990648	1.03076
HSV-1	CNP	1	2.64187	1.13832	0.998576	0.994547
HSV-1	CTAGE1	1	2.70695	1.0917	0.993312	1.02525
HSV-1	CX3CR1	1	2.09681	1.16554	0.996078	1.01017
HSV-1	CXCL10	1	1.73201	1.08122	1.02523	0.997877
HSV-1	CXCL11	1	2.30348	1.13112	1.03223	1.0083
HSV-1	CXCL3	1	1.67159	1.11605	1.05288	1.01674
HSV-1	CXCL9	1	1.62323	1.17812	0.991467	1.02927
HSV-1	CYP2J2	1	2.57416	1.10554	1.01414	1.00935
HSV-1	DCT	1	1.89334	1.10219	0.95151	1.03803
HSV-1	DDX58	1	1.67773	1.01683	0.913041	1.03333
HSV-1	DDX60	1	1.66055	1.20454	0.994873	1.05631
HSV-1	DDX60L	1	2.12991	1.17305	1.00808	1.0279
HSV-1	DEFB1	1	2.37463	1.21093	0.979356	1.04317
HSV-1	DHX58	1	2.36895	1.17345	1.00801	1.00337
HSV-1	DOK1	1	2.57325	1.2717	0.991904	1.00991
HSV-1	DOK2	1	3.32159	1.16935	0.991251	0.974365
HSV-1	DOK3	1	2.85653	1.30729	1.02375	1.01087
HSV-1	DTX3L	1	2.1451	1.16982	1.00395	1.03463
HSV-1	DUSP7	1	2.64496	1.11501	0.9453	1.05474
HSV-1	EIF2AK2	1	3.03705	1.74087	0.961826	1.03791
HSV-1	EIF2AK2	2	0.649167	1.82718	1.05041	0.994269
HSV-1	EIF2AK2	3	-35.7852	1.47257	1.02012	0.973275
HSV-1	EIF2AK2	4	1.07737	1.39902	1.01528	1.01527
HSV-1	EMP1	1	2.24353	1.05895	0.989549	1.01499
HSV-1	EMR3	1	2.36896	1.13863	0.929676	1.04973
HSV-1	ENG	1	2.39986	1.16429	0.973639	1.02342
HSV-1	ENPP2	1	1.82993	1.09526	0.984095	1.02945
HSV-1	EPHB2	1	2.07518	1.11655	1.00918	1.0298
HSV-1	EPSTI1	1	1.96872	1.13843	0.943384	1.0669
HSV-1	ETV7	1	2.34805	1.12681	0.963894	1.05531
HSV-1	EVI2A	1	2.63377	1.13713	1.00103	1.00545
HSV-1	EZH1	2	2.03534	1.18697	1.04403	0.94674
HSV-1	FABP4	2	1.59396	1.26362	1.02903	0.988449
HSV-1	FAM105A	2	1.22051	1.33046	1.05868	1.00305
HSV-1	FAM107A	2	0.646403	1.31099	1.0427	0.994396
HSV-1	FAM110A	2	1.98394	1.35979	1.02426	1.02316
HSV-1	FAM20A	2	0.418101	1.31899	1.04912	1.01358
HSV-1	FAM46A	2	-0.21253	1.28014	0.989901	1.07158
HSV-1	FAM72A	2	0.151154	1.28797	1.06662	1.01099
HSV-1	FBXO6	2	0.226458	1.27962	1.04795	1.0111
HSV-1	FCAR	2	0.114941	1.25649	1.02903	1.03484
HSV-1	FFAR2	2	0.0239258	1.40595	1.10157	0.972302
HSV-1	FGL2	2	0.654271	1.26238	1.03049	1.01708
HSV-1	FOS	2	2.10122	1.19595	1.09715	0.980869
HSV-1	FPR2	2	3.42565	1.30427	1.03012	1.00586
HSV-1	GBP1	2	3.24393	1.33481	1.08968	0.995084
HSV-1	GBP3	2	4.13598	1.29092	1.03849	1.00275
HSV-1	GBP4	2	1.74151	1.17926	1.02982	1.00864
HSV-1	GBP5	2	2.64895	1.28845	1.03773	1.00364
HSV-1	GLIPR2	2	2.18541	1.19047	1.00434	1.05879
HSV-1	GLS	2	2.03892	1.28939	1.04984	0.986989
HSV-1	GMPR	2	1.6668	1.17582	1.04547	1.00824
HSV-1	GPC4	2	2.13105	1.2885	1.03492	1.01907
HSV-1	GPR141	2	2.89254	1.26367	1.03651	0.995353
HSV-1	GPR155	2	1.60085	1.18646	1.02169	1.01111
HSV-1	HAPLN3	2	3.04204	1.34223	1.08349	0.964072
HSV-1	HAVCR2	2	2.51846	1.24555	1.04783	0.989671
HSV-1	HELZ2	2	2.24157	1.43654	1.07318	0.990649
HSV-1	HERC5	2	1.92754	1.26184	1.02282	1.01685
HSV-1	HERC6	2	2.63953	1.26871	1.02198	1.02428
HSV-1	HES4	2	2.28977	1.23745	0.967673	1.04523
HSV-1	HESX1	2	1.84686	0.994326	0.956043	1.0494
HSV-1	HLA-B	2	1.16013	1.18687	0.988962	1.04127
HSV-1	HLA-C	2	0.846189	1.22408	1.0172	1.04749
HSV-1	HMHA1	2	3.65304	1.33001	1.04346	1.01642
HSV-1	HSH2D	2	3.06575	1.20428	1.02549	0.98706
HSV-1	IDO1	2	2.55723	1.28995	1.04843	1.00181
HSV-1	IFI16	2	2.31368	1.27962	1.08773	0.980588
HSV-1	IFI27	2	2.35042	1.18714	1.01162	1.00103
HSV-1	IFI35	2	2.96418	1.29228	1.01406	0.976219
HSV-1	IFI44	2	2.17067	1.21897	1.03465	1.00392
HSV-1	IFI44L	2	2.40611	1.12295	1.02652	0.996346
HSV-1	IFI6	2	1.5835	1.15101	1.00673	1.0178
HSV-1	IFIH1	2	1.29632	1.15534	0.999531	1.05763
HSV-1	IFIT1	2	2.76549	1.30145	0.988983	1.04329
HSV-1	IFIT2	2	1.14023	1.30407	1.02891	1.02116
HSV-1	IFIT3	2	3.03965	1.34856	1.04693	1.03701
HSV-1	IFIT5	2	1.39257	1.2683	1.02046	1.02042
HSV-1	IFITM1	2	2.73091	1.23509	1.05327	0.984398
HSV-1	IFITM2	2	1.61035	1.1627	1.05284	0.968716
HSV-1	IFITM3	2	2.5281	1.26093	1.03642	0.990862
HSV-1	IFNE	2	2.30003	1.20768	0.988838	1.03662
HSV-1	IFNG	2	1.1818	1.16577	1.00663	0.99824
HSV-1	IGF2BP3	2	2.32068	1.25109	1.00214	1.022
HSV-1	IL15	2	1.81719	1.25074	0.992521	1.02401
HSV-1	IL15RA	2	-0.516695	1.03963	0.97562	1.07517
HSV-1	IL1A	2	2.90655	1.10294	0.999695	1.02052
HSV-1	IL1RN	2	4.1444	1.12073	0.944658	1.03373
HSV-1	IL4I1	2	3.12928	1.26684	1.01576	0.991361
HSV-1	IRF1	2	1.91278	1.17611	1.02214	0.990196
HSV-1	IRF7	2	3.21032	1.17585	1.01645	0.9894
HSV-1	IRF9	2	3.7542	1.55104	1.19639	0.915003
HSV-1	IRG1	2	2.17265	1.17591	1.05892	0.969684
HSV-1	ISG15	2	1.15143	0.816499	0.835008	1.09784
HSV-1	ISG20	2	2.46086	1.21773	1.03144	0.99859
HSV-1	ITPKB	2	1.99673	1.26459	1.03366	0.976179
HSV-1	KCNE3	2	1.9274	1.24112	1.00051	1.01316
HSV-1	KLF7	2	1.33129	1.10765	0.965669	1.03617
HSV-1	LAG3	2	1.4979	1.19998	0.994833	1.01609
HSV-1	LAMP3	2	0.81931	1.10679	0.952129	1.00896
HSV-1	LAP3	2	2.38343	1.20298	1.00075	1.01799
HSV-1	LGALS3BP	2	1.87531	1.30045	1.0121	0.999862
HSV-1	LGALS9B	2	2.30218	1.38377	1.07445	0.924547
HSV-1	LILRA1	2	2.53381	1.37464	1.09146	0.946279
HSV-1	LILRA5	2	2.42456	1.14733	1.01647	1.00418
HSV-1	LRCH2	2	3.89387	1.25174	1.01752	0.999391
HSV-1	LRRC25	2	2.11161	1.26501	1.01905	1.01253
HSV-1	LY6D	2	2.44324	1.27116	1.06667	0.993856
HSV-1	LY6E	2	2.18989	1.2144	1.03268	1.00873
HSV-1	MAP3K1	2	1.82185	1.22359	1.04031	1.00269
HSV-1	MAVS	1	2.14415	1.14375	1.00778	1.01291
HSV-1	MAVS	2	0.971839	1.12307	1.03808	0.976045
HSV-1	MAVS	3	3.1024	1.04589	1.02684	1.01382
HSV-1	MAVS	4	0.818697	1.09432	1.03416	1.00616
HSV-1	MBD4	2	1.46832	1.21998	1.02836	1.01405
HSV-1	MCM2	2	1.58468	1.2159	1.01467	1.01315
HSV-1	MNDA	2	2.37964	1.22354	1.03136	1.02286
HSV-1	MS4A4A	2	2.73902	1.22005	1.03592	1.00275
HSV-1	MSR1	3	-61.7851	1.17284	1.0848	0.963888
HSV-1	MT1H	3	-30.3782	1.29653	1.07354	1.01612
HSV-1	MT1HL1	3	-14.6361	1.40431	1.08266	0.995269
HSV-1	MT1M	3	-24.8499	1.43987	1.05443	1.01337
HSV-1	MT2A	3	-21.4352	1.33022	1.07008	1.00283
HSV-1	MX1	3	-22.7916	1.38712	1.05613	1.00715
HSV-1	MX2	3	-17.747	1.31265	1.06768	1.01391
HSV-1	MYCL	3	-18.5423	1.23186	1.09661	0.998165
HSV-1	MYD88	3	-31.5034	1.32356	1.09277	0.986719
HSV-1	NCOA7	3	-59.0497	1.14589	1.05513	0.970491
HSV-1	NEXN	3	-58.0347	0.968303	1.04368	0.947982
HSV-1	NKX3-1	3	-57.9356	0.901877	1.06428	0.924023
HSV-1	NMI	3	-2.02751	1.09568	1.04901	1.00732
HSV-1	NT5C3A	3	-31.9523	1.42323	1.11144	1.00461
HSV-1	NTC1	1	1.38782	1.00502	0.982461	0.993977
HSV-1	NTC1	2	1.17146	1.01831	1.02165	1.00064
HSV-1	NTC1	3	0.387376	0.979347	0.997284	0.999084
HSV-1	NTC1	4	1.6232	0.961379	0.969229	1.01763
HSV-1	NTC2	1	1.51206	1.00599	1.02653	1.00606
HSV-1	NTC2	2	1.1557	0.975352	0.998139	0.994526
HSV-1	NTC2	3	1.59558	0.978839	0.991243	1.00423
HSV-1	NTC2	4	0.836826	1.00576	1.01147	0.997293
HSV-1	NTC3	1	0.328433	0.983104	1.00756	0.991499
HSV-1	NTC3	2	1.19172	1.00631	0.996067	0.991718
HSV-1	NTC3	3	-0.554071	1.01615	1.01486	1.01294
HSV-1	NTC3	4	0.822188	0.997896	1.01459	0.985216
HSV-1	NTC4	1	1.05165	1.00133	0.989035	1.01464
HSV-1	NTC4	2	0.821137	0.996511	0.985992	1.00818
HSV-1	NTC4	3	-4.52701	1.00902	1.00797	0.998612
HSV-1	NTC4	4	0.19762	1.01493	0.992002	0.993509
HSV-1	NTC5	1	0.720031	1.00455	0.994417	0.993827
HSV-1	NTC5	2	0.659985	1.00352	0.998152	1.00494
HSV-1	NTC5	3	8.09812	1.01664	0.988636	0.985131
HSV-1	NTC5	4	1.52016	1.02003	1.01271	1.00636
HSV-1	NUPR1	3	-15.8372	1.4568	1.13094	0.991564
HSV-1	OAS1	3	-18.9254	1.41328	1.10163	1.00256
HSV-1	OAS2	3	-34.5392	1.28311	1.05254	1.01692
HSV-1	OAS3	3	-40.5072	1.46695	1.09078	1.00389
HSV-1	OASL	3	-31.5944	1.18836	1.01232	1.03693
HSV-1	OGFR	3	-57.2989	1.31386	1.03006	1.0223
HSV-1	P2RY14	3	10.7037	1.35178	1.07607	1.00437
HSV-1	PALM2-AKAP2	3	-40.7235	1.32697	1.04989	0.985772
HSV-1	PAQR8	3	-15.8167	1.38646	1.06972	1.02705
HSV-1	PARP10	3	-44.888	1.14601	1.04254	0.977792
HSV-1	PARP11	3	-23.7745	1.09712	1.05078	0.995229
HSV-1	PARP12	3	-35.6005	1.18481	1.05904	1.00684
HSV-1	PARP14	3	0.333665	1.29396	1.03559	1.06069
HSV-1	PARP9	3	9.33777	1.26839	1.0764	1.03794
HSV-1	PCDH17	3	15.9601	1.2945	1.06849	1.06927
HSV-1	PDCD1LG2	3	22.7919	1.24973	1.05633	1.04949
HSV-1	PDZD2	3	3.29215	0.931922	1.01036	0.983788
HSV-1	PGAP1	3	12.006	1.23184	1.08699	1.01419
HSV-1	PHF11	3	9.6191	1.20667	1.08209	1.03172
HSV-1	PID1	3	-14.2981	1.02815	0.983829	1.03212
HSV-1	PIWIL4	3	6.64712	1.20151	1.03918	1.02576
HSV-1	PLEKHA4	3	-19.0433	0.958286	1.00738	0.97625
HSV-1	PLSCR1	3	0.30761	0.970719	1.03194	0.977769
HSV-1	PLXDC2	3	-0.710003	1.05139	1.00384	1.00791
HSV-1	PMAIP1	3	-0.556563	1.06758	0.993818	1.02988
HSV-1	PNPT1	3	6.89163	1.07941	1.02458	1.02693
HSV-1	POLD1	3	-13.0897	1.18666	0.951359	1.08101
HSV-1	POLI	3	-104.684	0.652472	0.886568	0.866039
HSV-1	PSMB8	3	5.82744	1.17576	1.05364	1.04735
HSV-1	RASA2	3	-11.3468	1.05928	1.04906	0.993487
HSV-1	RASGEF1B	3	3.23172	1.14747	1.06018	1.02613
HSV-1	RASGRP3	3	-5.61345	1.08598	1.04117	1.03561
HSV-1	RGL1	3	10.5978	0.962623	0.972142	0.964276
HSV-1	RGS1	3	-7.37145	1.07308	1.01563	1.0373
HSV-1	RHBDD2	3	9.50003	1.15228	1.04491	1.03043
HSV-1	RIN2	3	-5.46196	1.23697	1.03886	1.13114
HSV-1	RNF213	3	-2.27371	1.07975	1.04216	1.0467
HSV-1	RSAD2	1	1.88805	1.0679	0.960344	0.989437
HSV-1	RSAD2	2	0.0425197	1.01972	1.00254	0.986166
HSV-1	RSAD2	3	2.22099	0.954514	1.03186	0.964934
HSV-1	RSAD2	4	1.06055	1.05777	1.01346	1.01748
HSV-1	RTCB	3	-40.4405	0.986053	1.06226	1.01147
HSV-1	RTP4	3	9.34302	0.974977	0.985687	1.00542
HSV-1	RUFY4	3	-28.0704	1.10435	1.06442	0.959845
HSV-1	S100A4	3	-39.3863	1.12546	1.06283	0.99776
HSV-1	SAMD9	3	-30.9746	1.15497	1.03828	1.01925
HSV-1	SAMD9L	3	20.8901	1.22827	1.0792	1.03684
HSV-1	SAMHD1	3	-2.95462	1.12716	1.08298	1.01887
HSV-1	SDS	3	6.6682	1.14972	0.987461	1.04915
HSV-1	SECTM1	3	-31.5757	1.22774	1.06968	1.01643
HSV-1	SLAMF7	3	-18.2209	1.17267	1.06244	0.998431
HSV-1	SLC11A1	3	-1.77104	1.08806	1.05308	1.0083
HSV-1	SLC15A3	3	1.2679	1.05568	1.01003	1.03262
HSV-1	SLC16A10	3	-26.3648	1.15282	1.01771	1.0322
HSV-1	SLC1A5	3	-1.13777	1.16708	1.07511	1.01868
HSV-1	SLC25A28	3	9.12666	1.17808	1.06095	1.03216
HSV-1	SLFN12L	3	-16.1652	1.07839	1.0477	1.02124
HSV-1	SLFN5	3	-30.2685	1.14832	1.04534	0.996439
HSV-1	SOCS1	3	-22.9215	1.06394	1.0074	1.01436
HSV-1	SP100	3	5.66244	1.07689	1.02951	0.980461
HSV-1	SP110	3	-3.87149	0.817158	0.926103	1.04429
HSV-1	SREK1IP1	3	23.7228	1.01247	0.996358	0.98068
HSV-1	SSB	4	-0.111462	0.907971	0.965644	1.00509
HSV-1	ST14	4	0.955129	1.08824	1.01676	1.00358
HSV-1	STAB1	4	0.837979	1.08769	1.00281	1.01711
HSV-1	STAP1	4	0.604814	1.14075	1.03674	1.02018
HSV-1	STAT1	1	2.24588	1.16384	1.03066	0.992578
HSV-1	STAT1	2	2.09933	1.16209	1.05048	0.972262
HSV-1	STAT1	3	4.75647	1.02743	1.02789	0.970153
HSV-1	STAT1	4	1.07696	1.23835	1.07801	0.990353
HSV-1	STAT2	4	1.10629	1.16263	1.03975	0.979631
HSV-1	TAP1	4	0.89773	1.00584	0.970049	1.0248
HSV-1	TAP2	4	1.17372	1.12808	1.02848	1.01506
HSV-1	TDO2	4	0.821681	1.16475	1.02067	1.02634
HSV-1	TDRD7	4	1.04014	1.17901	1.03132	1.02697
HSV-1	TIFA	4	1.74154	1.15549	1.03396	1.02869
HSV-1	TLR3	4	0.546149	1.25675	1.02816	1.02888
HSV-1	TLR7	4	1.18997	1.08326	1.01987	1.02611
HSV-1	TMEM140	4	0.649098	1.15666	1.05802	1.02962
HSV-1	TMEM217	4	0.805194	1.15816	1.058	1.0502
HSV-1	TMEM62	4	-0.450033	1.1547	1.01815	1.03847
HSV-1	TNFRSF1B	4	0.243032	1.09224	1.03554	1.01926
HSV-1	TNFSF10	4	1.0298	1.04492	1.00048	1.06804
HSV-1	TNFSF13B	4	0.360877	1.08819	0.995058	1.06819
HSV-1	TNFSF18	4	0.618498	1.16414	1.07215	1.01715
HSV-1	TNFSF8	4	-0.789858	1.17784	1.01514	1.04932
HSV-1	TRAF3IP3	4	0.858741	1.14076	1.05025	1.02725
HSV-1	TRANK1	4	0.379668	1.16886	1.0409	1.05202
HSV-1	TRIM21	4	0.991236	1.1694	1.03524	1.0506
HSV-1	TRIM22	4	0.464179	1.10557	1.02711	1.02064
HSV-1	TRIM25	4	0.224062	1.01213	1.02493	1.03658
HSV-1	TRIM38	4	-1.08896	1.11038	1.00644	1.03648
HSV-1	TRIM5	4	0.573448	1.07452	1.02423	1.0479
HSV-1	TRIM69	4	0.918617	1.14087	1.01431	1.04072
HSV-1	TYMP	4	0.25319	1.15668	1.01986	1.05251
HSV-1	UBA7	4	0.949994	1.12545	0.988683	1.05413
HSV-1	UBN2	4	0.134992	1.22017	1.02803	1.05515
HSV-1	UBQLNL	4	0.924143	1.17098	1.05078	1.04522
HSV-1	VCAN	4	1.06459	1.14389	1.00937	1.0454
HSV-1	WARS1	4	1.81178	1.09573	1.01673	1.03447
HSV-1	XAF1	4	0.949495	1.10563	1.04298	1.03363
HSV-1	ZADH2	4	1.56219	1.12618	1.02573	1.04346
HSV-1	ZBP1	4	1.06598	1.16122	1.01168	1.05883
HSV-1	ZBTB48	4	1.26833	1.07583	1.02775	1.0459
HSV-1	ZC3HAV1	4	1.0114	1.21451	1.05335	1.04482
HSV-1	ZMAT3	4	0.977025	1.17613	1.00154	1.0738
HSV-1	ZNF44	4	0.957712	1.17895	1.0433	1.05095
HSV-1	ZNF516	4	0.243385	1.22647	1.01919	1.04878
HSV-1	ZNFX1	4	0.271243	1.20648	1.03816	1.04347
MeV	AC005013.1	1	2.29501	0.865257	0.927556	1.01976
MeV	ACO1	1	1.5534	0.977621	0.998203	1.00629
MeV	ADAM12	1	0.693623	1.02006	0.950832	1.03637
MeV	ADAMDEC1	1	-0.835537	0.946752	0.926701	1.05384
MeV	ADAR	1	1.77391	0.893103	0.862213	1.07713
MeV	ADORA3	1	-1.70273	0.975152	0.971821	1.04407
MeV	AIM2	1	0.461226	0.952522	0.948493	1.00349
MeV	AKAP2	1	2.62837	1.02355	0.909338	1.0279
MeV	ALOX5AP	1	6.82617	0.993702	0.803015	1.05371
MeV	ANKRD22	1	1.57941	0.984801	0.945651	1.0378
MeV	APOBEC3A	1	0.347478	0.807058	0.981017	0.988176
MeV	APOBEC3G	1	1.58016	0.859863	0.962925	1.02811
MeV	APOL1	1	-1.71264	1.02799	1.03613	1.00697
MeV	APOL2	1	0.510495	1.01468	0.973608	1.01146
MeV	APOL3	1	0.975219	1.09764	0.942578	1.02975
MeV	APOL4	1	4.41645	1.08163	0.918526	1.0249
MeV	APOL6	1	8.07596	1.09845	0.822376	1.05296
MeV	ARAP1	1	4.09217	0.743968	1.04076	0.958834
MeV	ARL9	1	-2.92928	0.795927	1.03659	0.955276
MeV	ASGR1	1	-1.4159	1.02802	0.996379	1.02428
MeV	ATF3	1	1.97203	0.882389	0.939199	1.01209
MeV	ATF7IP	1	-0.0728672	1.01221	0.975781	1.01606
MeV	ATXN1	1	1.7919	0.964018	0.943843	1.03261
MeV	BATF	1	-1.05429	0.789164	1.01935	1.02201
MeV	BATF2	1	-1.39837	1.02726	1.0327	1.00256
MeV	BORCS8	2	0.527966	1.14372	1.03056	1.04266
MeV	BRD3	1	-0.725623	1.02105	0.958939	1.02357
MeV	BST2	1	-0.553755	0.7497	0.960857	0.985064
MeV	BST2	2	0.0202024	0.854912	1.14567	0.953097
MeV	BST2	3	30.8474	0.810967	1.0396	0.943919
MeV	BST2	4	-0.764829	0.819317	1.2454	0.974474
MeV	C19orf66	1	4.53812	0.932639	0.92317	0.998409
MeV	C6orf100	1	-1.7905	1.04601	1.06157	1.02019
MeV	C9orf91	1	3.597	0.75185	1.04122	0.96153
MeV	CAPN15	1	-6.10202	1.05655	1.16735	0.990944
MeV	CASP1	1	2.77504	0.971736	0.968058	0.996262
MeV	CBFA2T3	1	0.470217	1.05322	0.967903	1.02563
MeV	CCL13	1	-2.96999	0.853359	1.02772	1.00442
MeV	CCL2	1	1.91669	1.05783	0.921302	1.03268
MeV	CCL24	1	0.176758	0.832883	0.919076	1.03101
MeV	CCL7	1	-2.00127	0.829554	1.12259	0.939563
MeV	CCL8	1	-0.553331	0.967665	1.06334	0.992838
MeV	CCNA1	1	2.55972	1.10315	1.01155	0.982349
MeV	CCR1	1	-0.714336	1.02495	1.06486	0.983805
MeV	CCR2	1	1.34891	0.953632	0.981192	1.01509
MeV	CD180	1	-0.271545	0.763678	1.08182	0.921569
MeV	CD274	1	0.387879	0.823096	1.03539	0.95509
MeV	CD38	1	-0.311594	0.990446	1.06696	0.978782
MeV	CD69	1	1.70454	1.11343	0.939217	1.01034
MeV	CD80	1	1.20757	0.824008	0.982523	0.998137
MeV	CEACAM1	1	-1.32348	0.879438	0.95634	1.02485
MeV	CFB	1	0.22036	0.93594	1.0402	0.999573
MeV	CFHR1	1	-3.39352	0.988002	1.05715	1.01773
MeV	CH25H	1	-0.844802	0.846623	1.00494	1.02651
MeV	CHST2	1	-0.584152	0.910469	1.02086	0.988641
MeV	CLEC5A	1	-2.01317	0.834673	1.02702	1.00807
MeV	CLECL1	1	0.939541	0.78492	1.07827	0.973262
MeV	CMKLR1	1	2.05282	0.947058	0.875525	1.04179
MeV	CMPK2	1	-3.21726	0.941644	1.07413	1.01521
MeV	CNP	1	-2.30148	0.800189	1.01907	0.999195
MeV	CTAGE1	1	-3.45813	0.930382	1.09719	0.99463
MeV	CX3CR1	1	-1.86323	1.0254	1.11927	1.01115
MeV	CXCL10	1	3.11421	0.924098	0.871544	1.07143
MeV	CXCL11	1	1.31461	0.883279	1.04972	0.980385
MeV	CXCL3	1	0.627565	0.94225	0.914662	1.01956
MeV	CXCL9	1	0.973426	1.03075	0.973594	1.00712
MeV	CYP2J2	1	1.56208	0.985561	0.995224	1.00364
MeV	DCT	1	-0.855309	1.13789	0.961917	1.04761
MeV	DDX58	1	-5.98795	1.24658	1.09683	1.00984
MeV	DDX60	1	-2.25326	0.87041	1.10314	0.953523
MeV	DDX60L	1	-0.492722	0.849939	1.00956	0.990244
MeV	DEFB1	1	-5.69213	0.948189	1.1306	0.972652
MeV	DHX58	1	-3.99805	1.02816	1.03906	1.01889
MeV	DOK1	1	-2.90238	0.934712	1.05117	1.01853
MeV	DOK2	1	2.74237	0.921288	0.936781	1.0302
MeV	DOK3	1	0.368229	0.773469	0.929711	1.05211
MeV	DTX3L	1	0.700998	0.879296	1.01192	0.988725
MeV	DUSP7	1	-2.417	0.918636	1.00036	1.01677
MeV	EIF2AK2	1	-1.48163	1.01436	1.00598	0.988514
MeV	EIF2AK2	2	-1.00776	1.35628	1.17309	0.999639
MeV	EIF2AK2	3	46.3823	1.36013	0.970168	1.01857
MeV	EIF2AK2	4	2.67284	1.30156	1.09033	0.99968
MeV	EMP1	1	-1.03155	0.963214	0.95296	1.033
MeV	EMR3	1	-0.710195	0.974849	0.984661	1.02915
MeV	ENG	1	-2.1295	0.709838	1.13071	0.956595
MeV	ENPP2	1	-2.07518	0.924072	1.09224	1.00196
MeV	EPHB2	1	-5.65381	0.93333	1.06088	1.00921
MeV	EPSTI1	1	-1.91032	0.998869	0.995447	1.03627
MeV	ETV7	1	1.28028	0.989636	0.927611	1.04141
MeV	EVI2A	1	1.42454	0.903999	0.927134	1.05469
MeV	EZH1	2	1.84391	1.10991	0.884629	1.02599
MeV	FABP4	2	1.31903	1.27841	0.916502	1.07584
MeV	FAM105A	2	1.51625	1.2615	0.865697	1.08376
MeV	FAM107A	2	0.928293	1.02741	0.975918	0.995032
MeV	FAM110A	2	0.459119	1.09443	0.974121	1.0103
MeV	FAM20A	2	1.93161	1.31074	0.929168	1.05091
MeV	FAM46A	2	1.02204	1.05654	1.0288	0.99115
MeV	FAM72A	2	1.12251	1.20222	0.997741	1.03632
MeV	FBXO6	2	-0.454055	1.0377	1.07823	1.00068
MeV	FCAR	2	1.01518	1.1089	1.02686	0.985418
MeV	FFAR2	2	-0.0956857	1.05994	1.04876	0.996861
MeV	FGL2	2	1.699	1.13558	0.958992	1.00735
MeV	FOS	2	0.534576	0.91204	1.10261	0.978948
MeV	FPR2	2	0.653814	0.9234	1.02025	1.03012
MeV	GBP1	2	0.295594	0.991852	0.989751	1.02578
MeV	GBP3	2	0.163811	0.900127	1.04736	1.00333
MeV	GBP4	2	1.85506	0.927506	0.943945	1.00195
MeV	GBP5	2	0.282003	0.942002	1.146	0.980764
MeV	GLIPR2	2	0.707734	0.877106	1.05341	0.973611
MeV	GLS	2	0.663281	0.897662	1.01051	1.00402
MeV	GMPR	2	0.998568	1.04388	1.03566	1.00413
MeV	GPC4	2	0.596468	0.879437	0.981185	1.00738
MeV	GPR141	2	1.27779	1.04922	0.931162	1.06257
MeV	GPR155	2	-0.0186406	1.0358	1.02199	1.01638
MeV	HAPLN3	2	0.216818	0.707048	1.03692	1.01597
MeV	HAVCR2	2	0.519708	0.900868	1.15022	0.978101
MeV	HELZ2	2	0.444359	0.638892	1.08395	0.910654
MeV	HERC5	2	-0.151232	1.00755	1.11482	1.00455
MeV	HERC6	2	1.12202	1.02176	0.987394	1.03315
MeV	HES4	2	-0.17863	0.834202	1.05284	1.00746
MeV	HESX1	2	-0.0757424	0.912942	1.09629	0.974327
MeV	HLA-B	2	-0.135352	0.888305	1.12867	0.991287
MeV	HLA-C	2	1.03278	1.05667	0.982407	1.03424
MeV	HMHA1	2	0.876132	0.97768	1.06016	1.0042
MeV	HSH2D	2	0.251632	1.00094	1.10855	1.00011
MeV	IDO1	2	0.945744	1.04565	0.999172	1.02268
MeV	IFI16	2	0.202741	0.924359	1.08638	0.979322
MeV	IFI27	2	-0.333656	1.10767	1.07301	1.02068
MeV	IFI35	2	0.548215	0.950698	1.00965	1.03965
MeV	IFI44	2	0.515242	0.862612	1.09285	0.996758
MeV	IFI44L	2	0.340823	1.01361	0.9834	1.03184
MeV	IFI6	2	0.00259946	0.930282	1.08452	0.994586
MeV	IFIH1	2	-0.00904362	0.877847	1.19454	0.975924
MeV	IFIT1	2	0.72546	1.20905	1.0171	0.991038
MeV	IFIT2	2	0.882591	1.19197	1.03065	1.04939
MeV	IFIT3	2	-0.214201	1.215	1.12607	1.00883
MeV	IFIT5	2	1.71234	1.07186	0.989504	1.01917
MeV	IFITM1	2	1.18315	1.13938	0.883436	1.07887
MeV	IFITM2	2	1.036	0.9161	1.04083	0.964988
MeV	IFITM3	2	0.12524	0.861758	1.07691	1.00025
MeV	IFNE	2	0.0145926	0.881055	1.10928	0.986914
MeV	IFNG	2	0.722145	0.926933	1.00322	1.0155
MeV	IGF2BP3	2	0.165642	0.94811	1.0887	0.983966
MeV	IL15	2	0.558877	0.954747	1.11033	0.976922
MeV	IL15RA	2	0.415287	0.837209	1.13256	0.95838
MeV	IL1A	2	-0.455807	0.906013	1.16963	0.961246
MeV	IL1RN	2	0.217558	1.01037	1.07922	0.981526
MeV	IL4I1	2	0.827748	0.801999	1.02495	0.983864
MeV	IRF1	2	0.679379	1.04965	0.990011	1.02467
MeV	IRF7	2	0.336729	1.07613	1.08851	0.998794
MeV	IRF9	2	1.01579	1.60745	1.28007	0.947019
MeV	IRG1	2	-0.227875	0.92874	1.13371	0.982831
MeV	ISG15	2	-0.59715	0.674323	1.03595	1.02484
MeV	ISG20	2	0.3632	0.89548	1.06583	1.01107
MeV	ITPKB	2	1.4653	1.08968	0.96616	1.03551
MeV	KCNE3	2	0.527498	0.900773	1.03973	0.969306
MeV	KLF7	2	1.44306	0.906123	1.01499	0.970393
MeV	LAG3	2	0.782971	0.917434	1.01686	0.999986
MeV	LAMP3	2	0.571999	1.04203	1.01175	1.02219
MeV	LAP3	2	-0.641197	1.09604	1.19559	0.973156
MeV	LGALS3BP	2	0.106422	0.928418	1.10472	0.979138
MeV	LGALS9B	2	0.919952	0.624448	0.894152	1.00369
MeV	LILRA1	2	0.33481	0.674141	1.10313	0.985521
MeV	LILRA5	2	0.483579	1.03991	1.03974	0.992815
MeV	LRCH2	2	0.273985	0.807007	1.08087	0.962202
MeV	LRRC25	2	-0.202893	0.888605	1.10435	0.993793
MeV	LY6D	2	0.739264	0.924707	0.969435	1.0587
MeV	LY6E	2	0.0706941	0.724147	1.19333	0.936271
MeV	MAP3K1	2	0.540609	0.805142	1.0393	0.972735
MeV	MAVS	1	-3.87881	1.03596	1.07874	0.998082
MeV	MAVS	2	1.21449	1.08928	1.00675	1.05075
MeV	MAVS	3	266.924	1.70183	0.625658	1.28395
MeV	MAVS	4	-0.371995	1.30743	0.935787	1.1088
MeV	MBD4	2	-0.106678	0.965312	1.04014	1.02604
MeV	MCM2	2	0.883162	1.1217	1.0924	1.00137
MeV	MNDA	2	0.547474	1.08043	1.07723	1.00361
MeV	MS4A4A	2	1.20155	0.909874	0.988336	1.01875
MeV	MSR1	3	-17.1611	0.739031	0.962954	0.955659
MeV	MT1H	3	11.5148	0.872321	0.843114	1.03133
MeV	MT1HL1	3	-6.21593	0.846296	1.0266	0.975009
MeV	MT1M	3	0.519625	0.732293	0.978036	0.946394
MeV	MT2A	3	-16.6932	0.871746	0.975501	0.978079
MeV	MX1	3	-8.49454	0.97064	0.942855	0.988902
MeV	MX2	3	6.11312	0.911292	0.918497	1.00756
MeV	MYCL	3	-12.5727	0.944037	0.960053	0.990442
MeV	MYD88	3	6.54584	0.804764	0.93449	0.988016
MeV	NCOA7	3	19.9745	0.943409	0.840129	1.00578
MeV	NEXN	3	10.7382	0.972892	0.938489	1.01536
MeV	NKX3-1	3	11.9075	0.903825	0.829221	1.05921
MeV	NMI	3	10.7184	1.26996	0.817419	1.09785
MeV	NT5C3A	3	13.4706	1.02932	0.953187	1.01368
MeV	NTC1	1	0.606937	0.920403	1.03299	0.992831
MeV	NTC1	2	0.985106	1.00935	1.01725	1.00623
MeV	NTC1	3	-11.2718	1.0122	0.96238	1.00294
MeV	NTC1	4	1.53085	1.03645	0.933077	1.00751
MeV	NTC2	1	-0.135764	0.94471	1.03822	0.974944
MeV	NTC2	2	1.46812	1.02565	0.95428	1.00051
MeV	NTC2	3	50.4481	1.0473	0.884888	1.02014
MeV	NTC2	4	2.40166	1.00844	0.955216	0.98918
MeV	NTC3	1	1.2584	0.977518	0.96482	0.99607
MeV	NTC3	2	0.626392	0.939175	0.99606	0.985421
MeV	NTC3	3	-4.22693	0.987616	1.08147	0.990451
MeV	NTC3	4	-0.26484	0.937296	1.10289	0.990963
MeV	NTC4	1	2.71129	1.15813	0.956157	1.0241
MeV	NTC4	2	0.985847	0.950666	1.03296	0.987449
MeV	NTC4	3	-28.8066	0.923651	1.05157	0.989779
MeV	NTC4	4	1.1037	1.00115	0.98045	1.01197
MeV	NTC5	1	0.559142	0.999239	1.00782	1.01206
MeV	NTC5	2	0.93453	1.07516	0.999449	1.02039
MeV	NTC5	3	-1.14283	1.02923	1.01968	0.996688
MeV	NTC5	4	0.228636	1.01666	1.02837	1.00038
MeV	NUPR1	3	-23.7824	0.758805	1.1123	0.963148
MeV	OAS1	3	7.8676	1.01843	0.965282	1.01241
MeV	OAS2	3	-1.25933	0.904122	0.944034	1.01721
MeV	OAS3	3	-13.8307	1.04153	1.04973	1.0035
MeV	OASL	3	-6.86301	0.866898	0.987103	0.952234
MeV	OGFR	3	19.543	0.901057	0.953237	0.999409
MeV	P2RY14	3	-2.93144	1.0439	1.00929	1.0065
MeV	PALM2-AKAP2	3	-24.7289	0.927483	1.00635	0.979093
MeV	PAQR8	3	-5.85815	1.04509	1.01877	1.04145
MeV	PARP10	3	16.1336	0.904507	0.904707	0.990659
MeV	PARP11	3	35.8527	1.3938	0.788948	1.05118
MeV	PARP12	3	-5.12793	1.04198	0.992978	0.981858
MeV	PARP14	3	8.86734	0.992757	1.06399	0.982198
MeV	PARP9	3	-8.57133	1.10676	1.00793	1.02982
MeV	PCDH17	3	-10.6358	0.961002	1.14496	0.999126
MeV	PDCD1LG2	3	-6.91634	0.941835	1.02813	0.968084
MeV	PDZD2	3	2.44606	1.44892	0.99857	1.04329
MeV	PGAP1	3	-10.9569	1.05417	1.08677	0.99125
MeV	PHF11	3	-3.19047	1.00048	1.01224	0.986414
MeV	PID1	3	15.5375	1.15029	0.976687	0.991808
MeV	PIWIL4	3	27.1918	0.934308	0.980767	0.995374
MeV	PLEKHA4	3	26.1476	0.920665	0.877697	1.03317
MeV	PLSCR1	3	-21.3977	1.13293	0.919906	1.01136
MeV	PLXDC2	3	20.4274	1.27351	1.01005	0.9955
MeV	PMAIP1	3	-6.25781	0.959623	1.15241	0.964667
MeV	PNPT1	3	-5.50465	1.07406	0.976171	1.00733
MeV	POLD1	3	-35.7753	1.01765	1.1128	0.982016
MeV	POLI	3	104.425	1.71022	0.737732	1.05066
MeV	PSMB8	3	36.5196	1.2613	0.946588	1.02007
MeV	RASA2	3	14.4953	1.02425	0.922456	0.983297
MeV	RASGEF1B	3	-4.92898	0.996091	0.985684	0.979862
MeV	RASGRP3	3	-13.5652	0.916018	1.17583	0.96053
MeV	RGL1	3	3.32961	1.03057	0.887389	1.03633
MeV	RGS1	3	2.11938	0.907472	0.975432	1.00406
MeV	RHBDD2	3	7.56341	0.989602	0.937207	1.01433
MeV	RIN2	3	-14.2316	1.04649	1.18592	0.974664
MeV	RNF213	3	-41.11	1.03273	1.11569	0.992951
MeV	RSAD2	1	1.97455	0.782322	1.00274	0.958733
MeV	RSAD2	2	0.0213655	0.979407	1.08634	0.967565
MeV	RSAD2	3	-16.3669	0.963698	1.06645	0.990381
MeV	RSAD2	4	1.2954	0.900863	0.953323	0.996372
MeV	RTCB	3	5.39358	0.753206	0.949393	1.00538
MeV	RTP4	3	-37.0803	0.97804	1.10614	0.992499
MeV	RUFY4	3	31.0706	1.02564	0.861462	1.01744
MeV	S100A4	3	27.1098	0.869274	0.976247	0.980611
MeV	SAMD9	3	17.41	0.978383	0.956229	1.00117
MeV	SAMD9L	3	5.33587	0.91189	1.13454	0.971613
MeV	SAMHD1	3	-7.64114	0.895189	1.17409	0.955405
MeV	SDS	3	11.0602	0.85016	1.06286	0.968786
MeV	SECTM1	3	-26.6726	0.822661	1.27454	0.935978
MeV	SLAMF7	3	7.02901	0.942902	0.920569	0.979793
MeV	SLC11A1	3	34.1794	1.04943	0.887578	1.03625
MeV	SLC15A3	3	36.2013	0.955392	1.0468	0.999768
MeV	SLC16A10	3	-4.86515	1.01853	0.952737	1.01533
MeV	SLC1A5	3	-11.1622	1.00498	1.00314	0.985781
MeV	SLC25A28	3	-33.293	0.970479	1.10159	0.981435
MeV	SLFN12L	3	6.31767	0.944755	1.02053	0.974164
MeV	SLFN5	3	-36.5478	0.913848	1.18036	0.970109
MeV	SOCS1	3	1.3495	0.932454	1.02385	1.00353
MeV	SP100	3	18.3109	0.929745	1.08683	0.984831
MeV	SP110	3	19.8733	0.875847	0.976004	0.972048
MeV	SREK1IP1	3	-6.35856	1.05413	0.976072	1.01377
MeV	SSB	4	0.429997	0.865761	1.04129	1.01404
MeV	ST14	4	-0.167208	0.869055	1.06627	0.99139
MeV	STAB1	4	0.222237	0.935427	1.02464	1.00197
MeV	STAP1	4	1.51678	0.967664	1.00116	1.00789
MeV	STAT1	1	-5.45858	1.20066	1.20627	0.994069
MeV	STAT1	2	-0.827715	1.00332	1.41445	0.938239
MeV	STAT1	3	25.6048	1.19822	1.05776	0.956836
MeV	STAT1	4	-2.02924	0.96406	1.53866	0.923707
MeV	STAT2	4	-2.50985	1.01522	1.49273	0.933311
MeV	TAP1	4	0.790678	0.822147	1.02759	0.97553
MeV	TAP2	4	1.70507	0.933428	0.893228	1.03456
MeV	TDO2	4	0.792147	0.994286	1.10467	0.979387
MeV	TDRD7	4	2.4281	0.953993	0.927331	1.03462
MeV	TIFA	4	0.938303	0.967486	1.14114	0.983981
MeV	TLR3	4	0.576065	0.896594	1.05852	0.994814
MeV	TLR7	4	1.56884	0.82116	1.04132	0.965005
MeV	TMEM140	4	1.05005	0.863585	1.06498	0.969119
MeV	TMEM217	4	0.971092	0.900446	1.05543	0.972122
MeV	TMEM62	4	0.203968	0.866604	1.16002	0.957874
MeV	TNFRSF1B	4	0.792157	0.939249	1.02693	0.991269
MeV	TNFSF10	4	0.32133	0.820963	1.12233	0.966553
MeV	TNFSF13B	4	1.16299	0.823714	1.00983	0.975597
MeV	TNFSF18	4	0.521936	0.783779	1.06897	0.963707
MeV	TNFSF8	4	0.904297	0.811009	1.06788	0.963198
MeV	TRAF3IP3	4	0.518062	0.869793	1.09597	0.962375
MeV	TRANK1	4	0.827031	0.874232	1.01852	0.978587
MeV	TRIM21	4	1.44336	0.811027	0.979249	0.972699
MeV	TRIM22	4	0.405611	0.793419	1.11414	0.951464
MeV	TRIM25	4	0.0735431	0.714853	1.07183	0.991723
MeV	TRIM38	4	0.563459	0.889209	1.02461	0.969877
MeV	TRIM5	4	0.772888	0.85013	1.11012	0.957465
MeV	TRIM69	4	0.155073	0.92491	1.06803	0.996208
MeV	TYMP	4	0.3626	0.82928	1.08009	0.972194
MeV	UBA7	4	1.47783	0.906867	1.06174	0.960018
MeV	UBN2	4	0.882882	0.842407	1.04346	0.984091
MeV	UBQLNL	4	0.578278	0.886203	1.07227	0.985734
MeV	VCAN	4	0.945967	0.847555	1.07863	0.975011
MeV	WARS1	4	0.999598	0.940087	1.06293	0.975446
MeV	XAF1	4	0.0188715	0.797979	1.14182	0.971089
MeV	ZADH2	4	0.757223	0.927373	1.03656	0.999648
MeV	ZBP1	4	1.40066	0.937651	1.12799	0.973086
MeV	ZBTB48	4	0.168897	0.842567	1.14105	0.972755
MeV	ZC3HAV1	4	0.921425	0.79865	1.0847	0.974818
MeV	ZMAT3	4	0.65401	0.872479	1.08833	0.974217
MeV	ZNF44	4	-0.158979	0.831534	1.14549	0.965217
MeV	ZNF516	4	-0.519423	0.814674	1.20778	0.951974
MeV	ZNFX1	4	0.578984	0.830733	1.04758	0.975222
RVFV	AC005013.1	1	0.988885	0.742592	0.958234	1.05864
RVFV	ACO1	1	1.1776	1.01951	0.986579	1.02102
RVFV	ADAM12	1	0.997546	0.88389	1.00094	1.05135
RVFV	ADAMDEC1	1	0.824888	0.741795	0.977614	1.03997
RVFV	ADAR	1	0.951093	0.784838	0.976431	1.04286
RVFV	ADORA3	1	0.824928	0.814449	1.00372	1.04465
RVFV	AIM2	1	1.27913	1.03604	0.960271	1.02618
RVFV	AKAP2	1	1.20252	0.993462	0.963982	1.02516
RVFV	ALOX5AP	1	0.868231	0.848473	0.982225	1.03082
RVFV	ANKRD22	1	0.798729	0.819205	1.02214	1.0266
RVFV	APOBEC3A	1	0.824213	0.796415	1.00451	1.04155
RVFV	APOBEC3G	1	1.05002	0.950568	0.977661	1.00813
RVFV	APOL1	1	1.24074	1.1198	0.997557	0.964793
RVFV	APOL2	1	1.0231	1.04924	1.03088	0.979953
RVFV	APOL3	1	0.960561	0.907483	0.996264	0.989689
RVFV	APOL4	1	0.850493	0.910331	1.03018	0.984943
RVFV	APOL6	1	1.06979	0.977378	1.0039	0.980872
RVFV	ARAP1	1	1.76866	1.08849	0.903027	1.02397
RVFV	ARL9	1	1.26782	1.04775	0.98148	0.987044
RVFV	ASGR1	1	1.01886	1.02456	1.02537	0.9685
RVFV	ATF3	1	1.20462	1.07202	0.994629	0.979111
RVFV	ATF7IP	1	1.19529	0.998468	0.978932	0.9929
RVFV	ATXN1	1	0.998692	0.911651	0.982781	1.01341
RVFV	BATF	1	0.858088	0.897235	1.0193	0.988054
RVFV	BATF2	1	1.22947	1.0221	0.976504	0.975192
RVFV	BORCS8	2	0.865995	0.891225	1.04314	0.962276
RVFV	BRD3	1	1.10614	1.06226	1.01662	0.960387
RVFV	BST2	1	1.55651	1.09429	0.934232	1.01864
RVFV	BST2	2	1.2735	1.05548	0.978588	0.972049
RVFV	BST2	3	1.03121	1.03076	1.03198	1.00141
RVFV	BST2	4	0.927898	0.933595	1.01249	0.996279
RVFV	C19orf66	1	1.024	0.979769	1.01505	0.972698
RVFV	C6orf100	1	1.47383	1.11246	0.959783	0.978277
RVFV	C9orf91	1	1.15547	0.965578	0.971205	0.997186
RVFV	CAPN15	1	1.11811	1.11951	1.03506	0.966098
RVFV	CASP1	1	0.987391	1.05129	1.0317	0.963985
RVFV	CBFA2T3	1	0.982327	1.11486	1.05795	0.949822
RVFV	CCL13	1	0.781143	0.931868	1.05941	0.954811
RVFV	CCL2	1	0.871184	0.840737	1.00353	1.00851
RVFV	CCL24	1	1.00888	0.886716	0.975359	1.00433
RVFV	CCL7	1	1.2335	1.08346	0.996161	0.952379
RVFV	CCL8	1	1.14123	1.08946	1.01425	0.947826
RVFV	CCNA1	1	0.960982	0.978294	1.01926	0.965184
RVFV	CCR1	1	1.21154	1.08068	0.985935	0.965177
RVFV	CCR2	1	1.08344	0.984907	0.987275	0.982469
RVFV	CD180	1	1.94327	1.19678	0.925204	0.992009
RVFV	CD274	1	1.25858	1.17371	0.999996	0.971364
RVFV	CD38	1	1.22278	1.08805	0.981975	0.975923
RVFV	CD69	1	1.30348	1.09349	0.998442	0.950489
RVFV	CD80	1	1.20478	0.998139	0.956719	0.990566
RVFV	CEACAM1	1	0.887554	0.885158	1.00562	1.00785
RVFV	CFB	1	0.878902	0.899662	1.01687	1.00802
RVFV	CFHR1	1	0.899359	0.971507	1.04734	0.952705
RVFV	CH25H	1	1.02491	1.06951	1.04448	0.937447
RVFV	CHST2	1	0.91987	1.04668	1.04206	0.958195
RVFV	CLEC5A	1	1.0451	1.08596	1.038	0.945163
RVFV	CLECL1	1	1.68792	1.17268	0.959337	0.965336
RVFV	CMKLR1	1	2.33874	1.32323	0.887383	1.00548
RVFV	CMPK2	1	0.918041	1.0657	1.06347	0.948152
RVFV	CNP	1	1.19401	1.08559	1.01226	0.942102
RVFV	CTAGE1	1	1.31879	1.17591	0.996336	0.955415
RVFV	CX3CR1	1	1.01541	1.12751	1.05611	0.945434
RVFV	CXCL10	1	0.91214	0.844237	0.978779	1.02847
RVFV	CXCL11	1	1.10867	0.960534	0.972126	1.00068
RVFV	CXCL3	1	1.39613	1.26389	1.02789	0.941928
RVFV	CXCL9	1	1.25251	1.2017	1.02608	0.927059
RVFV	CYP2J2	1	1.18359	1.17232	1.03652	0.930127
RVFV	DCT	1	1.04722	1.23218	1.0767	0.928999
RVFV	DDX58	1	2.36899	1.37565	0.88946	1.00962
RVFV	DDX60	1	1.92754	1.49854	0.970284	0.969928
RVFV	DDX60L	1	1.32163	1.21932	1.02119	0.930745
RVFV	DEFB1	1	1.30717	1.23327	1.01373	0.955763
RVFV	DHX58	1	1.43182	1.30216	1.00366	0.960664
RVFV	DOK1	1	1.42819	1.13882	0.968312	0.977185
RVFV	DOK2	1	1.02007	0.956407	1.00405	1.01845
RVFV	DOK3	1	0.997954	0.848981	0.983047	0.995368
RVFV	DTX3L	1	1.17441	1.00653	0.981049	0.972709
RVFV	DUSP7	1	1.25463	1.09506	1.0002	0.963112
RVFV	EIF2AK2	1	4.60915	2.46102	0.841535	1.09509
RVFV	EIF2AK2	2	3.54574	2.26389	0.84424	1.11148
RVFV	EIF2AK2	3	2.63705	2.11225	0.867656	1.14906
RVFV	EIF2AK2	4	2.26574	2.02402	0.810576	1.14386
RVFV	EMP1	1	1.17873	1.12852	1.0284	0.944775
RVFV	EMR3	1	0.966812	1.04121	1.06367	0.927483
RVFV	ENG	1	1.20986	1.16671	1.01015	0.968777
RVFV	ENPP2	1	1.15349	1.11809	1.02104	0.945697
RVFV	EPHB2	1	1.02559	1.03673	1.03203	0.953781
RVFV	EPSTI1	1	1.09208	1.05654	1.0006	0.964861
RVFV	ETV7	1	1.07794	0.972803	0.999571	0.96772
RVFV	EVI2A	1	0.744127	0.871686	1.03934	1.00628
RVFV	EZH1	2	1.2478	1.11989	0.968633	1.02779
RVFV	FABP4	2	1.58608	1.29456	0.967496	1.00283
RVFV	FAM105A	2	1.25438	1.22079	1.00606	0.993429
RVFV	FAM107A	2	1.55209	1.26418	0.980296	0.998068
RVFV	FAM110A	2	1.59024	1.24622	0.976684	0.999229
RVFV	FAM20A	2	1.28747	1.15218	0.980688	1.00808
RVFV	FAM46A	2	2.28595	1.54768	0.9645	0.992058
RVFV	FAM72A	2	1.42365	1.28525	1.00626	0.985775
RVFV	FBXO6	2	1.55955	1.28018	1.00392	0.991381
RVFV	FCAR	2	1.79122	1.37447	0.986619	0.993233
RVFV	FFAR2	2	1.88151	1.30924	0.986235	0.966635
RVFV	FGL2	2	1.30376	1.22162	0.980032	1.02752
RVFV	FOS	2	1.06798	1.02494	1.01312	0.985782
RVFV	FPR2	2	0.880928	0.950107	1.05421	0.943259
RVFV	GBP1	2	0.84821	0.932963	1.03552	0.97285
RVFV	GBP3	2	1.02038	1.02127	1.03484	0.957386
RVFV	GBP4	2	0.900495	0.958254	1.03677	0.968111
RVFV	GBP5	2	0.954833	0.986725	1.03847	0.96451
RVFV	GLIPR2	2	1.33969	1.0611	0.952155	1.01418
RVFV	GLS	2	1.07547	1.01408	0.996061	1.00637
RVFV	GMPR	2	0.998196	1.01988	1.031	0.962816
RVFV	GPC4	2	1.25982	1.03216	0.981781	0.963558
RVFV	GPR141	2	1.16789	1.07471	1.01729	0.951797
RVFV	GPR155	2	1.17857	0.979726	0.960687	1.00396
RVFV	HAPLN3	2	1.35755	0.941806	0.943131	0.985688
RVFV	HAVCR2	2	1.04968	0.984871	1.01079	0.960603
RVFV	HELZ2	2	2.27048	1.23149	0.9211	0.934006
RVFV	HERC5	2	1.05098	1.0026	1.01548	0.978574
RVFV	HERC6	2	0.989793	1.01526	1.0402	0.972019
RVFV	HES4	2	1.38396	1.01627	0.942935	0.997488
RVFV	HESX1	2	1.40535	1.16095	0.969134	0.977396
RVFV	HLA-B	2	1.00477	1.0212	1.03356	0.954221
RVFV	HLA-C	2	1.0362	1.04946	1.03106	0.966139
RVFV	HMHA1	2	0.950393	1.01239	1.03259	0.969846
RVFV	HSH2D	2	0.970776	1.03607	1.04753	0.95018
RVFV	IDO1	2	0.863603	0.950768	1.04713	0.973271
RVFV	IFI16	2	0.878665	0.969887	1.03826	0.962816
RVFV	IFI27	2	1.00974	1.06243	1.04902	0.938767
RVFV	IFI35	2	1.17551	1.08171	1.02836	0.936318
RVFV	IFI44	2	0.911769	1.04339	1.06684	0.942548
RVFV	IFI44L	2	0.824975	1.03515	1.07645	0.952427
RVFV	IFI6	2	1.07969	1.01714	1.00975	0.981707
RVFV	IFIH1	2	1.37293	1.05894	0.965389	0.976206
RVFV	IFIT1	2	1.53845	1.11127	0.938418	0.987563
RVFV	IFIT2	2	2.33225	1.27823	0.854449	1.02005
RVFV	IFIT3	2	2.81033	1.32851	0.803139	1.03226
RVFV	IFIT5	2	0.979532	1.05058	1.0466	0.94435
RVFV	IFITM1	2	1.11299	1.01843	1.00577	0.980481
RVFV	IFITM2	2	1.03257	0.931492	0.982082	0.99739
RVFV	IFITM3	2	1.54292	1.06613	0.963597	0.930892
RVFV	IFNE	2	0.992494	0.995865	1.02873	0.954351
RVFV	IFNG	2	1.22446	1.00504	0.985786	0.963431
RVFV	IGF2BP3	2	0.971616	1.05557	1.05636	0.947579
RVFV	IL15	2	0.945991	0.996477	1.03754	0.960688
RVFV	IL15RA	2	1.55157	1.24305	0.979345	0.960696
RVFV	IL1A	2	1.14548	0.998664	1.00224	0.953358
RVFV	IL1RN	2	0.957534	0.943705	1.04687	0.92664
RVFV	IL4I1	2	1.14402	0.9849	1.01931	0.932073
RVFV	IRF1	2	0.901983	0.991924	1.04652	0.955741
RVFV	IRF7	2	0.833742	0.919563	1.03382	0.97623
RVFV	IRF9	2	16.7572	2.5215	0.438362	1.15436
RVFV	IRG1	2	1.00415	0.986757	1.0316	0.943297
RVFV	ISG15	2	0.839062	0.876003	1.04892	0.94144
RVFV	ISG20	2	1.73893	1.12989	0.938954	0.960563
RVFV	ITPKB	2	0.990885	0.989843	1.03483	0.938046
RVFV	KCNE3	2	1.31246	1.05257	0.986042	0.957251
RVFV	KLF7	2	1.33876	1.07617	0.966458	0.978334
RVFV	LAG3	2	0.999732	0.977703	1.0316	0.941149
RVFV	LAMP3	2	1.02829	0.991414	1.03599	0.948995
RVFV	LAP3	2	1.00817	0.992713	1.01628	0.963051
RVFV	LGALS3BP	2	1.23997	1.08604	1.01565	0.939925
RVFV	LGALS9B	2	1.11083	0.795567	0.959152	1.03594
RVFV	LILRA1	2	1.50422	0.941739	0.932024	0.991946
RVFV	LILRA5	2	0.985757	0.965948	1.02265	0.952911
RVFV	LRCH2	2	1.54231	1.06674	0.953537	0.960353
RVFV	LRRC25	2	1.35837	1.02793	0.953115	0.987466
RVFV	LY6D	2	1.48717	1.01479	0.953655	0.956506
RVFV	LY6E	2	2.80908	1.18558	0.809251	0.979143
RVFV	MAP3K1	2	1.59819	1.13312	0.932535	0.982235
RVFV	MAVS	1	1.46681	1.22776	0.988598	1.01171
RVFV	MAVS	2	2.10524	1.19877	0.90946	0.993937
RVFV	MAVS	3	15.7385	1.74521	0.63921	1.03808
RVFV	MAVS	4	47.3515	3.55905	0.187189	-0.3772
RVFV	MBD4	2	1.17383	1.03722	0.999994	0.955987
RVFV	MCM2	2	1.21723	1.05803	1.00076	0.950644
RVFV	MNDA	2	0.884263	1.00868	1.06386	0.93753
RVFV	MS4A4A	2	1.12639	1.01213	1.00311	0.966292
RVFV	MSR1	3	0.749736	0.908034	1.02466	1.02216
RVFV	MT1H	3	0.458291	0.856141	1.16795	0.999068
RVFV	MT1HL1	3	1.03844	0.962882	0.990496	1.01119
RVFV	MT1M	3	0.743197	0.946432	1.03154	1.03725
RVFV	MT2A	3	0.837801	0.924191	0.984673	1.04988
RVFV	MX1	3	0.806687	0.894708	0.987176	1.07066
RVFV	MX2	3	0.706543	0.875669	1.00436	1.06561
RVFV	MYCL	3	0.740774	0.911892	1.01087	1.04819
RVFV	MYD88	3	0.722699	0.880497	1.01313	1.04829
RVFV	NCOA7	3	0.919668	0.899353	0.962799	1.03578
RVFV	NEXN	3	1.06515	0.900892	0.926698	1.03219
RVFV	NKX3-1	3	0.901746	0.886213	0.962986	1.05937
RVFV	NMI	3	0.960782	0.948532	0.980597	1.00777
RVFV	NT5C3A	3	0.88583	0.968036	1.03791	0.985286
RVFV	NTC1	1	0.880816	0.982481	1.00636	1.00364
RVFV	NTC1	2	1.08334	0.986768	0.969127	1.01657
RVFV	NTC1	3	1.11416	0.996016	0.959722	1.00731
RVFV	NTC1	4	0.9923	1.00095	0.97122	1.02562
RVFV	NTC2	1	1.04121	1.01203	0.995061	0.998608
RVFV	NTC2	2	0.969317	0.962034	0.997025	1.00884
RVFV	NTC2	3	0.931362	0.982281	1.00673	1.00854
RVFV	NTC2	4	0.940016	0.993097	1.03533	0.989554
RVFV	NTC3	1	0.857062	0.937422	1.02003	0.984132
RVFV	NTC3	2	1.02827	1.06176	1.00823	0.99315
RVFV	NTC3	3	1.09652	1.00601	0.969013	0.999717
RVFV	NTC3	4	0.955231	0.957585	0.963997	1.02354
RVFV	NTC4	1	1.23512	1.08556	0.977742	1.01371
RVFV	NTC4	2	1.0515	1.01934	0.991535	1.00224
RVFV	NTC4	3	0.94639	1.02136	1.02157	0.994225
RVFV	NTC4	4	1.00132	1.02667	1.04211	0.979123
RVFV	NTC5	1	0.985791	0.982508	1.00081	0.999915
RVFV	NTC5	2	0.867575	0.970094	1.03408	0.979207
RVFV	NTC5	3	0.911574	0.994333	1.04297	0.990208
RVFV	NTC5	4	1.11113	1.0217	0.987349	0.982168
RVFV	NUPR1	3	0.919459	0.866793	0.985321	0.991398
RVFV	OAS1	3	1.13371	0.949781	0.953271	0.995783
RVFV	OAS2	3	0.950058	0.906981	0.996346	1.01327
RVFV	OAS3	3	1.33356	1.00234	0.915715	1.01208
RVFV	OASL	3	1.39956	0.975473	0.891766	1.00796
RVFV	OGFR	3	1.31277	1.03785	0.920981	1.01178
RVFV	P2RY14	3	1.06843	0.95202	0.952443	1.00905
RVFV	PALM2-AKAP2	3	1.41331	0.99377	0.913384	0.978797
RVFV	PAQR8	3	1.57626	1.03054	0.914592	0.95954
RVFV	PARP10	3	0.78154	0.85068	1.01349	1.00853
RVFV	PARP11	3	0.928358	0.96766	1.0768	0.966032
RVFV	PARP12	3	1.37281	1.1122	1.03701	0.935102
RVFV	PARP14	3	1.45787	1.09156	0.945898	0.961318
RVFV	PARP9	3	1.51018	1.07372	0.925557	0.971228
RVFV	PCDH17	3	1.06001	0.9677	1.00281	0.968726
RVFV	PDCD1LG2	3	1.63808	1.06829	0.896698	0.968524
RVFV	PDZD2	3	1.24601	1.21049	1.01571	0.97706
RVFV	PGAP1	3	1.81081	1.10628	0.886878	0.953195
RVFV	PHF11	3	1.33431	1.05594	0.980765	0.937526
RVFV	PID1	3	1.55091	1.20205	0.988779	0.93504
RVFV	PIWIL4	3	1.82975	1.08809	0.895726	0.942114
RVFV	PLEKHA4	3	1.09354	0.991118	0.973506	0.998998
RVFV	PLSCR1	3	1.06002	1.08088	1.09197	0.961658
RVFV	PLXDC2	3	1.57121	1.1827	1.02879	0.923443
RVFV	PMAIP1	3	1.63803	1.12156	0.953782	0.925347
RVFV	PNPT1	3	1.70218	1.14891	0.949446	0.921832
RVFV	POLD1	3	1.55368	1.15144	0.988632	0.943041
RVFV	POLI	3	1.05095	1.43835	1.16436	0.910248
RVFV	PSMB8	3	2.01657	1.15657	0.888814	0.920726
RVFV	RASA2	3	1.31391	0.960912	0.91768	0.983454
RVFV	RASGEF1B	3	1.40255	1.12298	1.00803	0.943275
RVFV	RASGRP3	3	1.62993	1.14305	0.945313	0.92617
RVFV	RGL1	3	1.24188	1.24312	1.01831	0.947811
RVFV	RGS1	3	1.4331	1.15554	0.964092	0.958173
RVFV	RHBDD2	3	1.8372	1.16606	0.885946	0.959748
RVFV	RIN2	3	1.43263	1.09579	0.961274	0.938273
RVFV	RNF213	3	1.23815	1.08467	1.00055	0.950612
RVFV	RSAD2	1	1.28352	1.07999	0.98524	0.992624
RVFV	RSAD2	2	1.11952	1.11002	1.00997	0.991796
RVFV	RSAD2	3	0.891476	1.01084	1.02831	0.997294
RVFV	RSAD2	4	0.951647	0.902932	0.945387	1.02989
RVFV	RTCB	3	1.59522	0.952472	0.90723	0.940512
RVFV	RTP4	3	0.945393	1.10966	1.06651	0.952565
RVFV	RUFY4	3	1.01369	0.924693	0.971286	0.992199
RVFV	S100A4	3	0.920895	1.0088	1.04634	0.963301
RVFV	SAMD9	3	1.35489	1.09368	0.979757	0.947458
RVFV	SAMD9L	3	1.5721	1.09022	0.932209	0.940749
RVFV	SAMHD1	3	1.46287	1.07417	0.956081	0.949743
RVFV	SDS	3	1.67696	1.12582	0.908384	0.957705
RVFV	SECTM1	3	1.04559	1.27092	1.10471	0.889157
RVFV	SLAMF7	3	1.25717	0.976946	0.919748	1.00952
RVFV	SLC11A1	3	1.23112	1.01144	0.97352	0.963289
RVFV	SLC15A3	3	1.53569	1.04458	0.899286	0.978508
RVFV	SLC16A10	3	1.29993	1.00808	0.954321	0.985607
RVFV	SLC1A5	3	1.13353	0.970675	0.973873	0.999555
RVFV	SLC25A28	3	1.72496	1.12262	0.888896	0.977503
RVFV	SLFN12L	3	1.23143	1.15945	1.01729	0.959875
RVFV	SLFN5	3	1.47553	1.13215	0.935986	0.970874
RVFV	SOCS1	3	1.28325	1.09219	0.967054	0.977851
RVFV	SP100	3	1.18052	1.10107	1.00491	0.972821
RVFV	SP110	3	1.27683	1.09676	0.975203	0.975664
RVFV	SREK1IP1	3	1.05184	0.917351	0.936652	1.03368
RVFV	SSB	4	0.65253	0.795736	1.01169	1.07414
RVFV	ST14	4	0.702908	0.848028	0.996414	1.08207
RVFV	STAB1	4	0.76457	0.921658	1.02376	1.04223
RVFV	STAP1	4	0.746149	0.892765	0.964408	1.09888
RVFV	STAT1	1	16.5074	2.43668	0.536252	1.24055
RVFV	STAT1	2	17.6131	2.0304	0.536115	1.13332
RVFV	STAT1	3	16.6644	2.31407	0.458373	1.00262
RVFV	STAT1	4	13.2191	2.27398	0.281663	1.11195
RVFV	STAT2	4	6.44863	1.76213	0.394275	1.33373
RVFV	TAP1	4	0.854536	1.02303	1.01027	1.06357
RVFV	TAP2	4	0.897574	1.01843	1.00214	1.04599
RVFV	TDO2	4	0.785665	0.988421	1.03843	1.04607
RVFV	TDRD7	4	0.726646	0.913255	0.982466	1.092
RVFV	TIFA	4	0.74115	0.886355	0.992924	1.06074
RVFV	TLR3	4	0.655762	0.886954	0.978272	1.10636
RVFV	TLR7	4	0.995974	0.957798	1.0037	0.99493
RVFV	TMEM140	4	0.878352	0.947356	1.00788	1.02382
RVFV	TMEM217	4	0.864538	0.980084	1.00653	1.04058
RVFV	TMEM62	4	0.932024	0.987505	0.98519	1.04217
RVFV	TNFRSF1B	4	0.916382	0.959681	0.980537	1.03836
RVFV	TNFSF10	4	0.637772	0.897814	1.09644	1.02915
RVFV	TNFSF13B	4	0.870376	0.958635	0.97393	1.05748
RVFV	TNFSF18	4	0.852635	0.96055	0.981736	1.05281
RVFV	TNFSF8	4	0.865081	0.959231	1.00346	1.03845
RVFV	TRAF3IP3	4	0.939345	0.978037	1.00151	1.01381
RVFV	TRANK1	4	1.27382	1.11002	0.981269	0.984545
RVFV	TRIM21	4	0.823698	0.892264	0.935025	1.07805
RVFV	TRIM22	4	0.911754	0.930776	0.960577	1.04984
RVFV	TRIM25	4	0.722546	0.935381	1.12941	0.99366
RVFV	TRIM38	4	0.964869	0.940625	0.969135	1.02674
RVFV	TRIM5	4	0.953395	0.939181	0.970784	1.03505
RVFV	TRIM69	4	1.21087	1.05258	0.952632	1.01131
RVFV	TYMP	4	1.17792	1.1212	0.982015	1.02019
RVFV	UBA7	4	1.22758	1.08827	0.950267	1.02082
RVFV	UBN2	4	1.03228	1.05219	1.06134	0.974362
RVFV	UBQLNL	4	1.15696	1.07144	0.965079	1.02116
RVFV	VCAN	4	0.862858	0.98432	0.993427	1.06367
RVFV	WARS1	4	0.895846	0.924377	0.94735	1.05247
RVFV	XAF1	4	1.13088	1.00367	0.953577	1.00846
RVFV	ZADH2	4	1.36657	1.09052	0.944115	0.979668
RVFV	ZBP1	4	1.50078	1.18739	0.959576	0.968137
RVFV	ZBTB48	4	1.27217	1.11818	0.960042	1.00141
RVFV	ZC3HAV1	4	0.99787	0.977623	0.967913	1.02187
RVFV	ZMAT3	4	1.45445	1.15979	0.919989	1.00692
RVFV	ZNF44	4	1.20052	1.09364	0.988853	0.990929
RVFV	ZNF516	4	1.42098	1.14207	0.933847	1.00626
RVFV	ZNFX1	4	1.4288	1.15903	0.952627	0.990022
SARS-CoV-2	AC005013.1	1	6.91728	1.21088	0.815501	1.02795
SARS-CoV-2	ACO1	1	-0.943228	0.925604	0.825707	1.0757
SARS-CoV-2	ADAM12	1	-0.947566	0.839858	0.8188	1.0807
SARS-CoV-2	ADAMDEC1	1	1.52268	0.895749	0.892829	1.02881
SARS-CoV-2	ADAR	1	1.59934	1.11689	0.799353	1.0022
SARS-CoV-2	ADORA3	1	1.08941	1.04001	0.799955	0.973021
SARS-CoV-2	AIM2	1	2.93508	0.852132	0.977126	0.998255
SARS-CoV-2	AKAP2	1	1.91164	0.832352	0.718611	0.969595
SARS-CoV-2	ALOX5AP	1	1.57788	0.856378	0.802578	1.05053
SARS-CoV-2	ANKRD22	1	0.927127	0.826814	0.706528	1.06026
SARS-CoV-2	APOBEC3A	1	1.43709	0.731867	1.06918	0.984049
SARS-CoV-2	APOBEC3G	1	0.209837	1.12165	0.797278	1.04992
SARS-CoV-2	APOL1	1	2.21794	0.823032	0.912715	0.99314
SARS-CoV-2	APOL2	1	0.321012	0.764783	0.880062	1.07672
SARS-CoV-2	APOL3	1	1.33763	0.698431	0.802133	1.13931
SARS-CoV-2	APOL4	1	1.09954	0.914689	0.886661	1.04026
SARS-CoV-2	APOL6	1	3.11317	0.853421	1.01506	0.966267
SARS-CoV-2	ARAP1	1	0.166638	0.990512	0.79737	1.04573
SARS-CoV-2	ARL9	1	2.63293	1.02011	0.886271	0.993237
SARS-CoV-2	ASGR1	1	2.22129	0.836666	1.00769	0.981316
SARS-CoV-2	ATF3	1	2.75388	0.853348	0.993937	0.988311
SARS-CoV-2	ATF7IP	1	1.37272	1.09649	0.986409	0.992144
SARS-CoV-2	ATXN1	1	1.91753	0.651688	0.898626	1.02965
SARS-CoV-2	BATF	1	2.80265	1.04637	0.83921	0.997378
SARS-CoV-2	BATF2	1	2.15799	0.806762	0.848662	1.0176
SARS-CoV-2	BORCS8	2	3.45699	1.59168	1.03456	0.968311
SARS-CoV-2	BRD3	1	1.89199	0.689909	0.980336	0.952057
SARS-CoV-2	BST2	1	2.72826	0.977405	0.912671	1.08527
SARS-CoV-2	BST2	2	1.51358	0.863072	0.983969	0.97753
SARS-CoV-2	BST2	3	6.46831	0.93882	0.861508	1.09088
SARS-CoV-2	BST2	4	8.11244	1.14637	0.888193	1.08957
SARS-CoV-2	C19orf66	1	0.313931	0.754145	0.973816	0.958959
SARS-CoV-2	C6orf100	1	0.902309	0.953341	0.853517	0.977092
SARS-CoV-2	C9orf91	1	4.25283	0.89675	0.875931	1.01368
SARS-CoV-2	CAPN15	1	2.92969	0.838811	0.812783	0.975393
SARS-CoV-2	CASP1	1	1.25537	0.85711	0.89634	1.02065
SARS-CoV-2	CBFA2T3	1	0.936815	0.752129	0.832755	0.993271
SARS-CoV-2	CCL13	1	1.59099	0.927992	0.753053	1.11638
SARS-CoV-2	CCL2	1	0.64262	0.647991	1.06957	1.0329
SARS-CoV-2	CCL24	1	2.03095	1.06129	0.902042	1.0176
SARS-CoV-2	CCL7	1	2.64136	0.890696	0.78492	1.08609
SARS-CoV-2	CCL8	1	2.78932	0.675227	1.02866	0.989784
SARS-CoV-2	CCNA1	1	0.761966	0.794652	0.867846	1.00048
SARS-CoV-2	CCR1	1	0.625728	0.805114	0.831634	1.06595
SARS-CoV-2	CCR2	1	3.80026	0.880248	0.898696	1.01643
SARS-CoV-2	CD180	1	1.9015	0.847111	0.935228	0.963977
SARS-CoV-2	CD274	1	0.129212	0.983676	0.801909	1.02427
SARS-CoV-2	CD38	1	0.797893	0.925088	0.883694	1.02226
SARS-CoV-2	CD69	1	1.58968	0.679748	1.09235	0.977395
SARS-CoV-2	CD80	1	1.71676	0.716027	0.954633	1.00288
SARS-CoV-2	CEACAM1	1	1.06437	0.823919	0.818607	1.07619
SARS-CoV-2	CFB	1	3.45321	1.25697	0.838362	1.08229
SARS-CoV-2	CFHR1	1	2.07875	0.910604	0.857332	1.09121
SARS-CoV-2	CH25H	1	3.71969	0.680844	0.916321	1.04028
SARS-CoV-2	CHST2	1	3.49896	0.864307	1.03438	0.990403
SARS-CoV-2	CLEC5A	1	2.43771	0.847781	0.800781	0.973418
SARS-CoV-2	CLECL1	1	4.97212	1.07595	0.801371	1.06685
SARS-CoV-2	CMKLR1	1	5.77507	1.0073	0.805958	1.05291
SARS-CoV-2	CMPK2	1	3.10456	0.813255	0.991979	0.962602
SARS-CoV-2	CNP	1	2.07328	0.912001	0.899465	0.963989
SARS-CoV-2	CTAGE1	1	1.54952	0.783078	0.965894	1.07694
SARS-CoV-2	CX3CR1	1	1.29809	0.782075	0.968802	1.05216
SARS-CoV-2	CXCL10	1	0.637892	0.921143	0.810259	1.0419
SARS-CoV-2	CXCL11	1	4.4544	0.916945	0.846867	0.932765
SARS-CoV-2	CXCL3	1	-1.22688	0.944834	0.863916	1.0759
SARS-CoV-2	CXCL9	1	1.04729	0.816121	0.893166	1.07222
SARS-CoV-2	CYP2J2	1	0.431179	0.981428	0.709257	1.07879
SARS-CoV-2	DCT	1	2.22629	0.855466	0.950889	1.03455
SARS-CoV-2	DDX58	1	4.54204	0.722929	0.945839	1.03713
SARS-CoV-2	DDX60	1	2.70138	1.05324	0.768338	1.10051
SARS-CoV-2	DDX60L	1	6.29365	0.939189	0.964974	1.04468
SARS-CoV-2	DEFB1	1	2.71845	0.892284	0.867904	1.08741
SARS-CoV-2	DHX58	1	-0.321954	0.718764	0.813686	1.07488
SARS-CoV-2	DOK1	1	1.96964	0.868123	0.849081	1.11937
SARS-CoV-2	DOK2	1	3.30553	0.755395	0.985402	1.0746
SARS-CoV-2	DOK3	1	4.74558	0.853872	0.931594	0.996287
SARS-CoV-2	DTX3L	1	2.61027	0.836204	1.05475	1.01417
SARS-CoV-2	DUSP7	1	1.39777	0.715337	0.967869	1.03676
SARS-CoV-2	EIF2AK2	1	1.90231	0.992142	1.08974	0.951832
SARS-CoV-2	EIF2AK2	2	-0.0994933	1.06244	0.906034	1.02073
SARS-CoV-2	EIF2AK2	3	7.67818	1.13838	0.856382	1.07122
SARS-CoV-2	EIF2AK2	4	2.85794	0.947018	0.908018	1.01465
SARS-CoV-2	EMP1	1	0.597779	0.89956	0.960235	0.966767
SARS-CoV-2	EMR3	1	4.13313	0.923025	0.768629	1.0761
SARS-CoV-2	ENG	1	3.21263	1.08288	0.755003	1.09641
SARS-CoV-2	ENPP2	1	2.6364	0.884223	0.965919	1.0387
SARS-CoV-2	EPHB2	1	0.581641	0.781684	1.00717	1.01756
SARS-CoV-2	EPSTI1	1	0.718599	0.750699	0.957694	0.974425
SARS-CoV-2	ETV7	1	0.400301	0.88836	0.760792	1.01217
SARS-CoV-2	EVI2A	1	0.947615	0.807947	0.955769	0.981743
SARS-CoV-2	EZH1	2	1.59673	1.0904	1.03271	1.01171
SARS-CoV-2	FABP4	2	1.37976	1.01206	0.899425	1.0922
SARS-CoV-2	FAM105A	2	1.03484	0.884868	1.11586	0.954858
SARS-CoV-2	FAM107A	2	0.440751	0.943137	0.935542	1.02108
SARS-CoV-2	FAM110A	2	5.07006	1.2194	0.700125	1.07728
SARS-CoV-2	FAM20A	2	0.614438	1.04484	1.03146	1.04839
SARS-CoV-2	FAM46A	2	1.06248	1.14658	1.00981	1.05588
SARS-CoV-2	FAM72A	2	1.15149	0.862161	0.986618	1.04348
SARS-CoV-2	FBXO6	2	1.49931	1.12695	0.819214	1.09827
SARS-CoV-2	FCAR	2	1.56175	1.1344	0.991995	1.03971
SARS-CoV-2	FFAR2	2	3.28406	0.87089	0.967131	0.954523
SARS-CoV-2	FGL2	2	2.34662	1.20147	1.10188	0.950156
SARS-CoV-2	FOS	2	2.55891	1.00577	1.08339	0.924674
SARS-CoV-2	FPR2	2	1.66048	0.794264	0.833249	1.0442
SARS-CoV-2	GBP1	2	0.324928	0.946114	0.846814	1.01042
SARS-CoV-2	GBP3	2	-0.515464	0.713442	0.966255	0.983125
SARS-CoV-2	GBP4	2	3.88022	0.842088	1.01591	1.04827
SARS-CoV-2	GBP5	2	1.35911	0.953177	0.811689	1.07481
SARS-CoV-2	GLIPR2	2	1.15897	1.0823	0.774606	1.1214
SARS-CoV-2	GLS	2	1.0661	1.26042	0.828231	1.09643
SARS-CoV-2	GMPR	2	0.459172	0.931793	1.02321	0.992182
SARS-CoV-2	GPC4	2	0.160507	0.757944	0.922645	1.07865
SARS-CoV-2	GPR141	2	0.788683	0.883504	0.875486	1.06283
SARS-CoV-2	GPR155	2	0.936993	0.82709	0.942981	0.981686
SARS-CoV-2	HAPLN3	2	3.65938	1.03607	0.897414	1.08706
SARS-CoV-2	HAVCR2	2	2.01929	1.05907	0.877042	1.04281
SARS-CoV-2	HELZ2	2	-0.546797	0.847957	0.930098	1.03642
SARS-CoV-2	HERC5	2	0.664438	0.864995	1.06098	0.980388
SARS-CoV-2	HERC6	2	0.713523	0.925573	0.887353	1.02667
SARS-CoV-2	HES4	2	1.36144	0.930825	0.893211	1.01028
SARS-CoV-2	HESX1	2	0.739979	1.05183	0.927052	1.01582
SARS-CoV-2	HLA-B	2	1.102	1.06557	0.835209	1.02576
SARS-CoV-2	HLA-C	2	0.0822669	0.836463	0.963039	0.978312
SARS-CoV-2	HMHA1	2	0.131076	0.934393	0.960051	1.0517
SARS-CoV-2	HSH2D	2	0.739053	0.82589	1.08073	1.0606
SARS-CoV-2	IDO1	2	0.865553	0.942593	0.891553	1.01979
SARS-CoV-2	IFI16	2	3.2987	1.20818	0.838542	1.06416
SARS-CoV-2	IFI27	2	0.361703	0.875459	1.01775	1.00119
SARS-CoV-2	IFI35	2	0.806479	0.976465	0.815923	1.07039
SARS-CoV-2	IFI44	2	1.2531	0.867903	0.821179	1.04862
SARS-CoV-2	IFI44L	2	1.48627	0.828207	0.95376	1.04264
SARS-CoV-2	IFI6	2	1.70348	0.924819	1.0238	0.975052
SARS-CoV-2	IFIH1	2	0.0518134	0.842406	1.04618	1.00279
SARS-CoV-2	IFIT1	2	0.940739	1.03883	0.954687	1.00881
SARS-CoV-2	IFIT2	2	1.0781	0.959479	0.890358	1.02271
SARS-CoV-2	IFIT3	2	0.241097	0.973501	1.10858	0.966172
SARS-CoV-2	IFIT5	2	0.725987	0.725149	1.06535	0.986356
SARS-CoV-2	IFITM1	2	3.14478	0.94719	0.927332	1.03595
SARS-CoV-2	IFITM2	2	1.52968	1.36352	0.929861	1.06131
SARS-CoV-2	IFITM3	2	0.976779	0.898675	0.903181	1.04203
SARS-CoV-2	IFNE	2	0.0819789	0.903261	0.89989	1.04665
SARS-CoV-2	IFNG	2	0.361163	0.92171	0.956501	1.03305
SARS-CoV-2	IGF2BP3	2	1.16085	1.01094	0.945875	0.979998
SARS-CoV-2	IL15	2	1.59289	0.895301	0.941054	1.0352
SARS-CoV-2	IL15RA	2	-0.733199	1.20916	0.796543	1.1134
SARS-CoV-2	IL1A	2	1.37124	1.00213	1.01699	0.997852
SARS-CoV-2	IL1RN	2	1.24315	0.898225	0.822777	1.05322
SARS-CoV-2	IL4I1	2	2.85321	0.999526	0.898608	1.02588
SARS-CoV-2	IRF1	2	0.831729	1.05394	0.82841	1.12443
SARS-CoV-2	IRF7	2	0.655582	0.840344	0.945642	1.04931
SARS-CoV-2	IRF9	2	2.82127	1.37746	0.817172	1.0857
SARS-CoV-2	IRG1	2	1.09203	1.06389	0.872375	1.08291
SARS-CoV-2	ISG15	2	-2.71941	0.799415	1.1882	0.962339
SARS-CoV-2	ISG20	2	0.833142	0.904329	0.997739	1.01164
SARS-CoV-2	ITPKB	2	0.781499	0.881374	0.989362	1.01501
SARS-CoV-2	KCNE3	2	-1.07989	0.847868	0.998485	1.02607
SARS-CoV-2	KLF7	2	1.74504	0.970462	0.879747	1.01012
SARS-CoV-2	LAG3	2	0.971446	1.0156	0.81281	1.03887
SARS-CoV-2	LAMP3	2	1.12472	0.897767	1.01781	1.01206
SARS-CoV-2	LAP3	2	0.481844	0.809088	0.942863	1.02195
SARS-CoV-2	LGALS3BP	2	2.25357	0.757571	1.13307	0.941674
SARS-CoV-2	LGALS9B	2	1.03541	0.953144	0.945086	1.06619
SARS-CoV-2	LILRA1	2	2.39709	1.18536	0.923931	1.02364
SARS-CoV-2	LILRA5	2	-0.189737	0.953792	0.874407	1.03158
SARS-CoV-2	LRCH2	2	0.507322	0.944915	1.01429	1.03063
SARS-CoV-2	LRRC25	2	0.924732	0.858844	0.955566	0.960965
SARS-CoV-2	LY6D	2	0.445609	0.891852	0.760058	1.05159
SARS-CoV-2	LY6E	2	4.60486	2.82841	0.612058	1.26295
SARS-CoV-2	MAP3K1	2	0.697587	1.19929	0.987394	1.00765
SARS-CoV-2	MAVS	1	-0.208304	0.841875	1.01002	0.990831
SARS-CoV-2	MAVS	2	2.41	1.02853	1.01778	1.02815
SARS-CoV-2	MAVS	3	4.59254	1.16279	0.746371	1.0897
SARS-CoV-2	MAVS	4	2.34243	0.923372	0.962991	1.05387
SARS-CoV-2	MBD4	2	0.552292	0.905582	1.0664	1.01766
SARS-CoV-2	MCM2	2	0.799435	0.970985	0.957364	1.01759
SARS-CoV-2	MNDA	2	0.409053	0.916797	1.02125	0.982049
SARS-CoV-2	MS4A4A	2	1.95696	0.930656	0.964549	1.02947
SARS-CoV-2	MSR1	3	10.4227	1.29466	0.7659	1.05095
SARS-CoV-2	MT1H	3	3.47134	1.03852	0.893787	1.09935
SARS-CoV-2	MT1HL1	3	-0.315627	0.963335	1.01089	1.08614
SARS-CoV-2	MT1M	3	5.55083	0.828565	0.899476	1.0763
SARS-CoV-2	MT2A	3	3.70741	0.975027	0.875476	1.0778
SARS-CoV-2	MX1	3	-4.92102	0.935583	0.898517	1.03668
SARS-CoV-2	MX2	3	10.296	1.34313	0.886151	1.01793
SARS-CoV-2	MYCL	3	-1.85842	1.05886	0.960801	1.10755
SARS-CoV-2	MYD88	3	5.51926	1.04695	0.952422	0.980311
SARS-CoV-2	NCOA7	3	6.75992	1.09435	0.86553	1.00807
SARS-CoV-2	NEXN	3	4.22436	1.00363	0.916728	1.05785
SARS-CoV-2	NKX3-1	3	4.20114	1.02241	0.928749	1.00685
SARS-CoV-2	NMI	3	1.5059	0.898125	0.874496	1.07534
SARS-CoV-2	NT5C3A	3	1.25639	0.974608	0.969015	1.06329
SARS-CoV-2	NTC1	1	1.04348	1.16908	0.912341	1.0167
SARS-CoV-2	NTC1	2	-1.28371	0.995969	0.93833	1.00411
SARS-CoV-2	NTC1	3	0.787346	1.01271	0.933889	1.04031
SARS-CoV-2	NTC1	4	-3.77722	1.01738	0.892375	0.984205
SARS-CoV-2	NTC2	1	2.07613	1.10625	1.11907	0.994534
SARS-CoV-2	NTC2	2	0.747603	1.10043	0.989109	1.0037
SARS-CoV-2	NTC2	3	0.362558	1.05195	1.0249	1.02408
SARS-CoV-2	NTC2	4	2.68138	0.887929	1.08006	1.03714
SARS-CoV-2	NTC3	1	1.26531	0.885609	1.01914	1.0081
SARS-CoV-2	NTC3	2	1.06591	0.894518	1.12674	1.01857
SARS-CoV-2	NTC3	3	-2.90553	0.872447	1.04846	0.990126
SARS-CoV-2	NTC3	4	1.55249	1.03003	0.983364	1.01187
SARS-CoV-2	NTC4	1	-0.215	0.863005	1.00409	0.993762
SARS-CoV-2	NTC4	2	1.74418	0.910107	1.03582	0.950361
SARS-CoV-2	NTC4	3	3.18485	0.921709	0.942986	0.979028
SARS-CoV-2	NTC4	4	3.21976	1.12391	0.987466	1.01184
SARS-CoV-2	NTC5	1	0.830072	0.97606	0.945364	0.9869
SARS-CoV-2	NTC5	2	2.72602	1.09898	0.910001	1.02326
SARS-CoV-2	NTC5	3	3.57077	1.14118	1.04976	0.966448
SARS-CoV-2	NTC5	4	1.32359	0.940752	1.05674	0.954942
SARS-CoV-2	NUPR1	3	6.72012	1.02367	0.950949	1.00565
SARS-CoV-2	OAS1	3	-3.46826	0.98856	0.680312	1.22992
SARS-CoV-2	OAS2	3	-3.58818	0.965013	0.873309	1.04707
SARS-CoV-2	OAS3	3	2.438	1.30188	0.799066	1.19394
SARS-CoV-2	OASL	3	-2.2865	1.07663	0.963681	0.99828
SARS-CoV-2	OGFR	3	-0.276322	1.14247	0.830596	1.09136
SARS-CoV-2	P2RY14	3	1.96016	1.10539	0.854275	1.10442
SARS-CoV-2	PALM2-AKAP2	3	2.69638	0.9376	0.963564	1.04368
SARS-CoV-2	PAQR8	3	2.81777	1.03675	0.90185	1.06577
SARS-CoV-2	PARP10	3	-5.8631	1.45673	0.896037	1.06946
SARS-CoV-2	PARP11	3	1.02484	0.961395	0.931357	1.06159
SARS-CoV-2	PARP12	3	3.35457	0.933284	0.745827	1.13342
SARS-CoV-2	PARP14	3	0.0841013	0.895508	0.857152	1.08524
SARS-CoV-2	PARP9	3	0.686995	0.959199	0.892386	1.08893
SARS-CoV-2	PCDH17	3	-0.548826	0.838173	0.956379	1.00735
SARS-CoV-2	PDCD1LG2	3	7.83626	0.912262	0.896864	1.01143
SARS-CoV-2	PDZD2	3	1.62261	0.953107	0.894973	1.06592
SARS-CoV-2	PGAP1	3	0.855528	0.962856	0.974968	1.00627
SARS-CoV-2	PHF11	3	0.572846	0.951014	0.983214	1.04563
SARS-CoV-2	PID1	3	4.80914	0.962334	0.825212	1.02068
SARS-CoV-2	PIWIL4	3	-0.995469	0.82892	0.920935	1.06282
SARS-CoV-2	PLEKHA4	3	0.914335	1.00373	0.829161	1.09905
SARS-CoV-2	PLSCR1	3	2.22455	0.976221	0.920613	1.05247
SARS-CoV-2	PLXDC2	3	0.74733	0.733614	0.951924	1.05514
SARS-CoV-2	PMAIP1	3	0.0441141	0.806769	0.906894	1.01483
SARS-CoV-2	PNPT1	3	1.03801	0.795728	0.846838	1.07414
SARS-CoV-2	POLD1	3	2.46027	0.840089	0.866553	1.09247
SARS-CoV-2	POLI	3	1.08344	0.922878	0.890996	1.05512
SARS-CoV-2	PSMB8	3	-12.1355	0.886733	1.00795	1.12291
SARS-CoV-2	RASA2	3	6.74019	0.946918	0.859081	1.08333
SARS-CoV-2	RASGEF1B	3	3.79785	0.767081	0.992927	0.971861
SARS-CoV-2	RASGRP3	3	-0.317129	0.863031	0.935198	1.02589
SARS-CoV-2	RGL1	3	2.32754	0.872749	0.903311	1.10764
SARS-CoV-2	RGS1	3	-3.64574	0.982239	0.82395	1.09471
SARS-CoV-2	RHBDD2	3	4.91358	0.932755	0.831087	1.11931
SARS-CoV-2	RIN2	3	3.82844	1.25671	0.729976	1.0775
SARS-CoV-2	RNF213	3	0.10652	0.905726	0.867411	1.0506
SARS-CoV-2	RSAD2	1	-1.07245	1.00279	0.761642	1.02943
SARS-CoV-2	RSAD2	2	-0.408501	0.933972	0.854014	1.1366
SARS-CoV-2	RSAD2	3	-6.0501	0.879653	1.04102	1.02706
SARS-CoV-2	RSAD2	4	11.4475	0.843739	1.02709	0.998456
SARS-CoV-2	RTCB	3	0.617569	0.76315	0.9443	1.14048
SARS-CoV-2	RTP4	3	1.51229	1.01805	0.931021	1.07115
SARS-CoV-2	RUFY4	3	0.957891	0.893833	0.911398	1.05753
SARS-CoV-2	S100A4	3	-1.99469	0.853633	0.999471	1.04877
SARS-CoV-2	SAMD9	3	3.09997	0.99374	0.823529	1.09306
SARS-CoV-2	SAMD9L	3	4.10253	1.0091	0.813772	1.1119
SARS-CoV-2	SAMHD1	3	-0.0719013	0.648858	1.01758	1.06069
SARS-CoV-2	SDS	3	-0.682662	0.80421	0.926616	1.07243
SARS-CoV-2	SECTM1	3	3.31518	0.925408	0.953558	0.982243
SARS-CoV-2	SLAMF7	3	2.73062	1.04089	0.777781	1.11169
SARS-CoV-2	SLC11A1	3	-5.24339	0.772955	0.944819	1.00574
SARS-CoV-2	SLC15A3	3	-4.56941	0.934165	0.86107	1.17017
SARS-CoV-2	SLC16A10	3	0.691352	0.844839	0.841975	1.07828
SARS-CoV-2	SLC1A5	3	2.20128	0.767004	0.920145	1.07623
SARS-CoV-2	SLC25A28	3	6.6165	0.740142	0.852367	1.05241
SARS-CoV-2	SLFN12L	3	4.69433	0.936392	0.919903	1.0344
SARS-CoV-2	SLFN5	3	0.163314	0.902248	1.00738	1.03988
SARS-CoV-2	SOCS1	3	2.06312	0.983757	0.766831	1.05699
SARS-CoV-2	SP100	3	6.59736	0.893024	0.891417	1.04378
SARS-CoV-2	SP110	3	2.21547	1.07124	0.908508	1.07027
SARS-CoV-2	SREK1IP1	3	3.67809	0.893323	0.791968	1.1155
SARS-CoV-2	SSB	4	8.30212	0.806231	0.937335	1.1162
SARS-CoV-2	ST14	4	4.09355	0.825251	0.967454	0.989997
SARS-CoV-2	STAB1	4	3.55721	0.738855	1.03182	0.953754
SARS-CoV-2	STAP1	4	5.07643	0.774801	0.924531	1.068
SARS-CoV-2	STAT1	1	0.70562	1.08398	0.788649	1.04489
SARS-CoV-2	STAT1	2	-0.4834	1.17019	0.840334	1.10791
SARS-CoV-2	STAT1	3	-10.4211	1.34513	0.882762	1.0497
SARS-CoV-2	STAT1	4	-6.04741	1.2496	0.776134	1.12974
SARS-CoV-2	STAT2	4	2.34525	1.42973	0.823715	1.07994
SARS-CoV-2	TAP1	4	6.75945	0.907097	1.07476	0.909789
SARS-CoV-2	TAP2	4	0.986677	0.801711	0.996059	0.985217
SARS-CoV-2	TDO2	4	0.709005	0.869888	1.01958	0.984047
SARS-CoV-2	TDRD7	4	4.67362	0.596454	1.23029	1.01368
SARS-CoV-2	TIFA	4	-0.00872036	0.966628	0.969864	0.990913
SARS-CoV-2	TLR3	4	5.8486	1.0356	0.914415	1.02195
SARS-CoV-2	TLR7	4	22.2933	0.809938	0.966988	0.987404
SARS-CoV-2	TMEM140	4	1.76824	0.900181	0.834478	1.07737
SARS-CoV-2	TMEM217	4	1.36964	0.989213	1.02985	1.0089
SARS-CoV-2	TMEM62	4	-1.75642	0.924833	0.922193	1.02134
SARS-CoV-2	TNFRSF1B	4	3.25321	0.908063	0.859607	1.10169
SARS-CoV-2	TNFSF10	4	5.73615	0.801075	1.06361	0.990672
SARS-CoV-2	TNFSF13B	4	5.93745	0.871557	1.00519	0.996256
SARS-CoV-2	TNFSF18	4	0.3003	0.836504	0.972659	1.04109
SARS-CoV-2	TNFSF8	4	1.0054	0.972569	0.899011	1.09967
SARS-CoV-2	TRAF3IP3	4	3.71776	0.819431	1.05511	0.97606
SARS-CoV-2	TRANK1	4	7.9517	0.871989	0.841262	1.06668
SARS-CoV-2	TRIM21	4	6.98678	1.0588	1.11308	1.02516
SARS-CoV-2	TRIM22	4	-2.27189	1.02515	0.936063	1.08165
SARS-CoV-2	TRIM25	4	2.48863	0.770165	1.04188	0.987007
SARS-CoV-2	TRIM38	4	15.0697	0.826147	1.04027	1.0294
SARS-CoV-2	TRIM5	4	2.66639	0.749479	1.07563	1.00576
SARS-CoV-2	TRIM69	4	4.8533	0.82445	1.13946	0.960374
SARS-CoV-2	TYMP	4	1.32316	0.855058	0.978771	1.06463
SARS-CoV-2	UBA7	4	8.13254	0.887042	0.993106	1.09184
SARS-CoV-2	UBN2	4	3.69566	0.737662	1.06653	0.975038
SARS-CoV-2	UBQLNL	4	-0.0386071	1.05095	1.04181	1.019
SARS-CoV-2	VCAN	4	-1.81992	1.19488	1.01747	1.06788
SARS-CoV-2	WARS1	4	13.5925	1.25454	0.863166	1.0635
SARS-CoV-2	XAF1	4	10.3261	1.1301	0.899402	1.05141
SARS-CoV-2	ZADH2	4	-0.161694	1.07046	1.06896	0.950157
SARS-CoV-2	ZBP1	4	4.56378	0.987886	0.907751	0.99473
SARS-CoV-2	ZBTB48	4	-1.80799	1.06016	0.908562	0.983254
SARS-CoV-2	ZC3HAV1	4	0.278297	1.00655	1.12256	1.00586
SARS-CoV-2	ZMAT3	4	1.52736	1.12831	0.977117	1.00576
SARS-CoV-2	ZNF44	4	0.461402	0.999279	1.09946	0.993759
SARS-CoV-2	ZNF516	4	2.07538	1.01508	0.984305	1.02688
SARS-CoV-2	ZNFX1	4	1.63126	1.12581	0.989955	1.03082
SFV	AC005013.1	1	-0.874303	0.786323	1.01349	1.00337
SFV	ACO1	1	2.1107	0.946342	0.903897	1.03123
SFV	ADAM12	1	2.41878	0.850015	0.926491	1.0097
SFV	ADAMDEC1	1	1.34918	0.688697	0.939086	1.00403
SFV	ADAR	1	0.963449	0.795349	1.01167	1.00319
SFV	ADORA3	1	2.25833	0.848551	0.955428	1.0354
SFV	AIM2	1	1.78129	0.94925	0.921911	1.03475
SFV	AKAP2	1	1.97816	0.704086	0.96135	0.991289
SFV	ALOX5AP	1	0.689186	0.739239	1.06402	0.990988
SFV	ANKRD22	1	1.92239	0.852716	1.03641	0.990487
SFV	APOBEC3A	1	1.08015	0.687797	0.929065	1.0415
SFV	APOBEC3G	1	0.888433	1.03755	1.0198	0.968807
SFV	APOL1	1	2.14955	1.28589	1.02603	0.988773
SFV	APOL2	1	1.70269	1.05888	0.960364	0.986649
SFV	APOL3	1	2.99877	1.20451	0.95094	0.968452
SFV	APOL4	1	2.19685	0.994974	1.0781	0.929386
SFV	APOL6	1	2.25031	0.919894	0.972974	1.00461
SFV	ARAP1	1	1.68359	1.12394	0.983348	1.02486
SFV	ARL9	1	0.969563	0.747112	1.05588	0.977288
SFV	ASGR1	1	1.62737	1.12659	1.02275	0.996573
SFV	ATF3	1	2.06862	1.0338	1.05717	0.944843
SFV	ATF7IP	1	1.65728	1.04304	0.96949	0.994166
SFV	ATXN1	1	0.809122	0.700435	1.09071	0.978416
SFV	BATF	1	1.11508	0.849483	1.0343	0.982012
SFV	BATF2	1	1.94049	0.999517	1.04963	0.965966
SFV	BORCS8	2	1.0239	0.96694	0.967493	1.00927
SFV	BRD3	1	2.15617	0.994878	1.01634	0.963773
SFV	BST2	1	3.78331	1.37118	0.894291	1.02702
SFV	BST2	2	1.29214	1.19439	0.948834	1.02353
SFV	BST2	3	1.3382	1.10813	0.924557	1.03246
SFV	BST2	4	1.10075	1.05688	0.953638	1.03601
SFV	C19orf66	1	1.87241	1.19165	1.01827	1.01376
SFV	C6orf100	1	1.55719	1.07543	0.999923	0.996159
SFV	C9orf91	1	4.11798	1.3819	0.92168	1.01096
SFV	CAPN15	1	3.66771	1.06186	1.02922	0.979459
SFV	CASP1	1	2.52709	1.12763	0.983232	1.00017
SFV	CBFA2T3	1	1.01589	1.11685	1.01293	0.953713
SFV	CCL13	1	2.49314	1.05765	1.0818	0.955443
SFV	CCL2	1	1.1777	0.996432	1.12587	0.980414
SFV	CCL24	1	0.944967	0.907937	1.07173	0.973959
SFV	CCL7	1	2.67053	1.07141	0.97156	0.966727
SFV	CCL8	1	2.91332	1.45955	0.973171	0.990177
SFV	CCNA1	1	2.05149	1.14901	1.00086	0.982464
SFV	CCR1	1	2.8208	1.08357	0.99786	0.944661
SFV	CCR2	1	3.61571	1.29237	0.940341	1.00495
SFV	CD180	1	2.27496	1.30636	0.969799	1.01099
SFV	CD274	1	1.93329	1.12703	0.977621	0.98591
SFV	CD38	1	2.30744	1.20943	1.03191	0.967099
SFV	CD69	1	1.60096	1.11814	1.15205	0.932466
SFV	CD80	1	-0.317753	1.34423	1.03285	0.998331
SFV	CEACAM1	1	-1.59124	0.726395	0.950017	0.96739
SFV	CFB	1	-6.72562	1.0807	0.911531	0.999231
SFV	CFHR1	1	-5.57263	0.792738	0.980221	0.970621
SFV	CH25H	1	1.99902	0.998423	1.0488	0.976029
SFV	CHST2	1	2.19327	1.17198	1.0072	0.975908
SFV	CLEC5A	1	0.571943	0.897325	1.0976	0.928972
SFV	CLECL1	1	2.46336	1.10869	1.01075	0.97344
SFV	CMKLR1	1	1.66308	1.77718	0.955353	1.01037
SFV	CMPK2	1	3.39112	1.38266	0.963151	1.00354
SFV	CNP	1	3.71217	1.26941	0.955299	0.98895
SFV	CTAGE1	1	1.68585	1.22915	1.04587	0.984156
SFV	CX3CR1	1	4.51196	1.47444	0.931343	1.01348
SFV	CXCL10	1	4.30214	1.21727	0.943878	1.00116
SFV	CXCL11	1	1.17672	1.00964	1.01256	0.981833
SFV	CXCL3	1	2.64496	1.56467	1.01493	0.992803
SFV	CXCL9	1	2.5466	1.41055	0.962367	0.97562
SFV	CYP2J2	1	2.04394	1.08547	1.06163	0.974546
SFV	DCT	1	2.05397	1.00114	1.03006	0.958096
SFV	DDX58	1	12.0765	3.12944	0.709698	1.21452
SFV	DDX60	1	3.7987	2.16226	0.958355	1.00424
SFV	DDX60L	1	2.8721	1.49733	0.946936	1.02348
SFV	DEFB1	1	2.87046	1.49796	0.969788	0.980797
SFV	DHX58	1	3.19178	1.41957	0.978644	0.975812
SFV	DOK1	1	3.35481	1.56284	0.918273	0.994577
SFV	DOK2	1	2.95777	1.19094	0.998029	1.01308
SFV	DOK3	1	0.989468	0.66298	1.05164	0.979634
SFV	DTX3L	1	2.90154	1.49566	0.967784	1.0188
SFV	DUSP7	1	1.5767	1.11278	1.0707	0.970542
SFV	EIF2AK2	1	7.02917	1.98944	1.06683	0.812608
SFV	EIF2AK2	2	2.51194	1.88431	1.09854	0.79764
SFV	EIF2AK2	3	2.2912	2.0408	1.2771	0.753014
SFV	EIF2AK2	4	2.12222	2.17022	1.31276	0.762743
SFV	EMP1	1	1.61136	1.09786	1.00963	0.980628
SFV	EMR3	1	-15.5664	1.06552	1.09413	0.967746
SFV	ENG	1	2.42391	1.37006	1.02552	0.965391
SFV	ENPP2	1	2.42283	1.23999	0.988005	0.970101
SFV	EPHB2	1	2.44441	1.16854	0.994368	0.9781
SFV	EPSTI1	1	-47.535	1.21553	1.06128	0.971662
SFV	ETV7	1	2.09269	1.31387	1.03137	0.977062
SFV	EVI2A	1	2.46617	1.1178	0.979474	0.990136
SFV	EZH1	2	0.804136	0.900391	1.04672	0.987033
SFV	FABP4	2	0.858554	0.94052	1.03068	0.961881
SFV	FAM105A	2	0.754473	0.90105	1.08944	0.951283
SFV	FAM107A	2	0.811161	1.06863	1.0574	0.965088
SFV	FAM110A	2	1.04919	0.929008	0.978846	0.986591
SFV	FAM20A	2	1.18377	1.20511	0.985299	1.00455
SFV	FAM46A	2	1.03663	0.901602	1.00633	0.968213
SFV	FAM72A	2	1.10995	0.917451	0.956158	0.994064
SFV	FBXO6	2	1.2238	1.05664	0.976135	0.985443
SFV	FCAR	2	0.768323	0.890487	1.08832	0.965588
SFV	FFAR2	2	0.939945	0.872583	1.04442	0.949185
SFV	FGL2	2	0.809459	0.802269	1.00165	0.990272
SFV	FOS	2	1.00158	1.00821	1.04925	0.951438
SFV	FPR2	2	0.0589151	0.942781	1.07252	0.95434
SFV	GBP1	2	1.25505	1.26445	1.00509	0.976296
SFV	GBP3	2	1.38144	1.28115	0.998586	0.978939
SFV	GBP4	2	0.0168911	1.35916	0.98182	0.973308
SFV	GBP5	2	0.79003	1.14946	1.02413	0.965946
SFV	GLIPR2	2	0.962942	1.09187	1.05299	0.964645
SFV	GLS	2	2.01491	1.39921	0.916673	0.967186
SFV	GMPR	2	1.02009	1.10699	1.08041	0.95206
SFV	GPC4	2	1.10029	1.08209	1.03701	0.955576
SFV	GPR141	2	1.26952	1.24965	1.05292	0.938175
SFV	GPR155	2	0.820057	0.782015	1.03292	0.955201
SFV	HAPLN3	2	0.732761	0.899502	1.10268	0.964449
SFV	HAVCR2	2	1.30795	1.11134	1.02352	0.960594
SFV	HELZ2	2	0.86118	0.971344	1.11842	0.942735
SFV	HERC5	2	1.33724	1.2308	1.03255	0.926174
SFV	HERC6	2	1.03754	1.26307	1.03735	0.982143
SFV	HES4	2	1.11832	1.14759	1.06359	0.958276
SFV	HESX1	2	1.36795	1.16106	0.977008	0.988954
SFV	HLA-B	2	1.14135	1.09283	1.03351	0.957358
SFV	HLA-C	2	1.61859	1.35875	0.951515	0.998982
SFV	HMHA1	2	1.16057	1.21009	1.03191	0.962038
SFV	HSH2D	2	1.5097	1.32626	0.933034	1.00057
SFV	IDO1	2	0.916618	1.04973	1.00915	1.00614
SFV	IFI16	2	1.34534	1.11877	0.981583	0.949096
SFV	IFI27	2	1.32839	1.29374	1.00294	0.988742
SFV	IFI35	2	2.39715	1.79822	0.872375	1.03129
SFV	IFI44	2	1.34915	1.27101	1.02283	0.961945
SFV	IFI44L	2	1.55621	1.37283	1.0164	0.95447
SFV	IFI6	2	1.24663	1.31404	1.02996	0.998013
SFV	IFIH1	2	1.08752	0.964536	1.00699	0.941766
SFV	IFIT1	2	1.55006	1.28035	0.960243	0.986504
SFV	IFIT2	2	1.38316	1.36512	1.025	0.969101
SFV	IFIT3	2	1.42274	1.15306	0.982649	0.98874
SFV	IFIT5	2	1.40755	1.26374	0.968579	0.975341
SFV	IFITM1	2	1.09345	0.989092	1.02385	0.993963
SFV	IFITM2	2	0.865795	1.0142	1.0757	0.968539
SFV	IFITM3	2	1.14497	1.07332	1.05792	0.939111
SFV	IFNE	2	1.29891	1.22754	1.01976	0.955928
SFV	IFNG	2	1.22284	1.10141	0.995922	0.965189
SFV	IGF2BP3	2	1.0644	1.1842	1.11159	0.945069
SFV	IL15	2	1.37632	1.20448	1.03096	0.952825
SFV	IL15RA	2	1.17005	1.0652	0.983266	0.983375
SFV	IL1A	2	1.18473	1.21895	1.04765	0.952284
SFV	IL1RN	2	1.20565	1.16967	1.02293	0.974323
SFV	IL4I1	2	1.35289	1.15654	0.986603	0.984809
SFV	IRF1	2	2.75843	1.71185	0.818668	1.04894
SFV	IRF7	2	0.986604	1.00682	1.01246	1.00605
SFV	IRF9	2	3.62439	3.26264	0.768769	1.22777
SFV	IRG1	2	-1.40865	1.07367	1.06617	0.927884
SFV	ISG15	2	1.05294	1.20949	1.05913	0.966514
SFV	ISG20	2	1.28424	1.13816	1.0264	0.968823
SFV	ITPKB	2	1.59231	1.26023	0.987591	0.953641
SFV	KCNE3	2	1.49196	1.24925	0.966668	0.975177
SFV	KLF7	2	1.37033	1.3115	1.04417	0.966377
SFV	LAG3	2	1.27095	1.22603	1.04103	0.951332
SFV	LAMP3	2	1.29667	1.3581	1.0175	0.990153
SFV	LAP3	2	1.19866	1.33035	1.04103	0.986235
SFV	LGALS3BP	2	1.13511	1.09456	1.03136	0.947508
SFV	LGALS9B	2	0.98078	1.01083	1.00989	1.023
SFV	LILRA1	2	1.15282	1.03897	0.995974	0.990687
SFV	LILRA5	2	1.29776	1.27609	1.02034	0.98481
SFV	LRCH2	2	1.24902	1.07488	1.00999	0.975778
SFV	LRRC25	2	1.39407	1.23923	1.00916	0.947173
SFV	LY6D	2	1.1283	1.14328	1.0468	0.966767
SFV	LY6E	2	0.885973	0.978681	1.05671	0.956875
SFV	MAP3K1	2	1.31511	1.39748	1.02266	0.97358
SFV	MAVS	1	11.0503	3.47417	0.671951	1.29314
SFV	MAVS	2	3.74395	2.62167	0.700823	1.24936
SFV	MAVS	3	2.56872	1.54569	0.737446	1.14164
SFV	MAVS	4	2.67935	1.6001	0.737177	1.13182
SFV	MBD4	2	1.23327	1.3125	0.984335	0.964096
SFV	MCM2	2	1.361	1.27772	1.01167	0.973981
SFV	MNDA	2	1.46049	1.11313	0.96473	0.951917
SFV	MS4A4A	2	1.14021	1.09193	1.04214	0.964236
SFV	MSR1	3	0.890852	0.858322	1.06964	0.952794
SFV	MT1H	3	0.951084	0.917236	1.07438	0.935268
SFV	MT1HL1	3	0.974599	0.955316	1.0546	0.956071
SFV	MT1M	3	1.00454	0.906235	1.0272	0.963309
SFV	MT2A	3	0.950015	0.908782	1.04221	0.973499
SFV	MX1	3	0.82739	0.869798	1.09856	0.957428
SFV	MX2	3	0.922044	0.985899	1.04361	0.988935
SFV	MYCL	3	1.10826	0.986434	1.00895	0.975373
SFV	MYD88	3	0.862973	0.864005	1.04146	0.984468
SFV	NCOA7	3	1.14097	1.04658	0.998351	0.995281
SFV	NEXN	3	1.14172	0.991327	1.04007	0.942596
SFV	NKX3-1	3	1.01513	1.04191	1.05053	0.984841
SFV	NMI	3	1.00655	0.992942	1.06282	0.979541
SFV	NT5C3A	3	0.989523	0.89264	1.12987	0.89397
SFV	NTC1	1	2.35562	0.998677	0.979273	1.00488
SFV	NTC1	2	0.997558	0.985105	0.992097	1.00322
SFV	NTC1	3	1.03146	0.971922	1.00866	0.992002
SFV	NTC1	4	0.916552	0.945698	1.01058	1.00127
SFV	NTC2	1	1.19432	1.06778	0.967608	1.03188
SFV	NTC2	2	0.845825	0.880857	0.994785	0.990194
SFV	NTC2	3	1.09683	1.00928	0.99272	1.00385
SFV	NTC2	4	0.966082	1.00252	0.99042	1.01414
SFV	NTC3	1	-2.55897	0.897448	1.06945	0.982466
SFV	NTC3	2	1.25675	0.976941	0.919227	1.01279
SFV	NTC3	3	0.662816	0.969682	1.00232	0.993201
SFV	NTC3	4	1.21115	1.10953	0.966203	1.00564
SFV	NTC4	1	1.42869	1.03368	0.996917	1.00028
SFV	NTC4	2	0.906923	1.14388	1.05634	1.01899
SFV	NTC4	3	1.13917	1.04698	0.981424	1.0176
SFV	NTC4	4	0.926071	0.967529	1.02114	0.989183
SFV	NTC5	1	2.58034	1.00242	0.986747	0.980495
SFV	NTC5	2	0.99294	1.01321	1.03755	0.974804
SFV	NTC5	3	1.06971	1.00213	1.01488	0.99334
SFV	NTC5	4	0.980147	0.974728	1.01166	0.989771
SFV	NUPR1	3	1.39228	1.18766	1.01139	0.979601
SFV	OAS1	3	1.35241	1.10158	1.00314	0.966549
SFV	OAS2	3	1.33168	1.17148	0.999024	0.98548
SFV	OAS3	3	19.7745	9.8005	0.561992	1.39518
SFV	OASL	3	1.21382	1.03731	0.97711	0.992393
SFV	OGFR	3	1.0488	1.11172	1.07621	0.974505
SFV	P2RY14	3	1.61651	1.24721	0.960738	0.982797
SFV	PALM2-AKAP2	3	1.42934	1.21189	1.01629	0.961784
SFV	PAQR8	3	1.60457	1.16746	0.966134	0.955603
SFV	PARP10	3	1.09589	0.978722	1.06036	0.957101
SFV	PARP11	3	1.01725	0.953299	1.07948	0.955729
SFV	PARP12	3	1.4806	1.03468	0.964454	0.949169
SFV	PARP14	3	1.29374	1.08577	1.00286	0.961072
SFV	PARP9	3	1.43804	1.15954	0.993223	0.971647
SFV	PCDH17	3	1.42813	1.07243	0.97506	0.956275
SFV	PDCD1LG2	3	1.28526	1.05948	1.03339	0.944864
SFV	PDZD2	3	1.34467	1.02335	0.972407	0.977292
SFV	PGAP1	3	1.33197	1.09594	1.02013	0.956293
SFV	PHF11	3	1.25715	1.06501	1.01639	0.956637
SFV	PID1	3	1.34351	1.11269	0.983269	0.986316
SFV	PIWIL4	3	1.37312	1.12088	1.01237	0.955949
SFV	PLEKHA4	3	1.22987	1.07126	0.983953	0.981159
SFV	PLSCR1	3	1.06197	1.01245	1.01931	0.977043
SFV	PLXDC2	3	1.28569	1.07508	1.01221	0.963101
SFV	PMAIP1	3	1.44938	1.12627	0.952016	0.987582
SFV	PNPT1	3	1.56468	1.13056	0.96101	0.968968
SFV	POLD1	3	1.23073	0.996412	1.01685	0.945166
SFV	POLI	3	1.29795	1.24902	0.906184	1.12654
SFV	PSMB8	3	1.39207	1.11161	0.989422	0.967638
SFV	RASA2	3	0.828343	0.904871	1.11964	0.950477
SFV	RASGEF1B	3	1.06102	1.04565	1.07711	0.951543
SFV	RASGRP3	3	1.28382	1.06274	0.992248	0.980801
SFV	RGL1	3	1.55424	1.23356	0.978466	0.993692
SFV	RGS1	3	1.28286	1.04605	1.02493	0.945054
SFV	RHBDD2	3	1.10921	0.94208	1.03357	0.937371
SFV	RIN2	3	1.13084	1.02689	1.04905	0.953076
SFV	RNF213	3	1.04314	0.967951	1.03024	0.970112
SFV	RSAD2	1	1.38923	1.00471	1.02564	1.02533
SFV	RSAD2	2	0.979488	1.01771	1.02415	0.99436
SFV	RSAD2	3	0.92972	0.869577	1.03134	0.973883
SFV	RSAD2	4	0.920614	0.95798	1.01142	1.00184
SFV	RTCB	3	1.69734	1.20735	0.911472	1.01093
SFV	RTP4	3	1.48184	1.18767	0.952281	1.0068
SFV	RUFY4	3	0.953486	0.970019	1.04323	0.978578
SFV	S100A4	3	1.0993	1.03231	0.97368	0.998594
SFV	SAMD9	3	1.53413	1.16769	0.937742	0.994533
SFV	SAMD9L	3	1.35135	1.06692	0.998276	0.948275
SFV	SAMHD1	3	1.14833	0.999852	1.01201	0.964798
SFV	SDS	3	1.22388	1.05367	1.01231	0.967343
SFV	SECTM1	3	1.34326	1.10382	0.983447	0.97992
SFV	SLAMF7	3	1.24742	1.07968	0.991951	0.971505
SFV	SLC11A1	3	1.18428	1.02175	1.02292	0.961818
SFV	SLC15A3	3	1.24264	1.09917	1.00609	0.977669
SFV	SLC16A10	3	1.33934	1.08243	0.971467	0.985171
SFV	SLC1A5	3	1.10283	1.07233	1.04905	0.976251
SFV	SLC25A28	3	1.07588	1.05545	1.03177	0.988138
SFV	SLFN12L	3	1.3224	1.1109	0.973881	0.992863
SFV	SLFN5	3	1.46879	1.17655	0.95571	0.997207
SFV	SOCS1	3	1.26261	1.15363	1.00477	0.987804
SFV	SP100	3	1.42532	1.23396	0.976797	0.999239
SFV	SP110	3	1.26254	1.06102	0.964486	0.997219
SFV	SREK1IP1	3	1.02611	0.993887	0.999448	0.98916
SFV	SSB	4	1.04478	1.0621	0.935551	1.07365
SFV	ST14	4	0.909934	0.963229	1.06334	0.973636
SFV	STAB1	4	0.854944	0.933898	1.05109	0.987761
SFV	STAP1	4	0.875301	0.993279	1.02927	1.01178
SFV	STAT1	1	16.7912	5.99471	0.677681	1.29451
SFV	STAT1	2	5.2665	3.61008	0.721282	1.23843
SFV	STAT1	3	1.84788	1.39752	0.834347	1.0971
SFV	STAT1	4	1.86324	1.4956	0.812086	1.13034
SFV	STAT2	4	1.46497	1.30356	0.828397	1.15343
SFV	TAP1	4	0.8356	0.923464	1.03459	1.01031
SFV	TAP2	4	0.803144	0.874683	1.06262	0.971183
SFV	TDO2	4	0.883344	0.936175	1.05111	0.984631
SFV	TDRD7	4	0.952162	0.971955	1.03699	0.981965
SFV	TIFA	4	0.862801	0.95877	1.07367	0.969513
SFV	TLR3	4	0.847397	0.985762	1.05493	1.00079
SFV	TLR7	4	1.17147	1.06923	0.955167	1.01705
SFV	TMEM140	4	1.39604	1.15142	0.942038	0.993027
SFV	TMEM217	4	1.21739	1.18341	1.01797	0.982171
SFV	TMEM62	4	1.12272	1.00494	0.995757	0.987607
SFV	TNFRSF1B	4	1.21699	1.19505	0.987592	1.01016
SFV	TNFSF10	4	1.49206	1.17413	0.892716	1.03875
SFV	TNFSF13B	4	0.826483	0.937712	1.08004	0.984315
SFV	TNFSF18	4	1.21057	1.16181	0.991901	1.00203
SFV	TNFSF8	4	1.04276	1.03912	1.03501	0.977477
SFV	TRAF3IP3	4	1.1029	1.0509	1.03235	0.967604
SFV	TRANK1	4	1.14726	1.02767	1.02665	0.958198
SFV	TRIM21	4	1.09963	1.08995	0.980318	1.00073
SFV	TRIM22	4	1.0005	1.00403	1.01238	0.990569
SFV	TRIM25	4	2.70672	1.54462	0.828505	0.977838
SFV	TRIM38	4	1.2739	1.0953	0.97693	0.976632
SFV	TRIM5	4	1.15598	1.09841	1.0145	0.976192
SFV	TRIM69	4	1.08709	1.06475	1.03478	0.971025
SFV	TYMP	4	1.25804	1.11256	0.960784	1.00518
SFV	UBA7	4	1.2492	1.19018	0.997058	0.995657
SFV	UBN2	4	1.33656	1.21565	0.967455	1.0055
SFV	UBQLNL	4	1.51376	1.29476	0.959811	0.993881
SFV	VCAN	4	1.14296	1.06071	0.971393	1.01078
SFV	WARS1	4	1.29559	1.19993	0.95263	1.02325
SFV	XAF1	4	1.4672	1.31041	0.964515	1.00367
SFV	ZADH2	4	1.59523	1.32868	0.944561	1.00629
SFV	ZBP1	4	1.55791	1.30985	0.949368	1.0036
SFV	ZBTB48	4	1.45716	1.29664	0.975175	1.0034
SFV	ZC3HAV1	4	2.814	1.77141	0.829749	1.01877
SFV	ZMAT3	4	1.14437	1.15993	1.01623	0.998488
SFV	ZNF44	4	1.29211	1.18024	0.987415	0.988635
SFV	ZNF516	4	1.48712	1.23791	0.936307	1.00875
SFV	ZNFX1	4	1.74006	1.41141	0.898782	1.03864
VACV	AC005013.1	1	0.932151	1.04266	0.99801	1.03836
VACV	ACO1	1	1.05008	1.074	0.985999	1.02219
VACV	ADAM12	1	1.00114	1.06667	0.972394	1.03762
VACV	ADAMDEC1	1	1.09191	1.0709	0.95635	1.03275
VACV	ADAR	1	1.12281	1.06278	0.939134	1.03213
VACV	ADORA3	1	1.05455	1.04576	0.971577	1.02946
VACV	AIM2	1	1.08316	1.08786	0.982381	1.00655
VACV	AKAP2	1	1.06287	1.03075	0.979227	1.0046
VACV	ALOX5AP	1	0.940096	1.03274	1.01131	1.0179
VACV	ANKRD22	1	1.06001	1.08239	0.972405	1.03398
VACV	APOBEC3A	1	0.999003	1.09527	1.01037	1.01643
VACV	APOBEC3G	1	1.06589	1.06641	0.969022	1.02902
VACV	APOL1	1	1.18204	1.00389	0.944644	0.998849
VACV	APOL2	1	1.07824	1.00474	0.97164	1.00779
VACV	APOL3	1	1.12265	0.970755	0.936616	1.02309
VACV	APOL4	1	1.0967	1.00715	0.968959	1.00546
VACV	APOL6	1	1.16441	1.00209	0.93378	1.02397
VACV	ARAP1	1	1.05822	0.974079	0.960217	1.01992
VACV	ARL9	1	1.10316	0.988672	0.970093	0.99829
VACV	ASGR1	1	1.18469	1.00058	0.943206	1.00488
VACV	ATF3	1	1.05575	1.01244	0.987556	0.999705
VACV	ATF7IP	1	1.16561	1.03042	0.957694	1.00424
VACV	ATXN1	1	1.06689	1.08399	0.98635	1.01277
VACV	BATF	1	1.08508	1.0051	0.951789	1.03126
VACV	BATF2	1	1.14066	0.980915	0.959798	0.995207
VACV	BORCS8	2	0.917679	0.99873	0.983072	1.05157
VACV	BRD3	1	1.10063	1.01734	0.949532	1.02981
VACV	BST2	1	0.93264	0.880642	0.95837	1.02762
VACV	BST2	2	0.969069	0.960084	0.966455	1.02574
VACV	BST2	3	0.916446	0.942133	1.01259	0.997089
VACV	BST2	4	0.967958	0.873157	0.960682	0.998326
VACV	C19orf66	1	1.12057	0.95816	0.950297	1.00899
VACV	C6orf100	1	1.16419	1.00373	0.959153	1.00227
VACV	C9orf91	1	1.11188	0.914957	0.953638	0.992938
VACV	CAPN15	1	1.20125	1.02312	0.939452	1.01424
VACV	CASP1	1	1.11455	0.982469	0.975344	0.988197
VACV	CBFA2T3	1	1.1516	0.97844	0.957325	0.996404
VACV	CCL13	1	1.09167	0.957672	0.938372	1.02162
VACV	CCL2	1	1.12322	1.09263	0.964678	1.02035
VACV	CCL24	1	1.04263	1.02169	0.971138	1.02296
VACV	CCL7	1	1.19368	0.982918	0.944719	0.995378
VACV	CCL8	1	1.03266	0.905634	0.953179	1.01222
VACV	CCNA1	1	1.14969	0.971055	0.954976	1.00002
VACV	CCR1	1	1.06208	0.959401	0.974465	1.00799
VACV	CCR2	1	1.12156	0.969916	0.955544	1.00463
VACV	CD180	1	1.14877	0.970575	0.950367	1.00251
VACV	CD274	1	1.16166	0.980738	0.966208	0.98853
VACV	CD38	1	1.0571	0.970288	0.982667	0.996987
VACV	CD69	1	1.08088	0.951929	0.969354	0.995325
VACV	CD80	1	1.11297	0.961752	0.961325	0.99526
VACV	CEACAM1	1	1.05858	1.04754	0.96044	1.02587
VACV	CFB	1	1.02913	1.01662	0.973049	1.02856
VACV	CFHR1	1	1.02885	0.92669	0.985026	0.987143
VACV	CH25H	1	1.06907	0.937445	0.951374	1.01923
VACV	CHST2	1	1.09896	0.937683	0.952735	0.998889
VACV	CLEC5A	1	1.08077	0.967007	0.975674	0.994492
VACV	CLECL1	1	1.06009	0.919936	0.955196	1.01569
VACV	CMKLR1	1	1.08937	0.959858	0.964904	1.0047
VACV	CMPK2	1	1.13678	0.965771	0.939068	1.01724
VACV	CNP	1	1.11806	0.913156	0.920311	1.02098
VACV	CTAGE1	1	1.10564	0.942841	0.96604	0.994783
VACV	CX3CR1	1	1.08377	0.962112	0.953776	1.02173
VACV	CXCL10	1	1.1087	1.08677	0.964604	1.02554
VACV	CXCL11	1	1.00539	1.02324	0.984559	1.03306
VACV	CXCL3	1	1.00543	0.943535	0.978378	1.01418
VACV	CXCL9	1	1.02398	0.930949	0.977446	1.00279
VACV	CYP2J2	1	0.958779	0.913458	0.978341	1.02116
VACV	DCT	1	1.0389	0.930019	0.960244	1.01512
VACV	DDX58	1	1.13202	0.970968	0.951154	1.01362
VACV	DDX60	1	1.03412	0.908614	0.992058	0.971497
VACV	DDX60L	1	1.06565	0.977747	0.975483	1.00472
VACV	DEFB1	1	1.06126	0.959081	0.968053	1.00472
VACV	DHX58	1	1.10426	0.987007	0.961364	1.01137
VACV	DOK1	1	1.16238	0.930303	0.924119	1.01915
VACV	DOK2	1	1.03724	1.05255	0.96677	1.03752
VACV	DOK3	1	0.929872	0.994113	0.965069	1.07295
VACV	DTX3L	1	0.945248	0.927707	1.00068	1.00748
VACV	DUSP7	1	0.983097	0.954324	0.994356	1.00912
VACV	EIF2AK2	1	0.983692	0.994823	0.998316	1.00832
VACV	EIF2AK2	2	0.995088	0.972385	0.97918	1.01647
VACV	EIF2AK2	3	0.990081	0.991903	0.996339	1.00464
VACV	EIF2AK2	4	1.01886	1.04869	0.985292	1.02785
VACV	EMP1	1	1.06637	0.946476	0.980476	0.990273
VACV	EMR3	1	1.06947	0.976128	0.954624	1.02446
VACV	ENG	1	1.05802	0.924189	0.970444	1.00244
VACV	ENPP2	1	1.03533	0.969234	0.987076	1.00064
VACV	EPHB2	1	0.985042	0.897617	0.975998	1.00402
VACV	EPSTI1	1	1.04678	0.973922	0.957228	1.0337
VACV	ETV7	1	1.02767	0.94775	0.95909	1.02631
VACV	EVI2A	1	1.04616	1.02315	0.953445	1.04224
VACV	EZH1	2	1.00008	1.10804	1.01238	1.01778
VACV	FABP4	2	1.03992	1.09667	0.997658	1.01699
VACV	FAM105A	2	1.05853	1.14608	1.00062	1.01891
VACV	FAM107A	2	1.00288	1.07224	0.989081	1.02275
VACV	FAM110A	2	0.983971	1.09976	0.995869	1.03677
VACV	FAM20A	2	0.993132	1.11348	1.02231	1.01595
VACV	FAM46A	2	1.02105	1.14206	1.01294	1.02452
VACV	FAM72A	2	0.952177	1.10704	1.0211	1.03491
VACV	FBXO6	2	0.994366	1.10257	1.00377	1.02824
VACV	FCAR	2	0.999182	1.14733	1.00577	1.04106
VACV	FFAR2	2	0.9711	1.1589	1.02386	1.03503
VACV	FGL2	2	0.979405	1.14968	1.03275	1.0214
VACV	FOS	2	0.992233	1.00123	0.986799	1.0101
VACV	FPR2	2	0.899948	0.967724	1.00054	1.03069
VACV	GBP1	2	1.01573	0.997592	0.940068	1.05171
VACV	GBP3	2	1.0083	1.01744	0.936473	1.07227
VACV	GBP4	2	0.983338	0.959057	0.94369	1.04643
VACV	GBP5	2	1.02665	1.02153	0.966279	1.02471
VACV	GLIPR2	2	1.0109	0.964246	0.982167	1.00088
VACV	GLS	2	0.923752	0.810689	0.918842	1.03897
VACV	GMPR	2	0.948291	0.990589	0.986628	1.03261
VACV	GPC4	2	0.947589	0.93561	0.970139	1.0285
VACV	GPR141	2	0.900656	0.962394	0.994555	1.03713
VACV	GPR155	2	1.01005	0.996846	0.958327	1.03838
VACV	HAPLN3	2	0.94033	0.912894	0.970792	1.01508
VACV	HAVCR2	2	1.01785	0.948211	0.978759	1.00017
VACV	HELZ2	2	0.952464	0.852049	0.977523	0.989122
VACV	HERC5	2	1.01038	0.941242	0.973799	1.00392
VACV	HERC6	2	0.931155	0.929157	0.998588	1.00909
VACV	HES4	2	1.08602	0.949316	0.961871	0.991765
VACV	HESX1	2	1.10342	0.927705	0.946526	0.98869
VACV	HLA-B	2	0.961286	0.950113	0.999011	1.00438
VACV	HLA-C	2	1.01741	0.989067	0.97466	1.01692
VACV	HMHA1	2	0.841924	0.894345	1.0039	1.02363
VACV	HSH2D	2	0.914946	0.929855	1.00612	1.00453
VACV	IDO1	2	1.04205	1.04451	0.98285	1.01671
VACV	IFI16	2	0.963127	0.990293	0.993014	1.00874
VACV	IFI27	2	1.03054	0.987259	0.981023	1.00325
VACV	IFI35	2	1.03999	0.960817	0.948541	1.02886
VACV	IFI44	2	0.931188	0.929756	0.992306	1.00774
VACV	IFI44L	2	0.970806	0.954588	0.988468	1.00518
VACV	IFI6	2	0.923082	0.895883	0.992016	0.994884
VACV	IFIH1	2	1.02995	0.942328	0.980925	0.988925
VACV	IFIT1	2	0.994572	0.885687	0.984311	0.977098
VACV	IFIT2	2	0.954025	0.923842	0.977707	1.01445
VACV	IFIT3	2	1.00775	0.865729	0.971616	0.970016
VACV	IFIT5	2	0.960266	0.943953	1.00197	0.991988
VACV	IFITM1	2	1.05348	1.04648	0.965939	1.02427
VACV	IFITM2	2	0.954813	1.00338	1.00875	1.00704
VACV	IFITM3	2	1.01348	0.940129	0.97892	0.993781
VACV	IFNE	2	1.10543	1.0016	0.961139	1.00533
VACV	IFNG	2	0.913673	0.928533	1.01271	0.99367
VACV	IGF2BP3	2	0.973997	0.929035	1.00065	0.988947
VACV	IL15	2	0.951534	0.921034	0.993753	0.999748
VACV	IL15RA	2	0.987255	0.867686	0.97407	0.977001
VACV	IL1A	2	1.00136	0.951181	0.971599	1.01407
VACV	IL1RN	2	1.08923	0.957751	0.94527	1.01246
VACV	IL4I1	2	0.996681	0.965876	0.965807	1.02917
VACV	IRF1	2	0.991145	0.963486	0.979169	1.0198
VACV	IRF7	2	0.983889	1.0569	1.00195	1.02484
VACV	IRF9	2	1.22327	1.07648	0.908136	1.0411
VACV	IRG1	2	1.00812	0.982511	0.967707	1.02664
VACV	ISG15	2	0.802205	0.855094	1.03705	0.999618
VACV	ISG20	2	0.975669	0.909975	0.95818	1.01717
VACV	ITPKB	2	1.0147	0.976254	0.967024	1.01857
VACV	KCNE3	2	1.00243	0.941842	0.982604	1.00321
VACV	KLF7	2	0.978729	0.910233	0.996562	0.983506
VACV	LAG3	2	0.996796	0.927638	0.984969	0.994734
VACV	LAMP3	2	0.924096	0.926477	1.00498	0.997502
VACV	LAP3	2	0.915562	0.914175	1.00204	1.00716
VACV	LGALS3BP	2	0.969948	0.96018	0.986633	1.01354
VACV	LGALS9B	2	0.980466	0.857442	0.885242	1.06972
VACV	LILRA1	2	0.95101	0.965328	0.958754	1.0413
VACV	LILRA5	2	0.986208	0.926039	0.990461	0.989579
VACV	LRCH2	2	0.924002	0.907102	0.987771	1.0097
VACV	LRRC25	2	0.925726	0.894812	0.988017	1.0033
VACV	LY6D	2	0.955835	0.923841	0.973725	1.01641
VACV	LY6E	2	0.978656	0.902044	0.983235	0.992314
VACV	MAP3K1	2	0.974425	0.960925	0.984843	1.01565
VACV	MAVS	1	0.961714	0.963892	0.983235	1.02576
VACV	MAVS	2	0.922532	0.955611	0.989399	1.02639
VACV	MAVS	3	0.898665	0.955562	1.0076	1.01569
VACV	MAVS	4	1.04299	0.955059	0.965188	1.00504
VACV	MBD4	2	0.887375	0.90137	1.00858	1.00177
VACV	MCM2	2	1.01652	0.964802	0.965475	1.01703
VACV	MNDA	2	0.959962	0.969311	0.991961	1.01221
VACV	MS4A4A	2	0.943842	0.989335	0.973409	1.04566
VACV	MSR1	3	1.08109	1.06155	1.00353	0.987953
VACV	MT1H	3	0.944416	1.0071	0.997822	1.0197
VACV	MT1HL1	3	0.958362	1.07927	0.995023	1.05674
VACV	MT1M	3	0.997892	1.04447	0.989839	1.02967
VACV	MT2A	3	0.929288	1.016	0.991026	1.04746
VACV	MX1	3	1.03659	1.04399	0.956413	1.05458
VACV	MX2	3	1.00714	1.09833	0.995214	1.03559
VACV	MYCL	3	0.979973	1.07292	0.98814	1.04555
VACV	MYD88	3	0.866084	1.00435	1.05165	1.01155
VACV	NCOA7	3	0.8443	1.0173	1.04813	1.02724
VACV	NEXN	3	0.803705	1.00458	1.0949	0.99907
VACV	NKX3-1	3	0.744802	0.963182	1.13805	0.995314
VACV	NMI	3	1.05115	0.969852	0.96266	1.00023
VACV	NT5C3A	3	0.895619	0.969897	0.998625	1.04661
VACV	NTC1	1	1.04547	1.00733	0.995289	0.991276
VACV	NTC1	2	1.00421	1.00327	0.991154	1.00695
VACV	NTC1	3	1.0399	1.00928	0.987718	0.994763
VACV	NTC1	4	1.0046	0.976693	0.992097	0.997764
VACV	NTC2	1	0.943465	0.941301	0.997175	1.00554
VACV	NTC2	2	1.01483	1.00197	0.99449	0.999898
VACV	NTC2	3	1.00568	0.993244	1.00166	0.996935
VACV	NTC2	4	1.00988	1.00143	0.999881	0.995512
VACV	NTC3	1	1.00413	1.00164	0.992079	1.0013
VACV	NTC3	2	0.989067	0.997629	1.00401	1.00044
VACV	NTC3	3	1.0021	1.01396	0.995486	1.01135
VACV	NTC3	4	0.982381	1.01282	1.00912	1.0019
VACV	NTC4	1	1.04228	1.02162	0.998455	0.99743
VACV	NTC4	2	0.948399	0.965769	1.01235	0.996529
VACV	NTC4	3	0.986467	0.967351	1.00674	0.982667
VACV	NTC4	4	1.0045	0.98392	0.992798	0.999187
VACV	NTC5	1	0.964656	1.0281	1.017	1.00445
VACV	NTC5	2	1.0435	1.03136	0.997998	0.996185
VACV	NTC5	3	0.965844	1.01617	1.0084	1.01428
VACV	NTC5	4	0.998642	1.02514	1.00611	1.00564
VACV	NUPR1	3	1.02082	1.01967	0.951814	1.06122
VACV	OAS1	3	0.983316	1.04975	0.964717	1.07192
VACV	OAS2	3	1.01285	1.03675	0.948133	1.07584
VACV	OAS3	3	1.02042	1.51205	0.997649	1.16125
VACV	OASL	3	0.997117	0.918137	0.972397	1.0057
VACV	OGFR	3	0.912721	0.998394	1.01039	1.04149
VACV	P2RY14	3	0.992036	0.965809	0.978057	1.01823
VACV	PALM2-AKAP2	3	1.00472	1.02901	0.976272	1.03746
VACV	PAQR8	3	1.01284	1.04723	0.982114	1.04112
VACV	PARP10	3	0.921453	1.03148	1.01037	1.03851
VACV	PARP11	3	1.03118	0.973627	0.994393	0.981751
VACV	PARP12	3	1.06981	0.920999	0.97092	0.976136
VACV	PARP14	3	1.03145	0.935371	0.975455	0.994973
VACV	PARP9	3	0.975217	0.928471	0.987576	1.008
VACV	PCDH17	3	0.971394	0.911097	0.991337	0.997708
VACV	PDCD1LG2	3	0.968789	0.91534	0.981535	1.01376
VACV	PDZD2	3	1.08831	0.866841	0.936724	0.97251
VACV	PGAP1	3	1.00256	0.920242	0.981723	1.00419
VACV	PHF11	3	1.00732	0.93059	0.98912	0.995179
VACV	PID1	3	0.97747	0.895035	0.991159	0.980589
VACV	PIWIL4	3	1.00655	0.932115	0.992586	0.991798
VACV	PLEKHA4	3	0.910202	1.04584	1.03315	1.02597
VACV	PLSCR1	3	1.01281	0.992629	0.998071	0.989486
VACV	PLXDC2	3	1.05149	0.922467	0.971559	0.983779
VACV	PMAIP1	3	1.0764	0.914304	0.969997	0.975633
VACV	PNPT1	3	1.03487	0.925081	0.967607	1.00052
VACV	POLD1	3	1.00833	0.888981	0.982595	0.99089
VACV	POLI	3	1.05976	0.882696	0.977765	0.933745
VACV	PSMB8	3	0.963734	0.882474	0.985087	0.998799
VACV	RASA2	3	0.988851	0.924434	0.99295	0.982913
VACV	RASGEF1B	3	1.07091	0.911111	0.974624	0.968736
VACV	RASGRP3	3	0.977426	0.860277	0.977478	0.984688
VACV	RGL1	3	1.0251	0.851444	0.979562	0.951837
VACV	RGS1	3	0.967292	0.829614	0.994043	0.962308
VACV	RHBDD2	3	1.07039	0.900858	0.97268	0.969742
VACV	RIN2	3	0.993254	0.869393	0.996516	0.961725
VACV	RNF213	3	1.0436	0.893066	0.989779	0.958861
VACV	RSAD2	1	1.07018	0.999719	0.982544	0.995355
VACV	RSAD2	2	0.99909	0.996134	0.982174	1.01553
VACV	RSAD2	3	0.99864	0.934954	0.997553	0.972626
VACV	RSAD2	4	0.994836	0.963312	0.985499	1.00016
VACV	RTCB	3	1.04405	0.779248	0.823799	1.04985
VACV	RTP4	3	1.1034	0.922802	0.962542	0.969877
VACV	RUFY4	3	0.985706	1.01569	1.01007	0.997522
VACV	S100A4	3	1.01481	0.978844	0.999026	0.980115
VACV	SAMD9	3	1.17775	0.902385	0.960322	0.928324
VACV	SAMD9L	3	1.0537	0.883579	0.978377	0.954522
VACV	SAMHD1	3	1.05411	0.790979	0.934171	0.947761
VACV	SDS	3	1.09062	0.901071	0.965189	0.960657
VACV	SECTM1	3	1.0419	0.907127	0.973766	0.973034
VACV	SLAMF7	3	0.949244	0.924282	0.9995	0.996539
VACV	SLC11A1	3	0.96849	0.86851	0.991309	0.97242
VACV	SLC15A3	3	0.99814	0.893762	0.98334	0.985491
VACV	SLC16A10	3	0.98569	0.873979	0.969519	0.99743
VACV	SLC1A5	3	0.900712	0.892023	1.00822	0.999104
VACV	SLC25A28	3	0.958503	0.836783	0.988601	0.970863
VACV	SLFN12L	3	1.00918	0.921743	0.981882	0.98676
VACV	SLFN5	3	1.04351	0.933514	0.955813	1.0119
VACV	SOCS1	3	1.05041	0.928591	0.964243	1.00224
VACV	SP100	3	0.993536	0.888536	0.974057	0.996278
VACV	SP110	3	0.982425	0.840021	0.965371	0.985569
VACV	SREK1IP1	3	1.02616	1.07032	1.00355	1.01548
VACV	SSB	4	0.99249	0.834632	0.937628	0.981003
VACV	ST14	4	1.01155	0.95079	0.975554	0.99388
VACV	STAB1	4	0.992884	0.947944	0.983735	0.994065
VACV	STAP1	4	1.02646	0.993856	0.984023	0.999736
VACV	STAT1	1	1.22962	0.982449	0.904488	1.02997
VACV	STAT1	2	1.10922	1.03977	0.913214	1.0748
VACV	STAT1	3	1.14996	1.09213	0.938789	1.04417
VACV	STAT1	4	1.08039	1.00845	0.943506	1.02547
VACV	STAT2	4	1.09733	1.03245	0.945252	1.02274
VACV	TAP1	4	1.01727	1.00773	0.98148	1.01309
VACV	TAP2	4	1.04679	1.03512	0.969103	1.02336
VACV	TDO2	4	1.03466	1.01998	0.978827	1.00911
VACV	TDRD7	4	1.04439	1.04414	0.96618	1.02838
VACV	TIFA	4	1.02074	1.05209	0.987707	1.01863
VACV	TLR3	4	0.94734	1.1366	1.01931	1.04129
VACV	TLR7	4	0.992848	0.917749	0.978318	0.990523
VACV	TMEM140	4	0.975594	0.880646	0.98778	0.97755
VACV	TMEM217	4	1.0522	0.927357	0.981334	0.976443
VACV	TMEM62	4	1.0101	0.888137	0.979814	0.97627
VACV	TNFRSF1B	4	0.989468	0.899699	0.986819	0.983768
VACV	TNFSF10	4	1.07983	0.938987	0.963891	0.985344
VACV	TNFSF13B	4	0.997199	0.883143	0.97263	0.983545
VACV	TNFSF18	4	0.94064	0.866489	0.998752	0.979038
VACV	TNFSF8	4	0.974725	0.821657	0.974301	0.962301
VACV	TRAF3IP3	4	1.0124	0.899112	0.976504	0.981183
VACV	TRANK1	4	0.928241	0.821141	0.992322	0.967121
VACV	TRIM21	4	0.984355	0.949868	0.979131	1.00317
VACV	TRIM22	4	0.947219	0.894599	0.985747	0.992125
VACV	TRIM25	4	0.714703	0.463454	1.0319	0.81513
VACV	TRIM38	4	0.928051	0.829721	0.993111	0.976628
VACV	TRIM5	4	0.904291	0.811366	0.996939	0.975449
VACV	TRIM69	4	0.97818	0.913477	0.991334	0.995959
VACV	TYMP	4	1.02067	0.937371	0.970962	1.00522
VACV	UBA7	4	0.990645	0.872933	0.9687	0.989742
VACV	UBN2	4	0.999825	0.878189	0.96074	0.996075
VACV	UBQLNL	4	0.949032	0.843766	0.981434	0.982297
VACV	VCAN	4	1.02465	0.962763	0.947103	1.02648
VACV	WARS1	4	1.02404	0.958888	0.96265	1.00624
VACV	XAF1	4	1.00776	0.876971	0.947057	1.00578
VACV	ZADH2	4	0.999736	0.905147	0.971747	0.998771
VACV	ZBP1	4	0.989339	0.883369	0.984766	0.983787
VACV	ZBTB48	4	1.01563	0.94292	0.975496	1.00506
VACV	ZC3HAV1	4	0.685587	0.362896	0.97685	0.765887
VACV	ZMAT3	4	1.02077	0.933541	0.98758	0.987581
VACV	ZNF44	4	0.933587	0.875657	1.00436	0.983504
VACV	ZNF516	4	0.950656	0.860229	0.989456	0.982754
VACV	ZNFX1	4	0.859312	0.867394	1.04489	0.973189
VSV	AC005013.1	1	0.787108	0.804995	0.979926	1.03248
VSV	ACO1	1	1.25993	1.05891	1.03655	0.968824
VSV	ADAM12	1	0.806729	0.970311	0.933124	1.06181
VSV	ADAMDEC1	1	1.25746	1.01957	0.957078	1.0146
VSV	ADAR	1	0.973818	1.01267	0.963737	1.0542
VSV	ADORA3	1	0.671145	0.905679	0.975332	1.09167
VSV	AIM2	1	1.25984	1.01472	0.920244	1.0039
VSV	AKAP2	1	0.965944	1.01989	0.973186	1.03254
VSV	ALOX5AP	1	0.696448	1.00313	0.905261	1.08773
VSV	ANKRD22	1	0.96817	0.914848	1.02367	0.960978
VSV	APOBEC3A	1	1.00795	0.880211	0.931083	1.05515
VSV	APOBEC3G	1	1.22583	0.958464	0.9586	0.962174
VSV	APOL1	1	0.845068	0.923297	1.01891	1.06799
VSV	APOL2	1	0.667943	0.974324	1.07262	1.05506
VSV	APOL3	1	1.00069	0.945758	0.937084	1.01285
VSV	APOL4	1	0.785573	0.959335	0.972207	1.06646
VSV	APOL6	1	1.08717	0.958594	0.953296	1.01011
VSV	ARAP1	1	1.06979	0.932712	1.00485	1.0393
VSV	ARL9	1	1.0474	1.00246	1.07203	0.992151
VSV	ASGR1	1	1.17745	0.980837	0.951377	1.0706
VSV	ATF3	1	1.4087	0.892587	0.977641	0.968749
VSV	ATF7IP	1	0.898801	0.95515	1.03947	1.09553
VSV	ATXN1	1	0.695	0.941095	1.06123	0.971329
VSV	BATF	1	1.44172	0.987674	0.941376	0.999113
VSV	BATF2	1	0.8127	0.985055	1.04457	0.988398
VSV	BORCS8	2	1.13016	1.02933	0.986782	1.00007
VSV	BRD3	1	0.967603	0.926988	0.994628	1.05441
VSV	BST2	1	0.767881	0.888176	0.97202	1.0349
VSV	BST2	2	0.862336	1.03805	0.954738	1.1241
VSV	BST2	3	1.05164	0.917914	0.966066	1.00741
VSV	BST2	4	0.951549	0.973666	0.971666	1.01112
VSV	C19orf66	1	0.74874	0.956952	0.920786	1.04343
VSV	C6orf100	1	0.717717	0.982148	1.01372	1.05669
VSV	C9orf91	1	0.829338	0.976986	0.998397	1.05357
VSV	CAPN15	1	0.741638	0.987912	1.053	1.00006
VSV	CASP1	1	0.512198	0.958609	0.940058	1.09025
VSV	CBFA2T3	1	1.08851	0.913132	0.946645	1.044
VSV	CCL13	1	1.1039	0.84933	0.98112	1.02098
VSV	CCL2	1	0.772539	0.90376	1.02102	1.00628
VSV	CCL24	1	1.27256	0.962641	0.986529	0.961704
VSV	CCL7	1	0.713697	0.955755	1.06559	1.01908
VSV	CCL8	1	0.637371	0.934813	1.0446	1.13237
VSV	CCNA1	1	0.721315	0.981342	1.00568	1.1139
VSV	CCR1	1	0.690856	0.892891	1.06157	1.10231
VSV	CCR2	1	0.17722	0.913211	0.914755	1.09537
VSV	CD180	1	1.00486	0.931412	0.974871	1.04938
VSV	CD274	1	1.23136	0.984957	0.980864	1.01552
VSV	CD38	1	0.960746	0.967635	0.98727	1.01296
VSV	CD69	1	1.17116	0.8091	0.861914	1.08746
VSV	CD80	1	0.740857	0.849117	0.950111	1.02606
VSV	CEACAM1	1	1.13067	0.912188	1.03313	0.950784
VSV	CFB	1	0.926165	0.89509	0.956594	1.00779
VSV	CFHR1	1	0.810682	0.890741	0.989357	1.03024
VSV	CH25H	1	0.945724	0.685979	0.94149	1.07683
VSV	CHST2	1	0.509117	0.90765	0.933156	1.11704
VSV	CLEC5A	1	0.787617	0.926505	1.031	1.00671
VSV	CLECL1	1	0.695889	0.995921	0.935825	1.08213
VSV	CMKLR1	1	1.15562	0.90184	0.918816	1.02025
VSV	CMPK2	1	0.936878	0.983552	1.00226	1.00399
VSV	CNP	1	0.85001	0.930428	0.930498	1.08902
VSV	CTAGE1	1	0.622334	0.89467	0.955589	1.0541
VSV	CX3CR1	1	0.40012	0.95978	1.00897	1.09371
VSV	CXCL10	1	1.03805	0.893558	0.990123	1.00846
VSV	CXCL11	1	1.33049	1.02364	0.949168	0.9909
VSV	CXCL3	1	0.588578	0.929102	0.933496	1.03785
VSV	CXCL9	1	1.01835	0.949632	1.02332	0.99748
VSV	CYP2J2	1	0.835719	0.773781	0.977441	0.967224
VSV	DCT	1	0.955012	0.885927	0.952728	1.07967
VSV	DDX58	1	1.05945	1.06416	0.957812	1.04428
VSV	DDX60	1	0.81698	0.929792	0.985173	1.06275
VSV	DDX60L	1	0.742415	0.948182	1.00743	1.0671
VSV	DEFB1	1	0.584688	0.954775	0.966373	1.12872
VSV	DHX58	1	0.650418	0.952571	0.917454	1.07504
VSV	DOK1	1	0.637277	0.877957	0.998398	1.04048
VSV	DOK2	1	0.814256	0.924185	0.953365	1.09702
VSV	DOK3	1	0.756824	0.876463	0.96066	1.05741
VSV	DTX3L	1	0.609389	0.919417	0.988926	1.02227
VSV	DUSP7	1	0.495187	0.708308	1.01736	1.07596
VSV	EIF2AK2	1	0.623057	0.972057	1.12347	1.01468
[truncated: 561 more rows]

## Sheet: viability data
knockout	starting_GII	growth_rate
AC005013.1	1.22917	0.833901
ACO1	1.1835	0.895317
ADAM12	1.12053	0.904315
ADAMDEC1	1.08962	0.917905
ADAR	1.0427	0.899819
ADORA3	1.15697	0.871857
AIM2	1.13099	0.911412
AKAP2	1.02289	0.932558
ALOX5AP	1.01624	0.923388
ANKRD22	1.00508	0.924921
APOBEC3A	1.04713	0.886826
APOBEC3G	1.10519	0.909826
APOL1	1.10269	0.972314
APOL2	1.04544	0.98641
APOL3	1.06838	0.959184
APOL4	1.16211	0.942153
APOL6	1.01837	0.97527
ARAP1	1.06599	0.952131
ARL9	1.00346	0.961356
ASGR1	1.01294	0.953847
ATF3	1.00755	0.996326
ATF7IP	0.977374	0.993119
ATXN1	1.06947	0.929304
BATF	1.08675	0.904113
BATF2	1.0931	0.95689
BORCS8	0.989761	0.97913
BRD3	1.09345	0.944477
BST2	1.03248	0.92095
C19orf66	0.9955	0.974404
C6orf100	1.04377	1.00497
C9orf91	1.0646	0.947392
CAPN15	0.988245	0.978018
CASP1	1.0483	0.990426
CBFA2T3	1.02175	0.996681
CCL13	0.928217	0.996425
CCL2	1.04275	0.938028
CCL24	1.21663	0.869998
CCL7	1.03973	1.0024
CCL8	1.11369	0.969951
CCNA1	1.11401	0.991962
CCR1	1.08653	1.00714
CCR2	1.01865	1.00764
CD180	1.20328	0.946226
CD274	1.15208	0.968102
CD38	1.11708	0.978889
CD69	1.02673	1.01662
CD80	0.990849	1.00234
CEACAM1	0.998852	0.925802
CFB	1.19044	0.887765
CFHR1	1.1941	0.957002
CH25H	0.970704	0.967812
CHST2	1.01237	0.967999
CLEC5A	1.04844	0.992921
CLECL1	1.05388	0.988573
CMKLR1	1.15388	0.973656
CMPK2	1.08545	0.973898
CNP	0.9286	0.985466
CTAGE1	1.01581	1.01389
CX3CR1	1.04713	0.968797
CXCL10	1.02962	0.964366
CXCL11	1.15094	0.941873
CXCL3	1.15341	0.97213
CXCL9	1.08895	0.991339
CYP2J2	1.07437	0.999214
DCT	1.00567	1.00607
DDX58	0.977908	1.03702
DDX60	1.15868	1.00125
DDX60L	1.0373	1.01734
DEFB1	1.02699	1.01923
DHX58	0.989177	1.0089
DOK1	1.0301	0.952555
DOK2	0.988727	0.935438
DOK3	1.20074	0.857103
DTX3L	1.11244	0.956949
DUSP7	1.13503	0.954203
EIF2AK2	0.986986	0.979682
EMP1	0.950169	1.00799
EMR3	1.03217	0.962406
ENG	1.08903	0.985813
ENPP2	1.18761	0.948269
EPHB2	1.07225	0.945835
EPSTI1	1.0789	0.972417
ETV7	1.02776	0.927512
EVI2A	1.06076	0.922163
EZH1	0.89337	0.97873
FABP4	0.967762	0.975488
FAM105A	0.958054	0.965257
FAM107A	0.931342	0.963337
FAM110A	0.918059	0.976804
FAM20A	0.991299	0.948496
FAM46A	1.05967	0.955059
FAM72A	1.00321	0.946928
FBXO6	0.984608	0.937388
FCAR	1.05628	0.928603
FFAR2	1.00088	0.940427
FGL2	1.14634	0.885981
FOS	1.00155	0.977016
FPR2	1.07118	0.961323
GBP1	0.978609	0.972769
GBP3	1.02789	0.937856
GBP4	0.990839	0.963825
GBP5	0.970839	0.980814
GLIPR2	1.10436	0.977771
GLS	0.909646	0.998311
GMPR	1.02773	0.999063
GPC4	0.964059	0.98173
GPR141	0.949847	0.995969
GPR155	0.931842	0.981797
HAPLN3	0.969433	0.925659
HAVCR2	1.01955	0.989297
HELZ2	1.04904	0.984093
HERC5	1.07919	0.975683
HERC6	1.07161	0.991527
HES4	1.14648	0.95045
HESX1	1.07595	1.00927
HLA-B	1.04402	1.00861
HLA-C	1.00189	1.01819
HMHA1	1.06288	0.97647
HSH2D	1.06678	0.989206
IDO1	1.06986	0.947007
IFI16	0.999054	0.951562
IFI27	1.06551	0.967868
IFI35	0.977927	0.979466
IFI44	1.04519	0.984365
IFI44L	0.958646	1.01504
IFI6	1.00884	0.980483
IFIH1	1.10573	0.993802
IFIT1	1.08818	0.973253
IFIT2	1.04432	0.974452
IFIT3	1.05242	0.952249
IFIT5	1.03017	0.973358
IFITM1	1.14109	0.908869
IFITM2	0.951797	0.984396
IFITM3	0.980906	0.964106
IFNE	1.0375	0.979644
IFNG	1.01169	0.988448
IGF2BP3	0.970942	1.01071
IL15	1.00949	0.987753
IL15RA	1.06377	1.01677
IL1A	1.01752	0.994288
IL1RN	0.96433	0.999638
IL4I1	0.912796	0.989815
IRF1	0.986205	1.01137
IRF7	0.978117	0.967641
IRF9	1.0051	0.949934
IRG1	0.974306	1.01681
ISG15	0.984772	1.01654
ISG20	1.02555	0.973035
ITPKB	0.992759	1.00062
KCNE3	1.01329	0.973203
KLF7	1.146	1.01231
LAG3	1.07592	0.989285
LAMP3	1.06683	0.992119
LAP3	1.04779	0.999938
LGALS3BP	0.981572	0.992269
LGALS9B	1.0627	0.796056
LILRA1	0.981925	0.89683
LILRA5	1.06189	0.983617
LRCH2	1.01961	0.941314
LRRC25	1.03552	0.990208
LY6D	1.07034	0.950639
LY6E	1.07267	0.964041
MAP3K1	1.0144	0.985551
MAVS	1.02002	0.95419
MBD4	1.05407	0.97337
MCM2	0.967378	0.955595
MNDA	0.98243	1.01033
MS4A4A	0.983596	0.955456
MSR1	1.16585	0.836162
MT1H	0.988379	0.953563
MT1HL1	1.00694	0.942038
MT1M	0.989718	0.957828
MT2A	1.09967	0.921084
MX1	1.05475	0.918631
MX2	1.01869	0.944615
MYCL	0.932367	0.965644
MYD88	1.0322	0.867224
NCOA7	1.03386	0.872688
NEXN	1.00662	0.911402
NKX3-1	1.02571	0.844986
NMI	1.02794	0.93295
NT5C3A	0.909757	1.01592
NTC1	1.0031	0.997811
NTC2	1.02239	0.988715
NTC3	0.994279	1.00307
NTC4	0.987481	1.00787
NTC5	0.992754	1.00253
NUPR1	0.989502	0.965082
OAS1	1.00248	0.964031
OAS2	1.0506	0.959684
OAS3	0.988816	0.986017
OASL	1.07162	0.996687
OGFR	1.014	1.04809
P2RY14	1.00142	0.988477
PALM2-AKAP2	0.973573	1.01862
PAQR8	0.955633	0.99673
PARP10	1.0401	0.901625
PARP11	1.08021	0.957977
PARP12	0.993522	1.0473
PARP14	0.999538	1.05792
PARP9	1.0199	1.05675
PCDH17	1.03894	1.04559
PDCD1LG2	1.16968	0.997766
PDZD2	1.01243	1.05609
PGAP1	0.952249	1.08208
PHF11	1.00155	1.06141
PID1	0.967726	1.05185
PIWIL4	0.988991	1.04931
PLEKHA4	1.12206	0.926658
PLSCR1	1.04015	0.963979
PLXDC2	0.950533	1.06804
PMAIP1	0.999316	1.065
PNPT1	1.16316	1.0177
POLD1	0.894029	1.11522
POLI	0.58642	1.23938
PSMB8	1.21298	1.01461
RASA2	1.19207	0.92941
RASGEF1B	1.03281	1.04087
RASGRP3	0.945377	1.09858
RGL1	0.928409	1.09446
RGS1	1.05265	1.05245
RHBDD2	1.02866	1.04814
RIN2	1.05507	1.02224
RNF213	0.959959	1.0888
RSAD2	1.03158	0.95917
RTCB	0.984867	0.939324
RTP4	0.954047	1.03379
RUFY4	1.00812	0.902059
S100A4	1.08126	0.951952
SAMD9	0.977042	1.02674
SAMD9L	1.01256	1.03882
SAMHD1	0.947326	1.04425
SDS	0.945879	1.0586
SECTM1	1.01444	1.01539
SLAMF7	1.02014	0.963343
SLC11A1	0.980459	1.05067
SLC15A3	0.943793	1.04652
SLC16A10	0.916768	1.03817
SLC1A5	0.909753	1.0823
SLC25A28	1.02137	0.99204
SLFN12L	0.998657	1.01148
SLFN5	0.956785	1.0259
SOCS1	0.932611	1.06065
SP100	0.902449	1.07088
SP110	0.909377	1.08358
SREK1IP1	0.982329	0.993752
SSB	1.03163	0.913456
ST14	1.11314	0.912546
STAB1	1.20997	0.918427
STAP1	1.14847	0.936442
STAT1	1.00276	0.971409
STAT2	1.17664	0.929369
TAP1	1.11083	0.965697
TAP2	1.14654	0.930691
TDO2	1.15434	0.915463
TDRD7	1.06943	0.944547
TIFA	1.1627	0.909162
TLR3	1.06917	0.901418
TLR7	1.10959	0.959177
TMEM140	1.19219	0.933777
TMEM217	1.18909	0.958214
TMEM62	1.21578	0.953925
TNFRSF1B	1.17441	0.954292
TNFSF10	1.1692	0.969583
TNFSF13B	1.29591	0.917676
TNFSF18	1.19671	0.954987
TNFSF8	1.30491	0.912329
TRAF3IP3	1.21449	0.947739
TRANK1	1.17344	0.954537
TRIM21	1.20351	0.916602
TRIM22	1.16141	0.928676
TRIM25	1.16475	0.962729
TRIM38	1.16989	0.970978
TRIM5	1.23096	0.95276
TRIM69	1.22074	0.957535
TYMP	1.17124	0.963519
UBA7	1.09555	0.98374
UBN2	1.10283	0.942256
UBQLNL	1.15008	0.958583
VCAN	1.09248	0.926515
WARS1	1.02997	0.963846
XAF1	1.11688	0.956883
ZADH2	1.12122	0.958444
ZBP1	1.12314	0.974184
ZBTB48	1.17397	0.967508
ZC3HAV1	1.12034	0.94727
ZMAT3	1.18049	0.943577
ZNF44	1.22995	0.948833
ZNF516	1.13877	0.944084
ZNFX1	1.16209	0.954299

## Sheet: categorized data
virus	knockout	K	tau	beta	c	growth_rate	K_category	tau_category	K_simplified	tau_simplified
HSV-1	AC005013.1	2.17673	0.176316	1.0423	3.89224	0.833901	2_major proviral	5_neutral	proviral	neutral
HSV-1	ACO1	-0.21798	-0.307511	1.02412	3.07069	0.895317	5_neutral	5_neutral	neutral	neutral
HSV-1	ADAM12	-0.232435	-0.748372	0.976254	3.7555	0.904315	5_neutral	4_minor faster	neutral	neutral
HSV-1	ADAMDEC1	-0.314221	-0.846685	0.995321	3.43397	0.917905	5_neutral	4_minor faster	neutral	neutral
HSV-1	ADAR	-2.77927	-0.539548	0.922016	2.85192	0.899819	3_major antiviral	4_minor faster	antiviral	neutral
HSV-1	ADORA3	0.0757945	-1.31123	1.0333	3.03389	0.871857	5_neutral	4_minor faster	neutral	neutral
HSV-1	AIM2	-1.02269	-0.256333	0.996331	2.02774	0.911412	4_minor antiviral	5_neutral	antiviral	neutral
HSV-1	AKAP2	-0.859856	-0.392256	0.964656	2.81949	0.932558	4_minor antiviral	5_neutral	antiviral	neutral
HSV-1	ALOX5AP	-0.925054	-0.534115	0.968964	1.91677	0.923388	4_minor antiviral	4_minor faster	antiviral	neutral
HSV-1	ANKRD22	-0.739278	-1.07021	1.04119	2.1734	0.924921	4_minor antiviral	4_minor faster	antiviral	neutral
HSV-1	APOBEC3A	-0.838368	-0.902715	1.0294	1.61286	0.886826	4_minor antiviral	4_minor faster	antiviral	neutral
HSV-1	APOBEC3G	0.0466508	-0.606443	1.02226	3.20848	0.909826	5_neutral	4_minor faster	neutral	neutral
HSV-1	APOL1	-0.307724	0.0194157	1.03163	2.08876	0.972314	5_neutral	5_neutral	neutral	neutral
HSV-1	APOL2	-0.951961	-0.0269101	0.986785	2.00214	0.98641	4_minor antiviral	5_neutral	antiviral	neutral
HSV-1	APOL3	-0.610661	-0.428975	0.986127	3.43386	0.959184	4_minor antiviral	5_neutral	antiviral	neutral
HSV-1	APOL4	-0.85637	-0.143751	0.994586	2.59987	0.942153	4_minor antiviral	5_neutral	antiviral	neutral
HSV-1	APOL6	-0.830739	-0.199059	0.978573	2.86039	0.97527	4_minor antiviral	5_neutral	antiviral	neutral
HSV-1	ARAP1	0.387699	1.45798	0.982369	2.83107	0.952131	5_neutral	1_minor slower	neutral	neutral
HSV-1	ARL9	-0.370874	-0.297441	1.01811	2.69176	0.961356	5_neutral	5_neutral	neutral	neutral
HSV-1	ASGR1	-0.259784	0.255869	0.967219	2.264	0.953847	5_neutral	5_neutral	neutral	neutral
HSV-1	ATF3	-0.14218	-0.602867	1.01659	2.70323	0.996326	5_neutral	4_minor faster	neutral	neutral
HSV-1	ATF7IP	-0.546582	0.575531	0.980185	2.68039	0.993119	4_minor antiviral	1_minor slower	antiviral	neutral
HSV-1	ATXN1	0.214543	0.150194	1.00993	2.90818	0.929304	5_neutral	5_neutral	neutral	neutral
HSV-1	BATF	0.505759	-0.239515	1.04112	2.87808	0.904113	1_minor proviral	5_neutral	proviral	neutral
HSV-1	BATF2	-0.611735	-0.0413289	0.996874	2.14717	0.95689	4_minor antiviral	5_neutral	antiviral	neutral
HSV-1	BORCS8	0.623222	0.0645596	1.0259	3.06644	0.97913	1_minor proviral	5_neutral	proviral	neutral
HSV-1	BRD3	0.0266509	0.94184	0.989192	2.59788	0.944477	5_neutral	1_minor slower	neutral	neutral
HSV-1	BST2	-1.2407	-0.947494	1.0132	-1.58754	0.92095	4_minor antiviral	4_minor faster	antiviral	neutral
HSV-1	C19orf66	-0.0212312	-0.154556	0.986701	2.732	0.974404	5_neutral	5_neutral	neutral	neutral
HSV-1	C6orf100	-1.20413	-0.0430459	0.972463	2.13149	1.00497	4_minor antiviral	5_neutral	antiviral	neutral
HSV-1	C9orf91	-0.0826158	0.642808	0.929952	1.84616	0.947392	5_neutral	1_minor slower	neutral	neutral
HSV-1	CAPN15	-0.341732	-0.776853	0.967132	3.21556	0.978018	5_neutral	4_minor faster	neutral	neutral
HSV-1	CASP1	-0.933868	0.282056	0.971369	2.55075	0.990426	4_minor antiviral	5_neutral	antiviral	neutral
HSV-1	CBFA2T3	-0.672495	0.0559468	0.976381	1.40165	0.996681	4_minor antiviral	5_neutral	antiviral	neutral
HSV-1	CCL13	-0.584322	-0.176017	0.986315	2.03485	0.996425	4_minor antiviral	5_neutral	antiviral	neutral
HSV-1	CCL2	-0.833003	-0.824722	1.00426	2.45823	0.938028	4_minor antiviral	4_minor faster	antiviral	neutral
HSV-1	CCL24	0.613326	-1.2898	1.06286	2.84798	0.869998	1_minor proviral	4_minor faster	proviral	neutral
HSV-1	CCL7	-0.661792	-1.69575	1.02296	2.25356	1.0024	4_minor antiviral	4_minor faster	antiviral	neutral
HSV-1	CCL8	-0.721139	-0.419035	0.999901	1.61078	0.969951	4_minor antiviral	5_neutral	antiviral	neutral
HSV-1	CCNA1	-0.506598	0.650971	0.981791	2.64202	0.991962	4_minor antiviral	1_minor slower	antiviral	neutral
HSV-1	CCR1	-1.02459	0.349351	0.979943	2.64269	1.00714	4_minor antiviral	5_neutral	antiviral	neutral
HSV-1	CCR2	-0.722576	0.694077	0.96561	2.01799	1.00764	4_minor antiviral	1_minor slower	antiviral	neutral
HSV-1	CD180	-0.225373	1.97989	0.973926	2.18611	0.946226	5_neutral	1_minor slower	neutral	neutral
HSV-1	CD274	-0.859494	0.780628	0.982113	2.29676	0.968102	4_minor antiviral	1_minor slower	antiviral	neutral
HSV-1	CD38	-0.62392	0.489853	0.970345	2.73508	0.978889	4_minor antiviral	5_neutral	antiviral	neutral
HSV-1	CD69	-1.1828	0.181157	0.983215	1.23845	1.01662	4_minor antiviral	5_neutral	antiviral	neutral
HSV-1	CD80	-0.783067	0.115004	1.00258	2.1343	1.00234	4_minor antiviral	5_neutral	antiviral	neutral
HSV-1	CEACAM1	-0.0678197	-0.867498	1.00287	2.0478	0.925802	5_neutral	4_minor faster	neutral	neutral
HSV-1	CFB	-0.181103	0.260818	1.04165	2.90617	0.887765	5_neutral	5_neutral	neutral	neutral
HSV-1	CFHR1	-0.540459	0.0905367	1.01475	2.00495	0.957002	4_minor antiviral	5_neutral	antiviral	neutral
HSV-1	CH25H	-0.12804	0.460315	0.989597	1.99079	0.967812	5_neutral	5_neutral	neutral	neutral
HSV-1	CHST2	-0.202741	0.493755	1.00488	1.59288	0.967999	5_neutral	5_neutral	neutral	neutral
HSV-1	CLEC5A	0.114874	0.654224	1.00434	2.22685	0.992921	5_neutral	1_minor slower	neutral	neutral
HSV-1	CLECL1	-0.851752	0.792864	0.953357	1.36929	0.988573	4_minor antiviral	1_minor slower	antiviral	neutral
HSV-1	CMKLR1	-0.363603	1.34343	0.993521	2.65202	0.973656	5_neutral	1_minor slower	neutral	neutral
HSV-1	CMPK2	0.304581	0.512636	0.99176	2.69164	0.973898	5_neutral	1_minor slower	neutral	neutral
HSV-1	CNP	-0.285497	-0.713692	0.998585	2.62891	0.985466	5_neutral	4_minor faster	neutral	neutral
HSV-1	CTAGE1	-0.686533	0.328058	0.993838	2.85908	1.01389	4_minor antiviral	5_neutral	antiviral	neutral
HSV-1	CX3CR1	-0.0546818	-0.184583	0.996524	2.17564	0.968797	5_neutral	5_neutral	neutral	neutral
HSV-1	CXCL10	-0.777533	-0.604809	1.02595	1.90792	0.964366	4_minor antiviral	4_minor faster	antiviral	neutral
HSV-1	CXCL11	-0.350246	-0.249755	1.03288	2.46721	0.941873	5_neutral	5_neutral	neutral	neutral
HSV-1	CXCL3	-0.478626	0.0377094	1.05336	1.85091	0.97213	5_neutral	5_neutral	neutral	neutral
HSV-1	CXCL9	0.0519228	0.463496	0.992191	1.67508	0.991339	5_neutral	5_neutral	neutral	neutral
HSV-1	CYP2J2	-0.558209	-0.201334	1.01246	2.60488	0.999214	4_minor antiviral	5_neutral	antiviral	neutral
HSV-1	DCT	-0.599453	0.759606	0.952641	1.95831	1.00607	4_minor antiviral	1_minor slower	antiviral	neutral
HSV-1	DDX58	-1.33273	0.596444	0.914891	1.7373	1.03702	4_minor antiviral	1_minor slower	antiviral	neutral
HSV-1	DDX60	0.277974	1.38367	0.995584	1.74205	1.00125	5_neutral	1_minor slower	neutral	neutral
HSV-1	DDX60L	0.00661574	0.415662	1.00915	2.22552	1.01734	5_neutral	5_neutral	neutral	neutral
HSV-1	DEFB1	0.327541	0.932089	0.981056	2.41382	1.01923	5_neutral	1_minor slower	neutral	neutral
HSV-1	DHX58	0.0170899	-0.411289	1.00755	2.41239	1.0089	5_neutral	5_neutral	neutral	neutral
HSV-1	DOK1	0.850087	-0.197113	0.993062	2.61412	0.952555	1_minor proviral	5_neutral	proviral	neutral
HSV-1	DOK2	-0.0224132	-1.40342	0.991803	3.4375	0.935438	5_neutral	4_minor faster	neutral	neutral
HSV-1	DOK3	1.15665	-0.16206	1.02444	2.91026	0.857103	1_minor proviral	5_neutral	proviral	neutral
HSV-1	DTX3L	-0.0215887	0.644227	1.00506	2.22984	0.956949	5_neutral	1_minor slower	neutral	neutral
HSV-1	DUSP7	-0.491075	1.32726	0.946666	2.73409	0.954203	5_neutral	1_minor slower	neutral	neutral
HSV-1	EIF2AK2	3.74842	-0.352645	1.01206	-3.87295	0.979682	2_major proviral	5_neutral	proviral	neutral
HSV-1	EMP1	-0.969979	-0.0246344	0.990775	2.34732	1.00799	4_minor antiviral	5_neutral	antiviral	neutral
HSV-1	EMR3	-0.283887	1.16322	0.930064	2.4228	0.962406	5_neutral	1_minor slower	neutral	neutral
HSV-1	ENG	-0.0699588	0.261447	0.975037	2.49058	0.985813	5_neutral	5_neutral	neutral	neutral
HSV-1	ENPP2	-0.658158	0.468834	0.985085	1.93354	0.948269	4_minor antiviral	5_neutral	antiviral	neutral
HSV-1	EPHB2	-0.474086	0.482784	1.00968	2.18214	0.945835	5_neutral	5_neutral	neutral	neutral
HSV-1	EPSTI1	-0.288415	1.74349	0.944307	2.07497	0.972417	5_neutral	1_minor slower	neutral	neutral
HSV-1	ETV7	-0.39053	1.34617	0.965306	2.40514	0.927512	5_neutral	1_minor slower	neutral	neutral
HSV-1	EVI2A	-0.299753	-0.347393	1.00191	2.72648	0.922163	5_neutral	5_neutral	neutral	neutral
HSV-1	EZH1	0.124473	-2.3501	1.04601	2.30962	0.97873	5_neutral	3_major faster	neutral	neutral
HSV-1	FABP4	0.791506	-0.915204	1.02804	1.60535	0.975488	1_minor proviral	4_minor faster	proviral	neutral
HSV-1	FAM105A	1.34968	-0.434529	1.06079	1.33714	0.965257	1_minor proviral	5_neutral	proviral	neutral
HSV-1	FAM107A	1.1912	-0.721056	1.04301	0.694443	0.963337	1_minor proviral	4_minor faster	proviral	neutral
HSV-1	FAM110A	1.61215	0.260561	1.0242	2.22385	0.976804	1_minor proviral	5_neutral	proviral	neutral
HSV-1	FAM20A	1.25953	-0.0672701	1.04935	0.409579	0.948496	1_minor proviral	5_neutral	proviral	neutral
HSV-1	FAM46A	0.94193	1.91901	0.988273	0.00941083	0.955059	1_minor proviral	1_minor slower	proviral	neutral
HSV-1	FAM72A	0.989711	-0.159873	1.0676	0.102398	0.946928	1_minor proviral	5_neutral	proviral	neutral
HSV-1	FBXO6	0.917222	-0.157178	1.04923	0.191653	0.937388	1_minor proviral	5_neutral	proviral	neutral
HSV-1	FCAR	0.72189	0.65257	1.0298	0.0896723	0.928603	1_minor proviral	1_minor slower	proviral	neutral
HSV-1	FFAR2	2.00604	-1.47017	1.10131	0.0112511	0.940427	2_major proviral	4_minor faster	proviral	neutral
HSV-1	FGL2	0.774988	0.0510122	1.03084	0.67943	0.885981	1_minor proviral	5_neutral	proviral	neutral
HSV-1	FOS	0.205837	-1.18167	1.09743	2.30375	0.977016	5_neutral	4_minor faster	neutral	neutral
HSV-1	FPR2	1.13321	-0.330431	1.0304	3.72148	0.961323	1_minor proviral	5_neutral	proviral	neutral
HSV-1	GBP1	1.39285	-0.698484	1.09025	3.56006	0.972769	1_minor proviral	4_minor faster	proviral	neutral
HSV-1	GBP3	1.02704	-0.428621	1.03715	4.43995	0.937856	1_minor proviral	5_neutral	proviral	neutral
HSV-1	GBP4	0.0668392	-0.232581	1.02954	1.88584	0.963825	5_neutral	5_neutral	neutral	neutral
HSV-1	GBP5	0.999098	-0.404613	1.03782	2.88084	0.980814	1_minor proviral	5_neutral	proviral	neutral
HSV-1	GLIPR2	0.168121	1.47976	1.0032	2.4781	0.977771	5_neutral	1_minor slower	neutral	neutral
HSV-1	GLS	1.01079	-0.968151	1.04919	2.3028	0.998311	1_minor proviral	4_minor faster	proviral	neutral
HSV-1	GMPR	0.0443717	-0.239115	1.04357	1.73359	0.999063	5_neutral	5_neutral	neutral	neutral
HSV-1	GPC4	0.99574	0.116982	1.03559	2.28338	0.98173	1_minor proviral	5_neutral	proviral	neutral
HSV-1	GPR141	0.784077	-0.689041	1.03711	3.12093	0.995969	1_minor proviral	4_minor faster	proviral	neutral
HSV-1	GPR155	0.118487	-0.158195	1.02333	1.6444	0.981797	5_neutral	5_neutral	neutral	neutral
HSV-1	HAPLN3	1.46348	-1.74805	1.08284	3.41405	0.925659	1_minor proviral	4_minor faster	proviral	neutral
HSV-1	HAVCR2	0.633175	-0.879457	1.04771	2.74033	0.989297	1_minor proviral	4_minor faster	proviral	neutral
HSV-1	HELZ2	2.26447	-0.848276	1.07343	2.43121	0.984093	2_major proviral	4_minor faster	proviral	neutral
HSV-1	HERC5	0.768451	0.0422681	1.02341	2.06978	0.975683	1_minor proviral	5_neutral	proviral	neutral
HSV-1	HERC6	0.827443	0.294915	1.02257	2.86242	0.991527	1_minor proviral	5_neutral	proviral	neutral
HSV-1	HES4	0.567656	1.01544	0.966849	2.43157	0.95045	1_minor proviral	1_minor slower	proviral	neutral
HSV-1	HESX1	-1.51872	1.15111	0.956475	2.02273	1.00927	4_minor antiviral	1_minor slower	antiviral	neutral
HSV-1	HLA-B	0.119146	0.864236	0.991015	1.09932	1.00861	5_neutral	1_minor slower	neutral	neutral
HSV-1	HLA-C	0.444436	1.08369	1.01791	0.892414	1.01819	5_neutral	1_minor slower	neutral	neutral
HSV-1	HMHA1	1.35221	0.0279102	1.04396	3.96053	0.97647	1_minor proviral	5_neutral	proviral	neutral
HSV-1	HSH2D	0.284603	-0.962966	1.02437	3.27102	0.989206	5_neutral	4_minor faster	neutral	neutral
HSV-1	IDO1	1.0081	-0.470221	1.04911	2.75339	0.947007	1_minor proviral	5_neutral	proviral	neutral
HSV-1	IFI16	0.922727	-1.19014	1.08786	2.52478	0.951562	1_minor proviral	4_minor faster	proviral	neutral
HSV-1	IFI27	0.130987	-0.494646	1.01196	2.56212	0.967868	5_neutral	5_neutral	neutral	neutral
HSV-1	IFI35	1.03045	-1.33965	1.01444	3.32067	0.979466	1_minor proviral	4_minor faster	proviral	neutral
HSV-1	IFI44	0.404502	-0.395732	1.03477	2.3905	0.984365	5_neutral	5_neutral	neutral	neutral
HSV-1	IFI44L	-0.412281	-0.647763	1.02559	2.55119	1.01504	5_neutral	4_minor faster	neutral	neutral
HSV-1	IFI6	-0.177465	0.0767286	1.007	1.75232	0.980483	5_neutral	5_neutral	neutral	neutral
HSV-1	IFIH1	-0.121491	1.44931	0.99669	1.31962	0.993802	5_neutral	1_minor slower	neutral	neutral
HSV-1	IFIT1	1.10722	0.941527	0.989663	3.01496	0.973253	1_minor proviral	1_minor slower	proviral	neutral
HSV-1	IFIT2	1.13324	0.192203	1.02886	1.2396	0.974452	1_minor proviral	5_neutral	proviral	neutral
HSV-1	IFIT3	1.51337	0.730193	1.04706	3.32792	0.952249	1_minor proviral	1_minor slower	proviral	neutral
HSV-1	IFIT5	0.826753	0.166468	1.0205	1.49974	0.973358	1_minor proviral	5_neutral	proviral	neutral
HSV-1	IFITM1	0.54463	-1.0573	1.05284	2.92213	0.908869	1_minor proviral	4_minor faster	proviral	neutral
HSV-1	IFITM2	-0.0816738	-1.59809	1.05382	1.75147	0.984396	5_neutral	4_minor faster	neutral	neutral
HSV-1	IFITM3	0.763597	-0.839727	1.03651	2.74738	0.964106	1_minor proviral	4_minor faster	proviral	neutral
HSV-1	IFNE	0.305872	0.7152	0.989327	2.47666	0.979644	5_neutral	1_minor slower	neutral	neutral
HSV-1	IFNG	-0.0528451	-0.590515	1.00716	1.29238	0.988448	5_neutral	4_minor faster	neutral	neutral
HSV-1	IGF2BP3	0.67509	0.215863	1.00302	2.52991	1.01071	1_minor proviral	5_neutral	proviral	neutral
HSV-1	IL15	0.675366	0.287901	0.992764	2.00961	0.987753	1_minor proviral	5_neutral	proviral	neutral
HSV-1	IL15RA	-1.11836	2.04478	0.97361	-0.429696	1.01677	4_minor antiviral	2_major slower	antiviral	neutral
HSV-1	IL1A	-0.590235	0.167523	1.00021	3.13787	0.994288	4_minor antiviral	5_neutral	antiviral	neutral
HSV-1	IL1RN	-0.436303	0.61864	0.944957	4.51982	0.999638	5_neutral	1_minor slower	neutral	neutral
HSV-1	IL4I1	0.811334	-0.824484	1.01635	3.42519	0.989815	1_minor proviral	4_minor faster	proviral	neutral
HSV-1	IRF1	0.0468664	-0.852273	1.02048	1.9196	1.01137	5_neutral	4_minor faster	neutral	neutral
HSV-1	IRF7	0.0428435	-0.882035	1.01508	3.44805	0.967641	5_neutral	4_minor faster	neutral	neutral
HSV-1	IRF9	3.23786	-3.42704	1.19778	4.15259	0.949934	2_major proviral	3_major faster	proviral	neutral
HSV-1	IRG1	0.045653	-1.55045	1.05694	2.30725	1.01681	5_neutral	4_minor faster	neutral	neutral
HSV-1	ISG15	-3.03704	2.80312	0.834426	1.36357	1.01654	3_major antiviral	2_major slower	antiviral	neutral
HSV-1	ISG20	0.388529	-0.582297	1.03267	2.73498	0.973035	5_neutral	4_minor faster	neutral	neutral
HSV-1	ITPKB	0.799942	-1.33364	1.03276	2.11851	1.00062	1_minor proviral	4_minor faster	proviral	neutral
HSV-1	KCNE3	0.597727	-0.0775667	1	2.20121	0.973203	1_minor proviral	5_neutral	proviral	neutral
HSV-1	KLF7	-0.549569	0.700392	0.966108	1.41832	1.01231	4_minor antiviral	1_minor slower	antiviral	neutral
HSV-1	LAG3	0.239923	0.0171052	0.995325	1.59369	0.989285	5_neutral	5_neutral	neutral	neutral
HSV-1	LAMP3	-0.559541	-0.228693	0.953053	0.839411	0.992119	4_minor antiviral	5_neutral	antiviral	neutral
HSV-1	LAP3	0.263879	0.0795912	1.00154	2.56822	0.999938	5_neutral	5_neutral	neutral	neutral
HSV-1	LGALS3BP	1.09844	-0.536827	1.01282	2.03231	0.992269	1_minor proviral	4_minor faster	proviral	neutral
HSV-1	LGALS9B	1.81326	-3.09736	1.07488	2.58317	0.796056	1_minor proviral	3_major faster	proviral	neutral
HSV-1	LILRA1	1.73271	-2.36035	1.09225	2.79162	0.89683	1_minor proviral	3_major faster	proviral	neutral
HSV-1	LILRA5	-0.209759	-0.387936	1.01687	2.60301	0.983617	5_neutral	5_neutral	neutral	neutral
HSV-1	LRCH2	0.685006	-0.549472	1.01773	4.25536	0.941314	1_minor proviral	4_minor faster	proviral	neutral
HSV-1	LRRC25	0.797069	-0.103285	1.0193	2.26501	0.990208	1_minor proviral	5_neutral	proviral	neutral
HSV-1	LY6D	0.85016	-0.738694	1.0669	2.64193	0.950639	1_minor proviral	4_minor faster	proviral	neutral
HSV-1	LY6E	0.379736	-0.217616	1.02977	2.33151	0.964041	5_neutral	5_neutral	neutral	neutral
HSV-1	MAP3K1	0.446089	-0.434903	1.03991	1.91228	0.985551	5_neutral	5_neutral	neutral	neutral
HSV-1	MAVS	-0.600025	-0.454178	1.02713	1.51336	0.95419	4_minor antiviral	5_neutral	antiviral	neutral
HSV-1	MBD4	0.412038	-0.051383	1.02861	1.55938	0.97337	5_neutral	5_neutral	neutral	neutral
HSV-1	MCM2	0.361506	-0.097239	1.01771	1.7672	0.955595	5_neutral	5_neutral	neutral	neutral
HSV-1	MNDA	0.44249	0.248364	1.03161	2.55036	1.01033	5_neutral	5_neutral	neutral	neutral
HSV-1	MS4A4A	0.419681	-0.429663	1.03478	2.90868	0.955456	5_neutral	5_neutral	neutral	neutral
HSV-1	MSR1	0.0103404	-1.75646	1.08462	-34.5543	0.836162	5_neutral	4_minor faster	neutral	neutral
HSV-1	MT1H	1.07381	0.0258691	1.07244	-17.1186	0.953563	1_minor proviral	5_neutral	proviral	neutral
HSV-1	MT1HL1	1.99951	-0.681426	1.08098	-8.72213	0.942038	1_minor proviral	4_minor faster	proviral	neutral
HSV-1	MT1M	2.3069	-0.0634329	1.05253	-13.8105	0.957828	2_major proviral	5_neutral	proviral	neutral
HSV-1	MT2A	1.36752	-0.421975	1.06801	-13.099	0.921084	1_minor proviral	5_neutral	proviral	neutral
HSV-1	MX1	1.85026	-0.278552	1.05486	-13.4669	0.918631	1_minor proviral	5_neutral	proviral	neutral
HSV-1	MX2	1.22556	-0.036638	1.06402	-13.3353	0.944615	1_minor proviral	5_neutral	proviral	neutral
HSV-1	MYCL	0.51794	-0.58724	1.0958	-10.486	0.965644	1_minor proviral	4_minor faster	proviral	neutral
HSV-1	MYD88	1.30867	-0.971869	1.09091	-19.7577	0.867224	1_minor proviral	4_minor faster	proviral	neutral
HSV-1	NCOA7	-0.214853	-1.5262	1.05379	-33.4797	0.872688	5_neutral	4_minor faster	neutral	neutral
HSV-1	NEXN	-1.73373	-2.29288	1.04217	-34.6315	0.911402	4_minor antiviral	3_major faster	antiviral	neutral
HSV-1	NKX3-1	-2.28965	-3.09821	1.06156	-32.5285	0.844986	3_major antiviral	3_major faster	antiviral	neutral
HSV-1	NMI	-0.65721	-0.286646	1.05054	-0.597696	0.93295	4_minor antiviral	5_neutral	antiviral	neutral
HSV-1	NT5C3A	2.15892	-0.365872	1.1101	-18.013	1.01592	2_major proviral	5_neutral	proviral	neutral
HSV-1	NUPR1	2.44637	-0.80941	1.12952	-8.8624	0.965082	2_major proviral	4_minor faster	proviral	neutral
HSV-1	OAS1	2.07392	-0.434836	1.10029	-10.4185	0.964031	2_major proviral	5_neutral	proviral	neutral
HSV-1	OAS2	0.956424	0.0493867	1.05226	-20.6806	0.959684	1_minor proviral	5_neutral	proviral	neutral
HSV-1	OAS3	2.53766	-0.386321	1.08874	-23.3371	0.986017	2_major proviral	5_neutral	proviral	neutral
HSV-1	OASL	0.148992	0.735145	1.01119	-18.3546	0.996687	5_neutral	1_minor slower	neutral	neutral
HSV-1	OGFR	1.21633	0.229115	1.03054	-32.4924	1.04809	1_minor proviral	5_neutral	proviral	neutral
HSV-1	P2RY14	1.54135	-0.381099	1.07624	6.17887	0.988477	1_minor proviral	5_neutral	proviral	neutral
HSV-1	PALM2-AKAP2	1.33678	-1.0047	1.04846	-22.8258	1.01862	1_minor proviral	4_minor faster	proviral	neutral
HSV-1	PAQR8	1.84513	0.39901	1.06839	-9.45005	0.99673	1_minor proviral	5_neutral	proviral	neutral
HSV-1	PARP10	-0.219549	-1.28409	1.04242	-25.3294	0.901625	5_neutral	4_minor faster	neutral	neutral
HSV-1	PARP11	-0.63281	-0.684494	1.04952	-13.4066	0.957977	4_minor antiviral	4_minor faster	antiviral	neutral
HSV-1	PARP12	0.115991	-0.289606	1.05781	-20.3559	1.0473	5_neutral	5_neutral	neutral	neutral
HSV-1	PARP14	1.05252	1.54327	1.03454	0.645301	1.05792	1_minor proviral	1_minor slower	proviral	neutral
HSV-1	PARP9	0.8435	0.778838	1.07309	2.31403	1.05675	1_minor proviral	1_minor slower	proviral	neutral
HSV-1	PCDH17	1.05575	1.83349	1.06756	9.26493	1.04559	1_minor proviral	1_minor slower	proviral	neutral
HSV-1	PDCD1LG2	0.670023	1.15839	1.05588	13.2009	0.997766	1_minor proviral	1_minor slower	proviral	neutral
HSV-1	PDZD2	-2.04628	-1.07341	1.00919	1.83033	1.05609	3_major antiviral	4_minor faster	antiviral	neutral
HSV-1	PGAP1	0.524085	-0.0363889	1.08502	6.12482	1.08208	1_minor proviral	5_neutral	proviral	neutral
HSV-1	PHF11	0.30465	0.556492	1.08091	5.46752	1.06141	5_neutral	1_minor slower	neutral	neutral
HSV-1	PID1	-1.22107	0.57327	0.982495	-8.18862	1.05185	4_minor antiviral	1_minor slower	antiviral	neutral
HSV-1	PIWIL4	0.262153	0.355197	1.03782	3.47215	1.04931	5_neutral	5_neutral	neutral	neutral
HSV-1	PLEKHA4	-1.82616	-1.33811	1.00742	-10.4133	0.926658	4_minor antiviral	4_minor faster	antiviral	neutral
HSV-1	PLSCR1	-1.70761	-1.27123	1.029	0.381002	0.963979	4_minor antiviral	4_minor faster	antiviral	neutral
HSV-1	PLXDC2	-1.02368	-0.252624	1.0028	-0.187676	1.06804	4_minor antiviral	5_neutral	antiviral	neutral
HSV-1	PMAIP1	-0.883064	0.497106	0.992326	-0.874003	1.065	4_minor antiviral	5_neutral	antiviral	neutral
HSV-1	PNPT1	-0.767099	0.414414	1.01992	3.76914	1.0177	4_minor antiviral	5_neutral	antiviral	neutral
HSV-1	POLD1	0.130586	2.23096	0.951008	-6.7937	1.11522	5_neutral	2_major slower	neutral	neutral
HSV-1	POLI	-4.43554	-5.07823	0.884856	-58.9818	1.23938	3_major antiviral	3_major faster	antiviral	neutral
HSV-1	PSMB8	0.0394049	1.08812	1.05273	3.51587	1.01461	5_neutral	1_minor slower	neutral	neutral
HSV-1	RASA2	-0.969865	-0.76281	1.05087	-6.19986	0.92941	4_minor antiviral	4_minor faster	antiviral	neutral
HSV-1	RASGEF1B	-0.219077	0.348427	1.06271	1.57581	1.04087	5_neutral	5_neutral	neutral	neutral
HSV-1	RASGRP3	-0.727003	0.690718	1.03983	-3.70461	1.09858	4_minor antiviral	1_minor slower	antiviral	neutral
HSV-1	RGL1	-1.78369	-1.73808	0.971139	6.67905	1.09446	4_minor antiviral	4_minor faster	antiviral	neutral
HSV-1	RGS1	-0.838454	0.747016	1.01459	-3.97973	1.05245	4_minor antiviral	1_minor slower	antiviral	neutral
HSV-1	RHBDD2	-0.158126	0.515945	1.04329	4.97675	1.04814	5_neutral	1_minor slower	neutral	neutral
HSV-1	RIN2	0.562239	3.93851	1.03815	-3.42785	1.02224	1_minor proviral	2_major slower	proviral	neutral
HSV-1	RNF213	-0.772117	1.07697	1.03909	-1.22369	1.0888	4_minor antiviral	1_minor slower	antiviral	neutral
HSV-1	RSAD2	-1.25502	-0.885089	1.00205	1.15269	0.95917	4_minor antiviral	4_minor faster	antiviral	neutral
HSV-1	RTCB	-1.58159	-0.130013	1.06073	-23.1829	0.939324	4_minor antiviral	5_neutral	antiviral	neutral
HSV-1	RTP4	-1.67713	-0.336224	0.98445	5.47609	1.03379	4_minor antiviral	5_neutral	antiviral	neutral
HSV-1	RUFY4	-0.570568	-1.88961	1.06314	-16.4935	0.902059	4_minor antiviral	4_minor faster	antiviral	neutral
HSV-1	S100A4	-0.389145	-0.597088	1.06137	-22.5094	0.951952	5_neutral	4_minor faster	neutral	neutral
HSV-1	SAMD9	-0.1459	0.124266	1.03885	-17.4913	1.02674	5_neutral	5_neutral	neutral	neutral
HSV-1	SAMD9L	0.490706	0.731789	1.07779	11.3038	1.03882	5_neutral	1_minor slower	neutral	neutral
HSV-1	SAMHD1	-0.373928	0.121027	1.08137	-2.30549	1.04425	5_neutral	5_neutral	neutral	neutral
HSV-1	SDS	-0.171313	1.16172	0.984795	4.28057	1.0586	5_neutral	1_minor slower	neutral	neutral
HSV-1	SECTM1	0.479512	0.0313025	1.06965	-17.8019	1.01539	5_neutral	5_neutral	neutral	neutral
HSV-1	SLAMF7	0.013675	-0.575781	1.0613	-9.99977	0.963343	5_neutral	4_minor faster	neutral	neutral
HSV-1	SLC11A1	-0.717771	-0.247632	1.05346	-1.36658	1.05067	4_minor antiviral	5_neutral	antiviral	neutral
HSV-1	SLC15A3	-0.986699	0.588207	1.00886	0.610847	1.04652	4_minor antiviral	1_minor slower	antiviral	neutral
HSV-1	SLC16A10	-0.144454	0.585842	1.01436	-18.0459	1.03817	5_neutral	1_minor slower	neutral	neutral
HSV-1	SLC1A5	-0.0399355	0.105847	1.07544	-0.636106	1.0823	5_neutral	5_neutral	neutral	neutral
HSV-1	SLC25A28	0.0717399	0.583949	1.05736	4.91796	0.99204	5_neutral	1_minor slower	neutral	neutral
HSV-1	SLFN12L	-0.769142	0.226036	1.04157	-9.03116	1.01148	4_minor antiviral	5_neutral	antiviral	neutral
HSV-1	SLFN5	-0.209158	-0.657751	1.04707	-17.2937	1.0259	5_neutral	4_minor faster	neutral	neutral
HSV-1	SOCS1	-0.902466	-0.0159796	1.00329	-13.3528	1.06065	4_minor antiviral	5_neutral	antiviral	neutral
HSV-1	SP100	-0.821495	-1.20354	1.03134	3.06713	1.07088	4_minor antiviral	4_minor faster	antiviral	neutral
HSV-1	SP110	-3.02758	0.987795	0.924883	-2.20645	1.08358	3_major antiviral	1_minor slower	antiviral	neutral
HSV-1	SREK1IP1	-1.34533	-1.16544	0.992562	9.26869	0.993752	4_minor antiviral	4_minor faster	antiviral	neutral
HSV-1	SSB	-2.25587	-0.354782	0.965568	-0.124663	0.913456	3_major antiviral	5_neutral	antiviral	neutral
HSV-1	ST14	-0.711092	-0.403323	1.01608	0.90157	0.912546	4_minor antiviral	5_neutral	antiviral	neutral
HSV-1	STAB1	-0.719541	0.0528566	1.00303	0.851421	0.918427	4_minor antiviral	5_neutral	antiviral	neutral
HSV-1	STAP1	-0.266326	0.156726	1.0371	0.624879	0.936442	5_neutral	5_neutral	neutral	neutral
HSV-1	STAT1	-0.199159	-1.15915	1.04575	1.4476	0.971409	5_neutral	4_minor faster	neutral	neutral
HSV-1	STAT2	-0.0760741	-1.21982	1.03938	1.06721	0.929369	5_neutral	4_minor faster	neutral	neutral
HSV-1	TAP1	-1.42195	0.312064	0.970697	0.921317	0.965697	4_minor antiviral	5_neutral	antiviral	neutral
HSV-1	TAP2	-0.36986	-0.0124006	1.02791	1.16511	0.930691	5_neutral	5_neutral	neutral	neutral
HSV-1	TDO2	-0.0619366	0.365187	1.02127	0.859209	0.915463	5_neutral	5_neutral	neutral	neutral
HSV-1	TDRD7	0.0624815	0.389311	1.03127	1.04206	0.944547	5_neutral	5_neutral	neutral	neutral
HSV-1	TIFA	-0.139396	0.44693	1.03415	1.75521	0.909162	5_neutral	5_neutral	neutral	neutral
HSV-1	TLR3	0.726964	0.453561	1.02832	0.566616	0.901418	1_minor proviral	5_neutral	proviral	neutral
HSV-1	TLR7	-0.757141	0.35948	1.02	1.19642	0.959177	4_minor antiviral	5_neutral	antiviral	neutral
HSV-1	TMEM140	-0.127382	0.480859	1.05771	0.633367	0.933776	5_neutral	5_neutral	neutral	neutral
HSV-1	TMEM217	-0.120004	1.17554	1.059	0.860984	0.958214	5_neutral	1_minor slower	neutral	neutral
HSV-1	TMEM62	-0.145621	0.780441	1.01819	-0.425915	0.953925	5_neutral	1_minor slower	neutral	neutral
HSV-1	TNFRSF1B	-0.683642	0.123243	1.03651	0.279927	0.954292	4_minor antiviral	5_neutral	antiviral	neutral
HSV-1	TNFSF10	-1.08373	1.78754	1.0003	1.01816	0.969583	4_minor antiviral	1_minor slower	antiviral	neutral
HSV-1	TNFSF13B	-0.714601	1.79172	0.99509	0.366747	0.917676	4_minor antiviral	1_minor slower	antiviral	neutral
HSV-1	TNFSF18	-0.0685702	0.0512551	1.07314	0.668702	0.954987	5_neutral	5_neutral	neutral	neutral
HSV-1	TNFSF8	0.0514165	1.14883	1.01539	-0.773992	0.912329	5_neutral	1_minor slower	neutral	neutral
HSV-1	TRAF3IP3	-0.264855	0.398749	1.0503	0.867305	0.947739	5_neutral	5_neutral	neutral	neutral
HSV-1	TRANK1	-0.0250828	1.2409	1.04107	0.386604	0.954537	5_neutral	1_minor slower	neutral	neutral
HSV-1	TRIM21	-0.0145653	1.19908	1.03394	0.912541	0.916602	5_neutral	1_minor slower	neutral	neutral
HSV-1	TRIM22	-0.565794	0.174153	1.02706	0.467278	0.928675	4_minor antiviral	5_neutral	antiviral	neutral
HSV-1	TRIM25	-1.3655	0.715915	1.02504	0.241383	0.962729	4_minor antiviral	1_minor slower	antiviral	neutral
HSV-1	TRIM38	-0.524799	0.712649	1.00647	-1.06509	0.970978	4_minor antiviral	1_minor slower	antiviral	neutral
HSV-1	TRIM5	-0.834409	1.09796	1.02501	0.597463	0.95276	4_minor antiviral	1_minor slower	antiviral	neutral
HSV-1	TRIM69	-0.264662	0.856183	1.01452	0.931454	0.957535	5_neutral	1_minor slower	neutral	neutral
HSV-1	TYMP	-0.120437	1.26682	1.01796	0.176355	0.963519	5_neutral	1_minor slower	neutral	neutral
HSV-1	UBA7	-0.395188	1.31411	0.988534	0.933651	0.983739	5_neutral	1_minor slower	neutral	neutral
HSV-1	UBN2	0.414088	1.34771	1.02814	0.155648	0.942256	5_neutral	1_minor slower	neutral	neutral
HSV-1	UBQLNL	-0.00752363	1.00888	1.0511	0.928151	0.958583	5_neutral	1_minor slower	neutral	neutral
HSV-1	VCAN	-0.236952	1.01743	1.00919	1.03741	0.926515	5_neutral	1_minor slower	neutral	neutral
HSV-1	WARS1	-0.65459	0.639868	1.01783	1.83633	0.963846	4_minor antiviral	1_minor slower	antiviral	neutral
HSV-1	XAF1	-0.568469	0.612815	1.0437	0.985155	0.956883	4_minor antiviral	1_minor slower	antiviral	neutral
HSV-1	ZADH2	-0.389032	0.950896	1.02562	1.53076	0.958444	5_neutral	1_minor slower	neutral	neutral
HSV-1	ZBP1	-0.0908159	1.47228	1.0119	1.05669	0.974184	5_neutral	1_minor slower	neutral	neutral
HSV-1	ZBTB48	-0.819417	1.03426	1.02757	1.26844	0.967508	4_minor antiviral	1_minor slower	antiviral	neutral
HSV-1	ZC3HAV1	0.362577	0.99318	1.05426	1.03626	0.94727	5_neutral	1_minor slower	neutral	neutral
HSV-1	ZMAT3	0.039693	1.98469	1.00115	0.941818	0.943577	5_neutral	1_minor slower	neutral	neutral
HSV-1	ZNF44	0.0619133	1.20539	1.04329	0.95808	0.948833	5_neutral	1_minor slower	neutral	neutral
HSV-1	ZNF516	0.469604	1.13246	1.01897	0.238128	0.944084	5_neutral	1_minor slower	neutral	neutral
HSV-1	ZNFX1	0.296332	0.949504	1.03841	0.286379	0.954299	5_neutral	1_minor slower	neutral	neutral
MV	AC005013.1	-0.552418	0.688883	0.917571	8.27935	0.833901	4_minor antiviral	1_minor slower	antiviral	neutral
MV	ACO1	0.133748	0.241302	0.995648	3.12601	0.895317	5_neutral	5_neutral	neutral	neutral
MV	ADAM12	0.403945	1.19573	0.943721	0.654287	0.904315	5_neutral	1_minor slower	neutral	neutral
MV	ADAMDEC1	-0.0337985	1.77121	0.918399	-9.32822	0.917905	5_neutral	1_minor slower	neutral	neutral
MV	ADAR	-0.441152	2.3552	0.864138	-0.343927	0.899819	5_neutral	2_major slower	neutral	neutral
MV	ADORA3	0.119256	1.44371	0.965698	-5.87393	0.871857	5_neutral	1_minor slower	neutral	neutral
MV	AIM2	-0.0133183	0.163583	0.942875	-0.707076	0.911412	5_neutral	5_neutral	neutral	neutral
MV	AKAP2	0.184237	0.46622	0.932157	3.95004	0.932558	5_neutral	5_neutral	neutral	neutral
MV	ALOX5AP	0.131322	1.58369	0.81383	9.32211	0.923388	5_neutral	1_minor slower	neutral	neutral
MV	ANKRD22	0.166279	1.21401	0.942201	5.95087	0.924921	5_neutral	1_minor slower	neutral	neutral
MV	APOBEC3A	-0.901663	-0.282358	0.970743	3.04851	0.886826	4_minor antiviral	5_neutral	antiviral	neutral
MV	APOBEC3G	-0.592235	0.937015	0.957602	6.0053	0.909826	4_minor antiviral	1_minor slower	antiviral	neutral
MV	APOL1	0.415818	0.225391	1.03461	-8.58829	0.972314	5_neutral	5_neutral	neutral	neutral
MV	APOL2	0.288653	0.29358	0.989091	-8.2893	0.98641	5_neutral	5_neutral	neutral	neutral
MV	APOL3	0.904301	1.01239	0.934447	0.166637	0.959184	1_minor proviral	1_minor slower	proviral	neutral
MV	APOL4	0.801711	0.858216	0.909162	15.3905	0.942153	1_minor proviral	1_minor slower	proviral	neutral
MV	APOL6	0.786727	1.50961	0.835626	18.5665	0.97527	1_minor proviral	1_minor slower	proviral	neutral
MV	ARAP1	-1.44946	-1.50096	1.06574	8.8175	0.952131	4_minor antiviral	4_minor faster	antiviral	neutral
MV	ARL9	-0.937281	-1.24443	1.01432	-11.3496	0.961356	4_minor antiviral	4_minor faster	antiviral	neutral
MV	ASGR1	0.470845	0.834535	0.986639	-9.04034	0.953847	5_neutral	1_minor slower	neutral	neutral
MV	ATF3	-0.48269	0.373838	0.937201	-1.12516	0.996326	5_neutral	5_neutral	neutral	neutral
MV	ATF7IP	0.368033	0.576164	0.966708	-2.19393	0.993119	5_neutral	1_minor slower	neutral	neutral
MV	ATXN1	-0.0532034	0.896505	0.957528	1.75062	0.929304	5_neutral	1_minor slower	neutral	neutral
MV	BATF	-1.01737	0.768931	1.01082	-3.07313	0.904113	4_minor antiviral	1_minor slower	antiviral	neutral
MV	BATF2	0.677672	0.440784	0.982594	0.345074	0.95689	1_minor proviral	5_neutral	proviral	neutral
MV	BORCS8	1.10637	1.29923	1.03941	0.490797	0.97913	1_minor proviral	1_minor slower	proviral	neutral
MV	BRD3	0.356979	0.716102	0.959586	-6.66041	0.944477	5_neutral	1_minor slower	neutral	neutral
MV	BST2	-0.923545	-1.10769	1.09597	-169.034	0.92095	4_minor antiviral	4_minor faster	antiviral	neutral
MV	C19orf66	-0.332661	-0.362961	0.951878	5.56883	0.974404	5_neutral	5_neutral	neutral	neutral
MV	C6orf100	0.591139	0.754542	1.03914	-4.36517	1.00497	1_minor proviral	1_minor slower	proviral	neutral
MV	C9orf91	-1.34292	-1.28239	1.04649	10.8992	0.947392	4_minor antiviral	4_minor faster	antiviral	neutral
MV	CAPN15	0.662037	-0.184773	1.15274	-18.3037	0.978018	1_minor proviral	5_neutral	proviral	neutral
MV	CASP1	0.094714	-0.0756881	0.962249	6.34096	0.990426	5_neutral	5_neutral	neutral	neutral
MV	CBFA2T3	0.672689	0.943406	0.954619	-2.26899	0.996681	1_minor proviral	1_minor slower	proviral	neutral
MV	CCL13	-0.545589	0.341377	0.994126	-5.77467	0.996425	4_minor antiviral	5_neutral	antiviral	neutral
MV	CCL2	0.856868	1.46259	0.873428	15.4096	0.938028	1_minor proviral	1_minor slower	proviral	neutral
MV	CCL24	-0.742535	1.05078	0.909589	-2.44446	0.869998	4_minor antiviral	1_minor slower	antiviral	neutral
MV	CCL7	-0.765039	-1.8175	1.11237	-5.38102	1.0024	4_minor antiviral	4_minor faster	antiviral	neutral
MV	CCL8	0.0851809	-0.162882	1.05644	-2.30482	0.969951	5_neutral	5_neutral	neutral	neutral
MV	CCNA1	0.916764	-0.513973	1.0076	7.48809	0.991962	1_minor proviral	4_minor faster	proviral	neutral
MV	CCR1	0.49701	-0.361499	1.04504	-1.99796	1.00714	5_neutral	5_neutral	neutral	neutral
MV	CCR2	-0.0312987	0.494349	0.979992	4.38078	1.00764	5_neutral	5_neutral	neutral	neutral
MV	CD180	-1.19329	-2.42047	1.07678	-1.25242	0.946226	4_minor antiviral	3_major faster	antiviral	neutral
MV	CD274	-0.825435	-1.36487	1.03062	-1.32122	0.968102	4_minor antiviral	4_minor faster	antiviral	neutral
MV	CD38	0.209102	-0.619798	1.06273	-1.80085	0.978889	5_neutral	4_minor faster	neutral	neutral
MV	CD69	0.855642	0.228632	0.955317	-6.47062	1.01662	1_minor proviral	5_neutral	proviral	neutral
MV	CD80	-0.789779	0.0484484	0.968066	3.45046	1.00234	4_minor antiviral	5_neutral	antiviral	neutral
MV	CEACAM1	-0.447165	0.880337	0.945724	-3.74428	0.925802	5_neutral	1_minor slower	neutral	neutral
MV	CFB	-0.0594435	0.137737	1.0156	1.68367	0.887765	5_neutral	5_neutral	neutral	neutral
MV	CFHR1	0.0975361	0.440636	1.0699	-16.3893	0.957002	5_neutral	5_neutral	neutral	neutral
MV	CH25H	-0.798547	0.708184	1.02498	-9.36608	0.967812	4_minor antiviral	1_minor slower	antiviral	neutral
MV	CHST2	-0.278787	-0.306295	1.01521	-3.34867	0.967999	5_neutral	5_neutral	neutral	neutral
MV	CLEC5A	-0.809521	0.195734	1.03537	-7.42657	0.992921	4_minor antiviral	5_neutral	antiviral	neutral
MV	CLECL1	-1.08379	-0.824117	1.07581	2.87452	0.988573	4_minor antiviral	4_minor faster	antiviral	neutral
MV	CMKLR1	-0.370823	0.878608	0.898517	0.57346	0.973656	5_neutral	1_minor slower	neutral	neutral
MV	CMPK2	-0.0966388	0.517314	1.07	-8.72568	0.973898	5_neutral	1_minor slower	neutral	neutral
MV	CNP	-0.997707	-0.0274141	1.01995	-9.53099	0.985466	4_minor antiviral	5_neutral	antiviral	neutral
MV	CTAGE1	-0.146292	-0.100137	1.09423	-6.48733	1.01389	5_neutral	5_neutral	neutral	neutral
MV	CX3CR1	0.428485	0.396281	1.11371	-3.44701	0.968797	5_neutral	5_neutral	neutral	neutral
MV	CXCL10	-0.203265	2.27676	0.867138	6.72659	0.964366	5_neutral	2_major slower	neutral	neutral
MV	CXCL11	-0.452861	-0.576043	1.04482	3.85307	0.941873	5_neutral	4_minor faster	neutral	neutral
MV	CXCL3	-0.0593636	0.700713	0.904432	0.00255139	0.97213	5_neutral	1_minor slower	neutral	neutral
MV	CXCL9	0.344911	0.102357	0.989335	-0.890615	0.991339	5_neutral	5_neutral	neutral	neutral
MV	CYP2J2	0.201445	0.186393	0.987019	4.99094	0.999214	5_neutral	5_neutral	neutral	neutral
MV	DCT	1.13227	1.5458	0.954182	-8.17683	1.00607	1_minor proviral	1_minor slower	proviral	neutral
MV	DDX58	1.94653	0.517039	1.06065	-13.6333	1.03702	1_minor proviral	1_minor slower	proviral	neutral
MV	DDX60	-0.567436	-1.46137	1.10852	-10.0978	1.00125	4_minor antiviral	4_minor faster	antiviral	neutral
MV	DDX60L	-0.663972	-0.267337	1.00556	-3.1965	1.01734	4_minor antiviral	5_neutral	antiviral	neutral
MV	DEFB1	-0.0115065	-0.758149	1.11638	-15.7407	1.01923	5_neutral	4_minor faster	neutral	neutral
MV	DHX58	0.480078	0.686273	1.02817	-12.2354	1.0089	5_neutral	1_minor slower	neutral	neutral
MV	DOK1	-0.300272	0.293597	1.08445	-11.4971	0.952555	5_neutral	5_neutral	neutral	neutral
MV	DOK2	-0.214333	0.993908	0.931647	6.77104	0.935438	5_neutral	1_minor slower	neutral	neutral
MV	DOK3	-1.15002	1.65435	0.925258	0.496628	0.857103	4_minor antiviral	1_minor slower	antiviral	neutral
MV	DTX3L	-0.469179	-0.295147	1.00543	0.654105	0.956949	5_neutral	5_neutral	neutral	neutral
MV	DUSP7	-0.173619	0.652338	0.980647	-9.24915	0.954203	5_neutral	1_minor slower	neutral	neutral
MV	EIF2AK2	1.84832	0.0629158	1.05829	-294.355	0.979682	1_minor proviral	5_neutral	proviral	neutral
MV	EMP1	0.152363	1.23282	0.931663	-5.52671	1.00799	5_neutral	1_minor slower	neutral	neutral
MV	EMR3	0.109602	0.946981	0.981169	-4.98969	0.962406	5_neutral	1_minor slower	neutral	neutral
MV	ENG	-1.47276	-1.20324	1.10676	-7.17203	0.985813	4_minor antiviral	4_minor faster	antiviral	neutral
MV	ENPP2	-0.200196	0.102075	1.08815	-4.16975	0.948269	5_neutral	5_neutral	neutral	neutral
MV	EPHB2	-0.163209	0.303997	1.06035	-18.2576	0.945835	5_neutral	5_neutral	neutral	neutral
MV	EPSTI1	0.280591	1.20979	0.990154	-9.95248	0.972417	5_neutral	1_minor slower	neutral	neutral
MV	ETV7	0.291433	1.4758	0.902122	4.04234	0.927512	5_neutral	1_minor slower	neutral	neutral
MV	EVI2A	-0.308625	1.78776	0.919654	3.71845	0.922163	5_neutral	1_minor slower	neutral	neutral
MV	EZH1	0.930167	0.826905	0.884936	1.93916	0.97873	1_minor proviral	1_minor slower	proviral	neutral
MV	FABP4	2.1047	2.56636	0.888575	1.67284	0.975488	2_major proviral	2_major slower	proviral	neutral
MV	FAM105A	1.86411	2.63354	0.863108	1.63314	0.965257	1_minor proviral	2_major slower	proviral	neutral
MV	FAM107A	0.381439	-0.206925	0.983056	0.858551	0.963337	5_neutral	5_neutral	neutral	neutral
MV	FAM110A	0.828483	0.327215	0.973899	0.433601	0.976804	1_minor proviral	5_neutral	proviral	neutral
MV	FAM20A	2.17802	1.62144	0.924299	1.93733	0.948496	2_major proviral	1_minor slower	proviral	neutral
MV	FAM46A	0.44392	-0.482636	1.05882	0.763068	0.955059	5_neutral	5_neutral	neutral	neutral
MV	FAM72A	1.45669	1.10343	1.00316	1.1267	0.946928	1_minor proviral	1_minor slower	proviral	neutral
MV	FBXO6	0.479953	0.0437055	1.07622	-0.526292	0.937388	5_neutral	5_neutral	neutral	neutral
MV	FCAR	0.78922	-0.641131	1.04563	0.796446	0.928603	1_minor proviral	4_minor faster	proviral	neutral
MV	FFAR2	0.626842	-0.0743621	1.04673	-0.133576	0.940427	1_minor proviral	5_neutral	proviral	neutral
MV	FGL2	0.865068	-0.131454	0.98399	1.37579	0.885981	1_minor proviral	5_neutral	proviral	neutral
MV	FOS	-0.297399	-0.642274	1.10285	0.520456	0.977016	5_neutral	4_minor faster	neutral	neutral
MV	FPR2	-0.243789	0.918383	1.02309	0.644005	0.961323	5_neutral	1_minor slower	neutral	neutral
MV	GBP1	0.15478	0.74335	1.00257	0.157438	0.972769	5_neutral	1_minor slower	neutral	neutral
MV	GBP3	-0.310323	0.203983	1.03237	0.292451	0.937856	5_neutral	5_neutral	neutral	neutral
MV	GBP4	-0.232713	0.00448972	0.9516	1.82863	0.963825	5_neutral	5_neutral	neutral	neutral
MV	GBP5	0.0332539	-0.362352	1.09631	0.660844	0.980814	5_neutral	5_neutral	neutral	neutral
MV	GLIPR2	-0.510204	-0.824259	1.05329	0.692323	0.977771	4_minor antiviral	4_minor faster	antiviral	neutral
MV	GLS	-0.409325	0.0909173	1.01628	0.569286	0.998311	5_neutral	5_neutral	neutral	neutral
MV	GMPR	0.567751	0.220851	1.02539	1.09062	0.999063	1_minor proviral	5_neutral	proviral	neutral
MV	GPC4	-0.530273	0.189893	0.992011	0.459767	0.98173	4_minor antiviral	5_neutral	antiviral	neutral
MV	GPR141	0.558698	1.9831	0.926298	1.22792	0.995969	1_minor proviral	1_minor slower	proviral	neutral
MV	GPR155	0.492941	0.561189	1.0162	-0.00883553	0.981797	5_neutral	1_minor slower	neutral	neutral
MV	HAPLN3	-1.56176	0.522357	1.0352	0.226067	0.925659	4_minor antiviral	1_minor slower	antiviral	neutral
MV	HAVCR2	-0.38632	-0.712739	1.15617	0.480281	0.989297	5_neutral	4_minor faster	neutral	neutral
MV	HELZ2	-1.93848	-2.69418	1.06825	0.579759	0.984093	4_minor antiviral	3_major faster	antiviral	neutral
MV	HERC5	0.448042	0.403682	1.06749	0.111875	0.975683	5_neutral	5_neutral	neutral	neutral
MV	HERC6	0.395666	1.06684	0.983992	1.23722	0.991527	5_neutral	1_minor slower	neutral	neutral
MV	HES4	-0.811431	0.173154	1.06463	-0.394165	0.95045	4_minor antiviral	5_neutral	antiviral	neutral
MV	HESX1	-0.269537	-0.761025	1.09304	-0.0936267	1.00927	5_neutral	4_minor faster	neutral	neutral
MV	HLA-B	-0.379326	-0.139293	1.10443	-0.0346739	1.00861	5_neutral	5_neutral	neutral	neutral
MV	HLA-C	0.585713	1.06571	0.984137	0.974442	1.01819	1_minor proviral	1_minor slower	proviral	neutral
MV	HMHA1	0.138715	0.193298	1.05551	0.954781	0.97647	5_neutral	5_neutral	neutral	neutral
MV	HSH2D	0.391003	0.242234	1.07689	0.471922	0.989206	5_neutral	5_neutral	neutral	neutral
MV	IDO1	0.593675	0.844128	0.994235	1.12885	0.947007	1_minor proviral	1_minor slower	proviral	neutral
MV	IFI16	-0.225595	-0.653188	1.08944	0.167544	0.951562	5_neutral	4_minor faster	neutral	neutral
MV	IFI27	1.014	0.82513	1.05103	-0.157503	0.967868	1_minor proviral	1_minor slower	proviral	neutral
MV	IFI35	-0.0829256	1.18106	1.01166	0.49557	0.979466	5_neutral	1_minor slower	neutral	neutral
MV	IFI44	-0.617443	-0.121801	1.0972	0.522242	0.984365	4_minor antiviral	5_neutral	antiviral	neutral
MV	IFI44L	0.350665	1.03845	0.979131	0.339372	1.01504	5_neutral	1_minor slower	neutral	neutral
MV	IFI6	-0.200073	-0.194991	1.08463	-0.039977	0.980483	5_neutral	5_neutral	neutral	neutral
MV	IFIH1	-0.387317	-0.556178	1.16133	0.27688	0.993802	5_neutral	4_minor faster	neutral	neutral
MV	IFIT1	1.57676	-0.225517	1.0115	0.776193	0.973253	1_minor proviral	5_neutral	proviral	neutral
MV	IFIT2	1.41369	1.53473	1.02902	0.943557	0.974452	1_minor proviral	1_minor slower	proviral	neutral
MV	IFIT3	2.00481	0.732683	1.04708	0.47284	0.952249	2_major proviral	1_minor slower	proviral	neutral
MV	IFIT5	0.755949	0.714166	0.970429	2.04433	0.973358	1_minor proviral	1_minor slower	proviral	neutral
MV	IFITM1	1.30721	2.76891	0.863707	1.52048	0.908869	1_minor proviral	2_major slower	proviral	neutral
MV	IFITM2	-0.275277	-1.10247	1.04418	1.0389	0.984396	5_neutral	4_minor faster	neutral	neutral
MV	IFITM3	-0.606263	0.0176851	1.0757	0.121192	0.964106	4_minor antiviral	5_neutral	antiviral	neutral
MV	IFNE	-0.475564	-0.388089	1.10559	-0.0453349	0.979644	5_neutral	5_neutral	neutral	neutral
MV	IFNG	-0.229621	0.431002	1.01028	0.628241	0.988448	5_neutral	5_neutral	neutral	neutral
MV	IGF2BP3	-0.0837426	-0.508948	1.09334	0.0911502	1.01071	5_neutral	4_minor faster	neutral	neutral
MV	IL15	-0.0566357	-0.759489	1.11942	0.450945	0.987753	5_neutral	4_minor faster	neutral	neutral
MV	IL15RA	-0.78773	-1.34978	1.14997	0.291177	1.01677	4_minor antiviral	4_minor faster	antiviral	neutral
MV	IL1A	-0.305791	-1.16518	1.16148	-0.494785	0.994288	5_neutral	4_minor faster	neutral	neutral
MV	IL1RN	0.33733	-0.561497	1.07898	0.092325	0.999638	5_neutral	4_minor faster	neutral	neutral
MV	IL4I1	-0.969661	-0.488334	1.0244	0.8476	0.989815	4_minor antiviral	5_neutral	antiviral	neutral
MV	IRF1	0.39633	0.546431	1.02339	0.273592	1.01137	5_neutral	1_minor slower	neutral	neutral
MV	IRF7	0.691601	-0.0593273	1.09313	0.282059	0.967641	1_minor proviral	5_neutral	proviral	neutral
MV	IRF9	4.00988	-1.64353	1.28157	1.03054	0.949934	2_major proviral	4_minor faster	proviral	neutral
MV	IRG1	-0.193432	-0.535225	1.1357	-0.330563	1.01681	5_neutral	4_minor faster	neutral	neutral
MV	ISG15	-1.80233	0.689387	1.04389	-0.754108	1.01654	4_minor antiviral	1_minor slower	antiviral	neutral
MV	ISG20	-0.437715	0.300131	1.07304	0.288174	0.973035	5_neutral	5_neutral	neutral	neutral
MV	ITPKB	0.72735	1.01115	0.974105	1.3721	1.00062	1_minor proviral	1_minor slower	proviral	neutral
MV	KCNE3	-0.353294	-0.930164	1.03685	0.483659	0.973203	5_neutral	4_minor faster	neutral	neutral
MV	KLF7	-0.346912	-0.945262	1.01523	1.37157	1.01231	5_neutral	4_minor faster	neutral	neutral
MV	LAG3	-0.26656	-0.00251281	1.01794	0.727714	0.989285	5_neutral	5_neutral	neutral	neutral
MV	LAMP3	0.505252	0.70911	1.01013	0.494707	0.992119	1_minor proviral	1_minor slower	proviral	neutral
MV	LAP3	0.82085	-0.855851	1.20268	-0.737638	0.999938	1_minor proviral	4_minor faster	proviral	neutral
MV	LGALS3BP	-0.246319	-0.736074	1.12078	-0.106109	0.992269	5_neutral	4_minor faster	neutral	neutral
MV	LGALS9B	-2.03949	0.238223	0.882691	1.0057	0.796056	3_major antiviral	5_neutral	antiviral	neutral
MV	LILRA1	-1.75603	-0.433057	1.09859	0.348616	0.89683	4_minor antiviral	5_neutral	antiviral	neutral
MV	LILRA5	0.472437	-0.258457	1.04458	0.409809	0.983617	5_neutral	5_neutral	neutral	neutral
MV	LRCH2	-0.851216	-1.02077	1.05407	0.504054	0.941314	4_minor antiviral	4_minor faster	antiviral	neutral
MV	LRRC25	-0.474707	-0.244704	1.109	-0.30983	0.990208	5_neutral	5_neutral	neutral	neutral
MV	LY6D	-0.267014	1.74313	0.97509	0.686762	0.950639	5_neutral	1_minor slower	neutral	neutral
MV	LY6E	-1.57384	-2.2139	1.23273	-0.205483	0.964041	4_minor antiviral	3_major faster	antiviral	neutral
MV	MAP3K1	-0.882213	-0.699509	1.02251	0.708842	0.985551	4_minor antiviral	4_minor faster	antiviral	neutral
MV	MAVS	2.23519	3.36055	0.917633	-1114.31	0.95419	2_major proviral	2_major slower	proviral	neutral
MV	MBD4	-0.00879226	0.764693	1.05098	-0.25998	0.97337	5_neutral	1_minor slower	neutral	neutral
MV	MCM2	1.00034	0.0507121	1.09144	0.896434	0.955595	1_minor proviral	5_neutral	proviral	neutral
MV	MNDA	0.76377	0.157441	1.06474	0.651859	1.01033	1_minor proviral	5_neutral	proviral	neutral
MV	MS4A4A	-0.231348	0.741635	0.968731	1.42949	0.955456	5_neutral	1_minor slower	neutral	neutral
MV	MSR1	-1.27811	-1.26645	0.948841	233.989	0.836162	4_minor antiviral	4_minor faster	antiviral	neutral
MV	MT1H	-0.604217	0.850734	0.85101	-259.116	0.953563	4_minor antiviral	1_minor slower	antiviral	neutral
MV	MT1HL1	-0.74174	-0.866835	1.04031	182.859	0.942038	4_minor antiviral	4_minor faster	antiviral	neutral
MV	MT1M	-1.56911	-2.02073	1.02216	278.159	0.957828	4_minor antiviral	3_major faster	antiviral	neutral
MV	MT2A	-0.582071	-0.764926	0.986066	512.642	0.921084	4_minor antiviral	4_minor faster	antiviral	neutral
MV	MX1	0.00857423	-0.452161	0.957756	391.852	0.918631	5_neutral	5_neutral	neutral	neutral
MV	MX2	-0.383354	0.0735798	0.940177	3.3154	0.944615	5_neutral	5_neutral	neutral	neutral
MV	MYCL	-0.107542	-0.323418	0.963581	348.548	0.965644	5_neutral	5_neutral	neutral	neutral
MV	MYD88	-0.975314	-0.437883	0.943173	-171.324	0.867224	4_minor antiviral	5_neutral	antiviral	neutral
MV	NCOA7	-0.0826178	0.234657	0.835024	-443.104	0.872688	5_neutral	5_neutral	neutral	neutral
MV	NEXN	0.0407892	0.393166	0.950244	-201.904	0.911402	5_neutral	5_neutral	neutral	neutral
MV	NKX3-1	-0.419163	1.67198	0.840686	-195.69	0.844986	5_neutral	1_minor slower	neutral	neutral
MV	NMI	0.470316	1.09715	0.848797	-194.446	0.93295	5_neutral	1_minor slower	neutral	neutral
MV	NT5C3A	0.381038	0.337946	0.965916	-208.355	1.01592	5_neutral	5_neutral	neutral	neutral
MV	NUPR1	-1.15284	-1.02372	1.10497	639.466	0.965082	4_minor antiviral	4_minor faster	antiviral	neutral
MV	OAS1	0.252408	0.124971	1.00065	-114.901	0.964031	5_neutral	5_neutral	neutral	neutral
MV	OAS2	-0.25774	0.647481	0.933304	-214.642	0.959684	5_neutral	1_minor slower	neutral	neutral
MV	OAS3	0.535336	0.133405	1.05378	477.624	0.986017	1_minor proviral	5_neutral	proviral	neutral
MV	OASL	-0.618478	-1.60315	0.999342	202.277	0.996687	4_minor antiviral	4_minor faster	antiviral	neutral
MV	OGFR	-0.389536	-0.0645321	0.960517	-503.431	1.04809	5_neutral	5_neutral	neutral	neutral
MV	P2RY14	0.549951	0.226763	1.00813	123.696	0.988477	1_minor proviral	5_neutral	proviral	neutral
MV	PALM2-AKAP2	-0.258091	-0.759691	1.0196	725.163	1.01862	5_neutral	4_minor faster	neutral	neutral
MV	PAQR8	0.478255	1.22485	1.02867	142.766	0.99673	5_neutral	1_minor slower	neutral	neutral
MV	PARP10	-0.36994	-0.354914	0.913368	-419.811	0.901625	5_neutral	5_neutral	neutral	neutral
MV	PARP11	9.16073	5.14962	0.850829	-540.721	0.957977	2_major proviral	2_major slower	proviral	neutral
MV	PARP12	0.488176	-0.59732	0.998086	149.078	1.0473	5_neutral	4_minor faster	neutral	neutral
MV	PARP14	0.165924	-0.625954	1.07512	-182.133	1.05792	5_neutral	4_minor faster	neutral	neutral
MV	PARP9	0.829004	0.822208	1.02051	277.911	1.05675	1_minor proviral	1_minor slower	proviral	neutral
MV	PCDH17	0.00313145	-0.0890129	1.17345	50.8801	1.04559	5_neutral	5_neutral	neutral	neutral
MV	PDCD1LG2	-0.190852	-1.12987	1.04626	279.169	0.997766	5_neutral	4_minor faster	neutral	neutral
MV	PDZD2	2.83394	1.21916	0.991971	-51.7074	1.05609	2_major proviral	1_minor slower	proviral	neutral
MV	PGAP1	0.583346	-0.267928	1.08173	333.751	1.08208	1_minor proviral	5_neutral	proviral	neutral
MV	PHF11	0.221656	-0.479245	1.02333	121.466	1.06141	5_neutral	5_neutral	neutral	neutral
MV	PID1	1.14925	-0.288063	0.981873	-338.275	1.05185	1_minor proviral	5_neutral	proviral	neutral
MV	PIWIL4	-0.216576	-0.24578	0.99514	-627.343	1.04931	5_neutral	5_neutral	neutral	neutral
MV	PLEKHA4	-0.292049	0.942672	0.886727	-598.295	0.926658	5_neutral	1_minor slower	neutral	neutral
MV	PLSCR1	1.11173	0.411387	0.92543	654.269	0.963979	1_minor proviral	5_neutral	proviral	neutral
MV	PLXDC2	1.85312	-0.24034	1.0242	-425.451	1.06804	1_minor proviral	5_neutral	proviral	neutral
MV	PMAIP1	-0.018021	-1.13399	1.16048	158.528	1.065	5_neutral	4_minor faster	neutral	neutral
MV	PNPT1	0.805045	0.306912	0.966645	-151.04	1.0177	1_minor proviral	5_neutral	proviral	neutral
MV	POLD1	0.32576	-0.62128	1.12456	982.707	1.11522	5_neutral	4_minor faster	neutral	neutral
MV	POLI	4.50213	1.44043	0.747775	-2107.29	1.23938	2_major proviral	1_minor slower	proviral	neutral
MV	PSMB8	1.82391	0.566678	0.954118	-827.026	1.01461	1_minor proviral	1_minor slower	proviral	neutral
MV	RASA2	0.351508	-0.606004	0.934216	-307.655	0.92941	5_neutral	4_minor faster	neutral	neutral
MV	RASGEF1B	0.317302	-0.501827	0.972696	-204.846	1.04087	5_neutral	4_minor faster	neutral	neutral
MV	RASGRP3	-0.168795	-1.11005	1.16773	84.6667	1.09858	5_neutral	4_minor faster	neutral	neutral
MV	RGL1	0.346185	0.983312	0.901258	17.2265	1.09446	5_neutral	1_minor slower	neutral	neutral
MV	RGS1	-0.375234	0.0368001	0.988473	-8.0494	1.05245	5_neutral	5_neutral	neutral	neutral
MV	RHBDD2	-0.0320042	0.0914008	0.980974	-106.568	1.04814	5_neutral	5_neutral	neutral	neutral
MV	RIN2	0.513168	-0.829173	1.18985	468.289	1.02224	1_minor proviral	4_minor faster	proviral	neutral
MV	RNF213	0.444781	-0.229877	1.11435	1002.44	1.0888	5_neutral	5_neutral	neutral	neutral
MV	RSAD2	-0.311045	-0.64478	1.02251	120.4	0.95917	5_neutral	4_minor faster	neutral	neutral
MV	RTCB	-1.35041	-0.00426325	0.97492	-46.2274	0.939324	4_minor antiviral	5_neutral	antiviral	neutral
MV	RTP4	0.0676529	-0.304702	1.11736	989.596	1.03379	5_neutral	5_neutral	neutral	neutral
MV	RUFY4	0.395042	0.50209	0.866874	-766.486	0.902059	5_neutral	1_minor slower	neutral	neutral
MV	S100A4	-0.506392	-0.473502	0.961475	-661.994	0.951952	4_minor antiviral	5_neutral	antiviral	neutral
MV	SAMD9	0.0769816	-0.013176	0.963194	-418.566	1.02674	5_neutral	5_neutral	neutral	neutral
MV	SAMD9L	-0.321359	-0.925468	1.14109	-131.104	1.03882	5_neutral	4_minor faster	neutral	neutral
MV	SAMHD1	-0.245422	-1.16972	1.14074	-99.4125	1.04425	5_neutral	4_minor faster	neutral	neutral
MV	SDS	-0.71191	-1.03873	1.07375	-275.152	1.0586	4_minor antiviral	4_minor faster	antiviral	neutral
MV	SECTM1	-0.893393	-2.08204	1.29179	704.56	1.01539	4_minor antiviral	3_major faster	antiviral	neutral
MV	SLAMF7	-0.143901	-0.710121	0.929332	-80.2531	0.963343	5_neutral	4_minor faster	neutral	neutral
MV	SLC11A1	0.532668	1.09161	0.895598	-807.751	1.05067	1_minor proviral	1_minor slower	proviral	neutral
MV	SLC15A3	-0.0829337	-0.104591	1.06366	-915.926	1.04652	5_neutral	5_neutral	neutral	neutral
MV	SLC16A10	0.326236	0.406784	0.964023	187.139	1.03817	5_neutral	5_neutral	neutral	neutral
MV	SLC1A5	0.243924	-0.505695	1.01243	407.167	1.0823	5_neutral	4_minor faster	neutral	neutral
MV	SLC25A28	0.0200823	-0.653062	1.11322	905.479	0.99204	5_neutral	4_minor faster	neutral	neutral
MV	SLFN12L	-0.354858	-1.21141	1.06378	259.48	1.01148	5_neutral	4_minor faster	neutral	neutral
MV	SLFN5	-0.303114	-1.01425	1.19796	799.941	1.0259	5_neutral	4_minor faster	neutral	neutral
MV	SOCS1	-0.224763	-0.00271786	1.04336	21.6939	1.06065	5_neutral	5_neutral	neutral	neutral
MV	SP100	-0.201761	-0.497792	1.08903	-413.328	1.07088	5_neutral	5_neutral	neutral	neutral
MV	SP110	-0.56535	-0.961468	0.988973	-448.76	1.08358	4_minor antiviral	4_minor faster	antiviral	neutral
MV	SREK1IP1	0.559511	0.389251	0.982188	204.399	0.993752	1_minor proviral	5_neutral	proviral	neutral
MV	SSB	-0.577229	0.454039	1.03981	0.414138	0.913456	4_minor antiviral	5_neutral	antiviral	neutral
MV	ST14	-0.475834	-0.134028	1.04981	0.0798984	0.912546	5_neutral	5_neutral	neutral	neutral
MV	STAB1	-0.132509	0.0962173	1.01973	0.296047	0.918427	5_neutral	5_neutral	neutral	neutral
MV	STAP1	-0.00198655	0.171732	1.01094	1.13345	0.936442	5_neutral	5_neutral	neutral	neutral
MV	STAT1	0.801774	-1.47114	1.30949	-144.581	0.971409	1_minor proviral	4_minor faster	proviral	neutral
MV	STAT2	0.263315	-2.18099	1.50264	-2.7005	0.929369	5_neutral	3_major faster	neutral	neutral
MV	TAP1	-0.806426	-0.674795	1.01203	0.832357	0.965697	4_minor antiviral	4_minor faster	antiviral	neutral
MV	TAP2	-0.123753	1.14041	0.884828	1.95196	0.930691	5_neutral	1_minor slower	neutral	neutral
MV	TDO2	0.188289	-0.681739	1.11391	0.759288	0.915463	5_neutral	4_minor faster	neutral	neutral
MV	TDRD7	-0.0903194	0.996261	0.933345	2.26039	0.944547	5_neutral	1_minor slower	neutral	neutral
MV	TIFA	0.0420128	-0.507389	1.14033	0.912594	0.909162	5_neutral	4_minor faster	neutral	neutral
MV	TLR3	-0.386508	-0.154922	1.05838	0.605048	0.901418	5_neutral	5_neutral	neutral	neutral
MV	TLR7	-0.867957	-1.11071	1.03981	1.55128	0.959177	4_minor antiviral	4_minor faster	antiviral	neutral
MV	TMEM140	-0.600966	-0.96949	1.06442	1.04233	0.933776	4_minor antiviral	4_minor faster	antiviral	neutral
MV	TMEM217	-0.361395	-0.857849	1.05237	0.953457	0.958214	5_neutral	4_minor faster	neutral	neutral
MV	TMEM62	-0.586211	-1.33038	1.16245	0.156952	0.953925	4_minor antiviral	4_minor faster	antiviral	neutral
MV	TNFRSF1B	-0.143634	-0.292199	1.02608	0.734518	0.954292	5_neutral	5_neutral	neutral	neutral
MV	TNFSF10	-0.862552	-1.05459	1.12469	0.305407	0.969583	4_minor antiviral	4_minor faster	antiviral	neutral
MV	TNFSF13B	-0.890349	-0.85651	1.01538	1.10969	0.917676	4_minor antiviral	4_minor faster	antiviral	neutral
MV	TNFSF18	-1.08783	-1.13223	1.07035	0.498345	0.954987	4_minor antiviral	4_minor faster	antiviral	neutral
MV	TNFSF8	-0.875276	-1.05858	1.06152	1.16763	0.912329	4_minor antiviral	4_minor faster	antiviral	neutral
MV	TRAF3IP3	-0.561888	-1.18805	1.09904	0.514742	0.947739	4_minor antiviral	4_minor faster	antiviral	neutral
MV	TRANK1	-0.540798	-0.687816	1.02203	0.774103	0.954537	4_minor antiviral	4_minor faster	antiviral	neutral
MV	TRIM21	-0.88119	-0.77837	0.974051	1.71602	0.916602	4_minor antiviral	4_minor faster	antiviral	neutral
MV	TRIM22	-1.08531	-1.59076	1.12308	0.11603	0.928675	4_minor antiviral	4_minor faster	antiviral	neutral
MV	TRIM25	-1.51563	-0.264035	1.07355	0.0269875	0.962729	4_minor antiviral	5_neutral	antiviral	neutral
MV	TRIM38	-0.432409	-0.934736	1.02369	0.533113	0.970978	5_neutral	4_minor faster	neutral	neutral
MV	TRIM5	-0.644163	-1.27221	1.1007	0.910816	0.95276	4_minor antiviral	4_minor faster	antiviral	neutral
MV	TRIM69	-0.237333	-0.155729	1.07632	0.0393672	0.957535	5_neutral	5_neutral	neutral	neutral
MV	TYMP	-0.80218	-0.848112	1.07552	0.367445	0.963519	4_minor antiviral	4_minor faster	antiviral	neutral
MV	UBA7	-0.335192	-1.26033	1.06445	1.47847	0.983739	5_neutral	4_minor faster	neutral	neutral
MV	UBN2	-0.722617	-0.488913	1.0424	0.86591	0.942256	4_minor antiviral	5_neutral	antiviral	neutral
MV	UBQLNL	-0.447676	-0.434351	1.07168	0.653783	0.958583	5_neutral	5_neutral	neutral	neutral
MV	VCAN	-0.692484	-0.780463	1.07828	0.946794	0.926515	4_minor antiviral	4_minor faster	antiviral	neutral
MV	WARS1	-0.136051	-0.785498	1.06605	0.965605	0.963846	5_neutral	4_minor faster	neutral	neutral
MV	XAF1	-0.975284	-0.855206	1.1318	0.0303751	0.956883	4_minor antiviral	4_minor faster	antiviral	neutral
MV	ZADH2	-0.332349	-0.201334	1.05426	0.421946	0.958444	5_neutral	5_neutral	neutral	neutral
MV	ZBP1	-0.140013	-0.84229	1.12806	1.43486	0.974184	5_neutral	4_minor faster	neutral	neutral
MV	ZBTB48	-0.710775	-0.827788	1.13651	0.163104	0.967508	4_minor antiviral	4_minor faster	antiviral	neutral
MV	ZC3HAV1	-1.00296	-0.800004	1.08583	0.921169	0.94727	4_minor antiviral	4_minor faster	antiviral	neutral
MV	ZMAT3	-0.565664	-0.852486	1.09746	0.598944	0.943577	4_minor antiviral	4_minor faster	antiviral	neutral
MV	ZNF44	-0.779875	-1.06345	1.14118	-0.175396	0.948833	4_minor antiviral	4_minor faster	antiviral	neutral
MV	ZNF516	-0.932547	-1.55865	1.21967	-0.656915	0.944084	4_minor antiviral	4_minor faster	antiviral	neutral
MV	ZNFX1	-0.799984	-0.781014	1.04869	0.538457	0.954299	4_minor antiviral	4_minor faster	antiviral	neutral
RVFV	AC005013.1	-1.64815	1.46361	0.976454	0.802667	0.833901	4_minor antiviral	1_minor slower	antiviral	neutral
RVFV	ACO1	-0.217122	0.728756	0.994125	1.02589	0.895317	5_neutral	1_minor slower	neutral	neutral
RVFV	ADAM12	-0.93144	1.30398	1.01787	0.808973	0.904315	4_minor antiviral	1_minor slower	antiviral	neutral
RVFV	ADAMDEC1	-1.65188	1.08346	0.990945	0.718871	0.917905	4_minor antiviral	1_minor slower	antiviral	neutral
RVFV	ADAR	-1.43613	1.14008	0.990831	0.7953	0.899819	4_minor antiviral	1_minor slower	antiviral	neutral
RVFV	ADORA3	-1.2726	1.19828	1.01599	0.722728	0.871857	4_minor antiviral	1_minor slower	antiviral	neutral
RVFV	AIM2	-0.134991	0.813584	0.96976	1.13399	0.911412	5_neutral	1_minor slower	neutral	neutral
RVFV	AKAP2	-0.340916	0.813975	0.966828	1.12103	0.932558	5_neutral	1_minor slower	neutral	neutral
RVFV	ALOX5AP	-1.08685	0.91069	0.986674	0.841487	0.923388	4_minor antiviral	1_minor slower	antiviral	neutral
RVFV	ANKRD22	-1.24981	0.835887	1.0311	0.721719	0.924921	4_minor antiviral	1_minor slower	antiviral	neutral
RVFV	APOBEC3A	-1.36714	1.13448	1.01885	0.705729	0.886826	4_minor antiviral	1_minor slower	antiviral	neutral
RVFV	APOBEC3G	-0.558607	0.472772	0.977316	1.02865	0.909826	4_minor antiviral	5_neutral	antiviral	neutral
RVFV	APOL1	0.319847	-0.403373	0.986809	1.28633	0.972314	5_neutral	5_neutral	neutral	neutral
RVFV	APOL2	-0.0423209	-0.0811515	1.01881	1.03474	0.98641	5_neutral	5_neutral	neutral	neutral
RVFV	APOL3	-0.778505	0.0977621	0.989872	0.99994	0.959184	4_minor antiviral	5_neutral	antiviral	neutral
RVFV	APOL4	-0.775123	-0.00204086	1.02868	0.828609	0.942153	4_minor antiviral	5_neutral	antiviral	neutral
RVFV	APOL6	-0.420021	-0.100029	0.997153	1.11465	0.97527	5_neutral	5_neutral	neutral	neutral
RVFV	ARAP1	0.137894	0.73665	0.912043	1.6181	0.952131	5_neutral	1_minor slower	neutral	neutral
RVFV	ARL9	-0.0543386	0.0461875	0.974672	1.24136	0.961356	5_neutral	5_neutral	neutral	neutral
RVFV	ASGR1	-0.165929	-0.321233	1.01023	1.08336	0.953847	5_neutral	5_neutral	neutral	neutral
RVFV	ATF3	0.0755439	-0.112609	0.984404	1.238	0.996326	5_neutral	5_neutral	neutral	neutral
RVFV	ATF7IP	-0.30759	0.152885	0.973681	1.18472	0.993119	5_neutral	5_neutral	neutral	neutral
RVFV	ATXN1	-0.762294	0.579427	0.984948	0.947409	0.929304	4_minor antiviral	1_minor slower	antiviral	neutral
RVFV	BATF	-0.827537	0.0817699	1.00934	0.883313	0.904113	4_minor antiviral	5_neutral	antiviral	neutral
RVFV	BATF2	-0.183102	-0.233934	0.967667	1.33545	0.95689	5_neutral	5_neutral	neutral	neutral
RVFV	BORCS8	-0.858381	-0.486121	1.03061	0.966308	0.97913	4_minor antiviral	5_neutral	antiviral	neutral
RVFV	BRD3	0.029579	-0.481532	0.999104	1.19087	0.944477	5_neutral	5_neutral	neutral	neutral
RVFV	BST2	-0.162617	0.237002	0.987579	1.18946	0.92095	5_neutral	5_neutral	neutral	neutral
RVFV	C19orf66	-0.403356	-0.24867	1.00248	1.07671	0.974404	5_neutral	5_neutral	neutral	neutral
RVFV	C6orf100	0.282064	-0.146337	0.952467	1.51682	1.00497	5_neutral	5_neutral	neutral	neutral
RVFV	C9orf91	-0.486152	0.237084	0.970868	1.12632	0.947392	5_neutral	5_neutral	neutral	neutral
RVFV	CAPN15	0.31789	-0.379245	1.01902	1.17631	0.978018	5_neutral	5_neutral	neutral	neutral
RVFV	CASP1	-0.0282997	-0.411004	1.01542	1.07544	0.990426	5_neutral	5_neutral	neutral	neutral
RVFV	CBFA2T3	0.300379	-0.700345	1.03442	1.11502	0.996681	5_neutral	4_minor faster	neutral	neutral
RVFV	CCL13	-0.649994	-0.601209	1.0399	0.878897	0.996425	4_minor antiviral	4_minor faster	antiviral	neutral
RVFV	CCL2	-1.12755	0.491181	1.00521	0.813207	0.938028	4_minor antiviral	5_neutral	antiviral	neutral
RVFV	CCL24	-0.900646	0.380165	0.980784	0.950709	0.869998	4_minor antiviral	5_neutral	antiviral	neutral
RVFV	CCL7	0.144128	-0.666043	0.977442	1.3891	1.0024	5_neutral	4_minor faster	neutral	neutral
RVFV	CCL8	0.179575	-0.753611	0.992223	1.33662	0.969951	5_neutral	4_minor faster	neutral	neutral
RVFV	CCNA1	-0.41026	-0.412714	1.00567	1.0658	0.991962	5_neutral	5_neutral	neutral	neutral
RVFV	CCR1	0.122035	-0.403553	0.974619	1.32501	1.00714	5_neutral	5_neutral	neutral	neutral
RVFV	CCR2	-0.38348	-0.0584416	0.982413	1.11435	1.00764	5_neutral	5_neutral	neutral	neutral
RVFV	CD180	0.745337	0.147745	0.912944	1.95713	0.946226	1_minor proviral	5_neutral	proviral	neutral
RVFV	CD274	0.637809	-0.25934	0.975192	1.48472	0.968102	1_minor proviral	5_neutral	proviral	neutral
RVFV	CD38	0.167012	-0.19259	0.968156	1.3691	0.978889	5_neutral	5_neutral	neutral	neutral
RVFV	CD69	0.206972	-0.693283	0.976	1.48294	1.01662	5_neutral	4_minor faster	neutral	neutral
RVFV	CD80	-0.317756	0.0976093	0.956165	1.21638	1.00234	5_neutral	5_neutral	neutral	neutral
RVFV	CEACAM1	-0.903593	0.460303	1.00728	0.848898	0.925802	4_minor antiviral	5_neutral	antiviral	neutral
RVFV	CFB	-0.828656	0.462208	1.01702	0.844	0.887765	4_minor antiviral	5_neutral	antiviral	neutral
RVFV	CFHR1	-0.446036	-0.649101	1.02901	0.979393	0.957002	5_neutral	4_minor faster	neutral	neutral
RVFV	CH25H	0.0762171	-0.965844	1.01571	1.23355	0.967812	5_neutral	4_minor faster	neutral	neutral
RVFV	CHST2	-0.0512433	-0.541696	1.02186	1.06563	0.967999	5_neutral	4_minor faster	neutral	neutral
RVFV	CLEC5A	0.164457	-0.801548	1.00995	1.25613	0.992921	5_neutral	4_minor faster	neutral	neutral
RVFV	CLECL1	0.607403	-0.422839	0.946268	1.85651	0.988573	1_minor proviral	5_neutral	proviral	neutral
RVFV	CMKLR1	1.37578	0.388034	0.885869	2.35146	0.973656	1_minor proviral	5_neutral	proviral	neutral
RVFV	CMPK2	0.0497468	-0.748146	1.03803	1.07885	0.973898	5_neutral	4_minor faster	neutral	neutral
RVFV	CNP	0.163314	-0.873803	0.986189	1.40788	0.985466	5_neutral	4_minor faster	neutral	neutral
RVFV	CTAGE1	0.619877	-0.593712	0.98044	1.43774	1.01389	1_minor proviral	4_minor faster	proviral	neutral
RVFV	CX3CR1	0.375465	-0.794484	1.02775	1.20828	0.968797	5_neutral	4_minor faster	neutral	neutral
RVFV	CXCL10	-1.11743	0.87151	0.988871	0.828666	0.964366	4_minor antiviral	1_minor slower	antiviral	neutral
RVFV	CXCL11	-0.494763	0.341759	0.968313	1.09237	0.941873	5_neutral	5_neutral	neutral	neutral
RVFV	CXCL3	1.10154	-0.848276	0.995794	1.63736	0.97213	1_minor proviral	4_minor faster	proviral	neutral
RVFV	CXCL9	0.76879	-1.17101	0.994761	1.53594	0.991339	1_minor proviral	4_minor faster	proviral	neutral
RVFV	CYP2J2	0.610865	-1.10081	1.00926	1.41661	0.999214	1_minor proviral	4_minor faster	proviral	neutral
RVFV	DCT	0.923311	-1.13068	1.03942	1.31989	1.00607	1_minor proviral	4_minor faster	proviral	neutral
RVFV	DDX58	1.62176	0.470427	0.894247	2.23048	1.03702	1_minor proviral	5_neutral	proviral	neutral
RVFV	DDX60	2.27549	-0.321212	0.959475	2.04003	1.00125	2_major proviral	5_neutral	proviral	neutral
RVFV	DDX60L	0.857902	-1.10584	0.990624	1.61707	1.01734	1_minor proviral	4_minor faster	proviral	neutral
RVFV	DEFB1	0.941523	-0.566594	0.986448	1.52622	1.01923	1_minor proviral	4_minor faster	proviral	neutral
RVFV	DHX58	1.26469	-0.485918	0.989837	1.52169	1.0089	1_minor proviral	5_neutral	proviral	neutral
RVFV	DOK1	0.398914	-0.18874	0.9657	1.41868	0.952555	5_neutral	5_neutral	neutral	neutral
RVFV	DOK2	-0.544985	0.664514	1.0101	0.906276	0.935438	4_minor antiviral	1_minor slower	antiviral	neutral
RVFV	DOK3	-1.08337	0.209322	0.977938	0.979838	0.857103	4_minor antiviral	5_neutral	antiviral	neutral
RVFV	DTX3L	-0.266271	-0.26018	0.973201	1.23551	0.956949	5_neutral	5_neutral	neutral	neutral
RVFV	DUSP7	0.198203	-0.436025	0.985374	1.30368	0.954203	5_neutral	5_neutral	neutral	neutral
RVFV	EIF2AK2	5.88809	2.78212	0.867265	2.78655	0.979682	2_major proviral	2_major slower	proviral	neutral
RVFV	EMP1	0.378702	-0.823609	1.0053	1.35585	1.00799	5_neutral	4_minor faster	neutral	neutral
RVFV	EMR3	-0.077715	-1.18112	1.0321	1.15172	0.962406	5_neutral	4_minor faster	neutral	neutral
RVFV	ENG	0.562098	-0.324435	0.997761	1.30011	0.985813	1_minor proviral	5_neutral	proviral	neutral
RVFV	ENPP2	0.322899	-0.795833	1.0004	1.32225	0.948269	5_neutral	4_minor faster	neutral	neutral
RVFV	EPHB2	-0.103965	-0.634302	1.01297	1.1524	0.945835	5_neutral	4_minor faster	neutral	neutral
RVFV	EPSTI1	-0.00242717	-0.425105	0.984361	1.26217	0.972417	5_neutral	5_neutral	neutral	neutral
RVFV	ETV7	-0.440578	-0.360069	0.988324	1.14858	0.927512	5_neutral	5_neutral	neutral	neutral
RVFV	EVI2A	-0.971213	0.435286	1.03742	0.725241	0.922163	4_minor antiviral	5_neutral	antiviral	neutral
RVFV	EZH1	0.30486	0.872277	0.976021	1.18392	0.97873	5_neutral	1_minor slower	neutral	neutral
RVFV	FABP4	1.19513	0.324889	0.973232	1.54193	0.975488	1_minor proviral	5_neutral	proviral	neutral
RVFV	FAM105A	0.848604	0.185742	0.997365	1.31591	0.965257	1_minor proviral	5_neutral	proviral	neutral
RVFV	FAM107A	1.04039	0.227824	0.984388	1.55788	0.963337	1_minor proviral	5_neutral	proviral	neutral
RVFV	FAM110A	0.972305	0.27894	0.971289	1.63195	0.976804	1_minor proviral	5_neutral	proviral	neutral
RVFV	FAM20A	0.479927	0.464547	0.979175	1.28555	0.948496	5_neutral	5_neutral	neutral	neutral
RVFV	FAM46A	2.52902	0.118672	0.962173	2.43404	0.955059	2_major proviral	5_neutral	proviral	neutral
RVFV	FAM72A	1.16339	-0.00250253	1.00196	1.48161	0.946928	1_minor proviral	5_neutral	proviral	neutral
RVFV	FBXO6	1.14204	0.113906	0.998424	1.61024	0.937388	1_minor proviral	5_neutral	proviral	neutral
RVFV	FCAR	1.6018	0.132971	0.987003	1.76989	0.928603	1_minor proviral	5_neutral	proviral	neutral
RVFV	FFAR2	1.30993	-0.406293	0.972647	2.07227	0.940427	1_minor proviral	5_neutral	proviral	neutral
RVFV	FGL2	0.828829	0.870383	0.987877	1.23071	0.885981	1_minor proviral	1_minor slower	proviral	neutral
RVFV	FOS	-0.17443	0.00861831	1.00525	1.09428	0.977016	5_neutral	5_neutral	neutral	neutral
RVFV	FPR2	-0.546716	-0.873536	1.02951	1.06241	0.961323	4_minor antiviral	4_minor faster	antiviral	neutral
RVFV	GBP1	-0.635731	-0.229876	1.01836	0.936571	0.972769	4_minor antiviral	5_neutral	antiviral	neutral
RVFV	GBP3	-0.192359	-0.600801	1.01676	1.12529	0.937856	5_neutral	4_minor faster	neutral	neutral
RVFV	GBP4	-0.514373	-0.355079	1.02046	0.983556	0.963825	4_minor antiviral	5_neutral	antiviral	neutral
RVFV	GBP5	-0.361371	-0.423296	1.0211	1.04941	0.980814	5_neutral	5_neutral	neutral	neutral
RVFV	GLIPR2	0.00125967	0.573983	0.95695	1.26157	0.977771	5_neutral	1_minor slower	neutral	neutral
RVFV	GLS	-0.238202	0.430732	0.995211	1.06841	0.998311	5_neutral	5_neutral	neutral	neutral
RVFV	GMPR	-0.193033	-0.466777	1.01442	1.10766	0.999063	5_neutral	5_neutral	neutral	neutral
RVFV	GPC4	-0.126103	-0.468431	0.967176	1.36005	0.98173	5_neutral	5_neutral	neutral	neutral
RVFV	GPR141	0.102334	-0.701694	0.99338	1.33734	0.995969	5_neutral	4_minor faster	neutral	neutral
RVFV	GPR155	-0.410545	0.380586	0.961984	1.15583	0.981797	5_neutral	5_neutral	neutral	neutral
RVFV	HAPLN3	-0.603479	-0.0221892	0.936947	1.32739	0.925659	4_minor antiviral	5_neutral	antiviral	neutral
RVFV	HAVCR2	-0.370667	-0.50211	0.997778	1.13834	0.989297	5_neutral	4_minor faster	neutral	neutral
RVFV	HELZ2	0.928041	-1.10191	0.903023	2.46236	0.984093	1_minor proviral	4_minor faster	proviral	neutral
RVFV	HERC5	-0.294856	-0.14325	1.00845	1.06131	0.975683	5_neutral	5_neutral	neutral	neutral
RVFV	HERC6	-0.222165	-0.285365	1.02443	1.05203	0.991527	5_neutral	5_neutral	neutral	neutral
RVFV	HES4	-0.226567	0.233574	0.943883	1.32368	0.95045	5_neutral	5_neutral	neutral	neutral
RVFV	HESX1	0.547669	-0.168709	0.95938	1.49605	1.00927	1_minor proviral	5_neutral	proviral	neutral
RVFV	HLA-B	-0.187161	-0.648992	1.01729	1.14444	1.00861	5_neutral	4_minor faster	neutral	neutral
RVFV	HLA-C	-0.0437067	-0.410035	1.01787	1.14246	1.01819	5_neutral	5_neutral	neutral	neutral
RVFV	HMHA1	-0.236889	-0.313556	1.02182	1.04891	0.97647	5_neutral	5_neutral	neutral	neutral
RVFV	HSH2D	-0.103443	-0.732271	1.02582	1.14267	0.989206	5_neutral	4_minor faster	neutral	neutral
RVFV	IDO1	-0.552911	-0.233279	1.03433	0.949442	0.947007	4_minor antiviral	5_neutral	antiviral	neutral
RVFV	IFI16	-0.447566	-0.451989	1.02032	0.993547	0.951562	5_neutral	5_neutral	neutral	neutral
RVFV	IFI27	0.0341021	-0.972251	1.02557	1.2273	0.967868	5_neutral	4_minor faster	neutral	neutral
RVFV	IFI35	0.138546	-1.02244	1.00585	1.37196	0.979466	5_neutral	4_minor faster	neutral	neutral
RVFV	IFI44	-0.0700007	-0.889825	1.04697	1.08949	0.984365	5_neutral	4_minor faster	neutral	neutral
RVFV	IFI44L	-0.112804	-0.677166	1.05517	0.987989	1.01504	5_neutral	4_minor faster	neutral	neutral
RVFV	IFI6	-0.217615	-0.0817046	1.00186	1.09584	0.980483	5_neutral	5_neutral	neutral	neutral
RVFV	IFIH1	0.0118639	-0.205486	0.957594	1.44155	0.993802	5_neutral	5_neutral	neutral	neutral
RVFV	IFIT1	0.272786	0.0212686	0.93652	1.5498	0.973253	5_neutral	5_neutral	neutral	neutral
RVFV	IFIT2	1.1546	0.692369	0.855462	2.2337	0.974452	1_minor proviral	1_minor slower	proviral	neutral
RVFV	IFIT3	1.4099	0.91697	0.810685	2.62041	0.952249	1_minor proviral	1_minor slower	proviral	neutral
RVFV	IFIT5	-0.0253484	-0.84768	1.02576	1.17464	0.973358	5_neutral	4_minor faster	neutral	neutral
RVFV	IFITM1	-0.206609	-0.104679	0.994408	1.16077	0.908869	5_neutral	5_neutral	neutral	neutral
RVFV	IFITM2	-0.672925	0.238361	0.988142	1.00298	0.984396	4_minor antiviral	5_neutral	antiviral	neutral
RVFV	IFITM3	0.0644919	-1.16567	0.943181	1.77318	0.964106	5_neutral	4_minor faster	neutral	neutral
RVFV	IFNE	-0.311755	-0.635053	1.01301	1.11653	0.979644	5_neutral	4_minor faster	neutral	neutral
RVFV	IFNG	-0.261913	-0.459104	0.96813	1.34238	0.988448	5_neutral	5_neutral	neutral	neutral
RVFV	IGF2BP3	-0.00268289	-0.784867	1.03403	1.15104	1.01071	5_neutral	4_minor faster	neutral	neutral
RVFV	IL15	-0.31428	-0.509534	1.02104	1.05745	0.987753	5_neutral	4_minor faster	neutral	neutral
RVFV	IL15RA	0.971557	-0.528081	0.964983	1.69639	1.01677	1_minor proviral	4_minor faster	proviral	neutral
RVFV	IL1A	-0.299309	-0.664619	0.989095	1.26957	0.994288	5_neutral	4_minor faster	neutral	neutral
RVFV	IL1RN	-0.572061	-1.20964	1.02339	1.16326	0.999638	4_minor antiviral	4_minor faster	antiviral	neutral
RVFV	IL4I1	-0.358052	-1.12135	0.991409	1.33902	0.989815	5_neutral	4_minor faster	neutral	neutral
RVFV	IRF1	-0.340688	-0.607429	1.03218	1.02347	1.01137	5_neutral	4_minor faster	neutral	neutral
RVFV	IRF7	-0.717474	-0.177556	1.02332	0.887704	0.967641	4_minor antiviral	5_neutral	antiviral	neutral
RVFV	IRF9	7.5106	3.19376	0.459658	14.0069	0.949934	2_major proviral	2_major slower	proviral	neutral
RVFV	IRG1	-0.364434	-0.892067	1.01321	1.17806	1.01681	5_neutral	4_minor faster	neutral	neutral
RVFV	ISG15	-0.92823	-0.910205	1.02771	0.987603	1.01654	4_minor antiviral	4_minor faster	antiviral	neutral
RVFV	ISG20	0.385566	-0.555824	0.925915	1.81435	0.973035	5_neutral	4_minor faster	neutral	neutral
RVFV	ITPKB	-0.333148	-0.980547	1.00953	1.2011	1.00062	5_neutral	4_minor faster	neutral	neutral
RVFV	KCNE3	-0.0193464	-0.59653	0.970468	1.40745	0.973203	5_neutral	4_minor faster	neutral	neutral
RVFV	KLF7	0.0946195	-0.160124	0.961553	1.37641	1.01231	5_neutral	5_neutral	neutral	neutral
RVFV	LAG3	-0.401432	-0.917765	1.01176	1.18675	0.989285	5_neutral	4_minor faster	neutral	neutral
RVFV	LAMP3	-0.337012	-0.754129	1.01836	1.15355	0.992119	5_neutral	4_minor faster	neutral	neutral
RVFV	LAP3	-0.321185	-0.440869	0.99946	1.14725	0.999938	5_neutral	5_neutral	neutral	neutral
RVFV	LGALS3BP	0.164452	-0.955496	0.990994	1.45487	0.992269	5_neutral	4_minor faster	neutral	neutral
RVFV	LGALS9B	-1.37042	1.02414	0.967889	0.994282	0.796056	4_minor antiviral	1_minor slower	antiviral	neutral
RVFV	LILRA1	-0.60553	0.104991	0.926786	1.41683	0.89683	4_minor antiviral	5_neutral	antiviral	neutral
RVFV	LILRA5	-0.445279	-0.635994	0.998312	1.16869	0.983617	5_neutral	4_minor faster	neutral	neutral
RVFV	LRCH2	0.059071	-0.557587	0.936488	1.63264	0.941314	5_neutral	4_minor faster	neutral	neutral
RVFV	LRRC25	-0.162032	0.0278526	0.951167	1.33237	0.990208	5_neutral	5_neutral	neutral	neutral
RVFV	LY6D	-0.212938	-0.640455	0.936477	1.59175	0.950639	5_neutral	4_minor faster	neutral	neutral
RVFV	LY6E	0.683463	-0.205781	0.805232	2.75741	0.964041	1_minor proviral	5_neutral	proviral	neutral
RVFV	MAP3K1	0.394515	-0.0850391	0.926252	1.65347	0.985551	5_neutral	5_neutral	neutral	neutral
RVFV	MAVS	4.49611	-6.21289	0.686711	16.0235	0.95419	2_major proviral	3_major faster	proviral	neutral
RVFV	MBD4	-0.102262	-0.619415	0.985736	1.28318	0.97337	5_neutral	4_minor faster	neutral	neutral
RVFV	MCM2	0.0121944	-0.740606	0.981509	1.37109	0.955595	5_neutral	4_minor faster	neutral	neutral
RVFV	MNDA	-0.240088	-0.990363	1.03933	1.09406	1.01033	5_neutral	4_minor faster	neutral	neutral
RVFV	MS4A4A	-0.239569	-0.401799	0.99226	1.1866	0.955456	5_neutral	5_neutral	neutral	neutral
RVFV	MSR1	-0.785969	0.786919	1.02389	0.800108	0.836162	4_minor antiviral	1_minor slower	antiviral	neutral
RVFV	MT1H	-1.03698	0.321487	1.12691	0.637285	0.953563	4_minor antiviral	5_neutral	antiviral	neutral
RVFV	MT1HL1	-0.496057	0.540991	0.990859	1.12748	0.942038	5_neutral	1_minor slower	neutral	neutral
RVFV	MT1M	-0.610412	1.11088	1.03806	0.764078	0.957828	4_minor antiviral	1_minor slower	antiviral	neutral
RVFV	MT2A	-0.71994	1.37342	0.996156	0.804235	0.921084	4_minor antiviral	1_minor slower	antiviral	neutral
RVFV	MX1	-0.882766	1.79944	1.00566	0.724665	0.918631	4_minor antiviral	1_minor slower	antiviral	neutral
RVFV	MX2	-1.01246	1.66349	1.03742	0.608373	0.944615	4_minor antiviral	1_minor slower	antiviral	neutral
RVFV	MYCL	-0.784961	1.31748	1.02213	0.726025	0.965644	4_minor antiviral	1_minor slower	antiviral	neutral
RVFV	MYD88	-0.941432	1.30446	1.01947	0.700859	0.867224	4_minor antiviral	1_minor slower	antiviral	neutral
RVFV	NCOA7	-0.825723	1.03213	0.966297	0.903146	0.872688	4_minor antiviral	1_minor slower	antiviral	neutral
RVFV	NEXN	-0.863764	0.945599	0.954062	0.911032	0.911402	4_minor antiviral	1_minor slower	antiviral	neutral
RVFV	NKX3-1	-0.910062	1.49092	0.98043	0.817516	0.844986	4_minor antiviral	1_minor slower	antiviral	neutral
RVFV	NMI	-0.578825	0.460281	0.986178	0.948964	0.93295	4_minor antiviral	5_neutral	antiviral	neutral
RVFV	NT5C3A	-0.469554	-0.0233958	1.02846	0.911365	1.01592	5_neutral	5_neutral	neutral	neutral
RVFV	NUPR1	-0.983429	0.049283	0.984072	0.908966	0.965082	4_minor antiviral	5_neutral	antiviral	neutral
RVFV	OAS1	-0.552248	0.142662	0.949772	1.11931	0.964031	4_minor antiviral	5_neutral	antiviral	neutral
RVFV	OAS2	-0.756285	0.571311	0.975575	0.964923	0.959684	4_minor antiviral	1_minor slower	antiviral	neutral
RVFV	OAS3	-0.286341	0.458649	0.919865	1.26816	0.986017	5_neutral	5_neutral	neutral	neutral
RVFV	OASL	-0.42446	0.356631	0.901993	1.29211	0.996687	5_neutral	5_neutral	neutral	neutral
RVFV	OGFR	-0.0988487	0.443552	0.925222	1.25642	1.04809	5_neutral	5_neutral	neutral	neutral
RVFV	P2RY14	-0.534273	0.419496	0.950556	1.0502	0.988477	4_minor antiviral	5_neutral	antiviral	neutral
RVFV	PALM2-AKAP2	-0.321057	-0.249867	0.919747	1.31676	1.01862	5_neutral	5_neutral	neutral	neutral
RVFV	PAQR8	-0.122734	-0.663331	0.917894	1.51298	0.99673	5_neutral	4_minor faster	neutral	neutral
RVFV	PARP10	-1.02764	0.457867	0.992951	0.843831	0.901625	4_minor antiviral	5_neutral	antiviral	neutral
RVFV	PARP11	-0.472394	-0.374511	1.06742	1.03591	0.957977	5_neutral	5_neutral	neutral	neutral
RVFV	PARP12	0.300033	-1.04333	1.01976	1.53906	1.0473	5_neutral	4_minor faster	neutral	neutral
RVFV	PARP14	0.213972	-0.580943	0.936132	1.60635	1.05792	5_neutral	4_minor faster	neutral	neutral
RVFV	PARP9	0.114559	-0.381385	0.917272	1.6356	1.05675	5_neutral	5_neutral	neutral	neutral
RVFV	PCDH17	-0.458048	-0.363298	0.994239	1.16156	1.04559	5_neutral	5_neutral	neutral	neutral
RVFV	PDCD1LG2	0.0536497	-0.457945	0.903634	1.61572	0.997766	5_neutral	5_neutral	neutral	neutral
RVFV	PDZD2	0.864796	-0.166942	0.972682	1.49845	1.05609	1_minor proviral	5_neutral	proviral	neutral
RVFV	PGAP1	0.285562	-0.796187	0.883788	1.87708	1.08208	5_neutral	4_minor faster	neutral	neutral
RVFV	PHF11	0.0265248	-1.10217	0.969875	1.51368	1.06141	5_neutral	4_minor faster	neutral	neutral
RVFV	PID1	0.872219	-1.19883	0.942166	1.91811	1.05185	1_minor proviral	4_minor faster	proviral	neutral
RVFV	PIWIL4	0.200257	-1.12547	0.891137	1.81045	1.04931	5_neutral	4_minor faster	neutral	neutral
RVFV	PLEKHA4	-0.274426	0.225827	0.946619	1.26223	0.926658	5_neutral	5_neutral	neutral	neutral
RVFV	PLSCR1	0.129633	-0.494213	1.06233	1.30121	0.963979	5_neutral	5_neutral	neutral	neutral
RVFV	PLXDC2	0.661467	-1.32978	1.01098	1.77006	1.06804	1_minor proviral	4_minor faster	proviral	neutral
RVFV	PMAIP1	0.360164	-1.30407	0.946934	1.74668	1.065	5_neutral	4_minor faster	neutral	neutral
RVFV	PNPT1	0.506941	-1.40746	0.940146	1.86829	1.0177	1_minor proviral	4_minor faster	proviral	neutral
RVFV	POLD1	0.503334	-0.908445	0.980492	1.73818	1.11522	1_minor proviral	4_minor faster	proviral	neutral
RVFV	POLI	2.04869	-1.49062	1.11877	1.7004	1.23938	2_major proviral	4_minor faster	proviral	neutral
RVFV	PSMB8	0.564993	-1.53641	0.884692	2.03353	1.01461	1_minor proviral	4_minor faster	proviral	neutral
RVFV	RASA2	-0.49968	-0.10864	0.925021	1.2438	0.92941	5_neutral	5_neutral	neutral	neutral
RVFV	RASGEF1B	0.402413	-0.843251	0.977303	1.53415	1.04087	5_neutral	4_minor faster	neutral	neutral
RVFV	RASGRP3	0.460652	-1.26843	0.945027	1.64399	1.09858	5_neutral	4_minor faster	neutral	neutral
RVFV	RGL1	0.981426	-0.767277	1.00606	1.42155	1.09446	1_minor proviral	4_minor faster	proviral	neutral
RVFV	RGS1	0.530934	-0.631712	0.949223	1.52043	1.05245	1_minor proviral	4_minor faster	proviral	neutral
RVFV	RHBDD2	0.561713	-0.66373	0.892004	1.71699	1.04814	1_minor proviral	4_minor faster	proviral	neutral
RVFV	RIN2	0.233595	-1.02357	0.950218	1.5018	1.02224	5_neutral	4_minor faster	neutral	neutral
RVFV	RNF213	0.149707	-0.733229	0.995036	1.29999	1.0888	5_neutral	4_minor faster	neutral	neutral
RVFV	RSAD2	-0.175468	0.350875	0.99069	1.05592	0.95917	5_neutral	5_neutral	neutral	neutral
RVFV	RTCB	-0.51015	-1.08184	0.905399	1.52947	0.939324	4_minor antiviral	4_minor faster	antiviral	neutral
RVFV	RTP4	0.274524	-0.700598	1.0487	1.11223	1.03379	5_neutral	4_minor faster	neutral	neutral
RVFV	RUFY4	-0.683786	0.10941	0.963259	1.04899	0.902059	4_minor antiviral	5_neutral	antiviral	neutral
RVFV	S100A4	-0.248528	-0.436594	1.03387	1.03972	0.951952	5_neutral	5_neutral	neutral	neutral
RVFV	SAMD9	0.199119	-0.825723	0.972657	1.4294	1.02674	5_neutral	4_minor faster	neutral	neutral
RVFV	SAMD9L	0.129256	-0.939452	0.945159	1.52292	1.03882	5_neutral	4_minor faster	neutral	neutral
RVFV	SAMHD1	0.159307	-0.841624	0.931189	1.58347	1.04425	5_neutral	4_minor faster	neutral	neutral
RVFV	SDS	0.30723	-0.612601	0.925105	1.57989	1.0586	5_neutral	4_minor faster	neutral	neutral
RVFV	SECTM1	0.500566	-2.67	1.2224	1.51683	1.01539	1_minor proviral	3_major faster	proviral	neutral
RVFV	SLAMF7	-0.432088	0.443714	0.931187	1.15986	0.963343	5_neutral	5_neutral	neutral	neutral
RVFV	SLC11A1	-0.237125	-0.495744	0.972226	1.22975	1.05067	5_neutral	5_neutral	neutral	neutral
RVFV	SLC15A3	-0.0618414	-0.229355	0.904917	1.45387	1.04652	5_neutral	5_neutral	neutral	neutral
RVFV	SLC16A10	-0.258585	-0.0227343	0.954162	1.27688	1.03817	5_neutral	5_neutral	neutral	neutral
RVFV	SLC1A5	-0.434921	0.265699	0.962219	1.12914	1.0823	5_neutral	5_neutral	neutral	neutral
RVFV	SLC25A28	0.267468	-0.182753	0.91477	1.48869	0.99204	5_neutral	5_neutral	neutral	neutral
RVFV	SLFN12L	0.589539	-0.573669	0.987959	1.37277	1.01148	1_minor proviral	4_minor faster	proviral	neutral
RVFV	SLFN5	0.390346	-0.367182	0.937329	1.45552	1.0259	5_neutral	5_neutral	neutral	neutral
RVFV	SOCS1	0.162862	-0.167139	0.975037	1.23718	1.06065	5_neutral	5_neutral	neutral	neutral
RVFV	SP100	0.219377	-0.269275	1.00134	1.20732	1.07088	5_neutral	5_neutral	neutral	neutral
RVFV	SP110	0.213743	-0.256115	0.969718	1.27749	1.08358	5_neutral	5_neutral	neutral	neutral
RVFV	SREK1IP1	-0.737206	0.949886	0.94897	0.959538	0.993752	4_minor antiviral	1_minor slower	antiviral	neutral
RVFV	SSB	-1.35497	1.75537	1.00828	0.650502	0.913456	4_minor antiviral	1_minor slower	antiviral	neutral
RVFV	ST14	-1.09625	1.87044	0.999791	0.697129	0.912546	4_minor antiviral	1_minor slower	antiviral	neutral
RVFV	STAB1	-0.712791	1.1156	1.02521	0.760851	0.918427	4_minor antiviral	1_minor slower	antiviral	neutral
RVFV	STAP1	-0.863335	2.20181	0.967812	0.74089	0.936442	4_minor antiviral	2_major slower	antiviral	neutral
RVFV	STAT1	6.23347	2.49635	0.468804	13.9443	0.971409	2_major proviral	2_major slower	proviral	neutral
RVFV	STAT2	3.58681	6.72273	0.3983	6.34188	0.929369	2_major proviral	2_major slower	proviral	neutral
RVFV	TAP1	-0.192314	1.52412	1.01041	0.846529	0.965697	5_neutral	1_minor slower	neutral	neutral
RVFV	TAP2	-0.2153	1.18347	1.00274	0.893081	0.930691	5_neutral	1_minor slower	neutral	neutral
RVFV	TDO2	-0.370119	1.18582	1.03829	0.780314	0.915463	5_neutral	1_minor slower	neutral	neutral
RVFV	TDRD7	-0.773355	2.04422	0.992881	0.708537	0.944547	4_minor antiviral	2_major slower	antiviral	neutral
RVFV	TIFA	-0.904163	1.45824	0.999819	0.724567	0.909162	4_minor antiviral	1_minor slower	antiviral	neutral
RVFV	TLR3	-0.904002	2.33664	0.986865	0.633396	0.901418	4_minor antiviral	2_major slower	antiviral	neutral
RVFV	TLR7	-0.524316	0.200027	1.00326	0.999421	0.959177	4_minor antiviral	5_neutral	antiviral	neutral
RVFV	TMEM140	-0.548138	0.80966	0.990844	0.913955	0.933776	4_minor antiviral	1_minor slower	antiviral	neutral
RVFV	TMEM217	-0.413156	1.08137	1.00818	0.857603	0.958214	5_neutral	1_minor slower	neutral	neutral
RVFV	TMEM62	-0.375583	1.10899	0.986693	0.927021	0.953925	5_neutral	1_minor slower	neutral	neutral
RVFV	TNFRSF1B	-0.506758	1.05062	0.974805	0.928001	0.954292	4_minor antiviral	1_minor slower	antiviral	neutral
RVFV	TNFSF10	-0.835062	0.862583	1.09662	0.638309	0.969583	4_minor antiviral	1_minor slower	antiviral	neutral
RVFV	TNFSF13B	-0.539945	1.38526	0.983745	0.847618	0.917676	4_minor antiviral	1_minor slower	antiviral	neutral
RVFV	TNFSF18	-0.515041	1.31596	0.983457	0.843629	0.954987	4_minor antiviral	1_minor slower	antiviral	neutral
RVFV	TNFSF8	-0.522813	1.03922	1.00482	0.853007	0.912329	4_minor antiviral	1_minor slower	antiviral	neutral
RVFV	TRAF3IP3	-0.41301	0.576971	0.997337	0.950469	0.947739	5_neutral	1_minor slower	neutral	neutral
RVFV	TRANK1	0.243612	-0.0203401	0.987514	1.2555	0.954537	5_neutral	5_neutral	neutral	neutral
RVFV	TRIM21	-0.871686	1.7936	0.941631	0.813566	0.916602	4_minor antiviral	1_minor slower	antiviral	neutral
RVFV	TRIM22	-0.665905	1.25404	0.963518	0.914603	0.928675	4_minor antiviral	1_minor slower	antiviral	neutral
RVFV	TRIM25	-0.640858	0.176843	1.1252	0.727355	0.962729	4_minor antiviral	5_neutral	antiviral	neutral
RVFV	TRIM38	-0.60472	0.828966	0.965307	0.977934	0.970978	4_minor antiviral	1_minor slower	antiviral	neutral
RVFV	TRIM5	-0.649326	0.944418	0.985655	0.91404	0.95276	4_minor antiviral	1_minor slower	antiviral	neutral
RVFV	TRIM69	-0.0553501	0.493847	0.961029	1.18723	0.957535	5_neutral	5_neutral	neutral	neutral
RVFV	TYMP	0.320597	0.687377	0.977265	1.19052	0.963519	5_neutral	1_minor slower	neutral	neutral
RVFV	UBA7	0.163266	0.716787	0.942576	1.24998	0.983739	5_neutral	1_minor slower	neutral	neutral
RVFV	UBN2	-0.0412562	-0.19058	1.05698	1.02279	0.942256	5_neutral	5_neutral	neutral	neutral
RVFV	UBQLNL	0.0585932	0.709197	0.964437	1.15149	0.958583	5_neutral	1_minor slower	neutral	neutral
RVFV	VCAN	-0.380463	1.53445	0.99084	0.875885	0.926515	5_neutral	1_minor slower	neutral	neutral
RVFV	WARS1	-0.704438	1.31332	0.952149	0.876448	0.963846	4_minor antiviral	1_minor slower	antiviral	neutral
RVFV	XAF1	-0.268818	0.485901	0.944796	1.16029	0.956883	5_neutral	5_neutral	neutral	neutral
RVFV	ZADH2	0.159536	-0.0933574	0.940845	1.36298	0.958444	5_neutral	5_neutral	neutral	neutral
RVFV	ZBP1	0.68473	-0.299513	0.945314	1.54683	0.974184	1_minor proviral	5_neutral	proviral	neutral
RVFV	ZBTB48	0.328343	0.338003	0.947935	1.32236	0.967508	5_neutral	5_neutral	neutral	neutral
RVFV	ZC3HAV1	-0.437261	0.704797	0.976542	0.976844	0.94727	5_neutral	1_minor slower	neutral	neutral
RVFV	ZMAT3	0.518232	0.428152	0.918196	1.46346	0.943577	1_minor proviral	5_neutral	proviral	neutral
RVFV	ZNF44	0.186794	0.120563	0.980291	1.22167	0.948833	5_neutral	5_neutral	neutral	neutral
RVFV	ZNF516	0.429932	0.411997	0.93082	1.44379	0.944084	5_neutral	5_neutral	neutral	neutral
RVFV	ZNFX1	0.511228	0.105604	0.951069	1.42683	0.954299	1_minor proviral	5_neutral	proviral	neutral
SARS-CoV-2	AC005013.1	1.44091	-0.179842	0.820362	7.4172	0.833901	1_minor proviral	5_neutral	proviral	neutral
SARS-CoV-2	ACO1	-0.0995819	0.763489	0.831026	-0.953079	0.895317	5_neutral	1_minor slower	neutral	neutral
SARS-CoV-2	ADAM12	-0.554963	0.900395	0.820283	-0.999344	0.904315	4_minor antiviral	1_minor slower	antiviral	neutral
SARS-CoV-2	ADAMDEC1	-0.244159	-0.164939	0.897799	1.65255	0.917905	5_neutral	5_neutral	neutral	neutral
SARS-CoV-2	ADAR	0.951475	-0.698784	0.80002	1.66523	0.899819	1_minor proviral	4_minor faster	proviral	neutral
SARS-CoV-2	ADORA3	0.542676	-1.27988	0.798208	0.92952	0.871857	1_minor proviral	4_minor faster	proviral	neutral
SARS-CoV-2	AIM2	-0.439075	-0.690908	0.965616	3.09522	0.911412	5_neutral	4_minor faster	neutral	neutral
SARS-CoV-2	AKAP2	-0.589823	-1.41083	0.725957	2.06544	0.932558	4_minor antiviral	4_minor faster	antiviral	neutral
SARS-CoV-2	ALOX5AP	-0.469555	0.270974	0.809091	1.63042	0.923388	5_neutral	5_neutral	neutral	neutral
SARS-CoV-2	ANKRD22	-0.625581	0.46823	0.710465	0.960136	0.924921	4_minor antiviral	5_neutral	antiviral	neutral
SARS-CoV-2	APOBEC3A	-1.13241	-1.04066	1.07203	1.45125	0.886826	4_minor antiviral	4_minor faster	antiviral	neutral
SARS-CoV-2	APOBEC3G	0.904665	0.197792	0.808786	0.341662	0.909826	1_minor proviral	5_neutral	proviral	neutral
SARS-CoV-2	APOL1	-0.611986	-0.819435	0.901234	2.38862	0.972314	4_minor antiviral	4_minor faster	antiviral	neutral
SARS-CoV-2	APOL2	-0.983286	0.740894	0.893723	0.413064	0.98641	4_minor antiviral	1_minor slower	antiviral	neutral
SARS-CoV-2	APOL3	-1.31965	2.06182	0.806347	1.40554	0.959184	4_minor antiviral	2_major slower	antiviral	neutral
SARS-CoV-2	APOL4	-0.137157	0.0887897	0.889518	1.20258	0.942153	5_neutral	5_neutral	neutral	neutral
SARS-CoV-2	APOL6	-0.471063	-1.4005	1.01678	3.32976	0.97527	5_neutral	4_minor faster	neutral	neutral
SARS-CoV-2	ARAP1	0.25042	0.163811	0.803137	0.102397	0.952131	5_neutral	5_neutral	neutral	neutral
SARS-CoV-2	ARL9	0.41915	-0.87415	0.891274	2.7658	0.961356	5_neutral	4_minor faster	neutral	neutral
SARS-CoV-2	ASGR1	-0.564089	-1.11228	1.00685	2.42031	0.953847	4_minor antiviral	4_minor faster	antiviral	neutral
SARS-CoV-2	ATF3	-0.470731	-0.97302	0.991794	2.85593	0.996326	5_neutral	4_minor faster	neutral	neutral
SARS-CoV-2	ATF7IP	0.854819	-0.884513	0.985472	1.42264	0.993119	1_minor proviral	4_minor faster	proviral	neutral
SARS-CoV-2	ATXN1	-1.56324	-0.126913	0.902097	2.02563	0.929304	4_minor antiviral	5_neutral	antiviral	neutral
SARS-CoV-2	BATF	0.560701	-0.811084	0.842883	2.94739	0.904113	1_minor proviral	4_minor faster	proviral	neutral
SARS-CoV-2	BATF2	-0.727204	-0.400851	0.854059	2.30994	0.95689	4_minor antiviral	5_neutral	antiviral	neutral
SARS-CoV-2	BORCS8	3.51193	-1.35994	1.03461	3.59382	0.97913	2_major proviral	4_minor faster	proviral	neutral
SARS-CoV-2	BRD3	-1.35829	-1.69532	0.982987	1.97215	0.944477	4_minor antiviral	4_minor faster	antiviral	neutral
SARS-CoV-2	BST2	0.212934	0.485698	0.915431	4.70459	0.92095	5_neutral	5_neutral	neutral	neutral
SARS-CoV-2	C19orf66	-0.993395	-1.52694	0.969943	0.289589	0.974404	4_minor antiviral	4_minor faster	antiviral	neutral
SARS-CoV-2	C6orf100	0.0615891	-1.20016	0.857318	0.920633	1.00497	5_neutral	4_minor faster	neutral	neutral
SARS-CoV-2	C9orf91	-0.238776	-0.47602	0.877163	4.24842	0.947392	5_neutral	5_neutral	neutral	neutral
SARS-CoV-2	CAPN15	-0.518241	-1.18188	0.80119	2.99779	0.978018	4_minor antiviral	4_minor faster	antiviral	neutral
SARS-CoV-2	CASP1	-0.445634	-0.334112	0.895972	1.12867	0.990426	5_neutral	5_neutral	neutral	neutral
SARS-CoV-2	CBFA2T3	-1.02496	-0.866451	0.836979	0.92696	0.996681	4_minor antiviral	4_minor faster	antiviral	neutral
SARS-CoV-2	CCL13	-0.0448958	1.64767	0.745274	1.6823	0.996425	5_neutral	1_minor slower	neutral	neutral
SARS-CoV-2	CCL2	-1.5736	-0.0575854	1.06703	0.640377	0.938028	4_minor antiviral	5_neutral	antiviral	neutral
SARS-CoV-2	CCL24	0.652916	-0.395273	0.900876	2.17588	0.869998	1_minor proviral	5_neutral	proviral	neutral
SARS-CoV-2	CCL7	-0.277333	0.959208	0.787724	2.65687	1.0024	5_neutral	1_minor slower	neutral	neutral
SARS-CoV-2	CCL8	-1.43462	-0.909702	1.02343	3.05266	0.969951	4_minor antiviral	4_minor faster	antiviral	neutral
SARS-CoV-2	CCNA1	-0.773375	-0.689467	0.862354	0.842043	0.991962	4_minor antiviral	4_minor faster	antiviral	neutral
SARS-CoV-2	CCR1	-0.746961	0.581145	0.836643	0.657724	1.00714	4_minor antiviral	1_minor slower	antiviral	neutral
SARS-CoV-2	CCR2	-0.323162	-0.398343	0.901204	4.06274	1.00764	5_neutral	5_neutral	neutral	neutral
SARS-CoV-2	CD180	-0.505882	-1.44809	0.93459	1.79983	0.946226	4_minor antiviral	4_minor faster	antiviral	neutral
SARS-CoV-2	CD274	0.209384	-0.291798	0.808755	0.000630457	0.968102	5_neutral	5_neutral	neutral	neutral
SARS-CoV-2	CD38	-0.0798964	-0.280368	0.884234	0.746246	0.978889	5_neutral	5_neutral	neutral	neutral
SARS-CoV-2	CD69	-1.40086	-1.15891	1.08123	1.55855	1.01662	4_minor antiviral	4_minor faster	antiviral	neutral
SARS-CoV-2	CD80	-1.28148	-0.818526	0.982921	1.82312	1.00234	4_minor antiviral	4_minor faster	antiviral	neutral
SARS-CoV-2	CEACAM1	-0.631307	0.804296	0.820874	1.07926	0.925802	4_minor antiviral	1_minor slower	antiviral	neutral
SARS-CoV-2	CFB	1.67441	0.89124	0.84607	3.77742	0.887765	1_minor proviral	1_minor slower	proviral	neutral
SARS-CoV-2	CFHR1	-0.156372	1.12762	0.854247	2.11472	0.957002	5_neutral	1_minor slower	neutral	neutral
SARS-CoV-2	CH25H	-1.40652	0.0701947	0.917233	3.87159	0.967812	4_minor antiviral	5_neutral	antiviral	neutral
SARS-CoV-2	CHST2	-0.42936	-0.938689	1.0432	3.79291	0.967999	5_neutral	4_minor faster	neutral	neutral
SARS-CoV-2	CLEC5A	-0.479655	-1.2495	0.798032	2.4782	0.992921	5_neutral	4_minor faster	neutral	neutral
SARS-CoV-2	CLECL1	0.664638	0.511699	0.819493	5.39221	0.988573	1_minor proviral	1_minor slower	proviral	neutral
SARS-CoV-2	CMKLR1	0.3576	0.300007	0.805384	6.03659	0.973656	5_neutral	5_neutral	neutral	neutral
SARS-CoV-2	CMPK2	-0.683697	-1.47105	0.988854	3.38298	0.973898	4_minor antiviral	4_minor faster	antiviral	neutral
SARS-CoV-2	CNP	-0.165539	-1.45723	0.902367	2.10362	0.985466	5_neutral	4_minor faster	neutral	neutral
SARS-CoV-2	CTAGE1	-0.855414	0.801614	0.964516	1.65695	1.01389	4_minor antiviral	1_minor slower	antiviral	neutral
SARS-CoV-2	CX3CR1	-0.888873	0.265624	0.983274	1.35053	0.968797	4_minor antiviral	5_neutral	antiviral	neutral
SARS-CoV-2	CXCL10	-0.115021	0.10871	0.813141	0.687929	0.964366	5_neutral	5_neutral	neutral	neutral
SARS-CoV-2	CXCL11	0.273006	-2.9198	0.80468	-1.38971	0.941873	5_neutral	3_major faster	neutral	neutral
SARS-CoV-2	CXCL3	0.0105402	0.777011	0.867895	-1.30351	0.97213	5_neutral	1_minor slower	neutral	neutral
SARS-CoV-2	CXCL9	-0.688058	0.679299	0.901204	1.06083	0.991339	4_minor antiviral	1_minor slower	antiviral	neutral
SARS-CoV-2	CYP2J2	0.196262	0.824078	0.713021	0.489508	0.999214	5_neutral	1_minor slower	neutral	neutral
SARS-CoV-2	DCT	-0.472075	-0.0597787	0.953188	2.35421	1.00607	5_neutral	5_neutral	neutral	neutral
SARS-CoV-2	DDX58	-1.19152	0.00878859	0.953442	4.91009	1.03702	4_minor antiviral	5_neutral	antiviral	neutral
SARS-CoV-2	DDX60	0.596733	1.27337	0.771147	2.89574	1.00125	1_minor proviral	1_minor slower	proviral	neutral
SARS-CoV-2	DDX60L	-0.0581667	0.0812007	0.973928	6.72746	1.01734	5_neutral	5_neutral	neutral	neutral
SARS-CoV-2	DEFB1	-0.189911	1.18203	0.858254	3.09916	1.01923	5_neutral	1_minor slower	neutral	neutral
SARS-CoV-2	DHX58	-1.22386	0.692063	0.822474	-0.450506	1.0089	4_minor antiviral	1_minor slower	antiviral	neutral
SARS-CoV-2	DOK1	-0.410751	1.61193	0.855773	1.94119	0.952555	5_neutral	1_minor slower	neutral	neutral
SARS-CoV-2	DOK2	-1.01591	0.753187	0.986395	3.49956	0.935438	4_minor antiviral	1_minor slower	antiviral	neutral
SARS-CoV-2	DOK3	-0.486105	-0.823742	0.938276	5.04953	0.857103	5_neutral	4_minor faster	neutral	neutral
SARS-CoV-2	DTX3L	-0.592272	-0.441422	1.06177	2.72244	0.956949	4_minor antiviral	5_neutral	antiviral	neutral
SARS-CoV-2	DUSP7	-1.25101	-0.0854866	0.98112	1.51046	0.954203	4_minor antiviral	5_neutral	antiviral	neutral
SARS-CoV-2	EIF2AK2	0.492587	-0.451668	0.944151	3.54389	0.979682	5_neutral	5_neutral	neutral	neutral
SARS-CoV-2	EMP1	-0.244113	-1.45474	0.971871	0.510931	1.00799	5_neutral	4_minor faster	neutral	neutral
SARS-CoV-2	EMR3	-0.119161	0.746222	0.775253	4.37235	0.962406	5_neutral	1_minor slower	neutral	neutral
SARS-CoV-2	ENG	0.769757	1.19339	0.759588	3.01999	0.985813	1_minor proviral	1_minor slower	proviral	neutral
SARS-CoV-2	ENPP2	-0.327709	0.0155853	0.974762	2.77526	0.948269	5_neutral	5_neutral	neutral	neutral
SARS-CoV-2	EPHB2	-0.871564	-0.447839	1.0124	0.745087	0.945835	4_minor antiviral	5_neutral	antiviral	neutral
SARS-CoV-2	EPSTI1	-1.04704	-1.2948	0.962572	0.722251	0.972417	4_minor antiviral	4_minor faster	antiviral	neutral
SARS-CoV-2	ETV7	-0.297465	-0.496378	0.764296	0.229812	0.927512	5_neutral	5_neutral	neutral	neutral
SARS-CoV-2	EVI2A	-0.762764	-1.18593	0.971265	0.965388	0.922163	4_minor antiviral	4_minor faster	antiviral	neutral
SARS-CoV-2	EZH1	0.807094	-0.514804	1.03645	1.57871	0.97873	1_minor proviral	4_minor faster	proviral	neutral
SARS-CoV-2	FABP4	0.384927	1.0936	0.903166	1.37028	0.975488	5_neutral	1_minor slower	neutral	neutral
SARS-CoV-2	FAM105A	-0.309892	-1.63524	1.12279	1.17595	0.965257	5_neutral	4_minor faster	neutral	neutral
SARS-CoV-2	FAM107A	0.0241937	-0.284733	0.934714	0.291059	0.963337	5_neutral	5_neutral	neutral	neutral
SARS-CoV-2	FAM110A	1.44165	0.677001	0.70116	5.13649	0.976804	1_minor proviral	1_minor slower	proviral	neutral
SARS-CoV-2	FAM20A	0.546394	0.217722	1.0408	0.562946	0.948496	1_minor proviral	5_neutral	proviral	neutral
SARS-CoV-2	FAM46A	1.10247	0.382731	1.01477	1.09554	0.955059	1_minor proviral	5_neutral	proviral	neutral
SARS-CoV-2	FAM72A	-0.444639	0.0933659	0.998527	0.953029	0.946928	5_neutral	5_neutral	neutral	neutral
SARS-CoV-2	FBXO6	1.0008	1.21657	0.822404	1.36864	0.937388	1_minor proviral	1_minor slower	proviral	neutral
SARS-CoV-2	FCAR	1.04812	0.090239	0.987828	1.71841	0.928603	1_minor proviral	5_neutral	proviral	neutral
SARS-CoV-2	FFAR2	-0.411908	-1.64848	0.97819	3.09382	0.940427	5_neutral	4_minor faster	neutral	neutral
SARS-CoV-2	FGL2	1.36644	-1.76534	1.11694	2.29726	0.885981	1_minor proviral	4_minor faster	proviral	neutral
SARS-CoV-2	FOS	0.34948	-2.23353	1.08665	2.49621	0.977016	5_neutral	3_major faster	neutral	neutral
SARS-CoV-2	FPR2	-0.796229	0.14372	0.839181	1.72561	0.961323	4_minor antiviral	5_neutral	antiviral	neutral
SARS-CoV-2	GBP1	0.0204857	-0.530123	0.851292	0.437256	0.972769	5_neutral	4_minor faster	neutral	neutral
SARS-CoV-2	GBP3	-1.23654	-1.08124	0.9735	-0.659507	0.937856	4_minor antiviral	4_minor faster	antiviral	neutral
SARS-CoV-2	GBP4	-0.553021	0.136437	1.02792	3.89648	0.963825	4_minor antiviral	5_neutral	antiviral	neutral
SARS-CoV-2	GBP5	0.0671212	0.752223	0.814886	1.46452	0.980814	5_neutral	1_minor slower	neutral	neutral
SARS-CoV-2	GLIPR2	0.749009	1.66743	0.781836	1.25595	0.977771	1_minor proviral	1_minor slower	proviral	neutral
SARS-CoV-2	GLS	1.70167	1.18423	0.836992	1.13753	0.998311	1_minor proviral	1_minor slower	proviral	neutral
SARS-CoV-2	GMPR	-0.0157424	-0.844858	1.01553	0.573172	0.999063	5_neutral	4_minor faster	neutral	neutral
SARS-CoV-2	GPC4	-0.985945	0.83836	0.925677	-0.0402484	0.98173	4_minor antiviral	1_minor slower	antiviral	neutral
SARS-CoV-2	GPR141	-0.355748	0.422837	0.892435	0.866848	0.995969	5_neutral	5_neutral	neutral	neutral
SARS-CoV-2	GPR155	-0.620195	-1.11357	0.948517	1.00475	0.981797	4_minor antiviral	4_minor faster	antiviral	neutral
SARS-CoV-2	HAPLN3	0.509867	1.03267	0.904159	3.70807	0.925659	1_minor proviral	1_minor slower	proviral	neutral
SARS-CoV-2	HAVCR2	0.609302	0.0819752	0.889774	2.08615	0.989297	1_minor proviral	5_neutral	proviral	neutral
SARS-CoV-2	HELZ2	-0.508129	0.0140577	0.932363	-0.506878	0.984093	4_minor antiviral	5_neutral	antiviral	neutral
SARS-CoV-2	HERC5	-0.41907	-1.13675	1.06566	0.690171	0.975683	5_neutral	4_minor faster	neutral	neutral
SARS-CoV-2	HERC6	-0.103137	-0.239605	0.896609	0.800189	0.991527	5_neutral	5_neutral	neutral	neutral
SARS-CoV-2	HES4	-0.052037	-0.516752	0.895611	1.55214	0.95045	5_neutral	4_minor faster	neutral	neutral
SARS-CoV-2	HESX1	0.58151	-0.43081	0.936021	0.643172	1.00927	1_minor proviral	5_neutral	proviral	neutral
SARS-CoV-2	HLA-B	0.672927	-0.22512	0.839348	1.25631	1.00861	1_minor proviral	5_neutral	proviral	neutral
SARS-CoV-2	HLA-C	-0.559224	-1.17258	0.964081	0.0253795	1.01819	4_minor antiviral	4_minor faster	antiviral	neutral
SARS-CoV-2	HMHA1	0.0124843	0.386928	0.946676	0.230968	0.97647	5_neutral	5_neutral	neutral	neutral
SARS-CoV-2	HSH2D	-0.628911	0.458351	1.08295	0.692672	0.989206	4_minor antiviral	5_neutral	antiviral	neutral
SARS-CoV-2	IDO1	0.0105781	-0.330238	0.892186	0.840417	0.947007	5_neutral	5_neutral	neutral	neutral
SARS-CoV-2	IFI16	1.44204	0.540327	0.840159	3.33824	0.951562	1_minor proviral	1_minor slower	proviral	neutral
SARS-CoV-2	IFI27	-0.354876	-0.691155	1.02074	0.406192	0.967868	5_neutral	4_minor faster	neutral	neutral
SARS-CoV-2	IFI35	0.184189	0.678709	0.821073	0.83505	0.979466	5_neutral	1_minor slower	neutral	neutral
SARS-CoV-2	IFI44	-0.396163	0.195514	0.821422	1.23827	0.984365	5_neutral	5_neutral	neutral	neutral
SARS-CoV-2	IFI44L	-0.610101	0.106866	0.959211	1.56295	1.01504	4_minor antiviral	5_neutral	antiviral	neutral
SARS-CoV-2	IFI6	-0.0938143	-1.22834	1.02749	1.86645	0.980483	5_neutral	4_minor faster	neutral	neutral
SARS-CoV-2	IFIH1	-0.516938	-0.662309	1.04524	0.0344315	0.993802	4_minor antiviral	4_minor faster	antiviral	neutral
SARS-CoV-2	IFIT1	0.524729	-0.566548	0.959699	1.06009	0.973253	1_minor proviral	4_minor faster	proviral	neutral
SARS-CoV-2	IFIT2	0.097415	-0.278368	0.89488	1.17062	0.974452	5_neutral	5_neutral	neutral	neutral
SARS-CoV-2	IFIT3	0.161483	-1.42611	1.11859	0.295149	0.952249	5_neutral	4_minor faster	neutral	neutral
SARS-CoV-2	IFIT5	-1.16584	-1.00582	1.06934	0.757608	0.973358	4_minor antiviral	4_minor faster	antiviral	neutral
SARS-CoV-2	IFITM1	0.0456154	-0.0323792	0.926242	3.2606	0.908869	5_neutral	5_neutral	neutral	neutral
SARS-CoV-2	IFITM2	2.27564	0.485922	0.936386	1.57935	0.984396	2_major proviral	5_neutral	proviral	neutral
SARS-CoV-2	IFITM3	-0.232591	0.124991	0.905103	1.05252	0.964106	5_neutral	5_neutral	neutral	neutral
SARS-CoV-2	IFNE	-0.216034	0.190029	0.905592	0.089977	0.979644	5_neutral	5_neutral	neutral	neutral
SARS-CoV-2	IFNG	-0.134173	-0.155503	0.965458	0.34336	0.988448	5_neutral	5_neutral	neutral	neutral
SARS-CoV-2	IGF2BP3	0.38283	-1.14418	0.944275	1.39921	1.01071	5_neutral	4_minor faster	neutral	neutral
SARS-CoV-2	IL15	-0.254694	-0.024588	0.944263	1.68357	0.987753	5_neutral	5_neutral	neutral	neutral
SARS-CoV-2	IL15RA	1.45589	1.5214	0.799005	-0.736842	1.01677	1_minor proviral	1_minor slower	proviral	neutral
SARS-CoV-2	IL1A	0.332575	-0.759903	1.01768	1.39222	0.994288	5_neutral	4_minor faster	neutral	neutral
SARS-CoV-2	IL1RN	-0.248569	0.316858	0.831646	1.2704	0.999638	5_neutral	5_neutral	neutral	neutral
SARS-CoV-2	IL4I1	0.305076	-0.233768	0.905506	3.0156	0.989815	5_neutral	5_neutral	neutral	neutral
SARS-CoV-2	IRF1	0.603116	1.75134	0.835602	1.01008	1.01137	1_minor proviral	1_minor slower	proviral	neutral
SARS-CoV-2	IRF7	-0.54759	0.247111	0.950486	0.736019	0.967641	4_minor antiviral	5_neutral	antiviral	neutral
SARS-CoV-2	IRF9	2.32747	0.983298	0.826864	2.76379	0.949934	2_major proviral	1_minor slower	proviral	neutral
SARS-CoV-2	IRG1	0.661503	0.928703	0.874087	1.09491	1.01681	1_minor proviral	1_minor slower	proviral	neutral
SARS-CoV-2	ISG15	-0.759232	-1.49304	1.17827	-3.03446	1.01654	4_minor antiviral	4_minor faster	antiviral	neutral
SARS-CoV-2	ISG20	-0.252955	-0.605618	1.01857	0.717784	0.973035	5_neutral	4_minor faster	neutral	neutral
SARS-CoV-2	ITPKB	-0.332119	-0.443141	0.996244	0.794504	1.00062	5_neutral	5_neutral	neutral	neutral
SARS-CoV-2	KCNE3	-0.503614	-0.2156	1.00458	-1.33567	0.973203	4_minor antiviral	5_neutral	antiviral	neutral
SARS-CoV-2	KLF7	0.173382	-0.511639	0.879698	1.87314	1.01231	5_neutral	4_minor faster	neutral	neutral
SARS-CoV-2	LAG3	0.406499	0.0294679	0.816362	1.09534	0.989285	5_neutral	5_neutral	neutral	neutral
SARS-CoV-2	LAMP3	-0.235665	-0.499853	1.02109	1.16787	0.992119	5_neutral	5_neutral	neutral	neutral
SARS-CoV-2	LAP3	-0.712019	-0.297336	0.943199	0.538807	0.999938	4_minor antiviral	5_neutral	antiviral	neutral
SARS-CoV-2	LGALS3BP	-0.940008	-1.87186	1.08788	2.18012	0.992269	4_minor antiviral	4_minor faster	antiviral	neutral
SARS-CoV-2	LGALS9B	0.0613667	0.551396	0.95234	0.324999	0.796056	5_neutral	1_minor slower	neutral	neutral
SARS-CoV-2	LILRA1	1.32341	-0.270958	0.926046	2.23751	0.89683	1_minor proviral	5_neutral	proviral	neutral
SARS-CoV-2	LILRA5	-0.0038769	-0.298961	0.90138	-0.317421	0.983617	5_neutral	5_neutral	neutral	neutral
SARS-CoV-2	LRCH2	0.00541584	-0.163866	1.02633	0.240415	0.941314	5_neutral	5_neutral	neutral	neutral
SARS-CoV-2	LRRC25	-0.476345	-1.56999	0.969306	0.990437	0.990208	5_neutral	4_minor faster	neutral	neutral
SARS-CoV-2	LY6D	-0.281204	0.272901	0.767075	0.486539	0.950639	5_neutral	5_neutral	neutral	neutral
SARS-CoV-2	LY6E	10.1303	4.50705	0.617113	4.72524	0.964041	2_major proviral	2_major slower	proviral	neutral
SARS-CoV-2	MAP3K1	1.37203	-0.595031	0.995743	0.736823	0.985551	1_minor proviral	4_minor faster	proviral	neutral
SARS-CoV-2	MAVS	0.254039	0.0775727	0.939015	2.64043	0.95419	5_neutral	5_neutral	neutral	neutral
SARS-CoV-2	MBD4	-0.19828	-0.393616	1.07111	0.619024	0.97337	5_neutral	5_neutral	neutral	neutral
SARS-CoV-2	MCM2	0.161091	-0.385484	0.960666	0.685264	0.955595	5_neutral	5_neutral	neutral	neutral
SARS-CoV-2	MNDA	-0.145325	-1.11308	1.02653	0.410728	1.01033	5_neutral	4_minor faster	neutral	neutral
SARS-CoV-2	MS4A4A	-0.070753	-0.16366	0.973249	1.92367	0.955456	5_neutral	5_neutral	neutral	neutral
SARS-CoV-2	MSR1	1.91489	0.275975	0.765666	11.0245	0.836162	1_minor proviral	5_neutral	proviral	neutral
SARS-CoV-2	MT1H	0.51556	1.23147	0.897435	2.53086	0.953563	1_minor proviral	1_minor slower	proviral	neutral
SARS-CoV-2	MT1HL1	0.10083	0.993794	1.01614	-0.367062	0.942038	5_neutral	1_minor slower	neutral	neutral
SARS-CoV-2	MT1M	-0.595374	0.801917	0.890842	5.71955	0.957828	4_minor antiviral	1_minor slower	antiviral	neutral
SARS-CoV-2	MT2A	0.0816656	0.67207	0.88576	3.74591	0.921084	5_neutral	1_minor slower	neutral	neutral
SARS-CoV-2	MX1	-0.031765	0.00476898	0.901559	-6.28891	0.918631	5_neutral	5_neutral	neutral	neutral
SARS-CoV-2	MX2	2.18012	-0.381433	0.886989	11.5434	0.944615	2_major proviral	5_neutral	proviral	neutral
SARS-CoV-2	MYCL	0.619665	1.40751	0.96632	-2.63756	0.965644	1_minor proviral	1_minor slower	proviral	neutral
SARS-CoV-2	MYD88	0.56857	-1.13862	0.953667	5.92821	0.867224	1_minor proviral	4_minor faster	proviral	neutral
SARS-CoV-2	NCOA7	0.845256	-0.543759	0.856754	7.82208	0.872688	1_minor proviral	4_minor faster	proviral	neutral
SARS-CoV-2	NEXN	0.326534	0.411253	0.921117	5.031	0.911402	5_neutral	5_neutral	neutral	neutral
SARS-CoV-2	NKX3-1	0.427402	-0.616901	0.935736	4.44972	0.844986	5_neutral	4_minor faster	neutral	neutral
SARS-CoV-2	NMI	-0.227821	0.79352	0.874285	0.346922	0.93295	5_neutral	1_minor slower	neutral	neutral
SARS-CoV-2	NT5C3A	0.186037	0.542193	0.967393	0.522455	1.01592	5_neutral	1_minor slower	neutral	neutral
SARS-CoV-2	NUPR1	0.440625	-0.624738	0.952703	6.98982	0.965082	5_neutral	4_minor faster	neutral	neutral
SARS-CoV-2	OAS1	0.216665	3.78968	0.690969	-4.52161	0.964031	5_neutral	2_major slower	neutral	neutral
SARS-CoV-2	OAS2	0.161931	0.234135	0.862228	-4.08145	0.959684	5_neutral	5_neutral	neutral	neutral
SARS-CoV-2	OAS3	1.94252	3.14396	0.801569	2.6788	0.986017	1_minor proviral	2_major slower	proviral	neutral
SARS-CoV-2	OASL	0.739907	-0.792927	0.960032	-2.4836	0.996687	1_minor proviral	4_minor faster	proviral	neutral
SARS-CoV-2	OGFR	1.15786	1.17676	0.818782	0.43501	1.04809	1_minor proviral	1_minor slower	proviral	neutral
SARS-CoV-2	P2RY14	0.901601	1.34963	0.85232	2.57461	0.988477	1_minor proviral	1_minor slower	proviral	neutral
SARS-CoV-2	PALM2-AKAP2	0.0122517	0.137467	0.950671	3.81563	1.01862	5_neutral	5_neutral	neutral	neutral
SARS-CoV-2	PAQR8	0.519419	0.59226	0.904506	3.28604	0.99673	1_minor proviral	1_minor slower	proviral	neutral
SARS-CoV-2	PARP10	2.77558	0.662254	0.897448	-7.6374	0.901625	2_major proviral	1_minor slower	proviral	neutral
SARS-CoV-2	PARP11	0.147908	0.499175	0.922716	0.900584	0.957977	5_neutral	5_neutral	neutral	neutral
SARS-CoV-2	PARP12	-0.0145352	1.96034	0.740462	4.40626	1.0473	5_neutral	1_minor slower	neutral	neutral
SARS-CoV-2	PARP14	-0.235178	0.974941	0.855382	0.381744	1.05792	5_neutral	1_minor slower	neutral	neutral
SARS-CoV-2	PARP9	0.109208	1.0232	0.890403	1.00049	1.05675	5_neutral	1_minor slower	neutral	neutral
SARS-CoV-2	PCDH17	-0.539909	-0.545776	0.949396	-0.570274	1.04559	4_minor antiviral	4_minor faster	antiviral	neutral
SARS-CoV-2	PDCD1LG2	-0.153139	-0.528181	0.894293	9.19312	0.997766	5_neutral	4_minor faster	neutral	neutral
SARS-CoV-2	PDZD2	0.0585741	0.573627	0.897144	2.23905	1.05609	5_neutral	1_minor slower	neutral	neutral
SARS-CoV-2	PGAP1	0.142403	-0.548061	0.965841	1.10808	1.08208	5_neutral	4_minor faster	neutral	neutral
SARS-CoV-2	PHF11	0.0679603	0.235666	0.97702	0.888561	1.06141	5_neutral	5_neutral	neutral	neutral
SARS-CoV-2	PID1	0.133064	-0.323922	0.820778	5.3235	1.05185	5_neutral	5_neutral	neutral	neutral
SARS-CoV-2	PIWIL4	-0.604689	0.534453	0.92174	-1.14401	1.04931	4_minor antiviral	1_minor slower	antiviral	neutral
SARS-CoV-2	PLEKHA4	0.331125	1.23529	0.834291	1.49055	0.926658	5_neutral	1_minor slower	neutral	neutral
SARS-CoV-2	PLSCR1	0.187361	0.301856	0.920461	2.01973	0.963979	5_neutral	5_neutral	neutral	neutral
SARS-CoV-2	PLXDC2	-1.14581	0.346394	0.962144	0.745824	1.06804	4_minor antiviral	5_neutral	antiviral	neutral
SARS-CoV-2	PMAIP1	-0.76303	-0.502242	0.922242	0.341295	1.065	4_minor antiviral	4_minor faster	antiviral	neutral
SARS-CoV-2	PNPT1	-0.782361	0.760693	0.850341	1.44207	1.0177	4_minor antiviral	1_minor slower	antiviral	neutral
SARS-CoV-2	POLD1	-0.542444	1.13792	0.866942	3.12957	1.11522	4_minor antiviral	1_minor slower	antiviral	neutral
SARS-CoV-2	POLI	-0.112732	0.316666	0.894713	1.20264	1.23938	5_neutral	5_neutral	neutral	neutral
SARS-CoV-2	PSMB8	-0.290208	1.71344	1.00878	-14.4699	1.01461	5_neutral	1_minor slower	neutral	neutral
SARS-CoV-2	RASA2	-0.0752729	0.677421	0.880688	6.41143	0.92941	5_neutral	1_minor slower	neutral	neutral
SARS-CoV-2	RASGEF1B	-0.946645	-1.31127	0.996643	4.24824	1.04087	4_minor antiviral	4_minor faster	antiviral	neutral
SARS-CoV-2	RASGRP3	-0.405782	-0.192643	0.924985	-0.351667	1.09858	5_neutral	5_neutral	neutral	neutral
SARS-CoV-2	RGL1	-0.368044	1.41772	0.907671	2.15684	1.09446	5_neutral	1_minor slower	neutral	neutral
SARS-CoV-2	RGS1	0.222544	1.13018	0.823551	-4.7714	1.05245	5_neutral	1_minor slower	neutral	neutral
SARS-CoV-2	RHBDD2	-0.0711813	1.61602	0.839907	4.78992	1.04814	5_neutral	1_minor slower	neutral	neutral
SARS-CoV-2	RIN2	1.70134	0.788201	0.731514	4.38596	1.02224	1_minor proviral	1_minor slower	proviral	neutral
SARS-CoV-2	RNF213	-0.196348	0.295084	0.871619	0.696025	1.0888	5_neutral	5_neutral	neutral	neutral
SARS-CoV-2	RSAD2	-0.143143	0.211276	0.923882	0.546847	0.95917	5_neutral	5_neutral	neutral	neutral
SARS-CoV-2	RTCB	-0.951897	2.07148	0.946155	-0.172752	0.939324	4_minor antiviral	2_major slower	antiviral	neutral
SARS-CoV-2	RTP4	0.395541	0.666059	0.938638	1.26258	1.03379	5_neutral	1_minor slower	neutral	neutral
SARS-CoV-2	RUFY4	-0.256755	0.439471	0.908673	0.595264	0.902059	5_neutral	5_neutral	neutral	neutral
SARS-CoV-2	S100A4	-0.46574	0.254226	0.997841	-2.59284	0.951952	5_neutral	5_neutral	neutral	neutral
SARS-CoV-2	SAMD9	0.289345	1.13648	0.82609	4.14107	1.02674	5_neutral	1_minor slower	neutral	neutral
SARS-CoV-2	SAMD9L	0.348091	1.48076	0.820509	5.04733	1.03882	5_neutral	1_minor slower	neutral	neutral
SARS-CoV-2	SAMHD1	-1.57267	0.414893	1.01951	-0.429831	1.04425	4_minor antiviral	5_neutral	antiviral	neutral
SARS-CoV-2	SDS	-0.751999	0.698199	0.933598	-0.931966	1.0586	4_minor antiviral	1_minor slower	antiviral	neutral
SARS-CoV-2	SECTM1	-0.0866681	-1.11953	0.955348	3.88843	1.01539	5_neutral	4_minor faster	neutral	neutral
SARS-CoV-2	SLAMF7	0.534509	1.48191	0.781375	2.4552	0.963343	1_minor proviral	1_minor slower	proviral	neutral
SARS-CoV-2	SLC11A1	-0.911128	-0.639173	0.941934	-6.50976	1.05067	4_minor antiviral	4_minor faster	antiviral	neutral
SARS-CoV-2	SLC15A3	-0.0294844	2.65903	0.86016	-6.28714	1.04652	5_neutral	2_major slower	neutral	neutral
SARS-CoV-2	SLC16A10	-0.510389	0.83952	0.841344	0.983198	1.03817	4_minor antiviral	1_minor slower	antiviral	neutral
SARS-CoV-2	SLC1A5	-0.955407	0.761775	0.927478	2.18211	1.0823	4_minor antiviral	1_minor slower	antiviral	neutral
SARS-CoV-2	SLC25A28	-1.07721	0.319676	0.850507	6.66146	0.99204	4_minor antiviral	5_neutral	antiviral	neutral
SARS-CoV-2	SLFN12L	-0.0337272	-0.0560412	0.92278	4.69834	1.01148	5_neutral	5_neutral	neutral	neutral
SARS-CoV-2	SLFN5	-0.223471	0.047316	1.01302	-0.0697541	1.0259	5_neutral	5_neutral	neutral	neutral
SARS-CoV-2	SOCS1	0.238094	0.369725	0.766088	2.31776	1.06065	5_neutral	5_neutral	neutral	neutral
SARS-CoV-2	SP100	-0.288196	0.0710178	0.902855	6.90057	1.07088	5_neutral	5_neutral	neutral	neutral
SARS-CoV-2	SP110	0.715772	0.696506	0.903838	2.41538	1.08358	1_minor proviral	1_minor slower	proviral	neutral
SARS-CoV-2	SREK1IP1	-0.266402	1.56702	0.798389	4.15489	0.993752	5_neutral	1_minor slower	neutral	neutral
SARS-CoV-2	SSB	-0.731217	1.58291	0.938423	7.85585	0.913456	4_minor antiviral	1_minor slower	antiviral	neutral
SARS-CoV-2	ST14	-0.612049	-0.931095	0.965422	4.0102	0.912546	4_minor antiviral	4_minor faster	antiviral	neutral
SARS-CoV-2	STAB1	-1.10431	-1.64144	1.03279	3.42225	0.918427	4_minor antiviral	4_minor faster	antiviral	neutral
SARS-CoV-2	STAP1	-0.889061	0.645648	0.921149	5.01416	0.936442	4_minor antiviral	1_minor slower	antiviral	neutral
SARS-CoV-2	STAT1	1.45692	0.918038	0.825582	-4.98224	0.971409	1_minor proviral	1_minor slower	proviral	neutral
SARS-CoV-2	STAT2	2.63084	0.878011	0.82529	2.16508	0.929369	2_major proviral	1_minor slower	proviral	neutral
SARS-CoV-2	TAP1	-0.176055	-2.58747	1.07201	6.73288	0.965697	5_neutral	3_major faster	neutral	neutral
SARS-CoV-2	TAP2	-0.763319	-1.03607	1.00176	1.07802	0.930691	4_minor antiviral	4_minor faster	antiviral	neutral
SARS-CoV-2	TDO2	-0.397473	-1.04204	1.02349	0.919935	0.915463	5_neutral	4_minor faster	neutral	neutral
SARS-CoV-2	TDRD7	-1.85401	-0.459894	1.22484	4.31843	0.944547	4_minor antiviral	5_neutral	antiviral	neutral
SARS-CoV-2	TIFA	0.133996	-0.903119	0.971786	0.152148	0.909162	5_neutral	4_minor faster	neutral	neutral
SARS-CoV-2	TLR3	0.475026	-0.327029	0.924203	5.59017	0.901418	5_neutral	5_neutral	neutral	neutral
SARS-CoV-2	TLR7	-0.721926	-1.0198	0.969241	21.6549	0.959177	4_minor antiviral	4_minor faster	antiviral	neutral
SARS-CoV-2	TMEM140	-0.241589	0.765199	0.842034	2.30776	0.933776	5_neutral	1_minor slower	neutral	neutral
SARS-CoV-2	TMEM217	0.262339	-0.558945	1.02696	0.971983	0.958214	5_neutral	4_minor faster	neutral	neutral
SARS-CoV-2	TMEM62	-0.0906764	-0.327209	0.924767	-1.64908	0.953925	5_neutral	5_neutral	neutral	neutral
SARS-CoV-2	TNFRSF1B	-0.186683	1.30099	0.861929	3.06625	0.954292	5_neutral	1_minor slower	neutral	neutral
SARS-CoV-2	TNFSF10	-0.742984	-0.891056	1.05818	5.69797	0.969583	4_minor antiviral	4_minor faster	antiviral	neutral
SARS-CoV-2	TNFSF13B	-0.386101	-0.798939	1.01155	5.69049	0.917676	5_neutral	4_minor faster	neutral	neutral
SARS-CoV-2	TNFSF18	-0.590811	0.0456946	0.985428	0.319536	0.954987	4_minor antiviral	5_neutral	antiviral	neutral
SARS-CoV-2	TNFSF8	0.169605	1.28085	0.899778	0.973884	0.912329	5_neutral	1_minor slower	neutral	neutral
SARS-CoV-2	TRAF3IP3	-0.672446	-1.21238	1.06003	3.70685	0.947739	4_minor antiviral	4_minor faster	antiviral	neutral
SARS-CoV-2	TRANK1	-0.367995	0.610112	0.838402	7.65004	0.954537	5_neutral	1_minor slower	neutral	neutral
SARS-CoV-2	TRIM21	0.639184	-0.213576	1.11258	6.68073	0.916602	1_minor proviral	5_neutral	proviral	neutral
SARS-CoV-2	TRIM22	0.433902	0.849134	0.943552	-2.2788	0.928675	5_neutral	1_minor slower	neutral	neutral
SARS-CoV-2	TRIM25	-0.897781	-0.967194	1.02998	2.115	0.962729	4_minor antiviral	4_minor faster	antiviral	neutral
SARS-CoV-2	TRIM38	-0.620156	-0.140124	1.04032	14.6672	0.970978	4_minor antiviral	5_neutral	antiviral	neutral
SARS-CoV-2	TRIM5	-1.02925	-0.589141	1.07532	2.56778	0.95276	4_minor antiviral	4_minor faster	antiviral	neutral
SARS-CoV-2	TRIM69	-0.635014	-1.54022	1.14312	4.61043	0.957535	4_minor antiviral	4_minor faster	antiviral	neutral
SARS-CoV-2	TYMP	-0.461245	0.53027	0.978995	1.32101	0.963519	5_neutral	1_minor slower	neutral	neutral
SARS-CoV-2	UBA7	-0.314523	1.08302	1.00206	7.84712	0.983739	5_neutral	1_minor slower	neutral	neutral
SARS-CoV-2	UBN2	-1.11524	-1.24063	1.07233	3.74016	0.942256	4_minor antiviral	4_minor faster	antiviral	neutral
SARS-CoV-2	UBQLNL	0.58662	-0.346439	1.0459	0.0410523	0.958583	1_minor proviral	5_neutral	proviral	neutral
SARS-CoV-2	VCAN	1.30328	0.559336	1.03559	-1.52714	0.926515	1_minor proviral	1_minor slower	proviral	neutral
SARS-CoV-2	WARS1	1.68777	0.529991	0.863607	13.014	0.963846	1_minor proviral	1_minor slower	proviral	neutral
SARS-CoV-2	XAF1	1.02153	0.285886	0.900143	9.89135	0.956883	1_minor proviral	5_neutral	proviral	neutral
SARS-CoV-2	ZADH2	0.693212	-1.74114	1.07051	-0.0254857	0.958444	1_minor proviral	4_minor faster	proviral	neutral
SARS-CoV-2	ZBP1	0.262808	-0.871502	0.90258	4.62807	0.974184	5_neutral	4_minor faster	neutral	neutral
SARS-CoV-2	ZBTB48	0.637221	-1.06225	0.911341	-1.69281	0.967508	1_minor proviral	4_minor faster	proviral	neutral
SARS-CoV-2	ZC3HAV1	0.344177	-0.596347	1.1221	0.424827	0.94727	5_neutral	4_minor faster	neutral	neutral
SARS-CoV-2	ZMAT3	1.0094	-0.643706	0.977829	1.4722	0.943577	1_minor proviral	4_minor faster	proviral	neutral
SARS-CoV-2	ZNF44	0.308617	-0.853594	1.1026	0.473333	0.948833	5_neutral	4_minor faster	neutral	neutral
SARS-CoV-2	ZNF516	0.385113	-0.207778	0.991162	2.33426	0.944084	5_neutral	5_neutral	neutral	neutral
SARS-CoV-2	ZNFX1	0.995767	-0.102933	0.990717	1.55712	0.954299	1_minor proviral	5_neutral	proviral	neutral
SFV	AC005013.1	-0.623563	0.555685	0.98416	-1.26599	0.833901	4_minor antiviral	1_minor slower	antiviral	neutral
SFV	ACO1	-0.390719	0.935471	0.909758	2.47	0.895317	5_neutral	1_minor slower	neutral	neutral
SFV	ADAM12	-0.545411	0.517808	0.92929	3.00297	0.904315	4_minor antiviral	1_minor slower	antiviral	neutral
SFV	ADAMDEC1	-0.810126	0.459289	0.931901	1.86379	0.917905	4_minor antiviral	5_neutral	antiviral	neutral
SFV	ADAR	-0.651348	0.30377	1.02681	0.960617	0.899819	4_minor antiviral	5_neutral	antiviral	neutral
SFV	ADORA3	-0.549806	1.05009	0.960694	2.7109	0.871857	4_minor antiviral	1_minor slower	antiviral	neutral
SFV	AIM2	-0.381763	1.04482	0.926764	2.04262	0.911412	5_neutral	1_minor slower	neutral	neutral
SFV	AKAP2	-0.796559	0.0920336	0.971527	2.55417	0.932558	4_minor antiviral	5_neutral	antiviral	neutral
SFV	ALOX5AP	-0.736226	0.0673715	1.08049	0.82679	0.923388	4_minor antiviral	5_neutral	antiviral	neutral
SFV	ANKRD22	-0.544581	0.0906594	1.04301	2.32998	0.924921	4_minor antiviral	5_neutral	antiviral	neutral
SFV	APOBEC3A	-0.813621	1.21622	0.925311	1.46483	0.886826	4_minor antiviral	1_minor slower	antiviral	neutral
SFV	APOBEC3G	-0.234858	-0.364305	1.02663	0.770365	0.909826	5_neutral	5_neutral	neutral	neutral
SFV	APOL1	0.184228	0.0684608	1.03063	2.45168	0.972314	5_neutral	5_neutral	neutral	neutral
SFV	APOL2	-0.208936	-0.0392285	0.974026	1.98735	0.98641	5_neutral	5_neutral	neutral	neutral
SFV	APOL3	0.0505801	-0.349013	0.952051	3.55876	0.959184	5_neutral	5_neutral	neutral	neutral
SFV	APOL4	-0.312475	-1.21096	1.08452	2.36658	0.942153	5_neutral	4_minor faster	neutral	neutral
SFV	APOL6	-0.432414	0.399258	0.978466	2.65627	0.97527	5_neutral	5_neutral	neutral	neutral
SFV	ARAP1	-0.0792479	0.866394	0.981951	1.80976	0.952131	5_neutral	1_minor slower	neutral	neutral
SFV	ARL9	-0.711083	-0.109125	1.04441	1.23464	0.961356	4_minor antiviral	5_neutral	antiviral	neutral
SFV	ASGR1	-0.0565063	0.328077	1.0086	2.58162	0.953847	5_neutral	5_neutral	neutral	neutral
SFV	ATF3	-0.248086	-0.890907	1.06746	2.29432	0.996326	5_neutral	4_minor faster	neutral	neutral
SFV	ATF7IP	-0.222696	0.196712	0.970922	1.78221	0.993119	5_neutral	5_neutral	neutral	neutral
SFV	ATXN1	-0.806382	-0.192535	1.10059	0.828495	0.929304	4_minor antiviral	5_neutral	antiviral	neutral
SFV	BATF	-0.563349	-0.174517	1.05344	1.24421	0.904113	4_minor antiviral	5_neutral	antiviral	neutral
SFV	BATF2	-0.299785	-0.430771	1.05639	2.32698	0.95689	5_neutral	5_neutral	neutral	neutral
SFV	BORCS8	-0.349624	0.52267	0.966253	1.03037	0.97913	5_neutral	1_minor slower	neutral	neutral
SFV	BRD3	-0.31406	-0.510499	1.02504	2.49312	0.944477	5_neutral	4_minor faster	neutral	neutral
SFV	BST2	0.00616857	0.926467	0.934325	1.99968	0.92095	5_neutral	1_minor slower	neutral	neutral
SFV	C19orf66	0.0113592	0.517043	1.03692	2.12798	0.974404	5_neutral	1_minor slower	neutral	neutral
SFV	C6orf100	-0.175813	0.186801	1.0101	1.67942	1.00497	5_neutral	5_neutral	neutral	neutral
SFV	C9orf91	0.329184	0.425761	0.942093	5.09139	0.947392	5_neutral	5_neutral	neutral	neutral
SFV	CAPN15	-0.202167	-0.15533	1.03612	4.15722	0.978018	5_neutral	5_neutral	neutral	neutral
SFV	CASP1	-0.0841976	0.30304	0.986437	3.01317	0.990426	5_neutral	5_neutral	neutral	neutral
SFV	CBFA2T3	-0.0986451	-0.675435	1.01611	1.66043	0.996681	5_neutral	4_minor faster	neutral	neutral
SFV	CCL13	-0.193809	-0.605253	1.08025	2.83726	0.996425	5_neutral	4_minor faster	neutral	neutral
SFV	CCL2	-0.283041	-0.0616479	1.11519	1.85092	0.938028	5_neutral	5_neutral	neutral	neutral
SFV	CCL24	-0.449443	-0.255199	1.07668	1.0872	0.869998	5_neutral	5_neutral	neutral	neutral
SFV	CCL7	-0.194733	-0.483947	0.993266	3.04435	1.0024	5_neutral	5_neutral	neutral	neutral
SFV	CCL8	0.474496	0.0993338	0.977078	3.48246	0.969951	5_neutral	5_neutral	neutral	neutral
SFV	CCNA1	-0.0452404	-0.0906536	1.01661	2.98483	0.991962	5_neutral	5_neutral	neutral	neutral
SFV	CCR1	-0.155244	-0.873574	1.00848	3.3187	1.00714	5_neutral	4_minor faster	neutral	neutral
SFV	CCR2	0.189858	0.368557	0.952913	4.4887	1.00764	5_neutral	5_neutral	neutral	neutral
SFV	CD180	0.213784	0.527591	0.976346	2.60775	0.946226	5_neutral	1_minor slower	neutral	neutral
SFV	CD274	-0.0833507	0.00758486	0.981177	2.26219	0.968102	5_neutral	5_neutral	neutral	neutral
SFV	CD38	0.0599862	-0.371353	1.03049	2.69473	0.978889	5_neutral	5_neutral	neutral	neutral
SFV	CD69	-0.140936	-1.26862	1.20017	1.58478	1.01662	5_neutral	4_minor faster	neutral	neutral
SFV	CD80	0.283608	0.262194	1.03806	-0.153921	1.00234	5_neutral	5_neutral	neutral	neutral
SFV	CEACAM1	-0.75296	-0.371026	0.952707	-2.47585	0.925802	4_minor antiviral	5_neutral	antiviral	neutral
SFV	CFB	-0.185082	0.147028	0.933074	-9.79382	0.887765	5_neutral	5_neutral	neutral	neutral
SFV	CFHR1	-0.664199	-0.463076	1.00929	-5.32081	0.957002	4_minor antiviral	5_neutral	antiviral	neutral
SFV	CH25H	-0.287372	-0.131622	1.03895	2.63852	0.967812	5_neutral	5_neutral	neutral	neutral
SFV	CHST2	-0.00677987	-0.201981	1.0112	2.47275	0.967999	5_neutral	5_neutral	neutral	neutral
SFV	CLEC5A	-0.464236	-1.19178	1.0953	0.923149	0.992921	5_neutral	4_minor faster	neutral	neutral
SFV	CLECL1	-0.113984	-0.249951	1.01752	2.90107	0.988573	5_neutral	5_neutral	neutral	neutral
SFV	CMKLR1	1.01005	0.519567	0.96103	1.56368	0.973656	1_minor proviral	1_minor slower	proviral	neutral
SFV	CMPK2	0.35454	0.402688	0.96384	4.15674	0.973898	5_neutral	5_neutral	neutral	neutral
SFV	CNP	0.176509	0.10053	0.954705	5.02026	0.985466	5_neutral	5_neutral	neutral	neutral
SFV	CTAGE1	0.114646	0.0614316	1.029	2.27415	1.01389	5_neutral	5_neutral	neutral	neutral
SFV	CX3CR1	0.475886	0.509801	0.94945	4.98554	0.968797	5_neutral	1_minor slower	neutral	neutral
SFV	CXCL10	0.0795899	0.34798	0.946098	5.55908	0.964366	5_neutral	5_neutral	neutral	neutral
SFV	CXCL11	-0.278153	-0.074491	1.01432	1.42207	0.941873	5_neutral	5_neutral	neutral	neutral
SFV	CXCL3	0.659812	0.171102	1.01591	3.11426	0.97213	1_minor proviral	5_neutral	proviral	neutral
SFV	CXCL9	0.398574	-0.18827	0.961254	3.08708	0.991339	5_neutral	5_neutral	neutral	neutral
SFV	CYP2J2	-0.171827	-0.322183	1.08745	2.3473	0.999214	5_neutral	5_neutral	neutral	neutral
SFV	DCT	-0.291877	-0.57068	1.03309	2.47262	1.00607	5_neutral	4_minor faster	neutral	neutral
SFV	DDX58	3.31164	4.8872	0.710272	15.5787	1.03702	2_major proviral	2_major slower	proviral	neutral
SFV	DDX60	1.65747	0.397749	0.962988	3.94608	1.00125	1_minor proviral	5_neutral	proviral	neutral
SFV	DDX60L	0.536124	0.803394	0.952355	3.37201	1.01734	1_minor proviral	1_minor slower	proviral	neutral
SFV	DEFB1	0.543757	-0.0891928	0.972797	3.49719	1.01923	1_minor proviral	5_neutral	proviral	neutral
SFV	DHX58	0.414858	-0.187499	0.98001	3.82985	1.0089	5_neutral	5_neutral	neutral	neutral
SFV	DOK1	0.647955	0.177262	0.924201	4.03227	0.952555	1_minor proviral	5_neutral	proviral	neutral
SFV	DOK2	0.0377725	0.615401	0.996307	3.76029	0.935438	5_neutral	1_minor slower	neutral	neutral
SFV	DOK3	-0.864353	-0.142236	1.05607	1.15415	0.857103	4_minor antiviral	5_neutral	antiviral	neutral
SFV	DTX3L	0.531842	0.690292	0.974458	3.30767	0.956949	1_minor proviral	1_minor slower	proviral	neutral
SFV	DUSP7	-0.106441	-0.314405	1.07321	1.82623	0.954203	5_neutral	5_neutral	neutral	neutral
SFV	EIF2AK2	1.41088	-4.33057	1.193	3.63749	0.979682	1_minor proviral	3_major faster	proviral	neutral
SFV	EMP1	-0.106231	0.0139587	0.992033	2.1098	1.00799	5_neutral	5_neutral	neutral	neutral
SFV	EMR3	-0.185436	-0.374557	1.09577	-21.7646	0.962406	5_neutral	5_neutral	neutral	neutral
SFV	ENG	0.328604	-0.412623	1.02687	2.84815	0.985813	5_neutral	5_neutral	neutral	neutral
SFV	ENPP2	0.0928243	-0.35613	1.00099	2.66763	0.948269	5_neutral	5_neutral	neutral	neutral
SFV	EPHB2	-0.0224736	-0.196957	1.00658	2.53117	0.945835	5_neutral	5_neutral	neutral	neutral
SFV	EPSTI1	0.0667152	-0.306056	1.06732	-65.6202	0.972417	5_neutral	5_neutral	neutral	neutral
SFV	ETV7	0.239027	-0.158799	1.03184	2.48941	0.927512	5_neutral	5_neutral	neutral	neutral
SFV	EVI2A	-0.0808292	0.175254	0.96943	3.01187	0.922163	5_neutral	5_neutral	neutral	neutral
SFV	EZH1	-0.457369	0.0689081	1.04134	0.820104	0.97873	5_neutral	5_neutral	neutral	neutral
SFV	FABP4	-0.389218	-0.46429	1.02617	0.893237	0.975488	5_neutral	5_neutral	neutral	neutral
SFV	FAM105A	-0.466086	-0.748539	1.09547	0.7393	0.965257	5_neutral	4_minor faster	neutral	neutral
SFV	FAM107A	-0.169032	-0.375554	1.04545	0.839897	0.963337	5_neutral	5_neutral	neutral	neutral
SFV	FAM110A	-0.40454	0.0877378	0.96854	1.08782	0.976804	5_neutral	5_neutral	neutral	neutral
SFV	FAM20A	0.0510621	0.417732	0.985339	1.18792	0.948496	5_neutral	5_neutral	neutral	neutral
SFV	FAM46A	-0.460408	-0.354362	1.00654	1.03856	0.955059	5_neutral	5_neutral	neutral	neutral
SFV	FAM72A	-0.434586	0.186642	0.95774	1.10145	0.946928	5_neutral	5_neutral	neutral	neutral
SFV	FBXO6	-0.200367	0.0109045	0.977503	1.2202	0.937388	5_neutral	5_neutral	neutral	neutral
SFV	FCAR	-0.476639	-0.399013	1.08387	0.776247	0.928603	5_neutral	5_neutral	neutral	neutral
SFV	FFAR2	-0.50289	-0.725039	1.03724	0.962681	0.940427	4_minor antiviral	4_minor faster	antiviral	neutral
SFV	FGL2	-0.623601	0.134105	0.997556	0.828007	0.885981	4_minor antiviral	5_neutral	antiviral	neutral
SFV	FOS	-0.278875	-0.701886	1.04745	1.01213	0.977016	5_neutral	4_minor faster	neutral	neutral
SFV	FPR2	-0.393131	-0.661011	1.07662	-0.0321529	0.961323	5_neutral	4_minor faster	neutral	neutral
SFV	GBP1	0.155047	-0.1668	1.00173	1.28139	0.972769	5_neutral	5_neutral	neutral	neutral
SFV	GBP3	0.185809	-0.0953607	0.99218	1.40618	0.937856	5_neutral	5_neutral	neutral	neutral
SFV	GBP4	0.297858	-0.288275	0.990037	-0.146467	0.963825	5_neutral	5_neutral	neutral	neutral
SFV	GBP5	-0.0436737	-0.41833	1.02887	0.781008	0.980814	5_neutral	5_neutral	neutral	neutral
SFV	GLIPR2	-0.131966	-0.399828	1.0457	0.991933	0.977771	5_neutral	5_neutral	neutral	neutral
SFV	GLS	0.383686	-0.343233	0.912327	2.04328	0.998311	5_neutral	5_neutral	neutral	neutral
SFV	GMPR	-0.112086	-0.678311	1.07612	1.02117	0.999063	5_neutral	4_minor faster	neutral	neutral
SFV	GPC4	-0.151072	-0.598803	1.03249	1.1295	0.98173	5_neutral	4_minor faster	neutral	neutral
SFV	GPR141	0.155097	-0.885991	1.02868	1.38499	0.995969	5_neutral	4_minor faster	neutral	neutral
SFV	GPR155	-0.66402	-0.647387	1.03643	0.804121	0.981797	4_minor antiviral	4_minor faster	antiviral	neutral
SFV	HAPLN3	-0.459107	-0.408111	1.09387	0.750337	0.925659	5_neutral	5_neutral	neutral	neutral
SFV	HAVCR2	-0.101636	-0.48817	1.01715	1.33437	0.989297	5_neutral	5_neutral	neutral	neutral
SFV	HELZ2	-0.341412	-0.880384	1.11378	0.860816	0.984093	5_neutral	4_minor faster	neutral	neutral
SFV	HERC5	0.0927149	-1.24947	1.03221	1.35049	0.975683	5_neutral	4_minor faster	neutral	neutral
SFV	HERC6	0.154964	-0.0295923	1.03135	1.04137	0.991527	5_neutral	5_neutral	neutral	neutral
SFV	HES4	-0.0376317	-0.51229	1.05253	1.14032	0.95045	5_neutral	4_minor faster	neutral	neutral
SFV	HESX1	-0.0281924	0.0684176	0.981342	1.34727	1.00927	5_neutral	5_neutral	neutral	neutral
SFV	HLA-B	-0.131709	-0.547421	1.02622	1.16957	1.00861	5_neutral	4_minor faster	neutral	neutral
SFV	HLA-C	0.310536	0.303145	0.950763	1.63208	1.01819	5_neutral	5_neutral	neutral	neutral
SFV	HMHA1	0.067137	-0.446431	1.0238	1.18878	0.97647	5_neutral	5_neutral	neutral	neutral
SFV	HSH2D	0.260237	0.354219	0.929387	1.55252	0.989206	5_neutral	5_neutral	neutral	neutral
SFV	IDO1	-0.214346	0.438765	1.01056	0.899621	0.947007	5_neutral	5_neutral	neutral	neutral
SFV	IFI16	-0.101939	-0.809756	0.991912	1.31426	0.951562	5_neutral	4_minor faster	neutral	neutral
SFV	IFI27	0.215625	0.150317	0.988772	1.39274	0.967868	5_neutral	5_neutral	neutral	neutral
SFV	IFI35	1.03461	0.958748	0.877395	2.33653	0.979466	1_minor proviral	1_minor slower	proviral	neutral
SFV	IFI44	0.168866	-0.4587	1.01666	1.37962	0.984365	5_neutral	5_neutral	neutral	neutral
SFV	IFI44L	0.357262	-0.568861	1.00331	1.63863	1.01504	5_neutral	4_minor faster	neutral	neutral
SFV	IFI6	0.23972	0.305273	1.02509	1.25526	0.980483	5_neutral	5_neutral	neutral	neutral
SFV	IFIH1	-0.356344	-0.922319	1.00951	1.06362	0.993802	5_neutral	4_minor faster	neutral	neutral
SFV	IFIT1	0.172312	0.0227717	0.962251	1.53512	0.973253	5_neutral	5_neutral	neutral	neutral
SFV	IFIT2	0.31275	-0.349719	1.02868	1.35724	0.974452	5_neutral	5_neutral	neutral	neutral
SFV	IFIT3	-0.0371328	0.0812384	0.983987	1.41475	0.952249	5_neutral	5_neutral	neutral	neutral
SFV	IFIT5	0.153629	-0.173805	0.964378	1.41897	0.973358	5_neutral	5_neutral	neutral	neutral
SFV	IFITM1	-0.309827	0.20367	1.02186	1.10419	0.908869	5_neutral	5_neutral	neutral	neutral
SFV	IFITM2	-0.269505	-0.341587	1.0748	0.875407	0.984396	5_neutral	5_neutral	neutral	neutral
SFV	IFITM3	-0.169548	-0.963852	1.05696	1.15316	0.964106	5_neutral	4_minor faster	neutral	neutral
SFV	IFNE	0.10041	-0.543001	1.00498	1.36151	0.979644	5_neutral	4_minor faster	neutral	neutral
SFV	IFNG	-0.12417	-0.417054	0.996163	1.22528	0.988448	5_neutral	5_neutral	neutral	neutral
SFV	IGF2BP3	0.0227176	-0.810412	1.10254	1.08859	1.01071	5_neutral	4_minor faster	neutral	neutral
SFV	IL15	0.0409303	-0.713529	1.03828	1.33865	0.987753	5_neutral	4_minor faster	neutral	neutral
SFV	IL15RA	-0.183003	-0.0331771	0.982223	1.18667	1.01677	5_neutral	5_neutral	neutral	neutral
SFV	IL1A	0.0903707	-0.611546	1.02759	1.25059	0.994288	5_neutral	4_minor faster	neutral	neutral
SFV	IL1RN	0.00281287	-0.151509	1.00738	1.24817	0.999638	5_neutral	5_neutral	neutral	neutral
SFV	IL4I1	-0.0296976	0.00454642	0.985542	1.36297	0.989815	5_neutral	5_neutral	neutral	neutral
SFV	IRF1	0.912468	1.3891	0.81456	2.83991	1.01137	1_minor proviral	1_minor slower	proviral	neutral
SFV	IRF7	-0.277949	0.47221	1.00749	1.01374	0.967641	5_neutral	5_neutral	neutral	neutral
SFV	IRF9	3.53256	5.17647	0.766588	3.75542	0.949934	2_major proviral	2_major slower	proviral	neutral
SFV	IRG1	-0.170919	-1.20982	1.06717	-1.55277	1.01681	5_neutral	4_minor faster	neutral	neutral
SFV	ISG15	0.0593776	-0.385912	1.05717	1.06437	1.01654	5_neutral	5_neutral	neutral	neutral
SFV	ISG20	-0.0695732	-0.371999	1.03471	1.24103	0.973035	5_neutral	5_neutral	neutral	neutral
SFV	ITPKB	0.145951	-0.652252	0.986661	1.6078	1.00062	5_neutral	4_minor faster	neutral	neutral
SFV	KCNE3	0.118985	-0.239205	0.974261	1.46655	0.973203	5_neutral	5_neutral	neutral	neutral
SFV	KLF7	0.233544	-0.369999	1.04106	1.3682	1.01231	5_neutral	5_neutral	neutral	neutral
SFV	LAG3	0.0878212	-0.704911	1.03902	1.28628	0.989285	5_neutral	4_minor faster	neutral	neutral
SFV	LAMP3	0.322206	0.168302	1.00555	1.36871	0.992119	5_neutral	5_neutral	neutral	neutral
SFV	LAP3	0.265285	0.0450508	1.03782	1.20799	0.999938	5_neutral	5_neutral	neutral	neutral
SFV	LGALS3BP	-0.131062	-0.776163	1.02917	1.14342	0.992269	5_neutral	4_minor faster	neutral	neutral
SFV	LGALS9B	-0.271654	0.834041	1.00394	0.998703	0.796056	5_neutral	1_minor slower	neutral	neutral
SFV	LILRA1	-0.224852	0.135679	0.994265	1.16842	0.89683	5_neutral	5_neutral	neutral	neutral
SFV	LILRA5	0.179086	0.0354508	1.01335	1.3353	0.983617	5_neutral	5_neutral	neutral	neutral
SFV	LRCH2	-0.179527	-0.24841	1.02464	1.18739	0.941314	5_neutral	5_neutral	neutral	neutral
SFV	LRRC25	0.111176	-0.786807	1.00738	1.41411	0.990208	5_neutral	4_minor faster	neutral	neutral
SFV	LY6D	-0.0514456	-0.376694	1.04535	1.13671	0.950639	5_neutral	5_neutral	neutral	neutral
SFV	LY6E	-0.315971	-0.526167	1.03908	0.95469	0.964041	5_neutral	4_minor faster	neutral	neutral
SFV	MAP3K1	0.378013	-0.231911	1.0204	1.3482	0.985551	5_neutral	5_neutral	neutral	neutral
SFV	MAVS	1.93669	4.68504	0.708193	6.08514	0.95419	1_minor proviral	2_major slower	proviral	neutral
SFV	MBD4	0.234323	-0.434777	0.983009	1.23964	0.97337	5_neutral	5_neutral	neutral	neutral
SFV	MCM2	0.179642	-0.202175	1.00483	1.40483	0.955595	5_neutral	5_neutral	neutral	neutral
SFV	MNDA	-0.102222	-0.684934	0.962762	1.4755	1.01033	5_neutral	4_minor faster	neutral	neutral
SFV	MS4A4A	-0.14633	-0.468966	1.05022	1.13206	0.955456	5_neutral	5_neutral	neutral	neutral
SFV	MSR1	-0.53326	-0.683102	1.07091	0.886926	0.836162	4_minor antiviral	4_minor faster	antiviral	neutral
SFV	MT1H	-0.432887	-1.04736	1.07453	0.950366	0.953563	5_neutral	4_minor faster	neutral	neutral
SFV	MT1HL1	-0.368245	-0.602657	1.05349	0.973628	0.942038	5_neutral	4_minor faster	neutral	neutral
SFV	MT1M	-0.452862	-0.46525	1.02912	1.00353	0.957828	5_neutral	5_neutral	neutral	neutral
SFV	MT2A	-0.447234	-0.236253	1.04196	0.949103	0.921084	5_neutral	5_neutral	neutral	neutral
SFV	MX1	-0.513952	-0.584216	1.09999	0.822008	0.918631	4_minor antiviral	4_minor faster	antiviral	neutral
SFV	MX2	-0.319339	0.0773169	1.04581	0.916797	0.944615	5_neutral	5_neutral	neutral	neutral
SFV	MYCL	-0.316666	-0.200064	1.009	1.11051	0.965644	5_neutral	5_neutral	neutral	neutral
SFV	MYD88	-0.522261	-0.00294684	1.04062	0.863271	0.867224	4_minor antiviral	5_neutral	antiviral	neutral
SFV	NCOA7	-0.214406	0.228819	0.997246	1.1438	0.872688	5_neutral	5_neutral	neutral	neutral
SFV	NEXN	-0.306583	-0.885964	1.0376	1.15288	0.911402	5_neutral	4_minor faster	neutral	neutral
SFV	NKX3-1	-0.218646	0.0295982	1.0425	1.03187	0.844986	5_neutral	5_neutral	neutral	neutral
SFV	NMI	-0.303674	-0.107324	1.06019	1.02513	0.93295	5_neutral	5_neutral	neutral	neutral
SFV	NT5C3A	-0.475577	-1.92591	1.13118	0.982007	1.01592	5_neutral	4_minor faster	neutral	neutral
SFV	NUPR1	0.0218066	-0.104665	1.0113	1.38677	0.965082	5_neutral	5_neutral	neutral	neutral
SFV	OAS1	-0.122163	-0.380528	1.00254	1.3558	0.964031	5_neutral	5_neutral	neutral	neutral
SFV	OAS2	-0.00685723	0.00961948	1.00101	1.32362	0.959684	5_neutral	5_neutral	neutral	neutral
SFV	OAS3	14.5357	8.7138	0.560325	20.0271	0.986017	2_major proviral	2_major slower	proviral	neutral
SFV	OASL	-0.232511	0.15393	0.978209	1.21297	0.996687	5_neutral	5_neutral	neutral	neutral
SFV	OGFR	-0.108302	-0.225506	1.07713	1.04237	1.04809	5_neutral	5_neutral	neutral	neutral
SFV	P2RY14	0.120657	-0.0477528	0.962208	1.61385	0.988477	5_neutral	5_neutral	neutral	neutral
SFV	PALM2-AKAP2	0.0667563	-0.469697	1.01199	1.4493	1.01862	5_neutral	5_neutral	neutral	neutral
SFV	PAQR8	-0.00920512	-0.606065	0.963432	1.62319	0.99673	5_neutral	4_minor faster	neutral	neutral
SFV	PARP10	-0.330493	-0.585985	1.06049	1.09031	0.901625	5_neutral	4_minor faster	neutral	neutral
SFV	PARP11	-0.37156	-0.624618	1.07832	1.03962	0.957977	5_neutral	4_minor faster	neutral	neutral
SFV	PARP12	-0.237069	-0.759205	0.966368	1.47792	1.0473	5_neutral	4_minor faster	neutral	neutral
SFV	PARP14	-0.150069	-0.502382	1.00314	1.29173	1.05792	5_neutral	4_minor faster	neutral	neutral
SFV	PARP9	-0.0243304	-0.272305	0.992148	1.44321	1.05675	5_neutral	5_neutral	neutral	neutral
SFV	PCDH17	-0.173006	-0.604654	0.975765	1.42348	1.04559	5_neutral	4_minor faster	neutral	neutral
SFV	PDCD1LG2	-0.193655	-0.84029	1.03301	1.28324	0.997766	5_neutral	4_minor faster	neutral	neutral
SFV	PDZD2	-0.253204	-0.149941	0.970952	1.35291	1.05609	5_neutral	5_neutral	neutral	neutral
SFV	PGAP1	-0.130196	-0.590207	1.01737	1.34021	1.08208	5_neutral	4_minor faster	neutral	neutral
SFV	PHF11	-0.183447	-0.593308	1.01482	1.26562	1.06141	5_neutral	4_minor faster	neutral	neutral
SFV	PID1	-0.1049	0.0314355	0.984135	1.33899	1.05185	5_neutral	5_neutral	neutral	neutral
SFV	PIWIL4	-0.0893519	-0.600193	1.01088	1.3718	1.04931	5_neutral	4_minor faster	neutral	neutral
SFV	PLEKHA4	-0.168169	-0.0510782	0.978131	1.25898	0.926658	5_neutral	5_neutral	neutral	neutral
SFV	PLSCR1	-0.270978	-0.153619	1.01716	1.06815	0.963979	5_neutral	5_neutral	neutral	neutral
SFV	PLXDC2	-0.166811	-0.454374	1.01142	1.28996	1.06804	5_neutral	5_neutral	neutral	neutral
SFV	PMAIP1	-0.0794508	0.0693963	0.949942	1.46041	1.065	5_neutral	5_neutral	neutral	neutral
SFV	PNPT1	-0.0745365	-0.336243	0.961817	1.57015	1.0177	5_neutral	5_neutral	neutral	neutral
SFV	POLD1	-0.299652	-0.834933	1.01647	1.23114	1.11522	5_neutral	4_minor faster	neutral	neutral
SFV	POLI	0.127711	3.0144	0.90404	1.30989	1.23938	5_neutral	2_major slower	neutral	neutral
SFV	PSMB8	-0.103514	-0.352484	0.986996	1.40663	1.01461	5_neutral	5_neutral	neutral	neutral
SFV	RASA2	-0.45273	-0.720806	1.11727	0.832091	0.92941	5_neutral	4_minor faster	neutral	neutral
SFV	RASGEF1B	-0.214759	-0.692618	1.07451	1.0675	1.04087	5_neutral	4_minor faster	neutral	neutral
SFV	RASGRP3	-0.186908	-0.0775025	0.991093	1.29299	1.09858	5_neutral	5_neutral	neutral	neutral
SFV	RGL1	0.0986733	0.190259	0.979096	1.55296	1.09446	5_neutral	5_neutral	neutral	neutral
SFV	RGS1	-0.216105	-0.839637	1.0246	1.28646	1.05245	5_neutral	4_minor faster	neutral	neutral
SFV	RHBDD2	-0.389427	-0.994322	1.03142	1.11903	1.04814	5_neutral	4_minor faster	neutral	neutral
SFV	RIN2	-0.246894	-0.664998	1.04743	1.14036	1.02224	5_neutral	4_minor faster	neutral	neutral
SFV	RNF213	-0.348617	-0.316415	1.03063	1.04342	1.0888	5_neutral	5_neutral	neutral	neutral
SFV	RSAD2	-0.357181	0.296563	1.02281	1.1446	0.95917	5_neutral	5_neutral	neutral	neutral
SFV	RTCB	0.056184	0.564148	0.910362	1.70148	0.939324	5_neutral	1_minor slower	neutral	neutral
SFV	RTP4	0.0277613	0.495303	0.946134	1.5074	1.03379	5_neutral	5_neutral	neutral	neutral
SFV	RUFY4	-0.342481	-0.123706	1.04104	0.961677	0.902059	5_neutral	5_neutral	neutral	neutral
SFV	S100A4	-0.238119	0.296885	0.97279	1.10551	0.951952	5_neutral	5_neutral	neutral	neutral
SFV	SAMD9	-0.00932385	0.217152	0.935959	1.55062	1.02674	5_neutral	5_neutral	neutral	neutral
SFV	SAMD9L	-0.179701	-0.765589	0.996806	1.36055	1.03882	5_neutral	4_minor faster	neutral	neutral
SFV	SAMHD1	-0.293093	-0.419064	1.01098	1.15447	1.04425	5_neutral	5_neutral	neutral	neutral
SFV	SDS	-0.202139	-0.360435	1.01074	1.22789	1.0586	5_neutral	5_neutral	neutral	neutral
SFV	SECTM1	-0.11713	-0.0941894	0.981464	1.35371	1.01539	5_neutral	5_neutral	neutral	neutral
SFV	SLAMF7	-0.157746	-0.270669	0.989359	1.25576	0.963343	5_neutral	5_neutral	neutral	neutral
SFV	SLC11A1	-0.25704	-0.482218	1.02211	1.18368	1.05067	5_neutral	5_neutral	neutral	neutral
SFV	SLC15A3	-0.128677	-0.154341	1.00741	1.23377	1.04652	5_neutral	5_neutral	neutral	neutral
SFV	SLC16A10	-0.155204	0.0119005	0.971831	1.33649	1.03817	5_neutral	5_neutral	neutral	neutral
SFV	SLC1A5	-0.168388	-0.158914	1.04457	1.11085	1.0823	5_neutral	5_neutral	neutral	neutral
SFV	SLC25A28	-0.199455	0.0761424	1.02981	1.08045	0.99204	5_neutral	5_neutral	neutral	neutral
SFV	SLFN12L	-0.105992	0.182527	0.972384	1.32267	1.01148	5_neutral	5_neutral	neutral	neutral
SFV	SLFN5	0.00513608	0.275633	0.953627	1.47586	1.0259	5_neutral	5_neutral	neutral	neutral
SFV	SOCS1	-0.0346318	0.0669355	1.00425	1.26526	1.06065	5_neutral	5_neutral	neutral	neutral
SFV	SP100	0.0986641	0.303856	0.977352	1.42356	1.07088	5_neutral	5_neutral	neutral	neutral
SFV	SP110	-0.191423	0.264345	0.964634	1.26257	1.08358	5_neutral	5_neutral	neutral	neutral
SFV	SREK1IP1	-0.302769	0.100925	0.997825	1.03124	0.993752	5_neutral	5_neutral	neutral	neutral
SFV	SSB	-0.188949	1.88336	0.935126	1.04767	0.913456	5_neutral	1_minor slower	neutral	neutral
SFV	ST14	-0.354911	-0.232245	1.06245	0.91182	0.912546	5_neutral	5_neutral	neutral	neutral
SFV	STAB1	-0.404115	0.0661674	1.04988	0.859152	0.918427	5_neutral	5_neutral	neutral	neutral
SFV	STAP1	-0.307449	0.558636	1.03161	0.86929	0.936442	5_neutral	1_minor slower	neutral	neutral
SFV	STAT1	3.31159	4.35722	0.760989	8.36229	0.971409	2_major proviral	2_major slower	proviral	neutral
SFV	STAT2	0.218303	3.57758	0.827528	1.47326	0.929369	5_neutral	2_major slower	neutral	neutral
SFV	TAP1	-0.423818	0.533659	1.03612	0.831721	0.965697	5_neutral	1_minor slower	neutral	neutral
SFV	TAP2	-0.506064	-0.296339	1.06453	0.797941	0.930691	4_minor antiviral	5_neutral	antiviral	neutral
SFV	TDO2	-0.401715	-0.00654751	1.05152	0.882158	0.915463	5_neutral	5_neutral	neutral	neutral
SFV	TDRD7	-0.340266	-0.056309	1.03603	0.954675	0.944547	5_neutral	5_neutral	neutral	neutral
SFV	TIFA	-0.363391	-0.324802	1.07367	0.861732	0.909162	5_neutral	5_neutral	neutral	neutral
SFV	TLR3	-0.314406	0.356925	1.05034	0.857985	0.901418	5_neutral	5_neutral	neutral	neutral
SFV	TLR7	-0.177968	0.6797	0.955612	1.17095	0.959177	5_neutral	1_minor slower	neutral	neutral
SFV	TMEM140	-0.038319	0.177234	0.941432	1.40017	0.933776	5_neutral	5_neutral	neutral	neutral
SFV	TMEM217	0.0143399	-0.0558323	1.01822	1.21446	0.958214	5_neutral	5_neutral	neutral	neutral
SFV	TMEM62	-0.285355	0.061358	0.995526	1.12267	0.953925	5_neutral	5_neutral	neutral	neutral
SFV	TNFRSF1B	0.0351559	0.539704	0.986879	1.22117	0.954292	5_neutral	1_minor slower	neutral	neutral
SFV	TNFSF10	0.0016439	1.1533	0.890968	1.50342	0.969583	5_neutral	1_minor slower	neutral	neutral
SFV	TNFSF13B	-0.396255	0.001611	1.07658	0.834337	0.917676	5_neutral	5_neutral	neutral	neutral
SFV	TNFSF18	-0.0218157	0.364355	0.99212	1.20987	0.954987	5_neutral	5_neutral	neutral	neutral
SFV	TNFSF8	-0.225281	-0.142782	1.03169	1.05304	0.912329	5_neutral	5_neutral	neutral	neutral
SFV	TRAF3IP3	-0.210102	-0.372316	1.03423	1.09577	0.947739	5_neutral	5_neutral	neutral	neutral
SFV	TRANK1	-0.246583	-0.560373	1.02603	1.14987	0.954537	5_neutral	4_minor faster	neutral	neutral
SFV	TRIM21	-0.141669	0.340784	0.979559	1.10284	0.916602	5_neutral	5_neutral	neutral	neutral
SFV	TRIM22	-0.287717	0.118051	1.01319	0.999101	0.928675	5_neutral	5_neutral	neutral	neutral
SFV	TRIM25	0.625399	-0.135669	0.826184	2.72225	0.962729	1_minor proviral	5_neutral	proviral	neutral
SFV	TRIM38	-0.133573	-0.172254	0.97709	1.27298	0.970978	5_neutral	5_neutral	neutral	neutral
SFV	TRIM5	-0.128858	-0.183719	1.01514	1.15263	0.95276	5_neutral	5_neutral	neutral	neutral
SFV	TRIM69	-0.184246	-0.289449	1.03408	1.08982	0.957535	5_neutral	5_neutral	neutral	neutral
SFV	TYMP	-0.104072	0.432588	0.960497	1.26089	0.963519	5_neutral	5_neutral	neutral	neutral
SFV	UBA7	0.0259262	0.230175	0.997276	1.24758	0.983739	5_neutral	5_neutral	neutral	neutral
SFV	UBN2	0.0695342	0.442134	0.967029	1.33779	0.942256	5_neutral	5_neutral	neutral	neutral
SFV	UBQLNL	0.203132	0.19585	0.958902	1.51926	0.958583	5_neutral	5_neutral	neutral	neutral
SFV	VCAN	-0.190337	0.557844	0.969915	1.1472	0.926515	5_neutral	1_minor slower	neutral	neutral
SFV	WARS1	0.0435954	0.819672	0.951651	1.29939	0.963846	5_neutral	1_minor slower	neutral	neutral
SFV	XAF1	0.229624	0.404879	0.963403	1.47214	0.956883	5_neutral	5_neutral	neutral	neutral
SFV	ZADH2	0.260712	0.459798	0.943322	1.60432	0.958444	5_neutral	5_neutral	neutral	neutral
SFV	ZBP1	0.227982	0.400404	0.948879	1.56111	0.974184	5_neutral	5_neutral	neutral	neutral
SFV	ZBTB48	0.208482	0.404261	0.972699	1.47245	0.967508	5_neutral	5_neutral	neutral	neutral
SFV	ZC3HAV1	1.00711	0.728613	0.828149	2.83139	0.94727	1_minor proviral	1_minor slower	proviral	neutral
SFV	ZMAT3	-0.0241526	0.291421	1.01563	1.14805	0.943577	5_neutral	5_neutral	neutral	neutral
SFV	ZNF44	0.00731301	0.0742002	0.98927	1.28345	0.948833	5_neutral	5_neutral	neutral	neutral
SFV	ZNF516	0.109417	0.517958	0.93363	1.50084	0.944084	5_neutral	1_minor slower	neutral	neutral
SFV	ZNFX1	0.400751	1.14729	0.897051	1.75407	0.954299	5_neutral	1_minor slower	neutral	neutral
VACV	AC005013.1	0.890535	1.00371	0.999012	0.925899	0.833901	1_minor proviral	1_minor slower	proviral	neutral
VACV	ACO1	1.27581	0.532212	0.981452	1.06908	0.895317	1_minor proviral	1_minor slower	proviral	neutral
VACV	ADAM12	1.1794	1.00736	0.969511	1.01107	0.904315	1_minor proviral	1_minor slower	proviral	neutral
VACV	ADAMDEC1	1.23572	0.861786	0.952159	1.11069	0.917905	1_minor proviral	1_minor slower	proviral	neutral
VACV	ADAR	1.1245	0.820149	0.937973	1.12846	0.899819	1_minor proviral	1_minor slower	proviral	neutral
VACV	ADORA3	0.942518	0.740312	0.969734	1.06322	0.871857	1_minor proviral	1_minor slower	proviral	neutral
VACV	AIM2	1.40788	0.0113911	0.980213	1.09241	0.911412	1_minor proviral	5_neutral	proviral	neutral
VACV	AKAP2	0.777228	-0.0540474	0.977445	1.06954	0.932558	1_minor proviral	5_neutral	proviral	neutral
VACV	ALOX5AP	0.838777	0.413289	1.0035	0.96597	0.923388	1_minor proviral	5_neutral	proviral	neutral
VACV	ANKRD22	1.32867	0.864156	0.97242	1.06099	0.924921	1_minor proviral	1_minor slower	proviral	neutral
VACV	APOBEC3A	1.47091	0.305535	1.01038	0.999134	0.886826	1_minor proviral	5_neutral	proviral	neutral
VACV	APOBEC3G	1.14852	0.703859	0.970303	1.05973	0.909826	1_minor proviral	1_minor slower	proviral	neutral
VACV	APOL1	0.480818	-0.238092	0.943073	1.18937	0.972314	5_neutral	5_neutral	neutral	neutral
VACV	APOL2	0.492254	0.0493361	0.969776	1.08569	0.98641	5_neutral	5_neutral	neutral	neutral
VACV	APOL3	0.117051	0.535811	0.935116	1.1307	0.959184	5_neutral	1_minor slower	neutral	neutral
VACV	APOL4	0.517781	-0.0260949	0.967212	1.10441	0.942153	1_minor proviral	5_neutral	proviral	neutral
VACV	APOL6	0.466758	0.569381	0.931437	1.17559	0.97527	5_neutral	1_minor slower	neutral	neutral
VACV	ARAP1	0.152896	0.43389	0.958735	1.06412	0.952131	5_neutral	5_neutral	neutral	neutral
VACV	ARL9	0.311968	-0.258027	0.9688	1.109	0.961356	5_neutral	5_neutral	neutral	neutral
VACV	ASGR1	0.449416	-0.0402111	0.940953	1.19644	0.953847	5_neutral	5_neutral	neutral	neutral
VACV	ATF3	0.577794	-0.208089	0.985458	1.06363	0.996326	1_minor proviral	5_neutral	proviral	neutral
VACV	ATF7IP	0.767262	-0.0714204	0.957058	1.17064	0.993119	1_minor proviral	5_neutral	proviral	neutral
VACV	ATXN1	1.40244	0.249153	0.979348	1.0985	0.929304	1_minor proviral	5_neutral	proviral	neutral
VACV	BATF	0.492801	0.794688	0.950419	1.09118	0.904113	5_neutral	1_minor slower	neutral	neutral
VACV	BATF2	0.230496	-0.352533	0.957937	1.14928	0.95689	5_neutral	5_neutral	neutral	neutral
VACV	BORCS8	0.411603	1.43038	0.983567	0.915755	0.97913	5_neutral	1_minor slower	neutral	neutral
VACV	BRD3	0.62962	0.751168	0.947859	1.10776	0.944477	1_minor proviral	1_minor slower	proviral	neutral
VACV	BST2	-0.514798	0.178472	0.974319	0.947453	0.92095	4_minor antiviral	5_neutral	antiviral	neutral
VACV	C19orf66	-0.0271515	0.0801781	0.949658	1.12449	0.974404	5_neutral	5_neutral	neutral	neutral
VACV	C6orf100	0.479493	-0.128748	0.957642	1.17234	1.00497	5_neutral	5_neutral	neutral	neutral
VACV	C9orf91	-0.495549	-0.425107	0.951933	1.1197	0.947392	5_neutral	5_neutral	neutral	neutral
VACV	CAPN15	0.692427	0.253347	0.937882	1.2092	0.978018	1_minor proviral	5_neutral	proviral	neutral
VACV	CASP1	0.254194	-0.569574	0.972378	1.1279	0.990426	5_neutral	4_minor faster	neutral	neutral
VACV	CBFA2T3	0.201751	-0.3151	0.955729	1.15904	0.996681	5_neutral	5_neutral	neutral	neutral
VACV	CCL13	-0.030364	0.485231	0.937401	1.0971	0.996425	5_neutral	5_neutral	neutral	neutral
VACV	CCL2	1.40793	0.393816	0.96937	1.10369	0.938028	1_minor proviral	5_neutral	proviral	neutral
VACV	CCL24	0.674595	0.529012	0.969743	1.0477	0.869998	1_minor proviral	1_minor slower	proviral	neutral
VACV	CCL7	0.260823	-0.337725	0.941746	1.21012	1.0024	5_neutral	5_neutral	neutral	neutral
VACV	CCL8	-0.599328	0.189785	0.951583	1.03891	0.969951	4_minor antiviral	5_neutral	antiviral	neutral
VACV	CCNA1	0.129848	-0.190967	0.952018	1.16545	0.991962	5_neutral	5_neutral	neutral	neutral
VACV	CCR1	-0.00628321	0.0555338	0.972701	1.07009	1.00714	5_neutral	5_neutral	neutral	neutral
VACV	CCR2	0.110243	-0.0512683	0.953693	1.13092	1.00764	5_neutral	5_neutral	neutral	neutral
VACV	CD180	0.114134	-0.121878	0.949017	1.15564	0.946226	5_neutral	5_neutral	neutral	neutral
VACV	CD274	0.228945	-0.564847	0.964426	1.17079	0.968102	5_neutral	4_minor faster	neutral	neutral
VACV	CD38	0.119497	-0.289721	0.979867	1.06888	0.978889	5_neutral	5_neutral	neutral	neutral
VACV	CD69	-0.0786443	-0.340017	0.965599	1.09384	1.01662	5_neutral	5_neutral	neutral	neutral
VACV	CD80	0.0340217	-0.335687	0.957354	1.13106	1.00234	5_neutral	5_neutral	neutral	neutral
VACV	CEACAM1	0.950455	0.612659	0.960368	1.05841	0.925802	1_minor proviral	1_minor slower	proviral	neutral
VACV	CFB	0.616188	0.704011	0.97219	1.03406	0.887765	1_minor proviral	1_minor slower	proviral	neutral
VACV	CFHR1	-0.37172	-0.616293	0.984012	1.03287	0.957002	5_neutral	4_minor faster	neutral	neutral
VACV	CH25H	-0.246145	0.416155	0.949424	1.07918	0.967812	5_neutral	5_neutral	neutral	neutral
VACV	CHST2	-0.238946	-0.22837	0.949949	1.1119	0.967999	5_neutral	5_neutral	neutral	neutral
VACV	CLEC5A	0.0743932	-0.378167	0.974317	1.08691	0.992921	5_neutral	5_neutral	neutral	neutral
VACV	CLECL1	-0.441245	0.299979	0.953643	1.0677	0.988573	5_neutral	5_neutral	neutral	neutral
VACV	CMKLR1	-0.00414634	-0.051954	0.963598	1.09587	0.973656	5_neutral	5_neutral	neutral	neutral
VACV	CMPK2	0.0638577	0.351621	0.937337	1.14599	0.973898	5_neutral	5_neutral	neutral	neutral
VACV	CNP	-0.519499	0.466017	0.919381	1.12403	0.985466	4_minor antiviral	5_neutral	antiviral	neutral
VACV	CTAGE1	-0.17907	-0.356534	0.962287	1.1173	1.01389	5_neutral	5_neutral	neutral	neutral
VACV	CX3CR1	0.0204338	0.491051	0.952433	1.08988	0.968797	5_neutral	5_neutral	neutral	neutral
VACV	CXCL10	1.43548	0.659648	0.957102	1.14113	0.964366	1_minor proviral	1_minor slower	proviral	neutral
VACV	CXCL11	0.666838	0.823369	0.987074	0.995722	0.941873	1_minor proviral	1_minor slower	proviral	neutral
VACV	CXCL3	-0.198084	0.232803	0.979307	1.00161	0.97213	5_neutral	5_neutral	neutral	neutral
VACV	CXCL9	-0.318295	-0.109091	0.975475	1.03174	0.991339	5_neutral	5_neutral	neutral	neutral
VACV	CYP2J2	-0.51066	0.47712	0.976469	0.966734	0.999214	4_minor antiviral	5_neutral	antiviral	neutral
VACV	DCT	-0.328417	0.285075	0.958198	1.04702	1.00607	5_neutral	5_neutral	neutral	neutral
VACV	DDX58	0.117573	0.231891	0.949921	1.13833	1.03702	5_neutral	5_neutral	neutral	neutral
VACV	DDX60	-0.564662	-1.10923	0.990244	1.04108	1.00125	4_minor antiviral	4_minor faster	antiviral	neutral
VACV	DDX60L	0.194218	-0.0502446	0.973813	1.07242	1.01734	5_neutral	5_neutral	neutral	neutral
VACV	DEFB1	-0.00696102	-0.0454666	0.965688	1.07079	1.01923	5_neutral	5_neutral	neutral	neutral
VACV	DHX58	0.301748	0.167985	0.958726	1.11411	1.0089	5_neutral	5_neutral	neutral	neutral
VACV	DOK1	-0.328172	0.409017	0.92281	1.17113	0.952555	5_neutral	5_neutral	neutral	neutral
VACV	DOK2	1.01857	0.99912	0.96473	1.04486	0.935438	1_minor proviral	1_minor slower	proviral	neutral
VACV	DOK3	0.365197	2.1172	0.964668	0.931381	0.857103	5_neutral	2_major slower	neutral	neutral
VACV	DTX3L	-0.355776	0.0379566	0.998936	0.951942	0.956949	5_neutral	5_neutral	neutral	neutral
VACV	DUSP7	-0.0640371	0.0896296	0.992725	0.989127	0.954203	5_neutral	5_neutral	neutral	neutral
VACV	EIF2AK2	0.443348	0.236215	0.990751	0.993117	0.979682	5_neutral	5_neutral	neutral	neutral
VACV	EMP1	-0.146435	-0.508121	0.978219	1.07515	1.00799	5_neutral	4_minor faster	neutral	neutral
VACV	EMR3	0.176921	0.580348	0.952862	1.07635	0.962406	5_neutral	1_minor slower	neutral	neutral
VACV	ENG	-0.395679	-0.124122	0.969018	1.06386	0.985813	5_neutral	5_neutral	neutral	neutral
VACV	ENPP2	0.122848	-0.157513	0.981455	1.05527	0.948269	5_neutral	5_neutral	neutral	neutral
VACV	EPHB2	-0.683061	-0.0678	0.97362	0.993597	0.945835	4_minor antiviral	5_neutral	antiviral	neutral
VACV	EPSTI1	0.166973	0.891746	0.953254	1.06262	0.972417	5_neutral	1_minor slower	neutral	neutral
VACV	ETV7	-0.140037	0.634588	0.95817	1.03208	0.927512	5_neutral	1_minor slower	neutral	neutral
VACV	EVI2A	0.682953	1.13662	0.953257	1.04738	0.922163	1_minor proviral	1_minor slower	proviral	neutral
VACV	EZH1	1.58348	0.321019	1.01671	0.987191	0.97873	1_minor proviral	5_neutral	proviral	neutral
VACV	FABP4	1.49141	0.330745	0.997497	1.04027	0.975488	1_minor proviral	5_neutral	proviral	neutral
VACV	FAM105A	2.0199	0.377516	1.00224	1.05343	0.965257	2_major proviral	5_neutral	proviral	neutral
VACV	FAM107A	1.2373	0.525674	0.986758	1.01061	0.963337	1_minor proviral	1_minor slower	proviral	neutral
VACV	FAM110A	1.51728	0.952771	0.996911	0.981154	0.976804	1_minor proviral	1_minor slower	proviral	neutral
VACV	FAM20A	1.64158	0.266073	1.0264	0.979602	0.948496	1_minor proviral	5_neutral	proviral	neutral
VACV	FAM46A	1.9819	0.562681	1.01386	1.01796	0.955059	1_minor proviral	1_minor slower	proviral	neutral
VACV	FAM72A	1.60481	0.902318	1.02098	0.952335	0.946928	1_minor proviral	1_minor slower	proviral	neutral
VACV	FBXO6	1.54523	0.677719	1.00511	0.990135	0.937388	1_minor proviral	1_minor slower	proviral	neutral
VACV	FCAR	2.02703	1.07634	1.00858	0.990703	0.928603	2_major proviral	1_minor slower	proviral	neutral
VACV	FFAR2	2.16564	0.89629	1.02495	0.967671	0.940427	2_major proviral	1_minor slower	proviral	neutral
VACV	FGL2	2.04588	0.445167	1.03582	0.968999	0.885981	2_major proviral	5_neutral	proviral	neutral
VACV	FOS	0.450123	0.117907	0.985439	0.996125	0.977016	5_neutral	5_neutral	neutral	neutral
VACV	FPR2	0.0713013	0.763127	1.00118	0.898807	0.961323	5_neutral	1_minor slower	neutral	neutral
VACV	GBP1	0.40174	1.4365	0.940181	1.01569	0.972769	5_neutral	1_minor slower	neutral	neutral
VACV	GBP3	0.622141	2.095	0.936107	1.0097	0.937856	1_minor proviral	2_major slower	proviral	neutral
VACV	GBP4	-0.0271969	1.26115	0.944754	0.980571	0.963825	5_neutral	1_minor slower	neutral	neutral
VACV	GBP5	0.665195	0.576044	0.966286	1.02677	0.980814	1_minor proviral	1_minor slower	proviral	neutral
VACV	GLIPR2	0.0351284	-0.185291	0.982332	1.01053	0.977771	5_neutral	5_neutral	neutral	neutral
VACV	GLS	-1.648	1.036	0.91807	0.924842	0.998311	4_minor antiviral	1_minor slower	antiviral	neutral
VACV	GMPR	0.325664	0.827587	0.986477	0.94896	0.999063	5_neutral	1_minor slower	neutral	neutral
VACV	GPC4	-0.289645	0.684267	0.97182	0.942447	0.98173	5_neutral	1_minor slower	neutral	neutral
VACV	GPR141	0.0193993	0.976375	0.99396	0.902546	0.995969	5_neutral	1_minor slower	neutral	neutral
VACV	GPR155	0.398034	1.01604	0.957591	1.01226	0.981797	5_neutral	1_minor slower	neutral	neutral
VACV	HAPLN3	-0.541926	0.251954	0.97323	0.933932	0.925659	4_minor antiviral	5_neutral	antiviral	neutral
VACV	HAVCR2	-0.140638	-0.207676	0.978893	1.01779	0.989297	5_neutral	5_neutral	neutral	neutral
VACV	HELZ2	-1.19831	-0.561982	0.978051	0.951634	0.984093	4_minor antiviral	4_minor faster	antiviral	neutral
VACV	HERC5	-0.210627	-0.0807319	0.972768	1.01351	0.975683	5_neutral	5_neutral	neutral	neutral
VACV	HERC6	-0.34766	0.0794285	0.998276	0.932196	0.991527	5_neutral	5_neutral	neutral	neutral
VACV	HES4	-0.126554	-0.473159	0.961595	1.08679	0.95045	5_neutral	5_neutral	neutral	neutral
VACV	HESX1	-0.365507	-0.573449	0.946633	1.10371	1.00927	5_neutral	4_minor faster	neutral	neutral
VACV	HLA-B	-0.119056	-0.0713467	0.999074	0.960978	1.00861	5_neutral	5_neutral	neutral	neutral
VACV	HLA-C	0.30871	0.327792	0.974675	1.01748	1.01819	5_neutral	5_neutral	neutral	neutral
VACV	HMHA1	-0.733431	0.539688	1.00428	0.841134	0.97647	4_minor antiviral	1_minor slower	antiviral	neutral
VACV	HSH2D	-0.336011	-0.0614768	1.00506	0.917746	0.989206	5_neutral	5_neutral	neutral	neutral
VACV	IDO1	0.939382	0.341498	0.979836	1.05302	0.947007	1_minor proviral	5_neutral	proviral	neutral
VACV	IFI16	0.324458	0.0684791	0.992671	0.964178	0.951562	5_neutral	5_neutral	neutral	neutral
VACV	IFI27	0.288534	-0.10947	0.981102	1.03057	0.967868	5_neutral	5_neutral	neutral	neutral
VACV	IFI35	-0.00560721	0.704328	0.949173	1.03818	0.979466	5_neutral	1_minor slower	neutral	neutral
VACV	IFI44	-0.345355	0.0315432	0.992728	0.930004	0.984365	5_neutral	5_neutral	neutral	neutral
VACV	IFI44L	-0.0641361	-0.0410468	0.987445	0.974076	1.01504	5_neutral	5_neutral	neutral	neutral
VACV	IFI6	-0.709643	-0.370321	0.991145	0.925796	0.980483	4_minor antiviral	5_neutral	antiviral	neutral
VACV	IFIH1	-0.205327	-0.566382	0.981036	1.02972	0.993802	5_neutral	4_minor faster	neutral	neutral
VACV	IFIT1	-0.8257	-0.941676	0.984065	0.995278	0.973253	4_minor antiviral	4_minor faster	antiviral	neutral
VACV	IFIT2	-0.410748	0.245362	0.978331	0.952504	0.974452	5_neutral	5_neutral	neutral	neutral
VACV	IFIT3	-1.04877	-1.17154	0.972172	1.00613	0.952249	4_minor antiviral	4_minor faster	antiviral	neutral
VACV	IFIT5	-0.184124	-0.465284	1.00147	0.961828	0.973358	5_neutral	5_neutral	neutral	neutral
VACV	IFITM1	0.894188	0.511668	0.972305	1.03417	0.908869	1_minor proviral	1_minor slower	proviral	neutral
VACV	IFITM2	0.459805	0.00560046	1.00981	0.951901	0.984396	5_neutral	5_neutral	neutral	neutral
VACV	IFITM3	-0.22735	-0.408958	0.978686	1.01427	0.964106	5_neutral	5_neutral	neutral	neutral
VACV	IFNE	0.444128	-0.0444037	0.961561	1.10446	0.979644	5_neutral	5_neutral	neutral	neutral
VACV	IFNG	-0.353172	-0.411485	1.01222	0.915316	0.988448	5_neutral	5_neutral	neutral	neutral
VACV	IGF2BP3	-0.349993	-0.5642	1.00058	0.97422	1.01071	5_neutral	4_minor faster	neutral	neutral
VACV	IL15	-0.441497	-0.223753	0.994259	0.950239	0.987753	5_neutral	5_neutral	neutral	neutral
VACV	IL15RA	-1.03312	-0.953744	0.975725	0.982459	1.01677	4_minor antiviral	4_minor faster	antiviral	neutral
VACV	IL1A	-0.112085	0.2325	0.972426	0.99871	0.994288	5_neutral	5_neutral	neutral	neutral
VACV	IL1RN	-0.0318279	0.189265	0.944771	1.09119	0.999638	5_neutral	5_neutral	neutral	neutral
VACV	IL4I1	0.0480618	0.710366	0.96675	0.994535	0.989815	5_neutral	1_minor slower	neutral	neutral
VACV	IRF1	0.0284345	0.420475	0.979123	0.99157	1.01137	5_neutral	5_neutral	neutral	neutral
VACV	IRF7	1.07175	0.598848	0.999263	0.992299	0.967641	1_minor proviral	1_minor slower	proviral	neutral
VACV	IRF9	1.26896	1.0993	0.908146	1.22363	0.949934	1_minor proviral	1_minor slower	proviral	neutral
VACV	IRG1	0.237966	0.638893	0.967541	1.00899	1.01681	5_neutral	1_minor slower	neutral	neutral
VACV	ISG15	-1.16168	-0.223439	1.03684	0.802932	1.01654	4_minor antiviral	5_neutral	antiviral	neutral
VACV	ISG20	-0.561803	0.333835	0.958503	0.975008	0.973035	4_minor antiviral	5_neutral	antiviral	neutral
VACV	ITPKB	0.171358	0.383354	0.966487	1.01671	1.00062	5_neutral	5_neutral	neutral	neutral
VACV	KCNE3	-0.208481	-0.108395	0.98234	1.00339	0.973203	5_neutral	5_neutral	neutral	neutral
VACV	KLF7	-0.557431	-0.738854	0.996598	0.978739	1.01231	4_minor antiviral	4_minor faster	antiviral	neutral
VACV	LAG3	-0.362297	-0.376667	0.984261	0.998821	0.989285	5_neutral	5_neutral	neutral	neutral
VACV	LAMP3	-0.378282	-0.291142	1.00496	0.924125	0.992119	5_neutral	5_neutral	neutral	neutral
VACV	LAP3	-0.516038	0.013623	1.00243	0.91463	0.999938	4_minor antiviral	5_neutral	antiviral	neutral
VACV	LGALS3BP	-0.00399466	0.224724	0.9859	0.97234	0.992269	5_neutral	5_neutral	neutral	neutral
VACV	LGALS9B	-1.13883	2.00718	0.885566	0.980998	0.796056	4_minor antiviral	2_major slower	antiviral	neutral
VACV	LILRA1	0.0402074	1.09592	0.95989	0.948187	0.89683	5_neutral	1_minor slower	neutral	neutral
VACV	LILRA5	-0.383166	-0.54414	0.990391	0.986439	0.983617	5_neutral	4_minor faster	neutral	neutral
VACV	LRCH2	-0.594359	0.0933839	0.988207	0.923047	0.941314	4_minor antiviral	5_neutral	antiviral	neutral
VACV	LRRC25	-0.734744	-0.116603	0.989567	0.921881	0.990208	4_minor antiviral	5_neutral	antiviral	neutral
VACV	LY6D	-0.413547	0.304683	0.97478	0.952945	0.950639	5_neutral	5_neutral	neutral	neutral
VACV	LY6E	-0.646177	-0.456265	0.983091	0.979262	0.964041	4_minor antiviral	5_neutral	antiviral	neutral
VACV	MAP3K1	-0.00708502	0.280638	0.986035	0.970726	0.985551	5_neutral	5_neutral	neutral	neutral
VACV	MAVS	-0.0336899	0.373828	0.985741	0.958986	0.95419	5_neutral	5_neutral	neutral	neutral
VACV	MBD4	-0.658256	-0.159541	1.00929	0.885316	0.97337	4_minor antiviral	5_neutral	antiviral	neutral
VACV	MCM2	0.0503333	0.339515	0.964182	1.02076	0.955595	5_neutral	5_neutral	neutral	neutral
VACV	MNDA	0.0862249	0.172038	0.992903	0.957028	1.01033	5_neutral	5_neutral	neutral	neutral
VACV	MS4A4A	0.304169	1.23641	0.974614	0.940187	0.955456	5_neutral	1_minor slower	neutral	neutral
VACV	MSR1	1.10613	-0.588598	1.00298	1.08049	0.836162	1_minor proviral	4_minor faster	proviral	neutral
VACV	MT1H	0.514647	0.424183	0.996621	0.947534	0.953563	1_minor proviral	5_neutral	proviral	neutral
VACV	MT1HL1	1.27521	1.57088	0.998512	0.948385	0.942038	1_minor proviral	1_minor slower	proviral	neutral
VACV	MT1M	0.901411	0.718636	0.992347	0.990834	0.957828	1_minor proviral	1_minor slower	proviral	neutral
VACV	MT2A	0.611433	1.30962	0.990068	0.932134	0.921084	1_minor proviral	1_minor slower	proviral	neutral
VACV	MX1	0.906943	1.52748	0.957302	1.03317	0.918631	1_minor proviral	1_minor slower	proviral	neutral
VACV	MX2	1.51777	0.932576	0.99412	1.0103	0.944615	1_minor proviral	1_minor slower	proviral	neutral
VACV	MYCL	1.22976	1.24178	0.988037	0.980052	0.965644	1_minor proviral	1_minor slower	proviral	neutral
VACV	MYD88	0.48455	0.16701	1.05017	0.868441	0.867224	5_neutral	5_neutral	neutral	neutral
VACV	NCOA7	0.615857	0.651621	1.04844	0.843177	0.872688	1_minor proviral	1_minor slower	proviral	neutral
VACV	NEXN	0.529883	-0.174936	1.08494	0.820115	0.911402	1_minor proviral	5_neutral	proviral	neutral
VACV	NKX3-1	0.018507	-0.37584	1.13981	0.743154	0.844986	5_neutral	5_neutral	neutral	neutral
VACV	NMI	0.096241	-0.199714	0.962818	1.05004	0.93295	5_neutral	5_neutral	neutral	neutral
VACV	NT5C3A	0.098352	1.27813	0.99878	0.895	1.01592	5_neutral	1_minor slower	neutral	neutral
VACV	NUPR1	0.649629	1.74711	0.951261	1.02202	0.965082	1_minor proviral	1_minor slower	proviral	neutral
VACV	OAS1	0.986251	2.09735	0.963279	0.987665	0.964031	1_minor proviral	2_major slower	proviral	neutral
VACV	OAS2	0.845399	2.22381	0.946499	1.018	0.959684	1_minor proviral	2_major slower	proviral	neutral
VACV	OAS3	6.04786	4.92954	0.998432	1.01645	0.986017	2_major proviral	2_major slower	proviral	neutral
VACV	OASL	-0.469398	-0.0269758	0.972392	0.997371	0.996687	5_neutral	5_neutral	neutral	neutral
VACV	OGFR	0.426808	1.12975	1.00807	0.918796	1.04809	5_neutral	1_minor slower	neutral	neutral
VACV	P2RY14	0.0593378	0.379045	0.977274	0.994644	0.988477	5_neutral	5_neutral	neutral	neutral
VACV	PALM2-AKAP2	0.75718	0.995376	0.975043	1.0087	1.01862	1_minor proviral	1_minor slower	proviral	neutral
VACV	PAQR8	0.955408	1.10925	0.98116	1.01609	0.99673	1_minor proviral	1_minor slower	proviral	neutral
VACV	PARP10	0.772302	1.0138	1.01059	0.920195	0.901625	1_minor proviral	1_minor slower	proviral	neutral
VACV	PARP11	0.141986	-0.792779	0.993892	1.03292	0.957977	5_neutral	4_minor faster	neutral	neutral
VACV	PARP12	-0.437044	-0.969156	0.970764	1.07076	1.0473	5_neutral	4_minor faster	neutral	neutral
VACV	PARP14	-0.283589	-0.370745	0.976139	1.03034	1.05792	5_neutral	5_neutral	neutral	neutral
VACV	PARP9	-0.348627	0.054822	0.986379	0.979116	1.05675	5_neutral	5_neutral	neutral	neutral
VACV	PCDH17	-0.543209	-0.27593	0.9908	0.973883	1.04559	4_minor antiviral	5_neutral	antiviral	neutral
VACV	PDCD1LG2	-0.491728	0.238057	0.979955	0.973244	0.997766	5_neutral	5_neutral	neutral	neutral
VACV	PDZD2	-1.03841	-1.09508	0.937412	1.08668	1.05609	4_minor antiviral	4_minor faster	antiviral	neutral
VACV	PGAP1	-0.451127	-0.0787431	0.983007	1.00133	1.08208	5_neutral	5_neutral	neutral	neutral
VACV	PHF11	-0.324701	-0.353976	0.98789	1.01187	1.06141	5_neutral	5_neutral	neutral	neutral
VACV	PID1	-0.719589	-0.823926	0.990577	0.979269	1.05185	4_minor antiviral	4_minor faster	antiviral	neutral
VACV	PIWIL4	-0.309724	-0.464905	0.991532	1.00976	1.04931	5_neutral	5_neutral	neutral	neutral
VACV	PLEKHA4	0.92858	0.609995	1.03358	0.908781	0.926658	1_minor proviral	1_minor slower	proviral	neutral
VACV	PLSCR1	0.34427	-0.55253	0.998491	1.01151	0.963979	5_neutral	4_minor faster	neutral	neutral
VACV	PLXDC2	-0.413767	-0.718055	0.970231	1.05617	1.06804	5_neutral	4_minor faster	neutral	neutral
VACV	PMAIP1	-0.507502	-0.979889	0.969492	1.0796	1.065	4_minor antiviral	4_minor faster	antiviral	neutral
VACV	PNPT1	-0.386543	-0.184211	0.966498	1.03884	1.0177	5_neutral	5_neutral	neutral	neutral
VACV	POLD1	-0.780947	-0.489682	0.981161	1.01348	1.11522	4_minor antiviral	5_neutral	antiviral	neutral
VACV	POLI	-0.853434	-2.31846	0.976637	1.06285	1.23938	4_minor antiviral	3_major faster	antiviral	neutral
VACV	PSMB8	-0.85834	-0.242972	0.984669	0.96544	1.01461	4_minor antiviral	5_neutral	antiviral	neutral
VACV	RASA2	-0.391356	-0.743179	0.99147	0.992926	0.92941	5_neutral	4_minor faster	neutral	neutral
VACV	RASGEF1B	-0.543441	-1.20328	0.974076	1.07289	1.04087	4_minor antiviral	4_minor faster	antiviral	neutral
VACV	RASGRP3	-1.09638	-0.686607	0.975855	0.982926	1.09858	4_minor antiviral	4_minor faster	antiviral	neutral
VACV	RGL1	-1.19488	-1.73788	0.978372	1.02935	1.09446	4_minor antiviral	4_minor faster	antiviral	neutral
VACV	RGS1	-1.4332	-1.40129	0.992508	0.972176	1.05245	4_minor antiviral	4_minor faster	antiviral	neutral
VACV	RHBDD2	-0.667277	-1.17523	0.974426	1.06656	1.04814	4_minor antiviral	4_minor faster	antiviral	neutral
VACV	RIN2	-0.999828	-1.4243	0.995687	0.996144	1.02224	4_minor antiviral	4_minor faster	antiviral	neutral
VACV	RNF213	-0.737189	-1.51306	0.988584	1.04812	1.0888	4_minor antiviral	4_minor faster	antiviral	neutral
VACV	RSAD2	0.143345	-0.336858	0.986032	1.0188	0.95917	5_neutral	5_neutral	neutral	neutral
VACV	RTCB	-1.99402	1.38299	0.823624	1.0453	0.939324	4_minor antiviral	1_minor slower	antiviral	neutral
VACV	RTP4	-0.417769	-1.17094	0.962346	1.10458	1.03379	5_neutral	4_minor faster	neutral	neutral
VACV	RUFY4	0.591365	-0.305321	1.0114	0.982068	0.902059	1_minor proviral	5_neutral	proviral	neutral
VACV	S100A4	0.196145	-0.846896	0.999084	1.01441	0.951952	5_neutral	4_minor faster	neutral	neutral
VACV	SAMD9	-0.638008	-2.49074	0.959584	1.18111	1.02674	4_minor antiviral	3_major faster	antiviral	neutral
VACV	SAMD9L	-0.848898	-1.65814	0.978378	1.0541	1.03882	4_minor antiviral	4_minor faster	antiviral	neutral
VACV	SAMHD1	-1.85077	-1.86008	0.93155	1.06438	1.04425	4_minor antiviral	4_minor faster	antiviral	neutral
VACV	SDS	-0.64855	-1.45496	0.963725	1.09561	1.0586	4_minor antiviral	4_minor faster	antiviral	neutral
VACV	SECTM1	-0.584521	-1.0618	0.97287	1.04477	1.01539	4_minor antiviral	4_minor faster	antiviral	neutral
VACV	SLAMF7	-0.397908	-0.317406	0.998659	0.951258	0.963343	5_neutral	5_neutral	neutral	neutral
VACV	SLC11A1	-1.01028	-1.08285	0.990569	0.971116	1.05067	4_minor antiviral	4_minor faster	antiviral	neutral
VACV	SLC15A3	-0.727352	-0.660523	0.981731	1.00356	1.04652	4_minor antiviral	4_minor faster	antiviral	neutral
VACV	SLC16A10	-0.94844	-0.283913	0.96851	0.989038	1.03817	4_minor antiviral	5_neutral	antiviral	neutral
VACV	SLC1A5	-0.758858	-0.240139	1.00902	0.899464	1.0823	4_minor antiviral	5_neutral	antiviral	neutral
VACV	SLC25A28	-1.3565	-1.1303	0.987503	0.962152	0.99204	4_minor antiviral	4_minor faster	antiviral	neutral
VACV	SLFN12L	-0.409408	-0.610773	0.978567	1.0204	1.01148	5_neutral	4_minor faster	neutral	neutral
VACV	SLFN5	-0.298905	0.173577	0.955685	1.04525	1.0259	5_neutral	5_neutral	neutral	neutral
VACV	SOCS1	-0.347975	-0.130075	0.9633	1.05437	1.06065	5_neutral	5_neutral	neutral	neutral
VACV	SP100	-0.792613	-0.324382	0.973763	0.994812	1.07088	4_minor antiviral	5_neutral	antiviral	neutral
VACV	SP110	-1.33232	-0.677235	0.967176	0.980737	1.08358	4_minor antiviral	4_minor faster	antiviral	neutral
VACV	SREK1IP1	1.20405	0.284044	1.00321	1.02726	0.993752	1_minor proviral	5_neutral	proviral	neutral
VACV	SSB	-1.38364	-0.814317	0.936805	0.995035	0.913456	4_minor antiviral	4_minor faster	antiviral	neutral
VACV	ST14	-0.107912	-0.404055	0.974936	1.01351	0.912546	5_neutral	5_neutral	neutral	neutral
VACV	STAB1	-0.140221	-0.398751	0.983236	0.99434	0.918427	5_neutral	5_neutral	neutral	neutral
VACV	STAP1	0.362698	-0.219021	0.983754	1.02712	0.936442	5_neutral	5_neutral	neutral	neutral
VACV	STAT1	0.770527	1.18441	0.924265	1.14584	0.971409	1_minor proviral	1_minor slower	proviral	neutral
VACV	STAT2	0.786106	0.514481	0.945086	1.0978	0.929369	1_minor proviral	1_minor slower	proviral	neutral
VACV	TAP1	0.515864	0.207793	0.981092	1.01834	0.965697	1_minor proviral	5_neutral	proviral	neutral
VACV	TAP2	0.817927	0.53619	0.968567	1.04842	0.930691	1_minor proviral	1_minor slower	proviral	neutral
VACV	TDO2	0.652115	0.0820983	0.978257	1.03645	0.915463	1_minor proviral	5_neutral	proviral	neutral
VACV	TDRD7	0.914085	0.69424	0.966089	1.04469	0.944547	1_minor proviral	1_minor slower	proviral	neutral
VACV	TIFA	1.00384	0.384745	0.987258	1.02194	0.909162	1_minor proviral	5_neutral	proviral	neutral
VACV	TLR3	1.9339	1.10941	1.01865	0.949069	0.901418	1_minor proviral	1_minor slower	proviral	neutral
VACV	TLR7	-0.472154	-0.511949	0.977882	0.994227	0.959177	5_neutral	4_minor faster	neutral	neutral
VACV	TMEM140	-0.882327	-0.928025	0.987705	0.975758	0.933776	4_minor antiviral	4_minor faster	antiviral	neutral
VACV	TMEM217	-0.369566	-0.963552	0.981408	1.05213	0.958214	5_neutral	4_minor faster	neutral	neutral
VACV	TMEM62	-0.7962	-0.966097	0.979143	1.01218	0.953925	4_minor antiviral	4_minor faster	antiviral	neutral
VACV	TNFRSF1B	-0.669731	-0.726851	0.986255	0.991141	0.954292	4_minor antiviral	4_minor faster	antiviral	neutral
VACV	TNFSF10	-0.240345	-0.678496	0.963693	1.08065	0.969583	5_neutral	4_minor faster	neutral	neutral
VACV	TNFSF13B	-0.860986	-0.741061	0.973579	0.9944	0.917676	4_minor antiviral	4_minor faster	antiviral	neutral
VACV	TNFSF18	-1.03575	-0.878699	0.998404	0.941596	0.954987	4_minor antiviral	4_minor faster	antiviral	neutral
VACV	TNFSF8	-1.53704	-1.41927	0.975818	0.971022	0.912329	4_minor antiviral	4_minor faster	antiviral	neutral
VACV	TRAF3IP3	-0.678982	-0.811365	0.976447	1.01266	0.947739	4_minor antiviral	4_minor faster	antiviral	neutral
VACV	TRANK1	-1.53192	-1.25706	0.991633	0.930375	0.954537	4_minor antiviral	4_minor faster	antiviral	neutral
VACV	TRIM21	-0.119038	-0.108167	0.978651	0.985684	0.916602	5_neutral	5_neutral	neutral	neutral
VACV	TRIM22	-0.724396	-0.458765	0.984903	0.949486	0.928675	4_minor antiviral	5_neutral	antiviral	neutral
VACV	TRIM25	-5.46305	-6.10904	1.03119	0.716166	0.962729	3_major antiviral	3_major faster	antiviral	neutral
VACV	TRIM38	-1.44144	-0.957145	0.993053	0.928188	0.970978	4_minor antiviral	4_minor faster	antiviral	neutral
VACV	TRIM5	-1.62684	-0.98179	0.993515	0.913166	0.95276	4_minor antiviral	4_minor faster	antiviral	neutral
VACV	TRIM69	-0.523596	-0.34198	0.991595	0.977382	0.957535	4_minor antiviral	5_neutral	antiviral	neutral
VACV	TYMP	-0.267899	-0.050001	0.972442	1.01574	0.963519	5_neutral	5_neutral	neutral	neutral
VACV	UBA7	-0.969758	-0.541204	0.969251	0.989583	0.983739	4_minor antiviral	4_minor faster	antiviral	neutral
VACV	UBN2	-0.90908	-0.336539	0.960702	1.00015	0.942256	4_minor antiviral	5_neutral	antiviral	neutral
VACV	UBQLNL	-1.28426	-0.773743	0.980858	0.950656	0.958583	4_minor antiviral	4_minor faster	antiviral	neutral
VACV	VCAN	0.0217123	0.635017	0.946809	1.02562	0.926515	5_neutral	1_minor slower	neutral	neutral
VACV	WARS1	-0.0165619	-0.00541119	0.961458	1.02749	0.963846	5_neutral	5_neutral	neutral	neutral
VACV	XAF1	-0.921537	-0.0255162	0.946844	1.00842	0.956883	4_minor antiviral	5_neutral	antiviral	neutral
VACV	ZADH2	-0.609035	-0.247157	0.971043	1.00184	0.958444	4_minor antiviral	5_neutral	antiviral	neutral
VACV	ZBP1	-0.850537	-0.727291	0.984465	0.990301	0.974184	4_minor antiviral	4_minor faster	antiviral	neutral
VACV	ZBTB48	-0.19702	-0.0490679	0.975274	1.01629	0.967508	5_neutral	5_neutral	neutral	neutral
VACV	ZC3HAV1	-6.56757	-7.68045	0.97609	0.687461	0.94727	3_major antiviral	3_major faster	antiviral	neutral
VACV	ZMAT3	-0.296153	-0.603772	0.986747	1.02345	0.943577	5_neutral	4_minor faster	neutral	neutral
VACV	ZNF44	-0.935388	-0.736691	1.00407	0.934382	0.948833	4_minor antiviral	4_minor faster	antiviral	neutral
VACV	ZNF516	-1.11356	-0.766415	0.990942	0.946663	0.944084	4_minor antiviral	4_minor faster	antiviral	neutral
VACV	ZNFX1	-1.02567	-1.06559	1.04451	0.860151	0.954299	4_minor antiviral	4_minor faster	antiviral	neutral
VSV	AC005013.1	-2.10757	-0.0108791	0.982236	0.751235	0.833901	3_major antiviral	5_neutral	antiviral	neutral
VSV	ACO1	1.01772	-1.3437	1.0417	1.16232	0.895317	1_minor proviral	4_minor faster	proviral	neutral
VSV	ADAM12	-0.0801268	0.591293	0.936769	0.783511	0.904315	5_neutral	1_minor slower	neutral	neutral
VSV	ADAMDEC1	0.41087	-0.438952	0.973167	1.01504	0.917905	5_neutral	5_neutral	neutral	neutral
VSV	ADAR	0.453222	0.43297	0.968741	0.925232	0.899819	5_neutral	5_neutral	neutral	neutral
VSV	ADORA3	-0.90217	1.19347	0.985159	0.619147	0.871857	4_minor antiviral	1_minor slower	antiviral	neutral
VSV	AIM2	0.511381	-0.597056	0.920568	1.26204	0.911412	1_minor proviral	4_minor faster	proviral	neutral
VSV	AKAP2	0.498665	-0.0304914	0.979541	0.882275	0.932558	5_neutral	5_neutral	neutral	neutral
VSV	ALOX5AP	0.347438	1.14041	0.907839	0.687838	0.923388	5_neutral	1_minor slower	neutral	neutral
VSV	ANKRD22	-0.780168	-1.52558	1.03281	0.924904	0.924921	4_minor antiviral	4_minor faster	antiviral	neutral
VSV	APOBEC3A	-1.19378	0.455557	0.938343	0.949869	0.886826	4_minor antiviral	5_neutral	antiviral	neutral
VSV	APOBEC3G	-0.237992	-1.49894	0.961475	1.26727	0.909826	5_neutral	4_minor faster	neutral	neutral
VSV	APOL1	-0.57488	0.771331	1.01168	0.869601	0.972314	4_minor antiviral	1_minor slower	antiviral	neutral
VSV	APOL2	-0.0140633	0.468512	1.07548	0.623349	0.98641	5_neutral	5_neutral	neutral	neutral
VSV	APOL3	-0.499665	-0.474188	0.956629	0.764806	0.959184	5_neutral	5_neutral	neutral	neutral
VSV	APOL4	-0.237338	0.680413	0.977714	0.762157	0.942153	5_neutral	1_minor slower	neutral	neutral
VSV	APOL6	-0.138453	-0.444801	0.949135	1.09313	0.97527	5_neutral	5_neutral	neutral	neutral
VSV	ARAP1	-0.446588	0.169726	0.996513	1.17395	0.952131	5_neutral	5_neutral	neutral	neutral
VSV	ARL9	0.326422	-0.849827	1.07354	0.94359	0.961356	5_neutral	4_minor faster	neutral	neutral
VSV	ASGR1	0.161677	0.830826	0.943347	1.27108	0.953847	5_neutral	1_minor slower	neutral	neutral
VSV	ATF3	-1.00468	-1.33356	0.980111	1.34301	0.996326	4_minor antiviral	4_minor faster	antiviral	neutral
VSV	ATF7IP	-0.24209	1.31916	1.03548	0.897286	0.993119	5_neutral	1_minor slower	neutral	neutral
VSV	ATXN1	-0.537096	-1.3374	1.0723	0.582731	0.929304	4_minor antiviral	4_minor faster	antiviral	neutral
VSV	BATF	-0.0121607	-0.786737	0.962316	1.20039	0.904113	5_neutral	4_minor faster	neutral	neutral
VSV	BATF2	0.0567385	-0.961201	1.0538	0.778147	0.95689	5_neutral	4_minor faster	neutral	neutral
VSV	BORCS8	0.774713	-0.632916	0.979836	1.16996	0.97913	1_minor proviral	4_minor faster	proviral	neutral
VSV	BRD3	-0.49891	0.492203	0.988728	1.00684	0.944477	5_neutral	5_neutral	neutral	neutral
VSV	BST2	-0.22468	0.25181	0.964147	0.914718	0.92095	5_neutral	5_neutral	neutral	neutral
VSV	C19orf66	-0.114908	0.266655	0.915066	0.780707	0.974404	5_neutral	5_neutral	neutral	neutral
VSV	C6orf100	0.0274579	0.466126	1.02412	0.651599	1.00497	5_neutral	5_neutral	neutral	neutral
VSV	C9orf91	0.0402712	0.439953	0.998233	0.835795	0.947392	5_neutral	5_neutral	neutral	neutral
VSV	CAPN15	0.263425	-0.638934	1.04568	0.715439	0.978018	5_neutral	4_minor faster	neutral	neutral
VSV	CASP1	-0.0660667	1.2615	0.930657	0.569007	0.990426	5_neutral	1_minor slower	neutral	neutral
VSV	CBFA2T3	-0.80192	0.206747	0.953317	1.02938	0.996681	4_minor antiviral	5_neutral	antiviral	neutral
VSV	CCL13	-1.64543	-0.293336	0.997864	0.964829	0.996425	4_minor antiviral	5_neutral	antiviral	neutral
VSV	CCL2	-0.830912	-0.525768	1.01608	0.816557	0.938028	4_minor antiviral	4_minor faster	antiviral	neutral
VSV	CCL24	-0.305141	-1.55672	1.00507	1.1485	0.869998	5_neutral	4_minor faster	neutral	neutral
VSV	CCL7	-0.159993	-0.255815	1.05861	0.734298	1.0024	5_neutral	5_neutral	neutral	neutral
VSV	CCL8	-0.494626	2.08713	1.04555	0.656838	0.969951	5_neutral	2_major slower	neutral	neutral
VSV	CCNA1	0.0510444	1.68286	1.00919	0.72201	0.991962	5_neutral	1_minor slower	neutral	neutral
VSV	CCR1	-1.03756	1.44546	1.0646	0.669469	1.00714	4_minor antiviral	1_minor slower	antiviral	neutral
VSV	CCR2	-0.773232	1.28937	0.917626	0.180387	1.00764	4_minor antiviral	1_minor slower	antiviral	neutral
VSV	CD180	-0.523163	0.347816	0.977475	0.953863	0.946226	4_minor antiviral	5_neutral	antiviral	neutral
VSV	CD274	0.0339096	-0.400772	0.991776	1.15012	0.968102	5_neutral	5_neutral	neutral	neutral
VSV	CD38	0.00516647	-0.369461	0.979679	0.978441	0.978889	5_neutral	5_neutral	neutral	neutral
VSV	CD69	-1.96217	1.1755	0.858273	1.22195	1.01662	4_minor antiviral	1_minor slower	antiviral	neutral
VSV	CD80	-1.48782	-0.112986	0.946007	0.724131	1.00234	4_minor antiviral	5_neutral	antiviral	neutral
VSV	CEACAM1	-0.711545	-1.68457	1.02995	1.13797	0.925802	4_minor antiviral	4_minor faster	antiviral	neutral
VSV	CFB	-0.975517	-0.526074	0.958732	0.924145	0.887765	4_minor antiviral	4_minor faster	antiviral	neutral
VSV	CFHR1	-1.22691	-0.165718	1.01407	0.713815	0.957002	4_minor antiviral	5_neutral	antiviral	neutral
VSV	CH25H	-3.55037	0.932136	0.9394	0.943015	0.967812	3_major antiviral	1_minor slower	antiviral	neutral
VSV	CHST2	-1.04733	1.65987	0.958455	0.27016	0.967999	4_minor antiviral	1_minor slower	antiviral	neutral
VSV	CLEC5A	-0.612806	-0.554324	1.03641	0.72581	0.992921	4_minor antiviral	4_minor faster	antiviral	neutral
VSV	CLECL1	0.316246	1.05727	0.931755	0.728119	0.988573	5_neutral	1_minor slower	neutral	neutral
VSV	CMKLR1	-0.922517	-0.271637	0.923977	1.11028	0.973656	4_minor antiviral	5_neutral	antiviral	neutral
VSV	CMPK2	0.113502	-0.595816	1.00415	0.873176	0.973898	5_neutral	4_minor faster	neutral	neutral
VSV	CNP	-0.676539	1.1191	0.947399	0.614302	0.985466	4_minor antiviral	1_minor slower	antiviral	neutral
VSV	CTAGE1	-1.06543	0.400032	0.962254	0.61275	1.01389	4_minor antiviral	5_neutral	antiviral	neutral
VSV	CX3CR1	-0.184801	1.27333	1.01189	0.360206	0.968797	5_neutral	1_minor slower	neutral	neutral
VSV	CXCL10	-1.06449	-0.548575	0.997541	1.03313	0.964366	4_minor antiviral	4_minor faster	antiviral	neutral
VSV	CXCL11	0.637575	-0.861275	0.948009	1.34019	0.941873	1_minor proviral	4_minor faster	proviral	neutral
VSV	CXCL3	-0.552768	0.102897	0.93615	0.532205	0.97213	4_minor antiviral	5_neutral	antiviral	neutral
VSV	CXCL9	-0.287035	-0.728968	1.02284	1.01584	0.991339	5_neutral	4_minor faster	neutral	neutral
VSV	CYP2J2	-2.52616	-1.39738	0.984431	0.81843	0.999214	3_major antiviral	4_minor faster	antiviral	neutral
VSV	DCT	-1.16911	0.939629	0.964737	0.842414	1.00607	4_minor antiviral	1_minor slower	antiviral	neutral
VSV	DDX58	1.09948	0.235595	0.958121	1.06145	1.03702	1_minor proviral	5_neutral	proviral	neutral
VSV	DDX60	-0.596101	0.607285	0.988717	0.81275	1.00125	4_minor antiviral	1_minor slower	antiviral	neutral
VSV	DDX60L	-0.409718	0.676629	1.01621	0.707584	1.01734	5_neutral	1_minor slower	neutral	neutral
VSV	DEFB1	-0.333964	1.96624	0.970478	0.582708	1.01923	5_neutral	1_minor slower	neutral	neutral
VSV	DHX58	-0.393502	0.825059	0.933682	0.486893	1.0089	5_neutral	1_minor slower	neutral	neutral
VSV	DOK1	-1.15157	0.175688	0.996839	0.610442	0.952555	4_minor antiviral	5_neutral	antiviral	neutral
VSV	DOK2	-0.610727	1.34669	0.954679	0.787502	0.935438	4_minor antiviral	1_minor slower	antiviral	neutral
VSV	DOK3	-1.15584	0.535504	0.959398	0.796559	0.857103	4_minor antiviral	1_minor slower	antiviral	neutral
VSV	DTX3L	-0.704172	-0.23251	0.994023	0.581351	0.956949	4_minor antiviral	5_neutral	antiviral	neutral
VSV	DUSP7	-3.23631	0.942584	1.00762	0.495932	0.954203	3_major antiviral	1_minor slower	antiviral	neutral
VSV	EIF2AK2	1.13261	-0.142773	1.06944	0.802723	0.979682	1_minor proviral	5_neutral	proviral	neutral
VSV	EMP1	-0.749204	1.45705	0.965887	0.720968	1.00799	4_minor antiviral	1_minor slower	antiviral	neutral
VSV	EMR3	-0.989815	0.800278	1.00006	0.833793	0.962406	4_minor antiviral	1_minor slower	antiviral	neutral
VSV	ENG	-0.116589	1.62432	0.936581	0.789923	0.985813	5_neutral	1_minor slower	neutral	neutral
VSV	ENPP2	-0.586466	0.56607	0.972502	0.650697	0.948269	4_minor antiviral	1_minor slower	antiviral	neutral
VSV	EPHB2	-0.790616	-0.165774	0.94417	1.06849	0.945835	4_minor antiviral	5_neutral	antiviral	neutral
VSV	EPSTI1	-2.61847	0.230691	0.989138	0.694609	0.972417	3_major antiviral	5_neutral	antiviral	neutral
VSV	ETV7	-2.11209	1.29366	1.05326	0.501879	0.927512	3_major antiviral	1_minor slower	antiviral	neutral
VSV	EVI2A	-0.341045	-0.872587	0.939455	0.608235	0.922163	5_neutral	4_minor faster	neutral	neutral
VSV	EZH1	0.657497	-0.822137	1.0258	1.12108	0.97873	1_minor proviral	4_minor faster	proviral	neutral
VSV	FABP4	-0.161081	-2.64814	1.04747	1.27119	0.975488	5_neutral	3_major faster	neutral	neutral
VSV	FAM105A	-2.56195	-0.665603	1.01081	0.798263	0.965257	3_major antiviral	4_minor faster	antiviral	neutral
VSV	FAM107A	1.4524	-2.04882	1.08696	1.11047	0.963337	1_minor proviral	3_major faster	proviral	neutral
VSV	FAM110A	0.621799	-1.52357	0.926097	1.05804	0.976804	1_minor proviral	4_minor faster	proviral	neutral
VSV	FAM20A	2.11043	-1.73566	1.0318	1.25542	0.948496	2_major proviral	4_minor faster	proviral	neutral
VSV	FAM46A	1.29792	-2.52002	1.02302	1.60274	0.955059	1_minor proviral	3_major faster	proviral	neutral
VSV	FAM72A	1.81587	-0.584563	1.04403	1.12935	0.946928	1_minor proviral	4_minor faster	proviral	neutral
VSV	FBXO6	-0.462528	-1.6969	1.0121	0.996858	0.937388	5_neutral	4_minor faster	neutral	neutral
VSV	FCAR	1.48156	0.489548	1.02872	0.80855	0.928603	1_minor proviral	5_neutral	proviral	neutral
VSV	FFAR2	0.932447	-2.42095	1.02303	1.41078	0.940427	1_minor proviral	3_major faster	proviral	neutral
VSV	FGL2	1.52011	-1.59271	1.00518	1.38179	0.885981	1_minor proviral	4_minor faster	proviral	neutral
VSV	FOS	0.19959	-2.31285	1.03261	1.32781	0.977016	5_neutral	3_major faster	neutral	neutral
VSV	FPR2	-1.05016	-1.18758	1.00089	0.96704	0.961323	4_minor antiviral	4_minor faster	antiviral	neutral
VSV	GBP1	1.17807	-0.85401	0.959418	1.05706	0.972769	1_minor proviral	4_minor faster	proviral	neutral
VSV	GBP3	0.505696	-0.00981603	1.01474	0.786385	0.937856	1_minor proviral	5_neutral	proviral	neutral
VSV	GBP4	1.34793	-0.588525	1.07604	0.907943	0.963825	1_minor proviral	4_minor faster	proviral	neutral
VSV	GBP5	2.02716	-2.04276	1.05822	1.28022	0.980814	2_major proviral	3_major faster	proviral	neutral
VSV	GLIPR2	0.625432	-1.49972	1.02221	1.1689	0.977771	1_minor proviral	4_minor faster	proviral	neutral
VSV	GLS	-3.38148	0.358857	1.08232	0.692359	0.998311	3_major antiviral	5_neutral	antiviral	neutral
VSV	GMPR	0.369095	-1.33969	1.06831	1.30054	0.999063	5_neutral	4_minor faster	neutral	neutral
VSV	GPC4	1.04354	-0.965148	1.0932	1.04487	0.98173	1_minor proviral	4_minor faster	proviral	neutral
VSV	GPR141	-0.412439	-1.22783	1.02786	0.881042	0.995969	5_neutral	4_minor faster	neutral	neutral
VSV	GPR155	-0.127105	-1.78109	1.01267	1.09323	0.981797	5_neutral	4_minor faster	neutral	neutral
VSV	HAPLN3	0.310891	0.690042	0.950688	1.42206	0.925659	5_neutral	1_minor slower	neutral	neutral
VSV	HAVCR2	0.0979592	0.0835486	0.960509	1.02164	0.989297	5_neutral	5_neutral	neutral	neutral
VSV	HELZ2	1.21545	0.64296	0.980781	0.566744	0.984093	1_minor proviral	1_minor slower	proviral	neutral
VSV	HERC5	0.51375	-0.491838	1.03649	0.90694	0.975683	1_minor proviral	5_neutral	proviral	neutral
VSV	HERC6	1.32054	-0.864675	0.985084	1.06199	0.991527	1_minor proviral	4_minor faster	proviral	neutral
VSV	HES4	1.39133	-0.918788	1.05905	1.1826	0.95045	1_minor proviral	4_minor faster	proviral	neutral
VSV	HESX1	-2.74167	0.58166	0.955618	0.587422	1.00927	3_major antiviral	1_minor slower	antiviral	neutral
VSV	HLA-B	1.14016	-0.584026	0.952779	1.23739	1.00861	1_minor proviral	4_minor faster	proviral	neutral
VSV	HLA-C	0.156169	-0.427055	1.01987	0.529272	1.01819	5_neutral	5_neutral	neutral	neutral
VSV	HMHA1	1.35833	0.143259	1.02395	1.09675	0.97647	1_minor proviral	5_neutral	proviral	neutral
VSV	HSH2D	-1.0214	-0.397953	1.00189	0.602804	0.989206	4_minor antiviral	5_neutral	antiviral	neutral
VSV	IDO1	1.08777	-1.58671	1.08203	1.13848	0.947007	1_minor proviral	4_minor faster	proviral	neutral
VSV	IFI16	0.715172	-3.23221	1.05495	1.50467	0.951562	1_minor proviral	3_major faster	proviral	neutral
VSV	IFI27	-2.00178	-2.00811	1.01519	1.10024	0.967868	3_major antiviral	3_major faster	antiviral	neutral
VSV	IFI35	0.621379	1.6676	0.941185	0.533519	0.979466	1_minor proviral	1_minor slower	proviral	neutral
VSV	IFI44	0.875642	-0.372835	0.978644	0.999154	0.984365	1_minor proviral	5_neutral	proviral	neutral
VSV	IFI44L	0.420522	-2.00104	1.05804	0.974396	1.01504	5_neutral	3_major faster	neutral	neutral
VSV	IFI6	-0.150962	-0.343511	0.95653	1.31722	0.980483	5_neutral	5_neutral	neutral	neutral
VSV	IFIH1	-0.0859461	0.200025	0.996621	0.894923	0.993802	5_neutral	5_neutral	neutral	neutral
VSV	IFIT1	1.24625	0.970876	0.968645	0.733139	0.973253	1_minor proviral	1_minor slower	proviral	neutral
VSV	IFIT2	0.667319	-0.171881	0.952494	0.870256	0.974452	1_minor proviral	5_neutral	proviral	neutral
VSV	IFIT3	0.989193	-1.21808	1.01344	1.52308	0.952249	1_minor proviral	4_minor faster	proviral	neutral
VSV	IFIT5	0.314402	-1.50104	0.956819	0.992786	0.973358	5_neutral	4_minor faster	neutral	neutral
VSV	IFITM1	2.28316	-3.00152	1.10145	1.57901	0.908869	2_major proviral	3_major faster	proviral	neutral
VSV	IFITM2	1.41604	-0.584698	0.997133	0.620193	0.984396	1_minor proviral	4_minor faster	proviral	neutral
VSV	IFITM3	-1.09716	0.562215	0.961056	0.777847	0.964106	4_minor antiviral	1_minor slower	antiviral	neutral
VSV	IFNE	1.43617	0.486355	1.00905	1.14329	0.979644	1_minor proviral	5_neutral	proviral	neutral
VSV	IFNG	-1.00259	0.818267	0.979487	0.931034	0.988448	4_minor antiviral	1_minor slower	antiviral	neutral
VSV	IGF2BP3	1.44301	-0.491285	1.00979	0.845355	1.01071	1_minor proviral	5_neutral	proviral	neutral
VSV	IL15	1.28287	-0.130606	1.04481	0.942191	0.987753	1_minor proviral	5_neutral	proviral	neutral
VSV	IL15RA	0.131076	0.472302	0.99586	0.92109	1.01677	5_neutral	5_neutral	neutral	neutral
VSV	IL1A	-0.282189	1.29682	0.976214	0.444845	0.994288	5_neutral	1_minor slower	neutral	neutral
VSV	IL1RN	1.01152	0.466596	1.04281	1.02664	0.999638	1_minor proviral	5_neutral	proviral	neutral
VSV	IL4I1	0.538765	-0.841006	0.995969	0.94032	0.989815	1_minor proviral	4_minor faster	proviral	neutral
VSV	IRF1	0.928645	-0.117393	1.03417	0.928907	1.01137	1_minor proviral	5_neutral	proviral	neutral
VSV	IRF7	1.66016	-2.46262	1.04165	1.41743	0.967641	1_minor proviral	3_major faster	proviral	neutral
VSV	IRF9	1.15205	-0.605888	1.00919	1.00367	0.949934	1_minor proviral	4_minor faster	proviral	neutral
VSV	IRG1	1.15193	-0.808023	0.982136	1.15357	1.01681	1_minor proviral	4_minor faster	proviral	neutral
VSV	ISG15	0.960227	-0.404613	0.922571	1.17028	1.01654	1_minor proviral	5_neutral	proviral	neutral
VSV	ISG20	-0.152637	1.29479	0.977455	0.930545	0.973035	5_neutral	1_minor slower	neutral	neutral
VSV	ITPKB	0.967496	-1.30002	0.953594	1.2732	1.00062	1_minor proviral	4_minor faster	proviral	neutral
VSV	KCNE3	0.76593	0.124235	0.939133	0.859963	0.973203	1_minor proviral	5_neutral	proviral	neutral
VSV	KLF7	1.82547	-0.261914	1.04261	1.21938	1.01231	1_minor proviral	5_neutral	proviral	neutral
VSV	LAG3	1.49623	0.352782	0.970021	0.634371	0.989285	1_minor proviral	5_neutral	proviral	neutral
VSV	LAMP3	-0.744443	0.0963259	0.9802	0.895482	0.992119	4_minor antiviral	5_neutral	antiviral	neutral
VSV	LAP3	0.696308	0.0932875	1.03132	0.475959	0.999938	1_minor proviral	5_neutral	proviral	neutral
VSV	LGALS3BP	0.637308	0.0647659	0.95709	1.13042	0.992269	1_minor proviral	5_neutral	proviral	neutral
VSV	LGALS9B	-0.930853	-1.86861	0.991373	1.30467	0.796056	4_minor antiviral	4_minor faster	antiviral	neutral
VSV	LILRA1	-2.71725	-1.30404	0.947887	1.21477	0.89683	3_major antiviral	4_minor faster	antiviral	neutral
VSV	LILRA5	1.32076	-1.50403	1.04457	1.26083	0.983617	1_minor proviral	4_minor faster	proviral	neutral
VSV	LRCH2	0.159411	0.467407	0.922976	0.872716	0.941314	5_neutral	5_neutral	neutral	neutral
VSV	LRRC25	1.10859	-0.304178	0.952112	1.07521	0.990208	1_minor proviral	5_neutral	proviral	neutral
VSV	LY6D	0.766636	1.17751	0.926381	0.489024	0.950639	1_minor proviral	1_minor slower	proviral	neutral
VSV	LY6E	1.45157	1.06025	0.962052	1.03996	0.964041	1_minor proviral	1_minor slower	proviral	neutral
VSV	MAP3K1	1.93722	0.626031	0.915657	1.14243	0.985551	1_minor proviral	1_minor slower	proviral	neutral
VSV	MAVS	1.84501	0.244849	0.999103	1.19272	0.95419	1_minor proviral	5_neutral	proviral	neutral
VSV	MBD4	1.34853	-1.01579	1.05537	1.55394	0.97337	1_minor proviral	4_minor faster	proviral	neutral
VSV	MCM2	0.79271	1.49481	0.976922	0.764438	0.955595	1_minor proviral	1_minor slower	proviral	neutral
VSV	MNDA	-1.20361	0.325663	1.04206	0.590094	1.01033	4_minor antiviral	5_neutral	antiviral	neutral
VSV	MS4A4A	1.47118	-1.13159	1.07969	1.16734	0.955456	1_minor proviral	4_minor faster	proviral	neutral
VSV	MSR1	0.159879	-0.0388137	0.964049	0.973972	0.836162	5_neutral	5_neutral	neutral	neutral
VSV	MT1H	-1.17545	-0.319227	0.996975	0.940943	0.953563	4_minor antiviral	5_neutral	antiviral	neutral
VSV	MT1HL1	0.338881	0.688847	0.922677	0.876819	0.942038	5_neutral	1_minor slower	neutral	neutral
VSV	MT1M	0.142723	1.32239	0.966343	0.90946	0.957828	5_neutral	1_minor slower	neutral	neutral
VSV	MT2A	-0.359071	-0.712531	0.983939	0.989681	0.921084	5_neutral	4_minor faster	neutral	neutral
VSV	MX1	0.0989163	0.223189	0.950562	1.09542	0.918631	5_neutral	5_neutral	neutral	neutral
VSV	MX2	0.535703	0.0594546	0.976017	1.01716	0.944615	1_minor proviral	5_neutral	proviral	neutral
VSV	MYCL	0.114134	0.469362	0.964735	0.919848	0.965644	5_neutral	5_neutral	neutral	neutral
VSV	MYD88	-0.540948	0.780866	0.934205	1.10867	0.867224	4_minor antiviral	1_minor slower	antiviral	neutral
VSV	NCOA7	0.528155	0.466483	0.973093	1.04104	0.872688	1_minor proviral	5_neutral	proviral	neutral
VSV	NEXN	-0.227244	-0.142382	1.01686	0.935702	0.911402	5_neutral	5_neutral	neutral	neutral
VSV	NKX3-1	1.24973	-0.181874	1.01969	1.07233	0.844986	1_minor proviral	5_neutral	proviral	neutral
VSV	NMI	0.0140533	-0.487692	1.0188	0.937	0.93295	5_neutral	5_neutral	neutral	neutral
VSV	NT5C3A	-0.424042	1.06936	0.904234	0.971747	1.01592	5_neutral	1_minor slower	neutral	neutral
VSV	NUPR1	0.165902	2.34636	0.899199	0.816273	0.965082	5_neutral	2_major slower	neutral	neutral
VSV	OAS1	-0.590013	2.82402	0.945248	0.807113	0.964031	4_minor antiviral	2_major slower	antiviral	neutral
VSV	OAS2	-0.0497689	1.92292	0.925629	0.753981	0.959684	5_neutral	1_minor slower	neutral	neutral
VSV	OAS3	-0.456742	1.39436	0.98921	0.820277	0.986017	5_neutral	1_minor slower	neutral	neutral
VSV	OASL	0.23108	1.67954	0.982314	0.857904	0.996687	5_neutral	1_minor slower	neutral	neutral
VSV	OGFR	-0.488077	1.21453	0.984891	0.829718	1.04809	5_neutral	1_minor slower	neutral	neutral
VSV	P2RY14	0.327665	0.79922	0.978794	1.0226	0.988477	5_neutral	1_minor slower	neutral	neutral
VSV	PALM2-AKAP2	-0.321079	-0.722725	1.00469	0.940296	1.01862	5_neutral	4_minor faster	neutral	neutral
VSV	PAQR8	0.192936	-0.021635	0.980433	1.08597	0.99673	5_neutral	5_neutral	neutral	neutral
VSV	PARP10	-0.340462	-0.690772	1.01517	0.890692	0.901625	5_neutral	4_minor faster	neutral	neutral
VSV	PARP11	0.0645944	-0.528336	1.00273	0.908687	0.957977	5_neutral	4_minor faster	neutral	neutral
VSV	PARP12	-0.733566	-0.183003	0.944005	1.09322	1.0473	4_minor antiviral	5_neutral	antiviral	neutral
VSV	PARP14	-0.080145	1.49377	0.986993	0.572618	1.05792	5_neutral	1_minor slower	neutral	neutral
VSV	PARP9	-0.993204	0.0340459	1.01929	0.773261	1.05675	4_minor antiviral	5_neutral	antiviral	neutral
VSV	PCDH17	-0.814546	1.28437	0.929039	0.677511	1.04559	4_minor antiviral	1_minor slower	antiviral	neutral
VSV	PDCD1LG2	-0.528698	1.24455	0.933223	0.820324	0.997766	4_minor antiviral	1_minor slower	antiviral	neutral
VSV	PDZD2	0.278563	0.686292	0.94779	1.03921	1.05609	5_neutral	1_minor slower	neutral	neutral
VSV	PGAP1	-0.618396	0.119311	0.970352	0.829752	1.08208	4_minor antiviral	5_neutral	antiviral	neutral
VSV	PHF11	0.0426717	0.290338	0.991381	0.996101	1.06141	5_neutral	5_neutral	neutral	neutral
VSV	PID1	-0.359768	-0.268591	0.931754	1.10594	1.05185	5_neutral	5_neutral	neutral	neutral
VSV	PIWIL4	0.188775	-0.410462	0.981247	1.02504	1.04931	5_neutral	5_neutral	neutral	neutral
VSV	PLEKHA4	0.936807	0.393741	0.976965	1.02906	0.926658	1_minor proviral	5_neutral	proviral	neutral
VSV	PLSCR1	0.00320435	-1.37992	1.04887	0.912092	0.963979	5_neutral	4_minor faster	neutral	neutral
VSV	PLXDC2	0.268384	0.1451	1.00783	0.91582	1.06804	5_neutral	5_neutral	neutral	neutral
VSV	PMAIP1	0.0995363	0.201152	0.95208	1.06958	1.065	5_neutral	5_neutral	neutral	neutral
VSV	PNPT1	-0.760764	0.632221	0.967176	0.826782	1.0177	4_minor antiviral	1_minor slower	antiviral	neutral
VSV	POLD1	0.00856408	0.116019	0.97876	0.994909	1.11522	5_neutral	5_neutral	neutral	neutral
VSV	POLI	-1.47605	1.96708	0.908955	0.678947	1.23938	4_minor antiviral	1_minor slower	antiviral	neutral
VSV	PSMB8	0.38581	0.645785	0.960285	0.950437	1.01461	5_neutral	1_minor slower	neutral	neutral
VSV	RASA2	-0.128087	-0.198447	1.00114	0.936083	0.92941	5_neutral	5_neutral	neutral	neutral
VSV	RASGEF1B	0.390108	-0.0164064	0.988869	0.851858	1.04087	5_neutral	5_neutral	neutral	neutral
VSV	RASGRP3	0.787605	0.188749	0.9671	0.934323	1.09858	1_minor proviral	5_neutral	proviral	neutral
VSV	RGL1	-0.141677	0.145396	0.935344	0.914125	1.09446	5_neutral	5_neutral	neutral	neutral
VSV	RGS1	-0.580112	0.556292	0.936981	0.887532	1.05245	4_minor antiviral	1_minor slower	antiviral	neutral
VSV	RHBDD2	0.277487	1.51187	0.910935	0.76132	1.04814	5_neutral	1_minor slower	neutral	neutral
VSV	RIN2	0.177191	-0.252842	0.988667	0.973303	1.02224	5_neutral	5_neutral	neutral	neutral
VSV	RNF213	0.665681	0.0250471	0.955614	1.12693	1.0888	1_minor proviral	5_neutral	proviral	neutral
VSV	RSAD2	0.522048	0.290611	0.989968	1.0101	0.95917	1_minor proviral	5_neutral	proviral	neutral
VSV	RTCB	-4.26299	2.3381	0.800385	0.921318	0.939324	3_major antiviral	2_major slower	antiviral	neutral
VSV	RTP4	0.199347	-0.278096	0.960999	1.12744	1.03379	5_neutral	5_neutral	neutral	neutral
VSV	RUFY4	0.433518	-0.0197287	0.972693	1.13653	0.902059	5_neutral	5_neutral	neutral	neutral
VSV	S100A4	-0.881597	-0.665444	0.982813	0.981631	0.951952	4_minor antiviral	4_minor faster	antiviral	neutral
VSV	SAMD9	-0.376745	0.5149	0.966457	1.02673	1.02674	5_neutral	1_minor slower	neutral	neutral
VSV	SAMD9L	-0.116228	0.289671	0.972556	0.958902	1.03882	5_neutral	5_neutral	neutral	neutral
VSV	SAMHD1	-0.719701	1.40925	0.890204	1.03541	1.04425	4_minor antiviral	1_minor slower	antiviral	neutral
VSV	SDS	-0.141237	1.4853	0.933726	0.856363	1.0586	5_neutral	1_minor slower	neutral	neutral
VSV	SECTM1	-0.340407	-0.0553251	0.950816	1.0758	1.01539	5_neutral	5_neutral	neutral	neutral
VSV	SLAMF7	-0.185036	-0.965139	1.003	1.06893	0.963343	5_neutral	4_minor faster	neutral	neutral
VSV	SLC11A1	0.586955	0.102675	0.973226	1.04269	1.05067	1_minor proviral	5_neutral	proviral	neutral
VSV	SLC15A3	-0.616672	0.875299	0.988731	0.669228	1.04652	4_minor antiviral	1_minor slower	antiviral	neutral
VSV	SLC16A10	-1.20411	1.00603	0.980127	0.831707	1.03817	4_minor antiviral	1_minor slower	antiviral	neutral
VSV	SLC1A5	-0.525204	1.01823	0.949553	0.797544	1.0823	4_minor antiviral	1_minor slower	antiviral	neutral
VSV	SLC25A28	-0.893677	-0.12807	1.02739	0.85585	0.99204	4_minor antiviral	5_neutral	antiviral	neutral
VSV	SLFN12L	-0.849222	-0.812146	0.981002	0.867539	1.01148	4_minor antiviral	4_minor faster	antiviral	neutral
VSV	SLFN5	-0.851555	-0.60758	1.03018	0.819545	1.0259	4_minor antiviral	4_minor faster	antiviral	neutral
VSV	SOCS1	-0.192788	0.317438	0.95712	0.913871	1.06065	5_neutral	5_neutral	neutral	neutral
VSV	SP100	0.574925	0.774444	0.922501	1.11265	1.07088	1_minor proviral	1_minor slower	proviral	neutral
VSV	SP110	0.461595	0.440814	0.926593	1.06355	1.08358	5_neutral	5_neutral	neutral	neutral
VSV	SREK1IP1	0.898213	0.326257	1.00318	0.954152	0.993752	1_minor proviral	5_neutral	proviral	neutral
VSV	SSB	-1.54328	1.40769	0.914975	0.804089	0.913456	4_minor antiviral	1_minor slower	antiviral	neutral
VSV	ST14	0.0107655	-0.442757	1.00869	0.780634	0.912546	5_neutral	5_neutral	neutral	neutral
VSV	STAB1	0.135182	-0.361906	1.0037	0.813131	0.918427	5_neutral	5_neutral	neutral	neutral
VSV	STAP1	-0.0865958	-0.321756	1.0209	0.756789	0.936442	5_neutral	5_neutral	neutral	neutral
VSV	STAT1	0.83134	-0.788629	0.967777	1.03317	0.971409	1_minor proviral	4_minor faster	proviral	neutral
VSV	STAT2	0.776201	-0.0626469	0.98855	0.824812	0.929369	1_minor proviral	5_neutral	proviral	neutral
VSV	TAP1	0.322282	-0.625601	1.02008	0.836157	0.965697	5_neutral	4_minor faster	neutral	neutral
VSV	TAP2	0.704973	-0.527419	1.01241	0.782433	0.930691	1_minor proviral	4_minor faster	proviral	neutral
VSV	TDO2	0.266866	-0.62745	1.01134	0.779864	0.915463	5_neutral	4_minor faster	neutral	neutral
VSV	TDRD7	0.958052	-0.212678	0.990733	0.859933	0.944547	1_minor proviral	5_neutral	proviral	neutral
VSV	TIFA	0.680002	-0.468727	1.07031	0.666567	0.909162	1_minor proviral	5_neutral	proviral	neutral
VSV	TLR3	1.00889	-0.458922	1.02701	0.779209	0.901418	1_minor proviral	5_neutral	proviral	neutral
VSV	TLR7	-0.182004	0.394658	0.958262	0.796594	0.959177	5_neutral	5_neutral	neutral	neutral
VSV	TMEM140	0.428262	-0.502785	1.00674	0.87699	0.933776	5_neutral	4_minor faster	neutral	neutral
VSV	TMEM217	0.529778	0.578713	0.998367	0.747581	0.958214	1_minor proviral	1_minor slower	proviral	neutral
VSV	TMEM62	0.499211	-0.45261	1.01918	0.8204	0.953925	5_neutral	5_neutral	neutral	neutral
VSV	TNFRSF1B	0.21631	0.88582	0.96408	0.786137	0.954292	5_neutral	1_minor slower	neutral	neutral
VSV	TNFSF10	-0.773487	-0.817067	0.974835	0.848874	0.969583	4_minor antiviral	4_minor faster	antiviral	neutral
VSV	TNFSF13B	-0.44075	0.73248	0.971117	0.703932	0.917676	5_neutral	1_minor slower	neutral	neutral
VSV	TNFSF18	0.315579	0.0907832	0.967508	0.754488	0.954987	5_neutral	5_neutral	neutral	neutral
VSV	TNFSF8	-0.437212	1.14082	0.942268	0.703198	0.912329	5_neutral	1_minor slower	neutral	neutral
VSV	TRAF3IP3	-0.569293	-0.639662	1.03398	0.814792	0.947739	4_minor antiviral	4_minor faster	antiviral	neutral
VSV	TRANK1	-0.262344	-0.356718	1.0171	0.711924	0.954537	5_neutral	5_neutral	neutral	neutral
VSV	TRIM21	0.252197	-0.139771	1.00576	0.858155	0.916602	5_neutral	5_neutral	neutral	neutral
VSV	TRIM22	-0.202459	-0.48109	0.977426	0.958276	0.928675	5_neutral	5_neutral	neutral	neutral
VSV	TRIM25	-0.279578	1.32627	0.962608	0.780183	0.962729	5_neutral	1_minor slower	neutral	neutral
VSV	TRIM38	0.413692	0.580425	0.932825	0.896389	0.970978	5_neutral	1_minor slower	neutral	neutral
VSV	TRIM5	-1.88224	-0.131516	0.951663	0.774824	0.95276	4_minor antiviral	5_neutral	antiviral	neutral
VSV	TRIM69	0.542928	0.679019	0.990938	0.852117	0.957535	1_minor proviral	1_minor slower	proviral	neutral
VSV	TYMP	0.0989358	-0.190424	0.965277	0.96879	0.963519	5_neutral	5_neutral	neutral	neutral
VSV	UBA7	0.957578	0.62267	0.96164	0.853414	0.983739	1_minor proviral	1_minor slower	proviral	neutral
VSV	UBN2	1.38972	-0.752216	0.995752	1.03764	0.942256	1_minor proviral	4_minor faster	proviral	neutral
VSV	UBQLNL	0.764245	0.544538	1.00566	0.801643	0.958583	1_minor proviral	1_minor slower	proviral	neutral
VSV	VCAN	0.787471	-0.188389	0.958874	1.03506	0.926515	1_minor proviral	5_neutral	proviral	neutral
VSV	WARS1	-0.0300684	-0.028992	0.898534	1.20238	0.963846	5_neutral	5_neutral	neutral	neutral
VSV	XAF1	-0.217804	0.0261211	0.936412	0.910819	0.956883	5_neutral	5_neutral	neutral	neutral
VSV	ZADH2	0.406222	1.538	0.944842	0.751632	0.958444	5_neutral	1_minor slower	neutral	neutral
VSV	ZBP1	0.971039	0.19296	0.968963	0.938992	0.974184	1_minor proviral	5_neutral	proviral	neutral
VSV	ZBTB48	-0.285531	0.933325	0.984675	0.710029	0.967508	5_neutral	1_minor slower	neutral	neutral
VSV	ZC3HAV1	1.81019	1.30015	0.935458	0.877762	0.94727	1_minor proviral	1_minor slower	proviral	neutral
VSV	ZMAT3	0.683056	0.429821	0.99052	0.830321	0.943577	1_minor proviral	5_neutral	proviral	neutral
VSV	ZNF44	0.288847	0.264601	0.972787	0.752569	0.948833	5_neutral	5_neutral	neutral	neutral
VSV	ZNF516	0.975106	-0.3192	0.978765	1.00405	0.944084	1_minor proviral	5_neutral	proviral	neutral
VSV	ZNFX1	0.961278	0.0918212	0.991907	0.868454	0.954299	1_minor proviral	5_neutral	proviral	neutral
YFV	AC005013.1	-0.197034	1.42116	0.941286	3.81531	0.833901	5_neutral	1_minor slower	neutral	neutral
YFV	ACO1	0.342761	1.04504	0.973884	2.11296	0.895317	5_neutral	1_minor slower	neutral	neutral
YFV	ADAM12	0.151144	0.700366	0.980786	1.30033	0.904315	5_neutral	1_minor slower	neutral	neutral
YFV	ADAMDEC1	0.546499	0.880729	0.938311	1.94201	0.917905	1_minor proviral	1_minor slower	proviral	neutral
[truncated: 281 more rows]
