# Supplementary material for: The ISG Atlas: a loss-of-function analysis characterizes antiviral properties of interferon stimulated genes
Source: Nat Commun. 2026 May 8;17:4206. doi: 10.1038/s41467-026-72732-x (PMC13156316; doi:10.1038/s41467-026-72732-x)
Supplement: Supplementary file 5 — Supplementary Data 3 [file 41467_2026_72732_MOESM5_ESM.xlsx]

## Sheet: info
Supplementary Data 3 | Proteomics Data of RTCB Knockout Cells
Sheet	Description
RTCB LOF FP-MS	Contains the full-proteome data of RTCB knock-out cells (loss-of-funtion, LOF) compared to non-targeting control cells. Statistical significance was determined using a two-tailed, two-sample Welch’s t-test. Protein groups with a |log2FC| ≥ 0.5 and a p-value ≤ 0.05 were considered significantly regulated.
RTCB LOF FP-MS enrichment	Contains the corresponding gene set enrichment analysis of proteins significantly regulated in the RTCB knock-out cells. Significance was determined using a one-sided hypergeometric test, and all reported p-values have been adjusted for multiple comparisons using the g:SCS algorithm.

## Sheet: RTCB LOF FP-MS
Gene names	Protein names	log2FC	p.val	sig	Majority protein IDs	Fasta headers
NUDT4;NUDT11;NUDT10	Diphosphoinositol polyphosphate phosphohydrolase 2;Diphosphoinositol polyphosphate phosphohydrolase 3-beta;Diphosphoinositol polyphosphate phosphohydrolase 3-alpha	-1.24625	2.07368	+	A0A024RBG1;Q9NZJ9-3;Q9NZJ9-2;Q96G61;Q8NFP7;Q9NZJ9	sp|A0A024RBG1|NUD4B_HUMAN Diphosphoinositol polyphosphate phosphohydrolase NUDT4B OS=Homo sapiens OX=9606 GN=NUDT4B PE=3 SV=1;sp|Q9NZJ9-3|NUDT4_HUMAN Isoform 3 of Diphosphoinositol polyphosphate phosphohydrolase 2 OS=Homo sapiens OX=9606 GN=NUDT4;sp|Q9NZJ9
		2.5091	2.31427	+	P0DPI2;A0A0B4J2D5;P0DPI2-2;A0A0B4J2D5-2	sp|P0DPI2|GAL3A_HUMAN Glutamine amidotransferase-like class 1 domain-containing protein 3A, mitochondrial OS=Homo sapiens OX=9606 GN=GATD3A PE=1 SV=1;sp|A0A0B4J2D5|GAL3B_HUMAN Glutamine amidotransferase-like class 1 domain-containing protein 3B, mitochondr
RBM47	RNA-binding protein 47	0.281871	0.300249		A0AV96;A0AV96-2	sp|A0AV96|RBM47_HUMAN RNA-binding protein 47 OS=Homo sapiens OX=9606 GN=RBM47 PE=1 SV=2;sp|A0AV96-2|RBM47_HUMAN Isoform 2 of RNA-binding protein 47 OS=Homo sapiens OX=9606 GN=RBM47
UBA6	Ubiquitin-like modifier-activating enzyme 6	-0.741942	1.79117	+	A0AVT1;A0AVT1-2	sp|A0AVT1|UBA6_HUMAN Ubiquitin-like modifier-activating enzyme 6 OS=Homo sapiens OX=9606 GN=UBA6 PE=1 SV=1;sp|A0AVT1-2|UBA6_HUMAN Isoform 2 of Ubiquitin-like modifier-activating enzyme 6 OS=Homo sapiens OX=9606 GN=UBA6
ESYT2	Extended synaptotagmin-2	0.608884	1.44221	+	A0FGR8-2;A0FGR8;A0FGR8-4	sp|A0FGR8-2|ESYT2_HUMAN Isoform 2 of Extended synaptotagmin-2 OS=Homo sapiens OX=9606 GN=ESYT2;sp|A0FGR8|ESYT2_HUMAN Extended synaptotagmin-2 OS=Homo sapiens OX=9606 GN=ESYT2 PE=1 SV=1;sp|A0FGR8-4|ESYT2_HUMAN Isoform 4 of Extended synaptotagmin-2 OS=Homo s
KIAA1598	Shootin-1	-0.305065	0.63392		A0MZ66;A0MZ66-3;A0MZ66-6;A0MZ66-4;A0MZ66-5;A0MZ66-2;A0MZ66-8	sp|A0MZ66|SHOT1_HUMAN Shootin-1 OS=Homo sapiens OX=9606 GN=SHTN1 PE=1 SV=4;sp|A0MZ66-3|SHOT1_HUMAN Isoform 3 of Shootin-1 OS=Homo sapiens OX=9606 GN=SHTN1;sp|A0MZ66-6|SHOT1_HUMAN Isoform 6 of Shootin-1 OS=Homo sapiens OX=9606 GN=SHTN1;sp|A0MZ66-4|SHOT1_HUM
ILVBL	Acetolactate synthase-like protein	-1.63399	1.09889		A1L0T0	sp|A1L0T0|HACL2_HUMAN 2-hydroxyacyl-CoA lyase 2 OS=Homo sapiens OX=9606 GN=ILVBL PE=1 SV=2
PLEKHG3	Pleckstrin homology domain-containing family G member 3	0.607859	0.272271		A1L390;A1L390-3;A1L390-2	sp|A1L390|PKHG3_HUMAN Pleckstrin homology domain-containing family G member 3 OS=Homo sapiens OX=9606 GN=PLEKHG3 PE=1 SV=1;sp|A1L390-3|PKHG3_HUMAN Isoform 3 of Pleckstrin homology domain-containing family G member 3 OS=Homo sapiens OX=9606 GN=PLEKHG3;sp|A1
SH3PXD2B	SH3 and PX domain-containing protein 2B	-0.681308	1.95384	+	A1X283	sp|A1X283|SPD2B_HUMAN SH3 and PX domain-containing protein 2B OS=Homo sapiens OX=9606 GN=SH3PXD2B PE=1 SV=3
VWA8	von Willebrand factor A domain-containing protein 8	0.837216	0.751838		A3KMH1;A3KMH1-3;A3KMH1-2	sp|A3KMH1|VWA8_HUMAN von Willebrand factor A domain-containing protein 8 OS=Homo sapiens OX=9606 GN=VWA8 PE=1 SV=2;sp|A3KMH1-3|VWA8_HUMAN Isoform 3 of von Willebrand factor A domain-containing protein 8 OS=Homo sapiens OX=9606 GN=VWA8;sp|A3KMH1-2|VWA8_HUMA
SBNO1	Protein strawberry notch homolog 1	-0.556289	0.601745		A3KN83-3;A3KN83-2;A3KN83;A3KN83-4	sp|A3KN83-3|SBNO1_HUMAN Isoform 3 of Protein strawberry notch homolog 1 OS=Homo sapiens OX=9606 GN=SBNO1;sp|A3KN83-2|SBNO1_HUMAN Isoform 2 of Protein strawberry notch homolog 1 OS=Homo sapiens OX=9606 GN=SBNO1;sp|A3KN83|SBNO1_HUMAN Protein strawberry notch
GTPBP10	GTP-binding protein 10	-0.362519	0.137233		A4D1E9;A4D1E9-2	sp|A4D1E9|GTPBA_HUMAN GTP-binding protein 10 OS=Homo sapiens OX=9606 GN=GTPBP10 PE=1 SV=1;sp|A4D1E9-2|GTPBA_HUMAN Isoform 2 of GTP-binding protein 10 OS=Homo sapiens OX=9606 GN=GTPBP10
WDR91	WD repeat-containing protein 91	0.115832	0.0791249		A4D1P6-3;A4D1P6-2;A4D1P6	sp|A4D1P6-3|WDR91_HUMAN Isoform 3 of WD repeat-containing protein 91 OS=Homo sapiens OX=9606 GN=WDR91;sp|A4D1P6-2|WDR91_HUMAN Isoform 2 of WD repeat-containing protein 91 OS=Homo sapiens OX=9606 GN=WDR91;sp|A4D1P6|WDR91_HUMAN WD repeat-containing protein 9
TMEM189	Transmembrane protein 189	1.64118	1.07291		A5PLL7-2;A5PLL7	sp|A5PLL7-2|TM189_HUMAN Isoform 2 of Plasmanylethanolamine desaturase OS=Homo sapiens OX=9606 GN=TMEM189;sp|A5PLL7|TM189_HUMAN Plasmanylethanolamine desaturase OS=Homo sapiens OX=9606 GN=TMEM189 PE=1 SV=3
CNOT1	CCR4-NOT transcription complex subunit 1	-1.35629	2.19375	+	A5YKK6;A5YKK6-2;A5YKK6-3;A5YKK6-4	sp|A5YKK6|CNOT1_HUMAN CCR4-NOT transcription complex subunit 1 OS=Homo sapiens OX=9606 GN=CNOT1 PE=1 SV=2;sp|A5YKK6-2|CNOT1_HUMAN Isoform 2 of CCR4-NOT transcription complex subunit 1 OS=Homo sapiens OX=9606 GN=CNOT1;sp|A5YKK6-3|CNOT1_HUMAN Isoform 3 of CC
C2orf72	Uncharacterized protein C2orf72	-0.127895	0.103085		A6NCS6	sp|A6NCS6|CB072_HUMAN Uncharacterized protein C2orf72 OS=Homo sapiens OX=9606 GN=C2orf72 PE=1 SV=2
PGP	Phosphoglycolate phosphatase	0.545073	1.18351		A6NDG6	sp|A6NDG6|PGP_HUMAN Glycerol-3-phosphate phosphatase OS=Homo sapiens OX=9606 GN=PGP PE=1 SV=1
C5orf51	UPF0600 protein C5orf51	-0.631537	0.259341		A6NDU8	sp|A6NDU8|CE051_HUMAN UPF0600 protein C5orf51 OS=Homo sapiens OX=9606 GN=C5orf51 PE=1 SV=1
RCCD1	RCC1 domain-containing protein 1	2.66261	2.2288	+	A6NED2	sp|A6NED2|RCCD1_HUMAN RCC1 domain-containing protein 1 OS=Homo sapiens OX=9606 GN=RCCD1 PE=1 SV=1
SMCHD1	Structural maintenance of chromosomes flexible hinge domain-containing protein 1	-1.38994	0.91821		A6NHR9;A6NHR9-2	sp|A6NHR9|SMHD1_HUMAN Structural maintenance of chromosomes flexible hinge domain-containing protein 1 OS=Homo sapiens OX=9606 GN=SMCHD1 PE=1 SV=2;sp|A6NHR9-2|SMHD1_HUMAN Isoform 2 of Structural maintenance of chromosomes flexible hinge domain-containing p
UNC119B	Protein unc-119 homolog B	-0.516102	0.719517		A6NIH7	sp|A6NIH7|U119B_HUMAN Protein unc-119 homolog B OS=Homo sapiens OX=9606 GN=UNC119B PE=1 SV=1
METTL15	Probable methyltransferase-like protein 15	0.428307	0.197612		A6NJ78;A6NJ78-3;A6NJ78-2;A6NJ78-4	sp|A6NJ78|MET15_HUMAN 12S rRNA N4-methylcytidine (m4C) methyltransferase OS=Homo sapiens OX=9606 GN=METTL15 PE=1 SV=1;sp|A6NJ78-3|MET15_HUMAN Isoform 3 of 12S rRNA N4-methylcytidine (m4C) methyltransferase OS=Homo sapiens OX=9606 GN=METTL15;sp|A6NJ78-2|MET
POM121C;POM121B	Nuclear envelope pore membrane protein POM 121C;Putative nuclear envelope pore membrane protein POM 121B	-0.791318	1.1099		A8CG34;A8CG34-2;A6NF01	sp|A8CG34|P121C_HUMAN Nuclear envelope pore membrane protein POM 121C OS=Homo sapiens OX=9606 GN=POM121C PE=1 SV=3;sp|A8CG34-2|P121C_HUMAN Isoform 2 of Nuclear envelope pore membrane protein POM 121C OS=Homo sapiens OX=9606 GN=POM121C;sp|A6NF01|P121B_HUMAN
SNRPG;SNRPGP15	Small nuclear ribonucleoprotein G;Putative small nuclear ribonucleoprotein G-like protein 15	-0.0136185	0.0151706		P62308;A8MWD9	sp|P62308|RUXG_HUMAN Small nuclear ribonucleoprotein G OS=Homo sapiens OX=9606 GN=SNRPG PE=1 SV=1;sp|A8MWD9|RUXGL_HUMAN Putative small nuclear ribonucleoprotein G-like protein 15 OS=Homo sapiens OX=9606 GN=SNRPGP15 PE=5 SV=2
NUDT19	Nucleoside diphosphate-linked moiety X motif 19, mitochondrial	1.00576	1.74571	+	A8MXV4	sp|A8MXV4|NUD19_HUMAN Nucleoside diphosphate-linked moiety X motif 19 OS=Homo sapiens OX=9606 GN=NUDT19 PE=1 SV=1
WDR64	WD repeat-containing protein 64	0.170623	0.0797062		B1ANS9-2;B1ANS9	sp|B1ANS9-2|WDR64_HUMAN Isoform 2 of WD repeat-containing protein 64 OS=Homo sapiens OX=9606 GN=WDR64;sp|B1ANS9|WDR64_HUMAN WD repeat-containing protein 64 OS=Homo sapiens OX=9606 GN=WDR64 PE=2 SV=1
FAM195B	Protein FAM195B	1.07608	0.610745		C9JLW8	sp|C9JLW8|MCRI1_HUMAN Mapk-regulated corepressor-interacting protein 1 OS=Homo sapiens OX=9606 GN=MCRIP1 PE=1 SV=1
HCG22	Protein PBMUCL2	0.55602	0.678847		E2RYF7	sp|E2RYF7|PBMU2_HUMAN Protein PBMUCL2 OS=Homo sapiens OX=9606 GN=HCG22 PE=2 SV=1
NACA	Nascent polypeptide-associated complex subunit alpha;Nascent polypeptide-associated complex subunit alpha, muscle-specific form	0.110984	0.519277		Q13765;E9PAV3-2;E9PAV3	sp|Q13765|NACA_HUMAN Nascent polypeptide-associated complex subunit alpha OS=Homo sapiens OX=9606 GN=NACA PE=1 SV=1;sp|E9PAV3-2|NACAM_HUMAN Isoform skNAC-2 of Nascent polypeptide-associated complex subunit alpha, muscle-specific form OS=Homo sapiens OX=960
C11orf98	Uncharacterized protein C11orf98	-0.33558	1.31062		E9PRG8	sp|E9PRG8|CK098_HUMAN Uncharacterized protein C11orf98 OS=Homo sapiens OX=9606 GN=C11orf98 PE=4 SV=2
SLC35A4		-0.201763	0.580904		L0R6Q1	sp|L0R6Q1|S35U4_HUMAN SLC35A4 upstream open reading frame protein OS=Homo sapiens OX=9606 GN=SLC35A4 PE=3 SV=1
ASNSD1		-0.124054	0.0792577		L0R819	sp|L0R819|ASURF_HUMAN ASNSD1 upstream open reading frame protein OS=Homo sapiens OX=9606 GN=ASDURF PE=1 SV=1
AGPS	Alkyldihydroxyacetonephosphate synthase, peroxisomal	0.0852012	0.182325		O00116	sp|O00116|ADAS_HUMAN Alkyldihydroxyacetonephosphate synthase, peroxisomal OS=Homo sapiens OX=9606 GN=AGPS PE=1 SV=1
DDX39A	ATP-dependent RNA helicase DDX39A	0.034301	0.0480399		O00148;O00148-2;O00148-3	sp|O00148|DX39A_HUMAN ATP-dependent RNA helicase DDX39A OS=Homo sapiens OX=9606 GN=DDX39A PE=1 SV=2;sp|O00148-2|DX39A_HUMAN Isoform 2 of ATP-dependent RNA helicase DDX39A OS=Homo sapiens OX=9606 GN=DDX39A;sp|O00148-3|DX39A_HUMAN Isoform 3 of ATP-dependent
PDLIM1	PDZ and LIM domain protein 1	-0.169977	0.647967		O00151	sp|O00151|PDLI1_HUMAN PDZ and LIM domain protein 1 OS=Homo sapiens OX=9606 GN=PDLIM1 PE=1 SV=4
ACOT7	Cytosolic acyl coenzyme A thioester hydrolase	0.630089	0.482106		O00154-4;O00154-6;O00154-7;O00154;O00154-5;O00154-2;O00154-3	sp|O00154-4|BACH_HUMAN Isoform 4 of Cytosolic acyl coenzyme A thioester hydrolase OS=Homo sapiens OX=9606 GN=ACOT7;sp|O00154-6|BACH_HUMAN Isoform 6 of Cytosolic acyl coenzyme A thioester hydrolase OS=Homo sapiens OX=9606 GN=ACOT7;sp|O00154-7|BACH_HUMAN Iso
MYO1C	Unconventional myosin-Ic	0.227217	2.89773		O00159-3;O00159-2;O00159	sp|O00159-3|MYO1C_HUMAN Isoform 3 of Unconventional myosin-Ic OS=Homo sapiens OX=9606 GN=MYO1C;sp|O00159-2|MYO1C_HUMAN Isoform 2 of Unconventional myosin-Ic OS=Homo sapiens OX=9606 GN=MYO1C;sp|O00159|MYO1C_HUMAN Unconventional myosin-Ic OS=Homo sapiens OX=
SNAP23	Synaptosomal-associated protein 23	-0.248948	0.583017		O00161;O00161-2	sp|O00161|SNP23_HUMAN Synaptosomal-associated protein 23 OS=Homo sapiens OX=9606 GN=SNAP23 PE=1 SV=1;sp|O00161-2|SNP23_HUMAN Isoform SNAP-23b of Synaptosomal-associated protein 23 OS=Homo sapiens OX=9606 GN=SNAP23
HAX1	HCLS1-associated protein X-1	0.10518	0.110467		O00165;O00165-2;O00165-5;O00165-3	sp|O00165|HAX1_HUMAN HCLS1-associated protein X-1 OS=Homo sapiens OX=9606 GN=HAX1 PE=1 SV=2;sp|O00165-2|HAX1_HUMAN Isoform 2 of HCLS1-associated protein X-1 OS=Homo sapiens OX=9606 GN=HAX1;sp|O00165-5|HAX1_HUMAN Isoform 5 of HCLS1-associated protein X-1 OS
AIP	AH receptor-interacting protein	0.134158	0.0956542		O00170	sp|O00170|AIP_HUMAN AH receptor-interacting protein OS=Homo sapiens OX=9606 GN=AIP PE=1 SV=2
GTPBP1	GTP-binding protein 1	1.70743	1.50388	+	O00178	sp|O00178|GTPB1_HUMAN GTP-binding protein 1 OS=Homo sapiens OX=9606 GN=GTPBP1 PE=1 SV=3
STXBP3	Syntaxin-binding protein 3	0.489442	0.253362		O00186	sp|O00186|STXB3_HUMAN Syntaxin-binding protein 3 OS=Homo sapiens OX=9606 GN=STXBP3 PE=1 SV=2
SMAP	Small acidic protein	0.484964	1.52997		O00193	sp|O00193|SMAP_HUMAN Small acidic protein OS=Homo sapiens OX=9606 GN=SMAP PE=1 SV=1
RAB27B	Ras-related protein Rab-27B	0.76971	0.675408		O00194	sp|O00194|RB27B_HUMAN Ras-related protein Rab-27B OS=Homo sapiens OX=9606 GN=RAB27B PE=1 SV=4
AP3B1	AP-3 complex subunit beta-1	0.0749964	0.133885		O00203-3;O00203	sp|O00203-3|AP3B1_HUMAN Isoform 2 of AP-3 complex subunit beta-1 OS=Homo sapiens OX=9606 GN=AP3B1;sp|O00203|AP3B1_HUMAN AP-3 complex subunit beta-1 OS=Homo sapiens OX=9606 GN=AP3B1 PE=1 SV=3
SULT2B1	Sulfotransferase family cytosolic 2B member 1	-0.64589	1.6227	+	O00204-2;O00204	sp|O00204-2|ST2B1_HUMAN Isoform 2 of Sulfotransferase 2B1 OS=Homo sapiens OX=9606 GN=SULT2B1;sp|O00204|ST2B1_HUMAN Sulfotransferase 2B1 OS=Homo sapiens OX=9606 GN=SULT2B1 PE=1 SV=2
LGALS8	Galectin-8	-0.283214	0.263926		O00214;O00214-2	sp|O00214|LEG8_HUMAN Galectin-8 OS=Homo sapiens OX=9606 GN=LGALS8 PE=1 SV=4;sp|O00214-2|LEG8_HUMAN Isoform 2 of Galectin-8 OS=Homo sapiens OX=9606 GN=LGALS8
NDUFS8	NADH dehydrogenase [ubiquinone] iron-sulfur protein 8, mitochondrial	-0.330467	0.12076		O00217	sp|O00217|NDUS8_HUMAN NADH dehydrogenase [ubiquinone] iron-sulfur protein 8, mitochondrial OS=Homo sapiens OX=9606 GN=NDUFS8 PE=1 SV=1
PSMD11	26S proteasome non-ATPase regulatory subunit 11	-0.675716	0.66336		O00231;O00231-2	sp|O00231|PSD11_HUMAN 26S proteasome non-ATPase regulatory subunit 11 OS=Homo sapiens OX=9606 GN=PSMD11 PE=1 SV=3;sp|O00231-2|PSD11_HUMAN Isoform 2 of 26S proteasome non-ATPase regulatory subunit 11 OS=Homo sapiens OX=9606 GN=PSMD11
PSMD12	26S proteasome non-ATPase regulatory subunit 12	-0.0926879	0.467885		O00232;O00232-2	sp|O00232|PSD12_HUMAN 26S proteasome non-ATPase regulatory subunit 12 OS=Homo sapiens OX=9606 GN=PSMD12 PE=1 SV=3;sp|O00232-2|PSD12_HUMAN Isoform 2 of 26S proteasome non-ATPase regulatory subunit 12 OS=Homo sapiens OX=9606 GN=PSMD12
PSMD9	26S proteasome non-ATPase regulatory subunit 9	-0.476893	0.428101		O00233;O00233-2	sp|O00233|PSMD9_HUMAN 26S proteasome non-ATPase regulatory subunit 9 OS=Homo sapiens OX=9606 GN=PSMD9 PE=1 SV=3;sp|O00233-2|PSMD9_HUMAN Isoform p27-S of 26S proteasome non-ATPase regulatory subunit 9 OS=Homo sapiens OX=9606 GN=PSMD9
ATOX1	Copper transport protein ATOX1	-0.932795	0.36275		O00244	sp|O00244|ATOX1_HUMAN Copper transport protein ATOX1 OS=Homo sapiens OX=9606 GN=ATOX1 PE=1 SV=1
PGRMC1	Membrane-associated progesterone receptor component 1	-0.0692832	0.168514		O00264;O00264-2	sp|O00264|PGRC1_HUMAN Membrane-associated progesterone receptor component 1 OS=Homo sapiens OX=9606 GN=PGRMC1 PE=1 SV=3;sp|O00264-2|PGRC1_HUMAN Isoform 2 of Membrane-associated progesterone receptor component 1 OS=Homo sapiens OX=9606 GN=PGRMC1
SUPT5H	Transcription elongation factor SPT5	-0.111098	0.182366		O00267;O00267-2	sp|O00267|SPT5H_HUMAN Transcription elongation factor SPT5 OS=Homo sapiens OX=9606 GN=SUPT5H PE=1 SV=1;sp|O00267-2|SPT5H_HUMAN Isoform 2 of Transcription elongation factor SPT5 OS=Homo sapiens OX=9606 GN=SUPT5H
DFFA	DNA fragmentation factor subunit alpha	-0.322006	0.300209		O00273;O00273-2	sp|O00273|DFFA_HUMAN DNA fragmentation factor subunit alpha OS=Homo sapiens OX=9606 GN=DFFA PE=1 SV=1;sp|O00273-2|DFFA_HUMAN Isoform DFF35 of DNA fragmentation factor subunit alpha OS=Homo sapiens OX=9606 GN=DFFA
HIP1	Huntingtin-interacting protein 1	0.245912	0.26083		O00291-3;O00291-4;O00291	sp|O00291-3|HIP1_HUMAN Isoform 3 of Huntingtin-interacting protein 1 OS=Homo sapiens OX=9606 GN=HIP1;sp|O00291-4|HIP1_HUMAN Isoform 4 of Huntingtin-interacting protein 1 OS=Homo sapiens OX=9606 GN=HIP1;sp|O00291|HIP1_HUMAN Huntingtin-interacting protein 1
CLIC1	Chloride intracellular channel protein 1	-0.0965037	0.955107		O00299	sp|O00299|CLIC1_HUMAN Chloride intracellular channel protein 1 OS=Homo sapiens OX=9606 GN=CLIC1 PE=1 SV=4
EIF3F	Eukaryotic translation initiation factor 3 subunit F	-0.408699	2.63632		O00303	sp|O00303|EIF3F_HUMAN Eukaryotic translation initiation factor 3 subunit F OS=Homo sapiens OX=9606 GN=EIF3F PE=1 SV=1
PDHX	Pyruvate dehydrogenase protein X component, mitochondrial	-1.42453	1.12502		O00330;O00330-3	sp|O00330|ODPX_HUMAN Pyruvate dehydrogenase protein X component, mitochondrial OS=Homo sapiens OX=9606 GN=PDHX PE=1 SV=3;sp|O00330-3|ODPX_HUMAN Isoform 3 of Pyruvate dehydrogenase protein X component, mitochondrial OS=Homo sapiens OX=9606 GN=PDHX
DCTN6	Dynactin subunit 6	-0.784608	0.571797		O00399	sp|O00399|DCTN6_HUMAN Dynactin subunit 6 OS=Homo sapiens OX=9606 GN=DCTN6 PE=1 SV=1
WASL	Neural Wiskott-Aldrich syndrome protein	0.178469	0.170797		O00401	sp|O00401|WASL_HUMAN Neural Wiskott-Aldrich syndrome protein OS=Homo sapiens OX=9606 GN=WASL PE=1 SV=2
IPO5	Importin-5	0.249892	1.06247		O00410;O00410-3;O00410-2	sp|O00410|IPO5_HUMAN Importin-5 OS=Homo sapiens OX=9606 GN=IPO5 PE=1 SV=4;sp|O00410-3|IPO5_HUMAN Isoform 3 of Importin-5 OS=Homo sapiens OX=9606 GN=IPO5;sp|O00410-2|IPO5_HUMAN Isoform 2 of Importin-5 OS=Homo sapiens OX=9606 GN=IPO5
POLRMT	DNA-directed RNA polymerase, mitochondrial	-1.10029	0.456057		O00411	sp|O00411|RPOM_HUMAN DNA-directed RNA polymerase, mitochondrial OS=Homo sapiens OX=9606 GN=POLRMT PE=1 SV=2
EEF2K	Eukaryotic elongation factor 2 kinase	0.495437	0.860091		O00418	sp|O00418|EF2K_HUMAN Eukaryotic elongation factor 2 kinase OS=Homo sapiens OX=9606 GN=EEF2K PE=1 SV=2
SAP18	Histone deacetylase complex subunit SAP18	0.0961541	0.103148		O00422;O00422-2	sp|O00422|SAP18_HUMAN Histone deacetylase complex subunit SAP18 OS=Homo sapiens OX=9606 GN=SAP18 PE=1 SV=1;sp|O00422-2|SAP18_HUMAN Isoform 2 of Histone deacetylase complex subunit SAP18 OS=Homo sapiens OX=9606 GN=SAP18
IGF2BP3	Insulin-like growth factor 2 mRNA-binding protein 3	0.806367	2.74971	+	O00425	sp|O00425|IF2B3_HUMAN Insulin-like growth factor 2 mRNA-binding protein 3 OS=Homo sapiens OX=9606 GN=IGF2BP3 PE=1 SV=2
RTCA	RNA 3-terminal phosphate cyclase	0.88321	0.436344		O00442;O00442-2	sp|O00442|RTCA_HUMAN RNA 3-terminal phosphate cyclase OS=Homo sapiens OX=9606 GN=RTCA PE=1 SV=1;sp|O00442-2|RTCA_HUMAN Isoform 2 of RNA 3-terminal phosphate cyclase OS=Homo sapiens OX=9606 GN=RTCA
PIK3C2A	Phosphatidylinositol 4-phosphate 3-kinase C2 domain-containing subunit alpha	-2.03304	1.41731	+	O00443	sp|O00443|P3C2A_HUMAN Phosphatidylinositol 4-phosphate 3-kinase C2 domain-containing subunit alpha OS=Homo sapiens OX=9606 GN=PIK3C2A PE=1 SV=2
GOLIM4	Golgi integral membrane protein 4	-0.869404	1.77122	+	O00461	sp|O00461|GOLI4_HUMAN Golgi integral membrane protein 4 OS=Homo sapiens OX=9606 GN=GOLIM4 PE=1 SV=1
AGRN	Agrin;Agrin N-terminal 110 kDa subunit;Agrin C-terminal 110 kDa subunit;Agrin C-terminal 90 kDa fragment;Agrin C-terminal 22 kDa fragment	-2.06157	3.53343	+	O00468-6;O00468-7;O00468-3;O00468-5;O00468-4;O00468;O00468-2	sp|O00468-6|AGRIN_HUMAN Isoform 6 of Agrin OS=Homo sapiens OX=9606 GN=AGRN;sp|O00468-7|AGRIN_HUMAN Isoform 7 of Agrin OS=Homo sapiens OX=9606 GN=AGRN;sp|O00468-3|AGRIN_HUMAN Isoform 3 of Agrin OS=Homo sapiens OX=9606 GN=AGRN;sp|O00468-5|AGRIN_HUMAN Isoform
PLOD2	Procollagen-lysine,2-oxoglutarate 5-dioxygenase 2	-0.616658	1.42245	+	O00469-2;O00469	sp|O00469-2|PLOD2_HUMAN Isoform 2 of Procollagen-lysine,2-oxoglutarate 5-dioxygenase 2 OS=Homo sapiens OX=9606 GN=PLOD2;sp|O00469|PLOD2_HUMAN Procollagen-lysine,2-oxoglutarate 5-dioxygenase 2 OS=Homo sapiens OX=9606 GN=PLOD2 PE=1 SV=2
EXOC5	Exocyst complex component 5	0.412353	0.306066		O00471	sp|O00471|EXOC5_HUMAN Exocyst complex component 5 OS=Homo sapiens OX=9606 GN=EXOC5 PE=1 SV=1
HMGN4	High mobility group nucleosome-binding domain-containing protein 4	-1.58326	1.97155	+	O00479	sp|O00479|HMGN4_HUMAN High mobility group nucleosome-binding domain-containing protein 4 OS=Homo sapiens OX=9606 GN=HMGN4 PE=1 SV=3
NDUFA4	Cytochrome c oxidase subunit NDUFA4	1.2161	3.12786	+	O00483	sp|O00483|NDUA4_HUMAN Cytochrome c oxidase subunit NDUFA4 OS=Homo sapiens OX=9606 GN=NDUFA4 PE=1 SV=1
PSMD14	26S proteasome non-ATPase regulatory subunit 14	0.0870912	0.0989343		O00487	sp|O00487|PSDE_HUMAN 26S proteasome non-ATPase regulatory subunit 14 OS=Homo sapiens OX=9606 GN=PSMD14 PE=1 SV=1
BIN1	Myc box-dependent-interacting protein 1	-0.628632	1.33097	+	O00499-6;O00499-2;O00499;O00499-9;O00499-7;O00499-4;O00499-11;O00499-3;O00499-5;O00499-10;O00499-8	sp|O00499-6|BIN1_HUMAN Isoform II2 of Myc box-dependent-interacting protein 1 OS=Homo sapiens OX=9606 GN=BIN1;sp|O00499-2|BIN1_HUMAN Isoform IIB of Myc box-dependent-interacting protein 1 OS=Homo sapiens OX=9606 GN=BIN1;sp|O00499|BIN1_HUMAN Myc box-depende
KPNA3	Importin subunit alpha-4	-1.14845	0.367532		O00505	sp|O00505|IMA4_HUMAN Importin subunit alpha-4 OS=Homo sapiens OX=9606 GN=KPNA3 PE=1 SV=2
PES1	Pescadillo homolog	0.640069	1.54725	+	O00541;O00541-2	sp|O00541|PESC_HUMAN Pescadillo homolog OS=Homo sapiens OX=9606 GN=PES1 PE=1 SV=1;sp|O00541-2|PESC_HUMAN Isoform 2 of Pescadillo homolog OS=Homo sapiens OX=9606 GN=PES1
PITPNM1	Membrane-associated phosphatidylinositol transfer protein 1	-0.497913	0.248817		O00562-2;O00562	sp|O00562-2|PITM1_HUMAN Isoform 2 of Membrane-associated phosphatidylinositol transfer protein 1 OS=Homo sapiens OX=9606 GN=PITPNM1;sp|O00562|PITM1_HUMAN Membrane-associated phosphatidylinositol transfer protein 1 OS=Homo sapiens OX=9606 GN=PITPNM1 PE=1 SV
MPHOSPH10	U3 small nucleolar ribonucleoprotein protein MPP10	-1.3283	1.11258		O00566	sp|O00566|MPP10_HUMAN U3 small nucleolar ribonucleoprotein protein MPP10 OS=Homo sapiens OX=9606 GN=MPHOSPH10 PE=1 SV=2
NOP56	Nucleolar protein 56	0.534201	1.73407	+	O00567	sp|O00567|NOP56_HUMAN Nucleolar protein 56 OS=Homo sapiens OX=9606 GN=NOP56 PE=1 SV=4
DDX3X	ATP-dependent RNA helicase DDX3X	-0.457359	2.64248		O00571;O00571-2	sp|O00571|DDX3X_HUMAN ATP-dependent RNA helicase DDX3X OS=Homo sapiens OX=9606 GN=DDX3X PE=1 SV=3;sp|O00571-2|DDX3X_HUMAN Isoform 2 of ATP-dependent RNA helicase DDX3X OS=Homo sapiens OX=9606 GN=DDX3X
CYR61	Protein CYR61	-0.654535	2.36481	+	O00622	sp|O00622|CCN1_HUMAN CCN family member 1 OS=Homo sapiens OX=9606 GN=CCN1 PE=1 SV=1
PIR	Pirin	-0.385045	1.8621		O00625	sp|O00625|PIR_HUMAN Pirin OS=Homo sapiens OX=9606 GN=PIR PE=1 SV=1
KPNA4	Importin subunit alpha-3	-0.058426	0.0937942		O00629	sp|O00629|IMA3_HUMAN Importin subunit alpha-3 OS=Homo sapiens OX=9606 GN=KPNA4 PE=1 SV=1
PPP6C	Serine/threonine-protein phosphatase 6 catalytic subunit;Serine/threonine-protein phosphatase 6 catalytic subunit, N-terminally processed	-0.214045	0.0781099		O00743-3;O00743;O00743-2	sp|O00743-3|PPP6_HUMAN Isoform 3 of Serine/threonine-protein phosphatase 6 catalytic subunit OS=Homo sapiens OX=9606 GN=PPP6C;sp|O00743|PPP6_HUMAN Serine/threonine-protein phosphatase 6 catalytic subunit OS=Homo sapiens OX=9606 GN=PPP6C PE=1 SV=1;sp|O00743
NME4	Nucleoside diphosphate kinase, mitochondrial	-0.775695	0.911424		O00746;O00746-2	sp|O00746|NDKM_HUMAN Nucleoside diphosphate kinase, mitochondrial OS=Homo sapiens OX=9606 GN=NME4 PE=1 SV=1;sp|O00746-2|NDKM_HUMAN Isoform 2 of Nucleoside diphosphate kinase, mitochondrial OS=Homo sapiens OX=9606 GN=NME4
UBE2C	Ubiquitin-conjugating enzyme E2 C	-2.5327	3.65776	+	O00762;O00762-2;O00762-3	sp|O00762|UBE2C_HUMAN Ubiquitin-conjugating enzyme E2 C OS=Homo sapiens OX=9606 GN=UBE2C PE=1 SV=1;sp|O00762-2|UBE2C_HUMAN Isoform 2 of Ubiquitin-conjugating enzyme E2 C OS=Homo sapiens OX=9606 GN=UBE2C;sp|O00762-3|UBE2C_HUMAN Isoform 3 of Ubiquitin-conjug
PDXK	Pyridoxal kinase	0.0483711	0.0523708		O00764;O00764-2;O00764-3	sp|O00764|PDXK_HUMAN Pyridoxal kinase OS=Homo sapiens OX=9606 GN=PDXK PE=1 SV=1;sp|O00764-2|PDXK_HUMAN Isoform 2 of Pyridoxal kinase OS=Homo sapiens OX=9606 GN=PDXK;sp|O00764-3|PDXK_HUMAN Isoform 3 of Pyridoxal kinase OS=Homo sapiens OX=9606 GN=PDXK
SCD	Acyl-CoA desaturase	0.0524378	0.0198402		O00767	sp|O00767|ACOD_HUMAN Acyl-CoA desaturase OS=Homo sapiens OX=9606 GN=SCD PE=1 SV=2
ARID1A	AT-rich interactive domain-containing protein 1A	-2.07986	2.51098	+	O14497;O14497-2;O14497-3	sp|O14497|ARI1A_HUMAN AT-rich interactive domain-containing protein 1A OS=Homo sapiens OX=9606 GN=ARID1A PE=1 SV=3;sp|O14497-2|ARI1A_HUMAN Isoform 2 of AT-rich interactive domain-containing protein 1A OS=Homo sapiens OX=9606 GN=ARID1A;sp|O14497-3|ARI1A_HUM
CDK2AP1;CDK2AP2	Cyclin-dependent kinase 2-associated protein 1;Cyclin-dependent kinase 2-associated protein 2	-2.14706	2.82438	+	O14519-2;O14519;O75956	sp|O14519-2|CDKA1_HUMAN Isoform 2 of Cyclin-dependent kinase 2-associated protein 1 OS=Homo sapiens OX=9606 GN=CDK2AP1;sp|O14519|CDKA1_HUMAN Cyclin-dependent kinase 2-associated protein 1 OS=Homo sapiens OX=9606 GN=CDK2AP1 PE=1 SV=1;sp|O75956|CDKA2_HUMAN C
TXNDC9	Thioredoxin domain-containing protein 9	-1.02728	2.26884	+	O14530-2;O14530	sp|O14530-2|TXND9_HUMAN Isoform 2 of Thioredoxin domain-containing protein 9 OS=Homo sapiens OX=9606 GN=TXNDC9;sp|O14530|TXND9_HUMAN Thioredoxin domain-containing protein 9 OS=Homo sapiens OX=9606 GN=TXNDC9 PE=1 SV=2
TRAFD1	TRAF-type zinc finger domain-containing protein 1	-1.46927	2.27287	+	O14545	sp|O14545|TRAD1_HUMAN TRAF-type zinc finger domain-containing protein 1 OS=Homo sapiens OX=9606 GN=TRAFD1 PE=1 SV=1
COX7A2L	Cytochrome c oxidase subunit 7A-related protein, mitochondrial	1.49645	1.59409	+	O14548	sp|O14548|COX7R_HUMAN Cytochrome c oxidase subunit 7A-related protein, mitochondrial OS=Homo sapiens OX=9606 GN=COX7A2L PE=1 SV=2
NDUFAB1	Acyl carrier protein, mitochondrial	0.785646	0.501754		O14561	sp|O14561|ACPM_HUMAN Acyl carrier protein, mitochondrial OS=Homo sapiens OX=9606 GN=NDUFAB1 PE=1 SV=3
UBFD1	Ubiquitin domain-containing protein UBFD1	-0.127276	0.0868764		O14562	sp|O14562|UBFD1_HUMAN Ubiquitin domain-containing protein UBFD1 OS=Homo sapiens OX=9606 GN=UBFD1 PE=1 SV=2
CIT	Citron Rho-interacting kinase	1.09886	0.466581		O14578-3;O14578;O14578-4	sp|O14578-3|CTRO_HUMAN Isoform 3 of Citron Rho-interacting kinase OS=Homo sapiens OX=9606 GN=CIT;sp|O14578|CTRO_HUMAN Citron Rho-interacting kinase OS=Homo sapiens OX=9606 GN=CIT PE=1 SV=2;sp|O14578-4|CTRO_HUMAN Isoform 4 of Citron Rho-interacting kinase O
COPE	Coatomer subunit epsilon	-0.114037	0.194606		O14579;O14579-3;O14579-2	sp|O14579|COPE_HUMAN Coatomer subunit epsilon OS=Homo sapiens OX=9606 GN=COPE PE=1 SV=3;sp|O14579-3|COPE_HUMAN Isoform 3 of Coatomer subunit epsilon OS=Homo sapiens OX=9606 GN=COPE;sp|O14579-2|COPE_HUMAN Isoform 2 of Coatomer subunit epsilon OS=Homo sapien
AP3D1	AP-3 complex subunit delta-1	-0.811344	2.2413	+	O14617-5;O14617-2;O14617-4;O14617;O14617-3	sp|O14617-5|AP3D1_HUMAN Isoform 5 of AP-3 complex subunit delta-1 OS=Homo sapiens OX=9606 GN=AP3D1;sp|O14617-2|AP3D1_HUMAN Isoform 2 of AP-3 complex subunit delta-1 OS=Homo sapiens OX=9606 GN=AP3D1;sp|O14617-4|AP3D1_HUMAN Isoform 4 of AP-3 complex subunit
CCS	Copper chaperone for superoxide dismutase	0.336391	0.440957		O14618	sp|O14618|CCS_HUMAN Copper chaperone for superoxide dismutase OS=Homo sapiens OX=9606 GN=CCS PE=1 SV=1
ABLIM1	Actin-binding LIM protein 1	-0.715948	0.767033		O14639-3;O14639-5;O14639-4;O14639-2;O14639;O14639-6	sp|O14639-3|ABLM1_HUMAN Isoform 3 of Actin-binding LIM protein 1 OS=Homo sapiens OX=9606 GN=ABLIM1;sp|O14639-5|ABLM1_HUMAN Isoform 5 of Actin-binding LIM protein 1 OS=Homo sapiens OX=9606 GN=ABLIM1;sp|O14639-4|ABLM1_HUMAN Isoform 4 of Actin-binding LIM pro
DVL2	Segment polarity protein dishevelled homolog DVL-2	0.323851	0.411344		O14641	sp|O14641|DVL2_HUMAN Segment polarity protein dishevelled homolog DVL-2 OS=Homo sapiens OX=9606 GN=DVL2 PE=1 SV=1
CHD1	Chromodomain-helicase-DNA-binding protein 1	-1.07081	1.61286	+	O14646-2;O14646	sp|O14646-2|CHD1_HUMAN Isoform 2 of Chromodomain-helicase-DNA-binding protein 1 OS=Homo sapiens OX=9606 GN=CHD1;sp|O14646|CHD1_HUMAN Chromodomain-helicase-DNA-binding protein 1 OS=Homo sapiens OX=9606 GN=CHD1 PE=1 SV=2
GOSR2	Golgi SNAP receptor complex member 2	-0.714706	0.721453		O14653-3;O14653;O14653-2	sp|O14653-3|GOSR2_HUMAN Isoform 3 of Golgi SNAP receptor complex member 2 OS=Homo sapiens OX=9606 GN=GOSR2;sp|O14653|GOSR2_HUMAN Golgi SNAP receptor complex member 2 OS=Homo sapiens OX=9606 GN=GOSR2 PE=1 SV=2;sp|O14653-2|GOSR2_HUMAN Isoform B of Golgi SNAP
TOR1A	Torsin-1A	0.470964	0.536536		O14656	sp|O14656|TOR1A_HUMAN Torsin-1A OS=Homo sapiens OX=9606 GN=TOR1A PE=1 SV=1
TOR1B	Torsin-1B	1.34395	0.773633		O14657	sp|O14657|TOR1B_HUMAN Torsin-1B OS=Homo sapiens OX=9606 GN=TOR1B PE=1 SV=2
ADAM10	Disintegrin and metalloproteinase domain-containing protein 10	0.452781	1.13371		O14672	sp|O14672|ADA10_HUMAN Disintegrin and metalloproteinase domain-containing protein 10 OS=Homo sapiens OX=9606 GN=ADAM10 PE=1 SV=1
RIOK3	Serine/threonine-protein kinase RIO3	1.6981	1.87602	+	O14730;O14730-2	sp|O14730|RIOK3_HUMAN Serine/threonine-protein kinase RIO3 OS=Homo sapiens OX=9606 GN=RIOK3 PE=1 SV=2;sp|O14730-2|RIOK3_HUMAN Isoform 2 of Serine/threonine-protein kinase RIO3 OS=Homo sapiens OX=9606 GN=RIOK3
IMPA2	Inositol monophosphatase 2	0.779953	1.10722		O14732-2;O14732	sp|O14732-2|IMPA2_HUMAN Isoform 2 of Inositol monophosphatase 2 OS=Homo sapiens OX=9606 GN=IMPA2;sp|O14732|IMPA2_HUMAN Inositol monophosphatase 2 OS=Homo sapiens OX=9606 GN=IMPA2 PE=1 SV=1
MAP2K7	Dual specificity mitogen-activated protein kinase kinase 7	-0.950387	0.826077		O14733;O14733-4;O14733-3;O14733-2	sp|O14733|MP2K7_HUMAN Dual specificity mitogen-activated protein kinase kinase 7 OS=Homo sapiens OX=9606 GN=MAP2K7 PE=1 SV=2;sp|O14733-4|MP2K7_HUMAN Isoform 4 of Dual specificity mitogen-activated protein kinase kinase 7 OS=Homo sapiens OX=9606 GN=MAP2K7;s
PDCD5	Programmed cell death protein 5	-0.70617	0.778928		O14737;O14737-2	sp|O14737|PDCD5_HUMAN Programmed cell death protein 5 OS=Homo sapiens OX=9606 GN=PDCD5 PE=1 SV=3;sp|O14737-2|PDCD5_HUMAN Isoform 2 of Programmed cell death protein 5 OS=Homo sapiens OX=9606 GN=PDCD5
PRMT5	Protein arginine N-methyltransferase 5;Protein arginine N-methyltransferase 5, N-terminally processed	-0.272891	0.531448		O14744;O14744-5;O14744-2;O14744-3;O14744-4	sp|O14744|ANM5_HUMAN Protein arginine N-methyltransferase 5 OS=Homo sapiens OX=9606 GN=PRMT5 PE=1 SV=4;sp|O14744-5|ANM5_HUMAN Isoform 5 of Protein arginine N-methyltransferase 5 OS=Homo sapiens OX=9606 GN=PRMT5;sp|O14744-2|ANM5_HUMAN Isoform 2 of Protein a
SLC9A3R1	Na(+)/H(+) exchange regulatory cofactor NHE-RF1	-0.312628	0.923563		O14745;O14745-2	sp|O14745|NHRF1_HUMAN Na(+)/H(+) exchange regulatory cofactor NHE-RF1 OS=Homo sapiens OX=9606 GN=SLC9A3R1 PE=1 SV=4;sp|O14745-2|NHRF1_HUMAN Isoform 2 of Na(+)/H(+) exchange regulatory cofactor NHE-RF1 OS=Homo sapiens OX=9606 GN=SLC9A3R1
CHEK1	Serine/threonine-protein kinase Chk1	-1.05706	0.778512		O14757-2;O14757-3;O14757	sp|O14757-2|CHK1_HUMAN Isoform 2 of Serine/threonine-protein kinase Chk1 OS=Homo sapiens OX=9606 GN=CHEK1;sp|O14757-3|CHK1_HUMAN Isoform 3 of Serine/threonine-protein kinase Chk1 OS=Homo sapiens OX=9606 GN=CHEK1;sp|O14757|CHK1_HUMAN Serine/threonine-protei
TNFRSF10B	Tumor necrosis factor receptor superfamily member 10B	0.0677543	0.077329		O14763-2;O14763	sp|O14763-2|TR10B_HUMAN Isoform Short of Tumor necrosis factor receptor superfamily member 10B OS=Homo sapiens OX=9606 GN=TNFRSF10B;sp|O14763|TR10B_HUMAN Tumor necrosis factor receptor superfamily member 10B OS=Homo sapiens OX=9606 GN=TNFRSF10B PE=1 SV=2
TPP1	Tripeptidyl-peptidase 1	0.388517	0.213042		O14773-2;O14773	sp|O14773-2|TPP1_HUMAN Isoform 2 of Tripeptidyl-peptidase 1 OS=Homo sapiens OX=9606 GN=TPP1;sp|O14773|TPP1_HUMAN Tripeptidyl-peptidase 1 OS=Homo sapiens OX=9606 GN=TPP1 PE=1 SV=2
TCERG1	Transcription elongation regulator 1	-0.70886	1.60918	+	O14776;O14776-2	sp|O14776|TCRG1_HUMAN Transcription elongation regulator 1 OS=Homo sapiens OX=9606 GN=TCERG1 PE=1 SV=2;sp|O14776-2|TCRG1_HUMAN Isoform 2 of Transcription elongation regulator 1 OS=Homo sapiens OX=9606 GN=TCERG1
KIF3C	Kinesin-like protein KIF3C	-0.178592	0.388883		O14782	sp|O14782|KIF3C_HUMAN Kinesin-like protein KIF3C OS=Homo sapiens OX=9606 GN=KIF3C PE=1 SV=3
NRP1	Neuropilin-1	-0.304916	0.590065		O14786;O14786-3;O14786-2	sp|O14786|NRP1_HUMAN Neuropilin-1 OS=Homo sapiens OX=9606 GN=NRP1 PE=1 SV=3;sp|O14786-3|NRP1_HUMAN Isoform 3 of Neuropilin-1 OS=Homo sapiens OX=9606 GN=NRP1;sp|O14786-2|NRP1_HUMAN Isoform 2 of Neuropilin-1 OS=Homo sapiens OX=9606 GN=NRP1
TNPO2	Transportin-2	-0.258217	0.533982		O14787-2;O14787	sp|O14787-2|TNPO2_HUMAN Isoform 2 of Transportin-2 OS=Homo sapiens OX=9606 GN=TNPO2;sp|O14787|TNPO2_HUMAN Transportin-2 OS=Homo sapiens OX=9606 GN=TNPO2 PE=1 SV=3
POLR3A	DNA-directed RNA polymerase III subunit RPC1	0.894115	0.271795		O14802	sp|O14802|RPC1_HUMAN DNA-directed RNA polymerase III subunit RPC1 OS=Homo sapiens OX=9606 GN=POLR3A PE=1 SV=2
PSMA7	Proteasome subunit alpha type-7	-0.318526	0.590953		O14818	sp|O14818|PSA7_HUMAN Proteasome subunit alpha type-7 OS=Homo sapiens OX=9606 GN=PSMA7 PE=1 SV=1
SCAMP3	Secretory carrier-associated membrane protein 3	-0.480804	1.44583		O14828;O14828-2	sp|O14828|SCAM3_HUMAN Secretory carrier-associated membrane protein 3 OS=Homo sapiens OX=9606 GN=SCAMP3 PE=1 SV=3;sp|O14828-2|SCAM3_HUMAN Isoform 2 of Secretory carrier-associated membrane protein 3 OS=Homo sapiens OX=9606 GN=SCAMP3
OPLAH	5-oxoprolinase	0.34268	0.478707		O14841	sp|O14841|OPLA_HUMAN 5-oxoprolinase OS=Homo sapiens OX=9606 GN=OPLAH PE=1 SV=3
IFIT3	Interferon-induced protein with tetratricopeptide repeats 3	0.182839	0.192486		O14879	sp|O14879|IFIT3_HUMAN Interferon-induced protein with tetratricopeptide repeats 3 OS=Homo sapiens OX=9606 GN=IFIT3 PE=1 SV=1
MGST3	Microsomal glutathione S-transferase 3	1.37341	1.01645		O14880	sp|O14880|MGST3_HUMAN Microsomal glutathione S-transferase 3 OS=Homo sapiens OX=9606 GN=MGST3 PE=1 SV=1
GEMIN2	Gem-associated protein 2	-0.418758	1.73981		O14893-3;O14893-2;O14893	sp|O14893-3|GEMI2_HUMAN Isoform 3 of Gem-associated protein 2 OS=Homo sapiens OX=9606 GN=GEMIN2;sp|O14893-2|GEMI2_HUMAN Isoform 2 of Gem-associated protein 2 OS=Homo sapiens OX=9606 GN=GEMIN2;sp|O14893|GEMI2_HUMAN Gem-associated protein 2 OS=Homo sapiens O
TAX1BP3	Tax1-binding protein 3	0.0393367	0.0521587		O14907	sp|O14907|TX1B3_HUMAN Tax1-binding protein 3 OS=Homo sapiens OX=9606 GN=TAX1BP3 PE=1 SV=2
GIPC1	PDZ domain-containing protein GIPC1	-0.505167	0.599452		O14908	sp|O14908|GIPC1_HUMAN PDZ domain-containing protein GIPC1 OS=Homo sapiens OX=9606 GN=GIPC1 PE=1 SV=2
LIN7A	Protein lin-7 homolog A	-0.981421	2.42335	+	O14910	sp|O14910|LIN7A_HUMAN Protein lin-7 homolog A OS=Homo sapiens OX=9606 GN=LIN7A PE=1 SV=2
IKBKB	Inhibitor of nuclear factor kappa-B kinase subunit beta	-0.0275738	0.0171328		O14920-4;O14920-2;O14920;O14920-3	sp|O14920-4|IKKB_HUMAN Isoform 4 of Inhibitor of nuclear factor kappa-B kinase subunit beta OS=Homo sapiens OX=9606 GN=IKBKB;sp|O14920-2|IKKB_HUMAN Isoform 2 of Inhibitor of nuclear factor kappa-B kinase subunit beta OS=Homo sapiens OX=9606 GN=IKBKB;sp|O14
HAT1	Histone acetyltransferase type B catalytic subunit	-1.73836	1.45461	+	O14929;O14929-2	sp|O14929|HAT1_HUMAN Histone acetyltransferase type B catalytic subunit OS=Homo sapiens OX=9606 GN=HAT1 PE=1 SV=1;sp|O14929-2|HAT1_HUMAN Isoform B of Histone acetyltransferase type B catalytic subunit OS=Homo sapiens OX=9606 GN=HAT1
UBE2L6	Ubiquitin/ISG15-conjugating enzyme E2 L6	0.293021	0.336805		O14933;O14933-2	sp|O14933|UB2L6_HUMAN Ubiquitin/ISG15-conjugating enzyme E2 L6 OS=Homo sapiens OX=9606 GN=UBE2L6 PE=1 SV=4;sp|O14933-2|UB2L6_HUMAN Isoform 2 of Ubiquitin/ISG15-conjugating enzyme E2 L6 OS=Homo sapiens OX=9606 GN=UBE2L6
CASK	Peripheral plasma membrane protein CASK	-2.96414	3.51045	+	O14936-3;O14936;O14936-4;O14936-6;O14936-2;O14936-5	sp|O14936-3|CSKP_HUMAN Isoform 3 of Peripheral plasma membrane protein CASK OS=Homo sapiens OX=9606 GN=CASK;sp|O14936|CSKP_HUMAN Peripheral plasma membrane protein CASK OS=Homo sapiens OX=9606 GN=CASK PE=1 SV=3;sp|O14936-4|CSKP_HUMAN Isoform 4 of Periphera
UQCRQ	Cytochrome b-c1 complex subunit 8	0.583188	1.37694	+	O14949	sp|O14949|QCR8_HUMAN Cytochrome b-c1 complex subunit 8 OS=Homo sapiens OX=9606 GN=UQCRQ PE=1 SV=4
MYL12A;MYL12B;MYL9	Myosin regulatory light chain 12A;Myosin regulatory light chain 12B;Myosin regulatory light polypeptide 9	0.253983	0.884115		P19105;O14950;P24844	sp|P19105|ML12A_HUMAN Myosin regulatory light chain 12A OS=Homo sapiens OX=9606 GN=MYL12A PE=1 SV=2;sp|O14950|ML12B_HUMAN Myosin regulatory light chain 12B OS=Homo sapiens OX=9606 GN=MYL12B PE=1 SV=2;sp|P24844|MYL9_HUMAN Myosin regulatory light polypeptide
HGS	Hepatocyte growth factor-regulated tyrosine kinase substrate	-0.948482	2.59729	+	O14964;O14964-2	sp|O14964|HGS_HUMAN Hepatocyte growth factor-regulated tyrosine kinase substrate OS=Homo sapiens OX=9606 GN=HGS PE=1 SV=1;sp|O14964-2|HGS_HUMAN Isoform 2 of Hepatocyte growth factor-regulated tyrosine kinase substrate OS=Homo sapiens OX=9606 GN=HGS
AURKA	Aurora kinase A	-1.12794	0.390339		O14965	sp|O14965|AURKA_HUMAN Aurora kinase A OS=Homo sapiens OX=9606 GN=AURKA PE=1 SV=2
CLGN	Calmegin	0.398567	0.19594		O14967	sp|O14967|CLGN_HUMAN Calmegin OS=Homo sapiens OX=9606 GN=CLGN PE=1 SV=1
PPP1R12A	Protein phosphatase 1 regulatory subunit 12A	-0.295596	1.06214		O14974;O14974-5;O14974-4;O14974-3;O14974-2	sp|O14974|MYPT1_HUMAN Protein phosphatase 1 regulatory subunit 12A OS=Homo sapiens OX=9606 GN=PPP1R12A PE=1 SV=1;sp|O14974-5|MYPT1_HUMAN Isoform 5 of Protein phosphatase 1 regulatory subunit 12A OS=Homo sapiens OX=9606 GN=PPP1R12A;sp|O14974-4|MYPT1_HUMAN I
SLC27A2	Very long-chain acyl-CoA synthetase	0.91333	1.86905	+	O14975-2;O14975	sp|O14975-2|S27A2_HUMAN Isoform 2 of Very long-chain acyl-CoA synthetase OS=Homo sapiens OX=9606 GN=SLC27A2;sp|O14975|S27A2_HUMAN Very long-chain acyl-CoA synthetase OS=Homo sapiens OX=9606 GN=SLC27A2 PE=1 SV=2
GAK	Cyclin-G-associated kinase	-1.51009	0.55067		O14976;O14976-2	sp|O14976|GAK_HUMAN Cyclin-G-associated kinase OS=Homo sapiens OX=9606 GN=GAK PE=1 SV=2;sp|O14976-2|GAK_HUMAN Isoform 2 of Cyclin-G-associated kinase OS=Homo sapiens OX=9606 GN=GAK
HNRNPDL	Heterogeneous nuclear ribonucleoprotein D-like	0.372611	0.523032		O14979;O14979-3;O14979-2	sp|O14979|HNRDL_HUMAN Heterogeneous nuclear ribonucleoprotein D-like OS=Homo sapiens OX=9606 GN=HNRNPDL PE=1 SV=3;sp|O14979-3|HNRDL_HUMAN Isoform 3 of Heterogeneous nuclear ribonucleoprotein D-like OS=Homo sapiens OX=9606 GN=HNRNPDL;sp|O14979-2|HNRDL_HUMAN
XPO1	Exportin-1	-0.14807	0.169945		O14980	sp|O14980|XPO1_HUMAN Exportin-1 OS=Homo sapiens OX=9606 GN=XPO1 PE=1 SV=1
BTAF1	TATA-binding protein-associated factor 172	-0.0397104	0.0191798		O14981;O14981-2	sp|O14981|BTAF1_HUMAN TATA-binding protein-associated factor 172 OS=Homo sapiens OX=9606 GN=BTAF1 PE=1 SV=2;sp|O14981-2|BTAF1_HUMAN Isoform 2 of TATA-binding protein-associated factor 172 OS=Homo sapiens OX=9606 GN=BTAF1
ARHGEF10	Rho guanine nucleotide exchange factor 10	-1.85412	1.18605		O15013-7;O15013-4;O15013-5;O15013-6;O15013	sp|O15013-7|ARHGA_HUMAN Isoform 3 of Rho guanine nucleotide exchange factor 10 OS=Homo sapiens OX=9606 GN=ARHGEF10;sp|O15013-4|ARHGA_HUMAN Isoform 4 of Rho guanine nucleotide exchange factor 10 OS=Homo sapiens OX=9606 GN=ARHGEF10;sp|O15013-5|ARHGA_HUMAN Is
SEC16A	Protein transport protein Sec16A	0.448011	0.244951		O15027;O15027-2;O15027-4;O15027-3;O15027-5	sp|O15027|SC16A_HUMAN Protein transport protein Sec16A OS=Homo sapiens OX=9606 GN=SEC16A PE=1 SV=4;sp|O15027-2|SC16A_HUMAN Isoform 2 of Protein transport protein Sec16A OS=Homo sapiens OX=9606 GN=SEC16A;sp|O15027-4|SC16A_HUMAN Isoform 4 of Protein transpor
PLXNB2	Plexin-B2	0.323593	0.714126		O15031	sp|O15031|PLXB2_HUMAN Plexin-B2 OS=Homo sapiens OX=9606 GN=PLXNB2 PE=1 SV=3
TECPR2	Tectonin beta-propeller repeat-containing protein 2	1.44434	0.95356		O15040-2;O15040	sp|O15040-2|TCPR2_HUMAN Isoform 2 of Tectonin beta-propeller repeat-containing protein 2 OS=Homo sapiens OX=9606 GN=TECPR2;sp|O15040|TCPR2_HUMAN Tectonin beta-propeller repeat-containing protein 2 OS=Homo sapiens OX=9606 GN=TECPR2 PE=1 SV=4
U2SURP	U2 snRNP-associated SURP motif-containing protein	-0.65926	1.15429		O15042;O15042-2;O15042-3	sp|O15042|SR140_HUMAN U2 snRNP-associated SURP motif-containing protein OS=Homo sapiens OX=9606 GN=U2SURP PE=1 SV=2;sp|O15042-2|SR140_HUMAN Isoform 2 of U2 snRNP-associated SURP motif-containing protein OS=Homo sapiens OX=9606 GN=U2SURP;sp|O15042-3|SR140_H
SETD1A	Histone-lysine N-methyltransferase SETD1A	-1.25467	1.64138	+	O15047	sp|O15047|SET1A_HUMAN Histone-lysine N-methyltransferase SETD1A OS=Homo sapiens OX=9606 GN=SETD1A PE=1 SV=3
SYNM	Synemin	-0.898297	0.839114		O15061;O15061-2	sp|O15061|SYNEM_HUMAN Synemin OS=Homo sapiens OX=9606 GN=SYNM PE=1 SV=2;sp|O15061-2|SYNEM_HUMAN Isoform 2 of Synemin OS=Homo sapiens OX=9606 GN=SYNM
KIF3B	Kinesin-like protein KIF3B;Kinesin-like protein KIF3B, N-terminally processed	4.28219	5.02573	+	O15066	sp|O15066|KIF3B_HUMAN Kinesin-like protein KIF3B OS=Homo sapiens OX=9606 GN=KIF3B PE=1 SV=1
PFAS	Phosphoribosylformylglycinamidine synthase	-0.362905	2.28067		O15067	sp|O15067|PUR4_HUMAN Phosphoribosylformylglycinamidine synthase OS=Homo sapiens OX=9606 GN=PFAS PE=1 SV=4
KIAA0391	Mitochondrial ribonuclease P protein 3	0.715006	0.270124		O15091-2;O15091;O15091-4	sp|O15091-2|MRPP3_HUMAN Isoform 2 of Mitochondrial ribonuclease P catalytic subunit OS=Homo sapiens OX=9606 GN=PRORP;sp|O15091|MRPP3_HUMAN Mitochondrial ribonuclease P catalytic subunit OS=Homo sapiens OX=9606 GN=PRORP PE=1 SV=2;sp|O15091-4|MRPP3_HUMAN Iso
CHUK	Inhibitor of nuclear factor kappa-B kinase subunit alpha	0.460471	0.211468		O15111	sp|O15111|IKKA_HUMAN Inhibitor of nuclear factor kappa-B kinase subunit alpha OS=Homo sapiens OX=9606 GN=CHUK PE=1 SV=2
LSM1	U6 snRNA-associated Sm-like protein LSm1	0.844558	0.773512		O15116	sp|O15116|LSM1_HUMAN U6 snRNA-associated Sm-like protein LSm1 OS=Homo sapiens OX=9606 GN=LSM1 PE=1 SV=1
NPC1	Niemann-Pick C1 protein	0.725679	0.363993		O15118;O15118-2	sp|O15118|NPC1_HUMAN NPC intracellular cholesterol transporter 1 OS=Homo sapiens OX=9606 GN=NPC1 PE=1 SV=2;sp|O15118-2|NPC1_HUMAN Isoform 2 of NPC intracellular cholesterol transporter 1 OS=Homo sapiens OX=9606 GN=NPC1
DEGS1	Sphingolipid delta(4)-desaturase DES1	-0.870651	0.533334		O15121	sp|O15121|DEGS1_HUMAN Sphingolipid delta(4)-desaturase DES1 OS=Homo sapiens OX=9606 GN=DEGS1 PE=1 SV=1
SCAMP1	Secretory carrier-associated membrane protein 1	1.32311	0.72512		O15126;O15126-2	sp|O15126|SCAM1_HUMAN Secretory carrier-associated membrane protein 1 OS=Homo sapiens OX=9606 GN=SCAMP1 PE=1 SV=2;sp|O15126-2|SCAM1_HUMAN Isoform 2 of Secretory carrier-associated membrane protein 1 OS=Homo sapiens OX=9606 GN=SCAMP1
SCAMP2	Secretory carrier-associated membrane protein 2	-0.462805	0.302782		O15127	sp|O15127|SCAM2_HUMAN Secretory carrier-associated membrane protein 2 OS=Homo sapiens OX=9606 GN=SCAMP2 PE=1 SV=2
ARPC1B	Actin-related protein 2/3 complex subunit 1B	0.0854176	0.157537		O15143	sp|O15143|ARC1B_HUMAN Actin-related protein 2/3 complex subunit 1B OS=Homo sapiens OX=9606 GN=ARPC1B PE=1 SV=3
ARPC2	Actin-related protein 2/3 complex subunit 2	-0.0526878	0.0790652		O15144	sp|O15144|ARPC2_HUMAN Actin-related protein 2/3 complex subunit 2 OS=Homo sapiens OX=9606 GN=ARPC2 PE=1 SV=1
ARPC3	Actin-related protein 2/3 complex subunit 3	0.726531	0.63671		O15145	sp|O15145|ARPC3_HUMAN Actin-related protein 2/3 complex subunit 3 OS=Homo sapiens OX=9606 GN=ARPC3 PE=1 SV=3
BET1	BET1 homolog	0.779651	0.61624		O15155;O15155-2	sp|O15155|BET1_HUMAN BET1 homolog OS=Homo sapiens OX=9606 GN=BET1 PE=1 SV=1;sp|O15155-2|BET1_HUMAN Isoform 2 of BET1 homolog OS=Homo sapiens OX=9606 GN=BET1
POLR1C	DNA-directed RNA polymerases I and III subunit RPAC1	0.720178	0.293757		O15160;O15160-2	sp|O15160|RPAC1_HUMAN DNA-directed RNA polymerases I and III subunit RPAC1 OS=Homo sapiens OX=9606 GN=POLR1C PE=1 SV=1;sp|O15160-2|RPAC1_HUMAN Isoform 2 of DNA-directed RNA polymerases I and III subunit RPAC1 OS=Homo sapiens OX=9606 GN=POLR1C
TRIM24	Transcription intermediary factor 1-alpha	0.936915	0.949791		O15164-2;O15164	sp|O15164-2|TIF1A_HUMAN Isoform Short of Transcription intermediary factor 1-alpha OS=Homo sapiens OX=9606 GN=TRIM24;sp|O15164|TIF1A_HUMAN Transcription intermediary factor 1-alpha OS=Homo sapiens OX=9606 GN=TRIM24 PE=1 SV=3
PGRMC2	Membrane-associated progesterone receptor component 2	0.738925	1.51312	+	O15173;O15173-2	sp|O15173|PGRC2_HUMAN Membrane-associated progesterone receptor component 2 OS=Homo sapiens OX=9606 GN=PGRMC2 PE=1 SV=1;sp|O15173-2|PGRC2_HUMAN Isoform 2 of Membrane-associated progesterone receptor component 2 OS=Homo sapiens OX=9606 GN=PGRMC2
PFDN6	Prefoldin subunit 6	-0.0295766	0.0822938		O15212	sp|O15212|PFD6_HUMAN Prefoldin subunit 6 OS=Homo sapiens OX=9606 GN=PFDN6 PE=1 SV=1
WDR46	WD repeat-containing protein 46	-0.751961	0.571397		O15213	sp|O15213|WDR46_HUMAN WD repeat-containing protein 46 OS=Homo sapiens OX=9606 GN=WDR46 PE=1 SV=3
NKRF	NF-kappa-B-repressing factor	-0.3038	0.820514		O15226;O15226-2	sp|O15226|NKRF_HUMAN NF-kappa-B-repressing factor OS=Homo sapiens OX=9606 GN=NKRF PE=1 SV=2;sp|O15226-2|NKRF_HUMAN Isoform 2 of NF-kappa-B-repressing factor OS=Homo sapiens OX=9606 GN=NKRF
GNPAT	Dihydroxyacetone phosphate acyltransferase	0.361114	0.374657		O15228-2;O15228	sp|O15228-2|GNPAT_HUMAN Isoform 2 of Dihydroxyacetone phosphate acyltransferase OS=Homo sapiens OX=9606 GN=GNPAT;sp|O15228|GNPAT_HUMAN Dihydroxyacetone phosphate acyltransferase OS=Homo sapiens OX=9606 GN=GNPAT PE=1 SV=1
LAMA5	Laminin subunit alpha-5	-0.84213	1.74449	+	O15230	sp|O15230|LAMA5_HUMAN Laminin subunit alpha-5 OS=Homo sapiens OX=9606 GN=LAMA5 PE=1 SV=8
CASC3	Protein CASC3	-0.469167	0.207738		O15234	sp|O15234|CASC3_HUMAN Protein CASC3 OS=Homo sapiens OX=9606 GN=CASC3 PE=1 SV=2
MRPS12	28S ribosomal protein S12, mitochondrial	1.09639	0.45824		O15235	sp|O15235|RT12_HUMAN 28S ribosomal protein S12, mitochondrial OS=Homo sapiens OX=9606 GN=MRPS12 PE=1 SV=1
RER1	Protein RER1	0.680266	0.62434		O15258	sp|O15258|RER1_HUMAN Protein RER1 OS=Homo sapiens OX=9606 GN=RER1 PE=1 SV=1
SURF4	Surfeit locus protein 4	0.173872	0.66307		O15260;O15260-2;O15260-3	sp|O15260|SURF4_HUMAN Surfeit locus protein 4 OS=Homo sapiens OX=9606 GN=SURF4 PE=1 SV=3;sp|O15260-2|SURF4_HUMAN Isoform 2 of Surfeit locus protein 4 OS=Homo sapiens OX=9606 GN=SURF4;sp|O15260-3|SURF4_HUMAN Isoform 3 of Surfeit locus protein 4 OS=Homo sapi
SPTLC1	Serine palmitoyltransferase 1	2.15705	1.18913		O15269	sp|O15269|SPTC1_HUMAN Serine palmitoyltransferase 1 OS=Homo sapiens OX=9606 GN=SPTLC1 PE=1 SV=1
SPTLC2	Serine palmitoyltransferase 2	-0.759599	0.833047		O15270	sp|O15270|SPTC2_HUMAN Serine palmitoyltransferase 2 OS=Homo sapiens OX=9606 GN=SPTLC2 PE=1 SV=1
OGT	UDP-N-acetylglucosamine--peptide N-acetylglucosaminyltransferase 110 kDa subunit	-1.70162	2.63022	+	O15294;O15294-3;O15294-2;O15294-4	sp|O15294|OGT1_HUMAN UDP-N-acetylglucosamine--peptide N-acetylglucosaminyltransferase 110 kDa subunit OS=Homo sapiens OX=9606 GN=OGT PE=1 SV=3;sp|O15294-3|OGT1_HUMAN Isoform 1 of UDP-N-acetylglucosamine--peptide N-acetylglucosaminyltransferase 110 kDa subu
PMM2	Phosphomannomutase 2	-0.100948	0.400886		O15305	sp|O15305|PMM2_HUMAN Phosphomannomutase 2 OS=Homo sapiens OX=9606 GN=PMM2 PE=1 SV=1
TM9SF1	Transmembrane 9 superfamily member 1	0.635707	0.609951		O15321-2;O15321	sp|O15321-2|TM9S1_HUMAN Isoform 2 of Transmembrane 9 superfamily member 1 OS=Homo sapiens OX=9606 GN=TM9SF1;sp|O15321|TM9S1_HUMAN Transmembrane 9 superfamily member 1 OS=Homo sapiens OX=9606 GN=TM9SF1 PE=2 SV=2
MID1	E3 ubiquitin-protein ligase Midline-1	0.1588	0.332176		O15344;O15344-2	sp|O15344|TRI18_HUMAN E3 ubiquitin-protein ligase Midline-1 OS=Homo sapiens OX=9606 GN=MID1 PE=1 SV=1;sp|O15344-2|TRI18_HUMAN Isoform 2 of E3 ubiquitin-protein ligase Midline-1 OS=Homo sapiens OX=9606 GN=MID1
HMGB3	High mobility group protein B3	-0.00584297	0.0166958		O15347	sp|O15347|HMGB3_HUMAN High mobility group protein B3 OS=Homo sapiens OX=9606 GN=HMGB3 PE=1 SV=4
PPM1G	Protein phosphatase 1G	-0.526942	2.68649	+	O15355	sp|O15355|PPM1G_HUMAN Protein phosphatase 1G OS=Homo sapiens OX=9606 GN=PPM1G PE=1 SV=1
INPPL1	Phosphatidylinositol 3,4,5-trisphosphate 5-phosphatase 2	-0.832439	0.600891		O15357-2;O15357	sp|O15357-2|SHIP2_HUMAN Isoform 2 of Phosphatidylinositol 3,4,5-trisphosphate 5-phosphatase 2 OS=Homo sapiens OX=9606 GN=INPPL1;sp|O15357|SHIP2_HUMAN Phosphatidylinositol 3,4,5-trisphosphate 5-phosphatase 2 OS=Homo sapiens OX=9606 GN=INPPL1 PE=1 SV=2
EIF3D	Eukaryotic translation initiation factor 3 subunit D	-0.675149	2.52574	+	O15371;O15371-3;O15371-2	sp|O15371|EIF3D_HUMAN Eukaryotic translation initiation factor 3 subunit D OS=Homo sapiens OX=9606 GN=EIF3D PE=1 SV=1;sp|O15371-3|EIF3D_HUMAN Isoform 3 of Eukaryotic translation initiation factor 3 subunit D OS=Homo sapiens OX=9606 GN=EIF3D;sp|O15371-2|EIF
EIF3H	Eukaryotic translation initiation factor 3 subunit H	-0.0519867	0.119115		O15372	sp|O15372|EIF3H_HUMAN Eukaryotic translation initiation factor 3 subunit H OS=Homo sapiens OX=9606 GN=EIF3H PE=1 SV=1
NVL	Nuclear valosin-containing protein-like	0.982106	0.784998		O15381-5;O15381;O15381-3;O15381-4;O15381-2	sp|O15381-5|NVL_HUMAN Isoform 5 of Nuclear valosin-containing protein-like OS=Homo sapiens OX=9606 GN=NVL;sp|O15381|NVL_HUMAN Nuclear valosin-containing protein-like OS=Homo sapiens OX=9606 GN=NVL PE=1 SV=1;sp|O15381-3|NVL_HUMAN Isoform 3 of Nuclear valosi
BCAT2	Branched-chain-amino-acid aminotransferase, mitochondrial	-1.86728	1.06837		O15382;O15382-2	sp|O15382|BCAT2_HUMAN Branched-chain-amino-acid aminotransferase, mitochondrial OS=Homo sapiens OX=9606 GN=BCAT2 PE=1 SV=2;sp|O15382-2|BCAT2_HUMAN Isoform B of Branched-chain-amino-acid aminotransferase, mitochondrial OS=Homo sapiens OX=9606 GN=BCAT2
IPO8	Importin-8	-1.23331	1.98482	+	O15397;O15397-2	sp|O15397|IPO8_HUMAN Importin-8 OS=Homo sapiens OX=9606 GN=IPO8 PE=1 SV=2;sp|O15397-2|IPO8_HUMAN Isoform 2 of Importin-8 OS=Homo sapiens OX=9606 GN=IPO8
STX7	Syntaxin-7	0.205364	0.460837		O15400-2;O15400	sp|O15400-2|STX7_HUMAN Isoform 2 of Syntaxin-7 OS=Homo sapiens OX=9606 GN=STX7;sp|O15400|STX7_HUMAN Syntaxin-7 OS=Homo sapiens OX=9606 GN=STX7 PE=1 SV=4
ABCC3	Canalicular multispecific organic anion transporter 2	-0.666913	0.677368		O15438;O15438-4;O15438-2	sp|O15438|MRP3_HUMAN Canalicular multispecific organic anion transporter 2 OS=Homo sapiens OX=9606 GN=ABCC3 PE=1 SV=3;sp|O15438-4|MRP3_HUMAN Isoform 4 of Canalicular multispecific organic anion transporter 2 OS=Homo sapiens OX=9606 GN=ABCC3;sp|O15438-2|MRP
ABCC4	Multidrug resistance-associated protein 4	0.473499	0.432475		O15439;O15439-2;O15439-4;O15439-3	sp|O15439|MRP4_HUMAN Multidrug resistance-associated protein 4 OS=Homo sapiens OX=9606 GN=ABCC4 PE=1 SV=3;sp|O15439-2|MRP4_HUMAN Isoform 2 of Multidrug resistance-associated protein 4 OS=Homo sapiens OX=9606 GN=ABCC4;sp|O15439-4|MRP4_HUMAN Isoform 4 of Mul
CD3EAP	DNA-directed RNA polymerase I subunit RPA34	-0.678986	1.81175	+	O15446;O15446-2	sp|O15446|RPA34_HUMAN DNA-directed RNA polymerase I subunit RPA34 OS=Homo sapiens OX=9606 GN=POLR1G PE=1 SV=1;sp|O15446-2|RPA34_HUMAN Isoform 2 of DNA-directed RNA polymerase I subunit RPA34 OS=Homo sapiens OX=9606 GN=POLR1G
P4HA2	Prolyl 4-hydroxylase subunit alpha-2	-0.34144	0.889276		O15460-2;O15460	sp|O15460-2|P4HA2_HUMAN Isoform IIa of Prolyl 4-hydroxylase subunit alpha-2 OS=Homo sapiens OX=9606 GN=P4HA2;sp|O15460|P4HA2_HUMAN Prolyl 4-hydroxylase subunit alpha-2 OS=Homo sapiens OX=9606 GN=P4HA2 PE=1 SV=1
YKT6	Synaptobrevin homolog YKT6	0.734968	0.69649		O15498;O15498-2	sp|O15498|YKT6_HUMAN Synaptobrevin homolog YKT6 OS=Homo sapiens OX=9606 GN=YKT6 PE=1 SV=1;sp|O15498-2|YKT6_HUMAN Isoform 2 of Synaptobrevin homolog YKT6 OS=Homo sapiens OX=9606 GN=YKT6
NUPL2	Nucleoporin-like protein 2	0.0447811	0.0232547		O15504;O15504-3;O15504-2	sp|O15504|NUP42_HUMAN Nucleoporin NUP42 OS=Homo sapiens OX=9606 GN=NUP42 PE=1 SV=1;sp|O15504-3|NUP42_HUMAN Isoform 3 of Nucleoporin NUP42 OS=Homo sapiens OX=9606 GN=NUP42;sp|O15504-2|NUP42_HUMAN Isoform 2 of Nucleoporin NUP42 OS=Homo sapiens OX=9606 GN=NUP
ARPC5	Actin-related protein 2/3 complex subunit 5	0.0856131	0.112823		O15511;O15511-2	sp|O15511|ARPC5_HUMAN Actin-related protein 2/3 complex subunit 5 OS=Homo sapiens OX=9606 GN=ARPC5 PE=1 SV=3;sp|O15511-2|ARPC5_HUMAN Isoform 2 of Actin-related protein 2/3 complex subunit 5 OS=Homo sapiens OX=9606 GN=ARPC5
POLR2D	DNA-directed RNA polymerase II subunit RPB4	1.05248	1.00564		O15514	sp|O15514|RPB4_HUMAN DNA-directed RNA polymerase II subunit RPB4 OS=Homo sapiens OX=9606 GN=POLR2D PE=1 SV=1
DDX3Y	ATP-dependent RNA helicase DDX3Y	0.0842906	0.0833147		O15523;O15523-2	sp|O15523|DDX3Y_HUMAN ATP-dependent RNA helicase DDX3Y OS=Homo sapiens OX=9606 GN=DDX3Y PE=1 SV=2;sp|O15523-2|DDX3Y_HUMAN Isoform 2 of ATP-dependent RNA helicase DDX3Y OS=Homo sapiens OX=9606 GN=DDX3Y
PDPK2P;PDPK1	Putative 3-phosphoinositide-dependent protein kinase 2;3-phosphoinositide-dependent protein kinase 1	-0.0728805	0.0808852		Q6A1A2;O15530-4;O15530-5;O15530-3;O15530;O15530-2	sp|Q6A1A2|PDPK2_HUMAN Putative 3-phosphoinositide-dependent protein kinase 2 OS=Homo sapiens OX=9606 GN=PDPK2P PE=5 SV=1;sp|O15530-4|PDPK1_HUMAN Isoform 4 of 3-phosphoinositide-dependent protein kinase 1 OS=Homo sapiens OX=9606 GN=PDPK1;sp|O15530-5|PDPK1_H
TAPBP	Tapasin	-1.50304	2.60867	+	O15533-2;O15533;O15533-3;O15533-4	sp|O15533-2|TPSN_HUMAN Isoform 2 of Tapasin OS=Homo sapiens OX=9606 GN=TAPBP;sp|O15533|TPSN_HUMAN Tapasin OS=Homo sapiens OX=9606 GN=TAPBP PE=1 SV=1;sp|O15533-3|TPSN_HUMAN Isoform 3 of Tapasin OS=Homo sapiens OX=9606 GN=TAPBP;sp|O15533-4|TPSN_HUMAN Isoform
DHX15	Pre-mRNA-splicing factor ATP-dependent RNA helicase DHX15	-0.542654	1.40682	+	O43143	sp|O43143|DHX15_HUMAN Pre-mRNA-splicing factor ATP-dependent RNA helicase DHX15 OS=Homo sapiens OX=9606 GN=DHX15 PE=1 SV=2
RNMT	mRNA cap guanine-N7 methyltransferase	-1.21967	1.09246		O43148;O43148-2	sp|O43148|MCES_HUMAN mRNA cap guanine-N7 methyltransferase OS=Homo sapiens OX=9606 GN=RNMT PE=1 SV=1;sp|O43148-2|MCES_HUMAN Isoform 2 of mRNA cap guanine-N7 methyltransferase OS=Homo sapiens OX=9606 GN=RNMT
ZZEF1	Zinc finger ZZ-type and EF-hand domain-containing protein 1	1.34927	2.33533	+	O43149	sp|O43149|ZZEF1_HUMAN Zinc finger ZZ-type and EF-hand domain-containing protein 1 OS=Homo sapiens OX=9606 GN=ZZEF1 PE=1 SV=6
TTI1	TELO2-interacting protein 1 homolog	-1.97785	1.45161	+	O43156	sp|O43156|TTI1_HUMAN TELO2-interacting protein 1 homolog OS=Homo sapiens OX=9606 GN=TTI1 PE=1 SV=3
RRP8	Ribosomal RNA-processing protein 8	-0.233475	0.253261		O43159	sp|O43159|RRP8_HUMAN Ribosomal RNA-processing protein 8 OS=Homo sapiens OX=9606 GN=RRP8 PE=1 SV=2
CYB5B	Cytochrome b5 type B	0.321705	0.578163		O43169	sp|O43169|CYB5B_HUMAN Cytochrome b5 type B OS=Homo sapiens OX=9606 GN=CYB5B PE=1 SV=3
PRPF4	U4/U6 small nuclear ribonucleoprotein Prp4	0.59465	0.85373		O43172-2;O43172	sp|O43172-2|PRP4_HUMAN Isoform 2 of U4/U6 small nuclear ribonucleoprotein Prp4 OS=Homo sapiens OX=9606 GN=PRPF4;sp|O43172|PRP4_HUMAN U4/U6 small nuclear ribonucleoprotein Prp4 OS=Homo sapiens OX=9606 GN=PRPF4 PE=1 SV=2
PHGDH	D-3-phosphoglycerate dehydrogenase	1.60357	4.36933	+	O43175	sp|O43175|SERA_HUMAN D-3-phosphoglycerate dehydrogenase OS=Homo sapiens OX=9606 GN=PHGDH PE=1 SV=4
NDUFS4	NADH dehydrogenase [ubiquinone] iron-sulfur protein 4, mitochondrial	1.99423	1.43943	+	O43181	sp|O43181|NDUS4_HUMAN NADH dehydrogenase [ubiquinone] iron-sulfur protein 4, mitochondrial OS=Homo sapiens OX=9606 GN=NDUFS4 PE=1 SV=1
DYNC1LI2	Cytoplasmic dynein 1 light intermediate chain 2	0.0796216	0.206778		O43237-2;O43237	sp|O43237-2|DC1L2_HUMAN Isoform 2 of Cytoplasmic dynein 1 light intermediate chain 2 OS=Homo sapiens OX=9606 GN=DYNC1LI2;sp|O43237|DC1L2_HUMAN Cytoplasmic dynein 1 light intermediate chain 2 OS=Homo sapiens OX=9606 GN=DYNC1LI2 PE=1 SV=1
PSMD3	26S proteasome non-ATPase regulatory subunit 3	-0.0734611	0.340546		O43242;O43242-2	sp|O43242|PSMD3_HUMAN 26S proteasome non-ATPase regulatory subunit 3 OS=Homo sapiens OX=9606 GN=PSMD3 PE=1 SV=2;sp|O43242-2|PSMD3_HUMAN Isoform 2 of 26S proteasome non-ATPase regulatory subunit 3 OS=Homo sapiens OX=9606 GN=PSMD3
RBFOX2;RBFOX1;RBFOX3	RNA binding protein fox-1 homolog 2;RNA binding protein fox-1 homolog 1;RNA binding protein fox-1 homolog 3	-1.23662	2.0124	+	O43251-8;O43251-6;O43251;Q9NWB1-2;O43251-7;Q9NWB1;Q9NWB1-5;Q9NWB1-4;O43251-2;O43251-10;O43251-5;O43251-4;Q9NWB1-3;O43251-9;O43251-3;A6NFN3-2;A6NFN3	sp|O43251-8|RFOX2_HUMAN Isoform 8 of RNA binding protein fox-1 homolog 2 OS=Homo sapiens OX=9606 GN=RBFOX2;sp|O43251-6|RFOX2_HUMAN Isoform 6 of RNA binding protein fox-1 homolog 2 OS=Homo sapiens OX=9606 GN=RBFOX2;sp|O43251|RFOX2_HUMAN RNA binding protein
PAPSS1	Bifunctional 3-phosphoadenosine 5-phosphosulfate synthase 1;Sulfate adenylyltransferase;Adenylyl-sulfate kinase	-0.383316	0.162201		O43252	sp|O43252|PAPS1_HUMAN Bifunctional 3-phosphoadenosine 5-phosphosulfate synthase 1 OS=Homo sapiens OX=9606 GN=PAPSS1 PE=1 SV=2
ZW10	Centromere/kinetochore protein zw10 homolog	0.0280073	0.0115037		O43264;O43264-2	sp|O43264|ZW10_HUMAN Centromere/kinetochore protein zw10 homolog OS=Homo sapiens OX=9606 GN=ZW10 PE=1 SV=3;sp|O43264-2|ZW10_HUMAN Isoform 2 of Centromere/kinetochore protein zw10 homolog OS=Homo sapiens OX=9606 GN=ZW10
B4GALT5	Beta-1,4-galactosyltransferase 5	0.0664874	0.121675		O43286	sp|O43286|B4GT5_HUMAN Beta-1,4-galactosyltransferase 5 OS=Homo sapiens OX=9606 GN=B4GALT5 PE=1 SV=1
SART1	U4/U6.U5 tri-snRNP-associated protein 1	-0.9339	2.55175	+	O43290	sp|O43290|SNUT1_HUMAN U4/U6.U5 tri-snRNP-associated protein 1 OS=Homo sapiens OX=9606 GN=SART1 PE=1 SV=1
SPINT2	Kunitz-type protease inhibitor 2	0.416808	0.31039		O43291;O43291-2	sp|O43291|SPIT2_HUMAN Kunitz-type protease inhibitor 2 OS=Homo sapiens OX=9606 GN=SPINT2 PE=1 SV=2;sp|O43291-2|SPIT2_HUMAN Isoform 2 of Kunitz-type protease inhibitor 2 OS=Homo sapiens OX=9606 GN=SPINT2
GPAA1	Glycosylphosphatidylinositol anchor attachment 1 protein	0.704383	1.50736	+	O43292-2;O43292	sp|O43292-2|GPAA1_HUMAN Isoform 2 of Glycosylphosphatidylinositol anchor attachment 1 protein OS=Homo sapiens OX=9606 GN=GPAA1;sp|O43292|GPAA1_HUMAN Glycosylphosphatidylinositol anchor attachment 1 protein OS=Homo sapiens OX=9606 GN=GPAA1 PE=1 SV=3
DAPK3	Death-associated protein kinase 3	-0.468496	0.705665		O43293-2;O43293	sp|O43293-2|DAPK3_HUMAN Isoform 2 of Death-associated protein kinase 3 OS=Homo sapiens OX=9606 GN=DAPK3;sp|O43293|DAPK3_HUMAN Death-associated protein kinase 3 OS=Homo sapiens OX=9606 GN=DAPK3 PE=1 SV=1
PPIP5K2	Inositol hexakisphosphate and diphosphoinositol-pentakisphosphate kinase 2	-0.226301	0.191202		O43314-2;O43314	sp|O43314-2|VIP2_HUMAN Isoform 2 of Inositol hexakisphosphate and diphosphoinositol-pentakisphosphate kinase 2 OS=Homo sapiens OX=9606 GN=PPIP5K2;sp|O43314|VIP2_HUMAN Inositol hexakisphosphate and diphosphoinositol-pentakisphosphate kinase 2 OS=Homo sapien
EEF1E1	Eukaryotic translation elongation factor 1 epsilon-1	0.915158	2.36366	+	O43324;O43324-2	sp|O43324|MCA3_HUMAN Eukaryotic translation elongation factor 1 epsilon-1 OS=Homo sapiens OX=9606 GN=EEF1E1 PE=1 SV=1;sp|O43324-2|MCA3_HUMAN Isoform 2 of Eukaryotic translation elongation factor 1 epsilon-1 OS=Homo sapiens OX=9606 GN=EEF1E1
RIPK2	Receptor-interacting serine/threonine-protein kinase 2	0.127878	0.0562867		O43353;O43353-2	sp|O43353|RIPK2_HUMAN Receptor-interacting serine/threonine-protein kinase 2 OS=Homo sapiens OX=9606 GN=RIPK2 PE=1 SV=2;sp|O43353-2|RIPK2_HUMAN Isoform 2 of Receptor-interacting serine/threonine-protein kinase 2 OS=Homo sapiens OX=9606 GN=RIPK2
WDR62	WD repeat-containing protein 62	-0.362134	0.216074		O43379;O43379-4	sp|O43379|WDR62_HUMAN WD repeat-containing protein 62 OS=Homo sapiens OX=9606 GN=WDR62 PE=1 SV=4;sp|O43379-4|WDR62_HUMAN Isoform 4 of WD repeat-containing protein 62 OS=Homo sapiens OX=9606 GN=WDR62
HNRNPR	Heterogeneous nuclear ribonucleoprotein R	-0.0897583	0.338326		O43390;O43390-3;O43390-2;O43390-4	sp|O43390|HNRPR_HUMAN Heterogeneous nuclear ribonucleoprotein R OS=Homo sapiens OX=9606 GN=HNRNPR PE=1 SV=1;sp|O43390-3|HNRPR_HUMAN Isoform 3 of Heterogeneous nuclear ribonucleoprotein R OS=Homo sapiens OX=9606 GN=HNRNPR;sp|O43390-2|HNRPR_HUMAN Isoform 2 o
PRPF3	U4/U6 small nuclear ribonucleoprotein Prp3	0.531502	0.508913		O43395;O43395-3	sp|O43395|PRPF3_HUMAN U4/U6 small nuclear ribonucleoprotein Prp3 OS=Homo sapiens OX=9606 GN=PRPF3 PE=1 SV=2;sp|O43395-3|PRPF3_HUMAN Isoform 2 of U4/U6 small nuclear ribonucleoprotein Prp3 OS=Homo sapiens OX=9606 GN=PRPF3
TXNL1	Thioredoxin-like protein 1	-0.115404	0.786653		O43396	sp|O43396|TXNL1_HUMAN Thioredoxin-like protein 1 OS=Homo sapiens OX=9606 GN=TXNL1 PE=1 SV=3
TPD52L2	Tumor protein D54	0.0281812	0.0651899		O43399;O43399-5;O43399-7;O43399-2;O43399-4;O43399-3;O43399-6	sp|O43399|TPD54_HUMAN Tumor protein D54 OS=Homo sapiens OX=9606 GN=TPD52L2 PE=1 SV=2;sp|O43399-5|TPD54_HUMAN Isoform 5 of Tumor protein D54 OS=Homo sapiens OX=9606 GN=TPD52L2;sp|O43399-7|TPD54_HUMAN Isoform 7 of Tumor protein D54 OS=Homo sapiens OX=9606 GN
EMC8	ER membrane protein complex subunit 8	0.155116	0.269222		O43402;O43402-2	sp|O43402|EMC8_HUMAN ER membrane protein complex subunit 8 OS=Homo sapiens OX=9606 GN=EMC8 PE=1 SV=1;sp|O43402-2|EMC8_HUMAN Isoform 2 of ER membrane protein complex subunit 8 OS=Homo sapiens OX=9606 GN=EMC8
PRKRIR	52 kDa repressor of the inhibitor of the protein kinase	0.188363	0.252425		O43422;O43422-2	sp|O43422|P52K_HUMAN 52 kDa repressor of the inhibitor of the protein kinase OS=Homo sapiens OX=9606 GN=THAP12 PE=1 SV=2;sp|O43422-2|P52K_HUMAN Isoform Short of 52 kDa repressor of the inhibitor of the protein kinase OS=Homo sapiens OX=9606 GN=THAP12
FIBP	Acidic fibroblast growth factor intracellular-binding protein	0.612375	0.53112		O43427-2;O43427	sp|O43427-2|FIBP_HUMAN Isoform Short of Acidic fibroblast growth factor intracellular-binding protein OS=Homo sapiens OX=9606 GN=FIBP;sp|O43427|FIBP_HUMAN Acidic fibroblast growth factor intracellular-binding protein OS=Homo sapiens OX=9606 GN=FIBP PE=1 SV
EIF4G3	Eukaryotic translation initiation factor 4 gamma 3	0.619376	1.29393		O43432-4;O43432;O43432-3	sp|O43432-4|IF4G3_HUMAN Isoform 4 of Eukaryotic translation initiation factor 4 gamma 3 OS=Homo sapiens OX=9606 GN=EIF4G3;sp|O43432|IF4G3_HUMAN Eukaryotic translation initiation factor 4 gamma 3 OS=Homo sapiens OX=9606 GN=EIF4G3 PE=1 SV=2;sp|O43432-3|IF4G3
PPIH	Peptidyl-prolyl cis-trans isomerase H	0.35829	0.233808		O43447;O43447-2	sp|O43447|PPIH_HUMAN Peptidyl-prolyl cis-trans isomerase H OS=Homo sapiens OX=9606 GN=PPIH PE=1 SV=1;sp|O43447-2|PPIH_HUMAN Isoform 2 of Peptidyl-prolyl cis-trans isomerase H OS=Homo sapiens OX=9606 GN=PPIH
HTRA2	Serine protease HTRA2, mitochondrial	2.03458	1.74471	+	O43464;O43464-2;O43464-3	sp|O43464|HTRA2_HUMAN Serine protease HTRA2, mitochondrial OS=Homo sapiens OX=9606 GN=HTRA2 PE=1 SV=2;sp|O43464-2|HTRA2_HUMAN Isoform 2 of Serine protease HTRA2, mitochondrial OS=Homo sapiens OX=9606 GN=HTRA2;sp|O43464-3|HTRA2_HUMAN Isoform 3 of Serine pro
AKR7A2	Aflatoxin B1 aldehyde reductase member 2	1.04702	2.53003	+	O43488	sp|O43488|ARK72_HUMAN Aflatoxin B1 aldehyde reductase member 2 OS=Homo sapiens OX=9606 GN=AKR7A2 PE=1 SV=3
EPB41L2	Band 4.1-like protein 2	-0.702272	2.36785	+	O43491;O43491-2;O43491-3	sp|O43491|E41L2_HUMAN Band 4.1-like protein 2 OS=Homo sapiens OX=9606 GN=EPB41L2 PE=1 SV=1;sp|O43491-2|E41L2_HUMAN Isoform 2 of Band 4.1-like protein 2 OS=Homo sapiens OX=9606 GN=EPB41L2;sp|O43491-3|E41L2_HUMAN Isoform 3 of Band 4.1-like protein 2 OS=Homo
TGOLN2	Trans-Golgi network integral membrane protein 2	0.0626578	0.0967647		O43493;O43493-5;O43493-3;O43493-7;O43493-4;O43493-6	sp|O43493|TGON2_HUMAN Trans-Golgi network integral membrane protein 2 OS=Homo sapiens OX=9606 GN=TGOLN2 PE=1 SV=4;sp|O43493-5|TGON2_HUMAN Isoform 5 of Trans-Golgi network integral membrane protein 2 OS=Homo sapiens OX=9606 GN=TGOLN2;sp|O43493-3|TGON2_HUMAN
LAMTOR5	Ragulator complex protein LAMTOR5	-0.641042	0.124111		O43504	sp|O43504|LTOR5_HUMAN Ragulator complex protein LAMTOR5 OS=Homo sapiens OX=9606 GN=LAMTOR5 PE=1 SV=1
CA12	Carbonic anhydrase 12	0.806969	2.45629	+	O43570-2;O43570	sp|O43570-2|CAH12_HUMAN Isoform 2 of Carbonic anhydrase 12 OS=Homo sapiens OX=9606 GN=CA12;sp|O43570|CAH12_HUMAN Carbonic anhydrase 12 OS=Homo sapiens OX=9606 GN=CA12 PE=1 SV=1
AKAP10	A-kinase anchor protein 10, mitochondrial	0.237663	0.341633		O43572	sp|O43572|AKA10_HUMAN A-kinase anchor protein 10, mitochondrial OS=Homo sapiens OX=9606 GN=AKAP10 PE=1 SV=2
DENR	Density-regulated protein	-1.01974	1.55022	+	O43583	sp|O43583|DENR_HUMAN Density-regulated protein OS=Homo sapiens OX=9606 GN=DENR PE=1 SV=2
XPOT	Exportin-T	0.819782	1.28152		O43592	sp|O43592|XPOT_HUMAN Exportin-T OS=Homo sapiens OX=9606 GN=XPOT PE=1 SV=2
DNPH1	2-deoxynucleoside 5-phosphate N-hydrolase 1	-0.673419	0.418554		O43598;O43598-2	sp|O43598|DNPH1_HUMAN 2-deoxynucleoside 5-phosphate N-hydrolase 1 OS=Homo sapiens OX=9606 GN=DNPH1 PE=1 SV=1;sp|O43598-2|DNPH1_HUMAN Isoform 2 of 2-deoxynucleoside 5-phosphate N-hydrolase 1 OS=Homo sapiens OX=9606 GN=DNPH1
TIMM44	Mitochondrial import inner membrane translocase subunit TIM44	0.831614	2.07528	+	O43615	sp|O43615|TIM44_HUMAN Mitochondrial import inner membrane translocase subunit TIM44 OS=Homo sapiens OX=9606 GN=TIMM44 PE=1 SV=2
TRAPPC3	Trafficking protein particle complex subunit 3	0.066756	0.139955		O43617;O43617-2	sp|O43617|TPPC3_HUMAN Trafficking protein particle complex subunit 3 OS=Homo sapiens OX=9606 GN=TRAPPC3 PE=1 SV=1;sp|O43617-2|TPPC3_HUMAN Isoform 2 of Trafficking protein particle complex subunit 3 OS=Homo sapiens OX=9606 GN=TRAPPC3
CHMP2A	Charged multivesicular body protein 2a	1.81178	2.63798	+	O43633	sp|O43633|CHM2A_HUMAN Charged multivesicular body protein 2a OS=Homo sapiens OX=9606 GN=CHMP2A PE=1 SV=1
PLRG1	Pleiotropic regulator 1	1.84293	0.597861		O43660;O43660-2	sp|O43660|PLRG1_HUMAN Pleiotropic regulator 1 OS=Homo sapiens OX=9606 GN=PLRG1 PE=1 SV=1;sp|O43660-2|PLRG1_HUMAN Isoform 2 of Pleiotropic regulator 1 OS=Homo sapiens OX=9606 GN=PLRG1
PRC1	Protein regulator of cytokinesis 1	-1.12716	0.65933		O43663;O43663-2;O43663-4;O43663-3	sp|O43663|PRC1_HUMAN Protein regulator of cytokinesis 1 OS=Homo sapiens OX=9606 GN=PRC1 PE=1 SV=2;sp|O43663-2|PRC1_HUMAN Isoform 2 of Protein regulator of cytokinesis 1 OS=Homo sapiens OX=9606 GN=PRC1;sp|O43663-4|PRC1_HUMAN Isoform 4 of Protein regulator o
RGS10	Regulator of G-protein signaling 10	-0.591384	1.45094	+	O43665;O43665-2;O43665-1	sp|O43665|RGS10_HUMAN Regulator of G-protein signaling 10 OS=Homo sapiens OX=9606 GN=RGS10 PE=1 SV=3;sp|O43665-2|RGS10_HUMAN Isoform 2 of Regulator of G-protein signaling 10 OS=Homo sapiens OX=9606 GN=RGS10;sp|O43665-1|RGS10_HUMAN Isoform 1 of Regulator of
NDUFB5	NADH dehydrogenase [ubiquinone] 1 beta subcomplex subunit 5, mitochondrial	-0.620769	1.06261		O43674-2;O43674	sp|O43674-2|NDUB5_HUMAN Isoform 2 of NADH dehydrogenase [ubiquinone] 1 beta subcomplex subunit 5, mitochondrial OS=Homo sapiens OX=9606 GN=NDUFB5;sp|O43674|NDUB5_HUMAN NADH dehydrogenase [ubiquinone] 1 beta subcomplex subunit 5, mitochondrial OS=Homo sapie
NDUFB3	NADH dehydrogenase [ubiquinone] 1 beta subcomplex subunit 3	0.620586	1.93441	+	O43676	sp|O43676|NDUB3_HUMAN NADH dehydrogenase [ubiquinone] 1 beta subcomplex subunit 3 OS=Homo sapiens OX=9606 GN=NDUFB3 PE=1 SV=3
NDUFC1	NADH dehydrogenase [ubiquinone] 1 subunit C1, mitochondrial	-1.42108	2.47739	+	O43677	sp|O43677|NDUC1_HUMAN NADH dehydrogenase [ubiquinone] 1 subunit C1, mitochondrial OS=Homo sapiens OX=9606 GN=NDUFC1 PE=1 SV=1
NDUFA2	NADH dehydrogenase [ubiquinone] 1 alpha subcomplex subunit 2	3.2214	5.03288	+	O43678;O43678-2	sp|O43678|NDUA2_HUMAN NADH dehydrogenase [ubiquinone] 1 alpha subcomplex subunit 2 OS=Homo sapiens OX=9606 GN=NDUFA2 PE=1 SV=3;sp|O43678-2|NDUA2_HUMAN Isoform 2 of NADH dehydrogenase [ubiquinone] 1 alpha subcomplex subunit 2 OS=Homo sapiens OX=9606 GN=NDUF
ASNA1	ATPase ASNA1	0.0914188	0.269887		O43681	sp|O43681|GET3_HUMAN ATPase GET3 OS=Homo sapiens OX=9606 GN=GET3 PE=1 SV=2
BUB1	Mitotic checkpoint serine/threonine-protein kinase BUB1	-1.7423	2.16061	+	O43683-2;O43683-3;O43683	sp|O43683-2|BUB1_HUMAN Isoform 2 of Mitotic checkpoint serine/threonine-protein kinase BUB1 OS=Homo sapiens OX=9606 GN=BUB1;sp|O43683-3|BUB1_HUMAN Isoform 3 of Mitotic checkpoint serine/threonine-protein kinase BUB1 OS=Homo sapiens OX=9606 GN=BUB1;sp|O4368
BUB3	Mitotic checkpoint protein BUB3	0.264549	1.43192		O43684-2;O43684	sp|O43684-2|BUB3_HUMAN Isoform 2 of Mitotic checkpoint protein BUB3 OS=Homo sapiens OX=9606 GN=BUB3;sp|O43684|BUB3_HUMAN Mitotic checkpoint protein BUB3 OS=Homo sapiens OX=9606 GN=BUB3 PE=1 SV=1
ACTN4	Alpha-actinin-4	-0.13057	1.11196		O43707;O43707-2;O43707-3	sp|O43707|ACTN4_HUMAN Alpha-actinin-4 OS=Homo sapiens OX=9606 GN=ACTN4 PE=1 SV=2;sp|O43707-2|ACTN4_HUMAN Isoform ACTN4ISO of Alpha-actinin-4 OS=Homo sapiens OX=9606 GN=ACTN4;sp|O43707-3|ACTN4_HUMAN Isoform 3 of Alpha-actinin-4 OS=Homo sapiens OX=9606 GN=AC
GSTZ1	Maleylacetoacetate isomerase	-0.287184	0.208425		O43708;O43708-3;O43708-2	sp|O43708|MAAI_HUMAN Maleylacetoacetate isomerase OS=Homo sapiens OX=9606 GN=GSTZ1 PE=1 SV=3;sp|O43708-3|MAAI_HUMAN Isoform 3 of Maleylacetoacetate isomerase OS=Homo sapiens OX=9606 GN=GSTZ1;sp|O43708-2|MAAI_HUMAN Isoform 2 of Maleylacetoacetate isomerase
WBSCR22	Probable 18S rRNA (guanine-N(7))-methyltransferase	-0.659573	1.22317		O43709-3;O43709	sp|O43709-3|BUD23_HUMAN Isoform 3 of Probable 18S rRNA (guanine-N(7))-methyltransferase OS=Homo sapiens OX=9606 GN=BUD23;sp|O43709|BUD23_HUMAN Probable 18S rRNA (guanine-N(7))-methyltransferase OS=Homo sapiens OX=9606 GN=BUD23 PE=1 SV=2
HTATSF1	HIV Tat-specific factor 1	-0.250318	0.542163		O43719	sp|O43719|HTSF1_HUMAN HIV Tat-specific factor 1 OS=Homo sapiens OX=9606 GN=HTATSF1 PE=1 SV=1
CYTH2;CYTH3;CYTH1	Cytohesin-2;Cytohesin-3;Cytohesin-1	0.566456	0.477098		Q99418-2;O43739-2;Q99418;O43739;Q15438-3;Q15438-2;Q15438	sp|Q99418-2|CYH2_HUMAN Isoform 2 of Cytohesin-2 OS=Homo sapiens OX=9606 GN=CYTH2;sp|O43739-2|CYH3_HUMAN Isoform 2 of Cytohesin-3 OS=Homo sapiens OX=9606 GN=CYTH3;sp|Q99418|CYH2_HUMAN Cytohesin-2 OS=Homo sapiens OX=9606 GN=CYTH2 PE=1 SV=2;sp|O43739|CYH3_HUM
AP1G1	AP-1 complex subunit gamma-1	1.00298	1.15206		O43747;O43747-2	sp|O43747|AP1G1_HUMAN AP-1 complex subunit gamma-1 OS=Homo sapiens OX=9606 GN=AP1G1 PE=1 SV=5;sp|O43747-2|AP1G1_HUMAN Isoform 2 of AP-1 complex subunit gamma-1 OS=Homo sapiens OX=9606 GN=AP1G1
SYNGR2	Synaptogyrin-2	0.622783	0.517599		O43760;O43760-2	sp|O43760|SNG2_HUMAN Synaptogyrin-2 OS=Homo sapiens OX=9606 GN=SYNGR2 PE=1 SV=1;sp|O43760-2|SNG2_HUMAN Isoform 2 of Synaptogyrin-2 OS=Homo sapiens OX=9606 GN=SYNGR2
SGTA	Small glutamine-rich tetratricopeptide repeat-containing protein alpha	-0.179991	0.250755		O43765	sp|O43765|SGTA_HUMAN Small glutamine-rich tetratricopeptide repeat-containing protein alpha OS=Homo sapiens OX=9606 GN=SGTA PE=1 SV=1
ENSA	Alpha-endosulfine	-0.439082	0.808593		O43768-2;O43768;O43768-9;O43768-3;O43768-4;O43768-6;O43768-5;O43768-7	sp|O43768-2|ENSA_HUMAN Isoform 2 of Alpha-endosulfine OS=Homo sapiens OX=9606 GN=ENSA;sp|O43768|ENSA_HUMAN Alpha-endosulfine OS=Homo sapiens OX=9606 GN=ENSA PE=1 SV=1;sp|O43768-9|ENSA_HUMAN Isoform 9 of Alpha-endosulfine OS=Homo sapiens OX=9606 GN=ENSA;sp|
NARS	Asparagine--tRNA ligase, cytoplasmic	-0.0228199	0.061999		O43776	sp|O43776|SYNC_HUMAN Asparagine--tRNA ligase, cytoplasmic OS=Homo sapiens OX=9606 GN=NARS1 PE=1 SV=1
NUDT21	Cleavage and polyadenylation specificity factor subunit 5	0.00857784	0.0327928		O43809	sp|O43809|CPSF5_HUMAN Cleavage and polyadenylation specificity factor subunit 5 OS=Homo sapiens OX=9606 GN=NUDT21 PE=1 SV=1
LANCL1	LanC-like protein 1	0.621962	0.790891		O43813	sp|O43813|LANC1_HUMAN Glutathione S-transferase LANCL1 OS=Homo sapiens OX=9606 GN=LANCL1 PE=1 SV=1
STRN	Striatin	0.0367149	0.104737		O43815;O43815-2	sp|O43815|STRN_HUMAN Striatin OS=Homo sapiens OX=9606 GN=STRN PE=1 SV=4;sp|O43815-2|STRN_HUMAN Isoform 2 of Striatin OS=Homo sapiens OX=9606 GN=STRN
RRP9	U3 small nucleolar RNA-interacting protein 2	-0.870385	0.396401		O43818	sp|O43818|U3IP2_HUMAN U3 small nucleolar RNA-interacting protein 2 OS=Homo sapiens OX=9606 GN=RRP9 PE=1 SV=1
SCO2	Protein SCO2 homolog, mitochondrial	0.0662938	0.0464055		O43819	sp|O43819|SCO2_HUMAN Protein SCO2 homolog, mitochondrial OS=Homo sapiens OX=9606 GN=SCO2 PE=1 SV=3
AKAP8	A-kinase anchor protein 8	-0.550122	1.18219		O43823	sp|O43823|AKAP8_HUMAN A-kinase anchor protein 8 OS=Homo sapiens OX=9606 GN=AKAP8 PE=1 SV=1
IDH3B	Isocitrate dehydrogenase [NAD] subunit beta, mitochondrial	0.793238	2.25336	+	O43837;O43837-2	sp|O43837|IDH3B_HUMAN Isocitrate dehydrogenase [NAD] subunit beta, mitochondrial OS=Homo sapiens OX=9606 GN=IDH3B PE=1 SV=2;sp|O43837-2|IDH3B_HUMAN Isoform A of Isocitrate dehydrogenase [NAD] subunit beta, mitochondrial OS=Homo sapiens OX=9606 GN=IDH3B
NRD1	Nardilysin	-1.53343	3.82128	+	O43847;O43847-2	sp|O43847|NRDC_HUMAN Nardilysin OS=Homo sapiens OX=9606 GN=NRDC PE=1 SV=3;sp|O43847-2|NRDC_HUMAN Isoform 2 of Nardilysin OS=Homo sapiens OX=9606 GN=NRDC
CALU	Calumenin	0.140824	0.417001		O43852;O43852-3;O43852-6;O43852-5;O43852-2;O43852-4;O43852-10;O43852-9;O43852-13;O43852-14;O43852-15;O43852-11	sp|O43852|CALU_HUMAN Calumenin OS=Homo sapiens OX=9606 GN=CALU PE=1 SV=2;sp|O43852-3|CALU_HUMAN Isoform 3 of Calumenin OS=Homo sapiens OX=9606 GN=CALU;sp|O43852-6|CALU_HUMAN Isoform 6 of Calumenin OS=Homo sapiens OX=9606 GN=CALU;sp|O43852-5|CALU_HUMAN Isof
AHCYL1;AHCYL2	Putative adenosylhomocysteinase 2;Putative adenosylhomocysteinase 3	-0.67439	1.11344		O43865;O43865-2;Q96HN2-4;Q96HN2-3;Q96HN2-2;Q96HN2	sp|O43865|SAHH2_HUMAN S-adenosylhomocysteine hydrolase-like protein 1 OS=Homo sapiens OX=9606 GN=AHCYL1 PE=1 SV=2;sp|O43865-2|SAHH2_HUMAN Isoform 2 of S-adenosylhomocysteine hydrolase-like protein 1 OS=Homo sapiens OX=9606 GN=AHCYL1;sp|Q96HN2-4|SAHH3_HUMAN
ORC5	Origin recognition complex subunit 5	-0.0847519	0.205071		O43913-2;O43913	sp|O43913-2|ORC5_HUMAN Isoform 2 of Origin recognition complex subunit 5 OS=Homo sapiens OX=9606 GN=ORC5;sp|O43913|ORC5_HUMAN Origin recognition complex subunit 5 OS=Homo sapiens OX=9606 GN=ORC5 PE=1 SV=1
NDUFS5	NADH dehydrogenase [ubiquinone] iron-sulfur protein 5	1.15973	1.43178	+	O43920	sp|O43920|NDUS5_HUMAN NADH dehydrogenase [ubiquinone] iron-sulfur protein 5 OS=Homo sapiens OX=9606 GN=NDUFS5 PE=1 SV=3
PDE6D	Retinal rod rhodopsin-sensitive cGMP 3,5-cyclic phosphodiesterase subunit delta	0.830444	1.7002	+	O43924	sp|O43924|PDE6D_HUMAN Retinal rod rhodopsin-sensitive cGMP 3,5-cyclic phosphodiesterase subunit delta OS=Homo sapiens OX=9606 GN=PDE6D PE=1 SV=1
ORC4	Origin recognition complex subunit 4	-1.35971	0.75573		O43929	sp|O43929|ORC4_HUMAN Origin recognition complex subunit 4 OS=Homo sapiens OX=9606 GN=ORC4 PE=1 SV=2
RAD21	Double-strand-break repair protein rad21 homolog	-1.88908	1.81292	+	O60216	sp|O60216|RAD21_HUMAN Double-strand-break repair protein rad21 homolog OS=Homo sapiens OX=9606 GN=RAD21 PE=1 SV=2
AKR1B10	Aldo-keto reductase family 1 member B10	0.744705	3.24674	+	O60218	sp|O60218|AK1BA_HUMAN Aldo-keto reductase family 1 member B10 OS=Homo sapiens OX=9606 GN=AKR1B10 PE=1 SV=2
TIMM8A	Mitochondrial import inner membrane translocase subunit Tim8 A	-1.75695	0.994314		O60220	sp|O60220|TIM8A_HUMAN Mitochondrial import inner membrane translocase subunit Tim8 A OS=Homo sapiens OX=9606 GN=TIMM8A PE=1 SV=1
DHX16	Putative pre-mRNA-splicing factor ATP-dependent RNA helicase DHX16	1.71116	1.18539		O60231	sp|O60231|DHX16_HUMAN Pre-mRNA-splicing factor ATP-dependent RNA helicase DHX16 OS=Homo sapiens OX=9606 GN=DHX16 PE=1 SV=2
SSSCA1	Sjoegren syndrome/scleroderma autoantigen 1	-0.304486	0.236034		O60232	sp|O60232|ZNRD2_HUMAN Protein ZNRD2 OS=Homo sapiens OX=9606 GN=ZNRD2 PE=1 SV=1
MED14	Mediator of RNA polymerase II transcription subunit 14	-0.234885	0.183468		O60244	sp|O60244|MED14_HUMAN Mediator of RNA polymerase II transcription subunit 14 OS=Homo sapiens OX=9606 GN=MED14 PE=1 SV=2
PRPSAP2	Phosphoribosyl pyrophosphate synthase-associated protein 2	-0.822952	1.22985		O60256;O60256-4;O60256-3;O60256-2	sp|O60256|KPRB_HUMAN Phosphoribosyl pyrophosphate synthase-associated protein 2 OS=Homo sapiens OX=9606 GN=PRPSAP2 PE=1 SV=1;sp|O60256-4|KPRB_HUMAN Isoform 4 of Phosphoribosyl pyrophosphate synthase-associated protein 2 OS=Homo sapiens OX=9606 GN=PRPSAP2;s
SMARCA5	SWI/SNF-related matrix-associated actin-dependent regulator of chromatin subfamily A member 5	-0.0567157	0.0906152		O60264	sp|O60264|SMCA5_HUMAN SWI/SNF-related matrix-associated actin-dependent regulator of chromatin subfamily A member 5 OS=Homo sapiens OX=9606 GN=SMARCA5 PE=1 SV=1
GPRIN2	G protein-regulated inducer of neurite outgrowth 2	1.08103	0.93822		O60269	sp|O60269|GRIN2_HUMAN G protein-regulated inducer of neurite outgrowth 2 OS=Homo sapiens OX=9606 GN=GPRIN2 PE=1 SV=2
SPAG9	C-Jun-amino-terminal kinase-interacting protein 4	0.15211	0.654776		O60271-4;O60271-2;O60271;O60271-9;O60271-5;O60271-3	sp|O60271-4|JIP4_HUMAN Isoform 4 of C-Jun-amino-terminal kinase-interacting protein 4 OS=Homo sapiens OX=9606 GN=SPAG9;sp|O60271-2|JIP4_HUMAN Isoform 2 of C-Jun-amino-terminal kinase-interacting protein 4 OS=Homo sapiens OX=9606 GN=SPAG9;sp|O60271|JIP4_HUM
URB1	Nucleolar pre-ribosomal-associated protein 1	1.35879	1.33969	+	O60287	sp|O60287|NPA1P_HUMAN Nucleolar pre-ribosomal-associated protein 1 OS=Homo sapiens OX=9606 GN=URB1 PE=1 SV=4
SIPA1L3	Signal-induced proliferation-associated 1-like protein 3	-0.219178	0.469051		O60292	sp|O60292|SI1L3_HUMAN Signal-induced proliferation-associated 1-like protein 3 OS=Homo sapiens OX=9606 GN=SIPA1L3 PE=1 SV=3
AQR	Intron-binding protein aquarius	2.31776	2.03648	+	O60306	sp|O60306|AQR_HUMAN RNA helicase aquarius OS=Homo sapiens OX=9606 GN=AQR PE=1 SV=4
OPA1	Dynamin-like 120 kDa protein, mitochondrial;Dynamin-like 120 kDa protein, form S1	-0.0201836	0.0470899		O60313;O60313-2;O60313-13;O60313-9;O60313-11;O60313-10	sp|O60313|OPA1_HUMAN Dynamin-like 120 kDa protein, mitochondrial OS=Homo sapiens OX=9606 GN=OPA1 PE=1 SV=3;sp|O60313-2|OPA1_HUMAN Isoform 2 of Dynamin-like 120 kDa protein, mitochondrial OS=Homo sapiens OX=9606 GN=OPA1;sp|O60313-13|OPA1_HUMAN Isoform 7 of
MCM3AP	Germinal-center associated nuclear protein	0.386968	0.221129		O60318;O60318-2	sp|O60318|GANP_HUMAN Germinal-center associated nuclear protein OS=Homo sapiens OX=9606 GN=MCM3AP PE=1 SV=2;sp|O60318-2|GANP_HUMAN Isoform MCM3AP of Germinal-center associated nuclear protein OS=Homo sapiens OX=9606 GN=MCM3AP
KIF1B;KIF1A	Kinesin-like protein KIF1B;Kinesin-like protein KIF1A	-1.19058	1.14229		O60333-3;O60333-2;O60333;O60333-4;Q12756;Q12756-3;Q12756-2	sp|O60333-3|KIF1B_HUMAN Isoform 3 of Kinesin-like protein KIF1B OS=Homo sapiens OX=9606 GN=KIF1B;sp|O60333-2|KIF1B_HUMAN Isoform 2 of Kinesin-like protein KIF1B OS=Homo sapiens OX=9606 GN=KIF1B;sp|O60333|KIF1B_HUMAN Kinesin-like protein KIF1B OS=Homo sapie
KDM1A	Lysine-specific histone demethylase 1A	-0.963663	1.40206	+	O60341;O60341-2	sp|O60341|KDM1A_HUMAN Lysine-specific histone demethylase 1A OS=Homo sapiens OX=9606 GN=KDM1A PE=1 SV=2;sp|O60341-2|KDM1A_HUMAN Isoform 2 of Lysine-specific histone demethylase 1A OS=Homo sapiens OX=9606 GN=KDM1A
TBC1D4	TBC1 domain family member 4	2.26094	2.36072	+	O60343;O60343-2;O60343-3;O60343-4;O60343-5	sp|O60343|TBCD4_HUMAN TBC1 domain family member 4 OS=Homo sapiens OX=9606 GN=TBC1D4 PE=1 SV=2;sp|O60343-2|TBCD4_HUMAN Isoform 2 of TBC1 domain family member 4 OS=Homo sapiens OX=9606 GN=TBC1D4;sp|O60343-3|TBCD4_HUMAN Isoform 3 of TBC1 domain family member
FADS1	Fatty acid desaturase 1	-0.696959	1.06329		O60427;O60427-2	sp|O60427|FADS1_HUMAN Acyl-CoA (8-3)-desaturase OS=Homo sapiens OX=9606 GN=FADS1 PE=1 SV=3;sp|O60427-2|FADS1_HUMAN Isoform 2 of Acyl-CoA (8-3)-desaturase OS=Homo sapiens OX=9606 GN=FADS1
DFNA5	Non-syndromic hearing impairment protein 5	1.50901	1.38605	+	O60443;O60443-3	sp|O60443|GSDME_HUMAN Gasdermin-E OS=Homo sapiens OX=9606 GN=GSDME PE=1 SV=2;sp|O60443-3|GSDME_HUMAN Isoform 3 of Gasdermin-E OS=Homo sapiens OX=9606 GN=GSDME
NRP2	Neuropilin-2	-0.832181	0.562321		O60462-4;O60462-5;O60462-2;O60462-3;O60462;O60462-6	sp|O60462-4|NRP2_HUMAN Isoform B0 of Neuropilin-2 OS=Homo sapiens OX=9606 GN=NRP2;sp|O60462-5|NRP2_HUMAN Isoform B5 of Neuropilin-2 OS=Homo sapiens OX=9606 GN=NRP2;sp|O60462-2|NRP2_HUMAN Isoform A0 of Neuropilin-2 OS=Homo sapiens OX=9606 GN=NRP2;sp|O60462-
MAN1A2	Mannosyl-oligosaccharide 1,2-alpha-mannosidase IB	0.602367	0.597868		O60476	sp|O60476|MA1A2_HUMAN Mannosyl-oligosaccharide 1,2-alpha-mannosidase IB OS=Homo sapiens OX=9606 GN=MAN1A2 PE=1 SV=1
SNX3	Sorting nexin-3	-0.855209	2.28611	+	O60493;O60493-2;O60493-4	sp|O60493|SNX3_HUMAN Sorting nexin-3 OS=Homo sapiens OX=9606 GN=SNX3 PE=1 SV=3;sp|O60493-2|SNX3_HUMAN Isoform 2 of Sorting nexin-3 OS=Homo sapiens OX=9606 GN=SNX3;sp|O60493-4|SNX3_HUMAN Isoform 4 of Sorting nexin-3 OS=Homo sapiens OX=9606 GN=SNX3
MGEA5	Protein O-GlcNAcase	1.9659	1.34002	+	O60502-4;O60502;O60502-2;O60502-3	sp|O60502-4|OGA_HUMAN Isoform 4 of Protein O-GlcNAcase OS=Homo sapiens OX=9606 GN=OGA;sp|O60502|OGA_HUMAN Protein O-GlcNAcase OS=Homo sapiens OX=9606 GN=OGA PE=1 SV=2;sp|O60502-2|OGA_HUMAN Isoform 2 of Protein O-GlcNAcase OS=Homo sapiens OX=9606 GN=OGA;sp|
ADCY9	Adenylate cyclase type 9	-1.13848	1.77164	+	O60503	sp|O60503|ADCY9_HUMAN Adenylate cyclase type 9 OS=Homo sapiens OX=9606 GN=ADCY9 PE=1 SV=4
SORBS3	Vinexin	0.775494	0.646543		O60504-2;O60504	sp|O60504-2|VINEX_HUMAN Isoform Beta of Vinexin OS=Homo sapiens OX=9606 GN=SORBS3;sp|O60504|VINEX_HUMAN Vinexin OS=Homo sapiens OX=9606 GN=SORBS3 PE=1 SV=2
SYNCRIP	Heterogeneous nuclear ribonucleoprotein Q	-0.189531	0.929215		O60506;O60506-2;O60506-3;O60506-4;O60506-5	sp|O60506|HNRPQ_HUMAN Heterogeneous nuclear ribonucleoprotein Q OS=Homo sapiens OX=9606 GN=SYNCRIP PE=1 SV=2;sp|O60506-2|HNRPQ_HUMAN Isoform 2 of Heterogeneous nuclear ribonucleoprotein Q OS=Homo sapiens OX=9606 GN=SYNCRIP;sp|O60506-3|HNRPQ_HUMAN Isoform 3
CDC40	Pre-mRNA-processing factor 17	-0.342537	0.362472		O60508	sp|O60508|PRP17_HUMAN Pre-mRNA-processing factor 17 OS=Homo sapiens OX=9606 GN=CDC40 PE=1 SV=1
B4GALT4	Beta-1,4-galactosyltransferase 4;N-acetyllactosamine synthase;Lactotriaosylceramide beta-1,4-galactosyltransferase	1.46407	0.566917		O60513	sp|O60513|B4GT4_HUMAN Beta-1,4-galactosyltransferase 4 OS=Homo sapiens OX=9606 GN=B4GALT4 PE=1 SV=1
NEMF	Nuclear export mediator factor NEMF	-0.47555	0.209856		O60524-4;O60524-5;O60524-3;O60524;O60524-2	sp|O60524-4|NEMF_HUMAN Isoform 4 of Nuclear export mediator factor NEMF OS=Homo sapiens OX=9606 GN=NEMF;sp|O60524-5|NEMF_HUMAN Isoform 5 of Nuclear export mediator factor NEMF OS=Homo sapiens OX=9606 GN=NEMF;sp|O60524-3|NEMF_HUMAN Isoform 3 of Nuclear expo
GMDS	GDP-mannose 4,6 dehydratase	0.495696	0.311692		O60547-2;O60547	sp|O60547-2|GMDS_HUMAN Isoform 2 of GDP-mannose 4,6 dehydratase OS=Homo sapiens OX=9606 GN=GMDS;sp|O60547|GMDS_HUMAN GDP-mannose 4,6 dehydratase OS=Homo sapiens OX=9606 GN=GMDS PE=1 SV=1
CCNT1	Cyclin-T1	0.128307	0.126943		O60563	sp|O60563|CCNT1_HUMAN Cyclin-T1 OS=Homo sapiens OX=9606 GN=CCNT1 PE=1 SV=1
PLOD3	Procollagen-lysine,2-oxoglutarate 5-dioxygenase 3	-0.306234	0.168948		O60568	sp|O60568|PLOD3_HUMAN Multifunctional procollagen lysine hydroxylase and glycosyltransferase LH3 OS=Homo sapiens OX=9606 GN=PLOD3 PE=1 SV=1
EIF4E2	Eukaryotic translation initiation factor 4E type 2	3.17237	3.41337	+	O60573;O60573-2	sp|O60573|IF4E2_HUMAN Eukaryotic translation initiation factor 4E type 2 OS=Homo sapiens OX=9606 GN=EIF4E2 PE=1 SV=1;sp|O60573-2|IF4E2_HUMAN Isoform 2 of Eukaryotic translation initiation factor 4E type 2 OS=Homo sapiens OX=9606 GN=EIF4E2
DIAPH1	Protein diaphanous homolog 1	-0.0542841	0.211795		O60610-2;O60610-3;O60610	sp|O60610-2|DIAP1_HUMAN Isoform 2 of Protein diaphanous homolog 1 OS=Homo sapiens OX=9606 GN=DIAPH1;sp|O60610-3|DIAP1_HUMAN Isoform 3 of Protein diaphanous homolog 1 OS=Homo sapiens OX=9606 GN=DIAPH1;sp|O60610|DIAP1_HUMAN Protein diaphanous homolog 1 OS=Ho
TSPAN3	Tetraspanin-3	0.677777	0.306348		O60637-3;O60637;O60637-2	sp|O60637-3|TSN3_HUMAN Isoform 3 of Tetraspanin-3 OS=Homo sapiens OX=9606 GN=TSPAN3;sp|O60637|TSN3_HUMAN Tetraspanin-3 OS=Homo sapiens OX=9606 GN=TSPAN3 PE=2 SV=1;sp|O60637-2|TSN3_HUMAN Isoform 2 of Tetraspanin-3 OS=Homo sapiens OX=9606 GN=TSPAN3
EXOC3	Exocyst complex component 3	1.26946	1.17602		O60645	sp|O60645|EXOC3_HUMAN Exocyst complex component 3 OS=Homo sapiens OX=9606 GN=EXOC3 PE=1 SV=3
PLIN3	Perilipin-3	0.235693	0.695341		O60664-4;O60664;O60664-3;O60664-2	sp|O60664-4|PLIN3_HUMAN Isoform 4 of Perilipin-3 OS=Homo sapiens OX=9606 GN=PLIN3;sp|O60664|PLIN3_HUMAN Perilipin-3 OS=Homo sapiens OX=9606 GN=PLIN3 PE=1 SV=3;sp|O60664-3|PLIN3_HUMAN Isoform 3 of Perilipin-3 OS=Homo sapiens OX=9606 GN=PLIN3;sp|O60664-2|PLI
MAFK	Transcription factor MafK	-1.50908	1.58706	+	O60675	sp|O60675|MAFK_HUMAN Transcription factor MafK OS=Homo sapiens OX=9606 GN=MAFK PE=1 SV=1
PRMT3	Protein arginine N-methyltransferase 3	-1.00992	0.879693		O60678;O60678-2	sp|O60678|ANM3_HUMAN Protein arginine N-methyltransferase 3 OS=Homo sapiens OX=9606 GN=PRMT3 PE=1 SV=4;sp|O60678-2|ANM3_HUMAN Isoform 2 of Protein arginine N-methyltransferase 3 OS=Homo sapiens OX=9606 GN=PRMT3
KPNA6	Importin subunit alpha-7	0.183311	0.183183		O60684	sp|O60684|IMA7_HUMAN Importin subunit alpha-7 OS=Homo sapiens OX=9606 GN=KPNA6 PE=1 SV=1
UGDH	UDP-glucose 6-dehydrogenase	0.218137	1.89524		O60701;O60701-3;O60701-2	sp|O60701|UGDH_HUMAN UDP-glucose 6-dehydrogenase OS=Homo sapiens OX=9606 GN=UGDH PE=1 SV=1;sp|O60701-3|UGDH_HUMAN Isoform 3 of UDP-glucose 6-dehydrogenase OS=Homo sapiens OX=9606 GN=UGDH;sp|O60701-2|UGDH_HUMAN Isoform 2 of UDP-glucose 6-dehydrogenase OS=Ho
CTNND1	Catenin delta-1	-0.323888	0.816451		O60716-3;O60716-5;O60716;O60716-2;O60716-7;O60716-8;O60716-11;O60716-13;O60716-4;O60716-6;O60716-9;O60716-10;O60716-21;O60716-19;O60716-17;O60716-15;O60716-18;O60716-16;O60716-14;O60716-12;O60716-23;O60716-24;O60716-20;O60716-22;O60716-27;O60716-29;O60716-25;O60716-26;O60716-31;O60716-32;O60716-28;O60716-30	sp|O60716-3|CTND1_HUMAN Isoform 1AC of Catenin delta-1 OS=Homo sapiens OX=9606 GN=CTNND1;sp|O60716-5|CTND1_HUMAN Isoform 1A of Catenin delta-1 OS=Homo sapiens OX=9606 GN=CTNND1;sp|O60716|CTND1_HUMAN Catenin delta-1 OS=Homo sapiens OX=9606 GN=CTNND1 PE=1 SV
SNX2	Sorting nexin-2	0.000804509	0.0019377		O60749;O60749-2	sp|O60749|SNX2_HUMAN Sorting nexin-2 OS=Homo sapiens OX=9606 GN=SNX2 PE=1 SV=2;sp|O60749-2|SNX2_HUMAN Isoform 2 of Sorting nexin-2 OS=Homo sapiens OX=9606 GN=SNX2
DPM1	Dolichol-phosphate mannosyltransferase subunit 1	-0.832597	0.594047		O60762	sp|O60762|DPM1_HUMAN Dolichol-phosphate mannosyltransferase subunit 1 OS=Homo sapiens OX=9606 GN=DPM1 PE=1 SV=1
USO1	General vesicular transport factor p115	0.140663	0.710925		O60763;O60763-2	sp|O60763|USO1_HUMAN General vesicular transport factor p115 OS=Homo sapiens OX=9606 GN=USO1 PE=1 SV=2;sp|O60763-2|USO1_HUMAN Isoform 2 of General vesicular transport factor p115 OS=Homo sapiens OX=9606 GN=USO1
TOM1	Target of Myb protein 1	2.26793	1.33478	+	O60784;O60784-2;O60784-3;O60784-4	sp|O60784|TOM1_HUMAN Target of Myb protein 1 OS=Homo sapiens OX=9606 GN=TOM1 PE=1 SV=2;sp|O60784-2|TOM1_HUMAN Isoform 2 of Target of Myb protein 1 OS=Homo sapiens OX=9606 GN=TOM1;sp|O60784-3|TOM1_HUMAN Isoform 3 of Target of Myb protein 1 OS=Homo sapiens O
CCDC22	Coiled-coil domain-containing protein 22	-2.47651	4.81862	+	O60826	sp|O60826|CCD22_HUMAN Coiled-coil domain-containing protein 22 OS=Homo sapiens OX=9606 GN=CCDC22 PE=1 SV=1
PQBP1	Polyglutamine-binding protein 1	-1.3749	1.32595	+	O60828-5;O60828-2;O60828;O60828-4;O60828-3	sp|O60828-5|PQBP1_HUMAN Isoform 5 of Polyglutamine-binding protein 1 OS=Homo sapiens OX=9606 GN=PQBP1;sp|O60828-2|PQBP1_HUMAN Isoform 2 of Polyglutamine-binding protein 1 OS=Homo sapiens OX=9606 GN=PQBP1;sp|O60828|PQBP1_HUMAN Polyglutamine-binding protein
TIMM17B	Mitochondrial import inner membrane translocase subunit Tim17-B	-0.47035	0.79045		O60830;O60830-2	sp|O60830|TI17B_HUMAN Mitochondrial import inner membrane translocase subunit Tim17-B OS=Homo sapiens OX=9606 GN=TIMM17B PE=1 SV=1;sp|O60830-2|TI17B_HUMAN Isoform 2 of Mitochondrial import inner membrane translocase subunit Tim17-B OS=Homo sapiens OX=9606
DKC1	H/ACA ribonucleoprotein complex subunit 4	-0.226983	0.387465		O60832;O60832-2	sp|O60832|DKC1_HUMAN H/ACA ribonucleoprotein complex subunit DKC1 OS=Homo sapiens OX=9606 GN=DKC1 PE=1 SV=3;sp|O60832-2|DKC1_HUMAN Isoform 3 of H/ACA ribonucleoprotein complex subunit DKC1 OS=Homo sapiens OX=9606 GN=DKC1
EIF5B	Eukaryotic translation initiation factor 5B	-0.216101	0.571477		O60841	sp|O60841|IF2P_HUMAN Eukaryotic translation initiation factor 5B OS=Homo sapiens OX=9606 GN=EIF5B PE=1 SV=4
EDF1	Endothelial differentiation-related factor 1	0.469482	1.19593		O60869;O60869-2;O60869-3	sp|O60869|EDF1_HUMAN Endothelial differentiation-related factor 1 OS=Homo sapiens OX=9606 GN=EDF1 PE=1 SV=1;sp|O60869-2|EDF1_HUMAN Isoform 2 of Endothelial differentiation-related factor 1 OS=Homo sapiens OX=9606 GN=EDF1;sp|O60869-3|EDF1_HUMAN Isoform 3 of
KIN	DNA/RNA-binding protein KIN17	-0.435377	0.350398		O60870-2;O60870	sp|O60870-2|KIN17_HUMAN Isoform 2 of DNA/RNA-binding protein KIN17 OS=Homo sapiens OX=9606 GN=KIN;sp|O60870|KIN17_HUMAN DNA/RNA-binding protein KIN17 OS=Homo sapiens OX=9606 GN=KIN PE=1 SV=2
DNAJA2	DnaJ homolog subfamily A member 2	-0.950387	1.30716	+	O60884	sp|O60884|DNJA2_HUMAN DnaJ homolog subfamily A member 2 OS=Homo sapiens OX=9606 GN=DNAJA2 PE=1 SV=1
BRD4	Bromodomain-containing protein 4	0.482368	0.180015		O60885;O60885-2;O60885-3	sp|O60885|BRD4_HUMAN Bromodomain-containing protein 4 OS=Homo sapiens OX=9606 GN=BRD4 PE=1 SV=2;sp|O60885-2|BRD4_HUMAN Isoform C of Bromodomain-containing protein 4 OS=Homo sapiens OX=9606 GN=BRD4;sp|O60885-3|BRD4_HUMAN Isoform B of Bromodomain-containing
PFDN1	Prefoldin subunit 1	0.469748	0.551976		O60925	sp|O60925|PFD1_HUMAN Prefoldin subunit 1 OS=Homo sapiens OX=9606 GN=PFDN1 PE=1 SV=2
RNASEH1	Ribonuclease H1	-0.0920294	0.0527481		O60930	sp|O60930|RNH1_HUMAN Ribonuclease H1 OS=Homo sapiens OX=9606 GN=RNASEH1 PE=1 SV=2
NBN	Nibrin	0.320195	0.287999		O60934	sp|O60934|NBN_HUMAN Nibrin OS=Homo sapiens OX=9606 GN=NBN PE=1 SV=1
NOL3	Nucleolar protein 3	-0.981877	0.580347		O60936;O60936-3;O60936-1	sp|O60936|NOL3_HUMAN Nucleolar protein 3 OS=Homo sapiens OX=9606 GN=NOL3 PE=1 SV=2;sp|O60936-3|NOL3_HUMAN Isoform 3 of Nucleolar protein 3 OS=Homo sapiens OX=9606 GN=NOL3;sp|O60936-1|NOL3_HUMAN Isoform 1 of Nucleolar protein 3 OS=Homo sapiens OX=9606 GN=NO
ABCB7	ATP-binding cassette sub-family B member 7, mitochondrial	-0.16831	0.157831		O75027-3;O75027;O75027-2	sp|O75027-3|ABCB7_HUMAN Isoform 3 of ATP-binding cassette sub-family B member 7, mitochondrial OS=Homo sapiens OX=9606 GN=ABCB7;sp|O75027|ABCB7_HUMAN ATP-binding cassette sub-family B member 7, mitochondrial OS=Homo sapiens OX=9606 GN=ABCB7 PE=1 SV=2;sp|O7
SRGAP2	SLIT-ROBO Rho GTPase-activating protein 2	0.617806	0.899859		O75044	sp|O75044|SRGP2_HUMAN SLIT-ROBO Rho GTPase-activating protein 2 OS=Homo sapiens OX=9606 GN=SRGAP2 PE=1 SV=3
FAM20B	Glycosaminoglycan xylosylkinase	-0.60043	1.95826	+	O75063	sp|O75063|XYLK_HUMAN Glycosaminoglycan xylosylkinase OS=Homo sapiens OX=9606 GN=FAM20B PE=1 SV=1
WDR1	WD repeat-containing protein 1	-0.339656	1.62339		O75083;O75083-3	sp|O75083|WDR1_HUMAN WD repeat-containing protein 1 OS=Homo sapiens OX=9606 GN=WDR1 PE=1 SV=4;sp|O75083-3|WDR1_HUMAN Isoform 2 of WD repeat-containing protein 1 OS=Homo sapiens OX=9606 GN=WDR1
ROCK2	Rho-associated protein kinase 2	-0.106106	0.304519		O75116	sp|O75116|ROCK2_HUMAN Rho-associated protein kinase 2 OS=Homo sapiens OX=9606 GN=ROCK2 PE=1 SV=4
CLASP2	CLIP-associating protein 2	0.055254	0.0621056		O75122-3	sp|O75122-3|CLAP2_HUMAN Isoform 3 of CLIP-associating protein 2 OS=Homo sapiens OX=9606 GN=CLASP2
PTCD1	Pentatricopeptide repeat-containing protein 1, mitochondrial	0.0848491	0.0933547		O75127	sp|O75127|PTCD1_HUMAN Pentatricopeptide repeat-containing protein 1, mitochondrial OS=Homo sapiens OX=9606 GN=PTCD1 PE=1 SV=2
CPNE3	Copine-3	0.278432	0.519987		O75131	sp|O75131|CPNE3_HUMAN Copine-3 OS=Homo sapiens OX=9606 GN=CPNE3 PE=1 SV=1
HIP1R	Huntingtin-interacting protein 1-related protein	-0.381267	3.56907		O75146	sp|O75146|HIP1R_HUMAN Huntingtin-interacting protein 1-related protein OS=Homo sapiens OX=9606 GN=HIP1R PE=1 SV=2
RNF40	E3 ubiquitin-protein ligase BRE1B	-0.92757	1.27312		O75150;O75150-4;O75150-3	sp|O75150|BRE1B_HUMAN E3 ubiquitin-protein ligase BRE1B OS=Homo sapiens OX=9606 GN=RNF40 PE=1 SV=5;sp|O75150-4|BRE1B_HUMAN Isoform 4 of E3 ubiquitin-protein ligase BRE1B OS=Homo sapiens OX=9606 GN=RNF40;sp|O75150-3|BRE1B_HUMAN Isoform 3 of E3 ubiquitin-pro
ZC3H11A	Zinc finger CCCH domain-containing protein 11A	-0.0776483	0.0657464		O75152	sp|O75152|ZC11A_HUMAN Zinc finger CCCH domain-containing protein 11A OS=Homo sapiens OX=9606 GN=ZC3H11A PE=1 SV=3
CLUH	Clustered mitochondria protein homolog	-0.0329616	0.119814		O75153	sp|O75153|CLU_HUMAN Clustered mitochondria protein homolog OS=Homo sapiens OX=9606 GN=CLUH PE=1 SV=2
DNAJC13	DnaJ homolog subfamily C member 13	-1.1442	0.57212		O75165	sp|O75165|DJC13_HUMAN DnaJ homolog subfamily C member 13 OS=Homo sapiens OX=9606 GN=DNAJC13 PE=1 SV=5
CNOT3	CCR4-NOT transcription complex subunit 3	-1.03892	0.327495		O75175	sp|O75175|CNOT3_HUMAN CCR4-NOT transcription complex subunit 3 OS=Homo sapiens OX=9606 GN=CNOT3 PE=1 SV=1
DNAJB6	DnaJ homolog subfamily B member 6	0.366679	0.238523		O75190-3;O75190;O75190-2;O75190-4	sp|O75190-3|DNJB6_HUMAN Isoform C of DnaJ homolog subfamily B member 6 OS=Homo sapiens OX=9606 GN=DNAJB6;sp|O75190|DNJB6_HUMAN DnaJ homolog subfamily B member 6 OS=Homo sapiens OX=9606 GN=DNAJB6 PE=1 SV=2;sp|O75190-2|DNJB6_HUMAN Isoform B of DnaJ homolog s
XYLB	Xylulose kinase	2.55359	0.772339		O75191;O75191-2	sp|O75191|XYLB_HUMAN Xylulose kinase OS=Homo sapiens OX=9606 GN=XYLB PE=1 SV=3;sp|O75191-2|XYLB_HUMAN Isoform 2 of Xylulose kinase OS=Homo sapiens OX=9606 GN=XYLB
COQ9	Ubiquinone biosynthesis protein COQ9, mitochondrial	-0.3091	0.178806		O75208;O75208-2	sp|O75208|COQ9_HUMAN Ubiquinone biosynthesis protein COQ9, mitochondrial OS=Homo sapiens OX=9606 GN=COQ9 PE=1 SV=1;sp|O75208-2|COQ9_HUMAN Isoform 2 of Ubiquinone biosynthesis protein COQ9, mitochondrial OS=Homo sapiens OX=9606 GN=COQ9
GGCT	Gamma-glutamylcyclotransferase	0.570053	1.55331	+	O75223	sp|O75223|GGCT_HUMAN Gamma-glutamylcyclotransferase OS=Homo sapiens OX=9606 GN=GGCT PE=1 SV=1
NDUFS7	NADH dehydrogenase [ubiquinone] iron-sulfur protein 7, mitochondrial	-1.81086	1.01097		O75251-2;O75251	sp|O75251-2|NDUS7_HUMAN Isoform 2 of NADH dehydrogenase [ubiquinone] iron-sulfur protein 7, mitochondrial OS=Homo sapiens OX=9606 GN=NDUFS7;sp|O75251|NDUS7_HUMAN NADH dehydrogenase [ubiquinone] iron-sulfur protein 7, mitochondrial OS=Homo sapiens OX=9606 G
NDUFS2	NADH dehydrogenase [ubiquinone] iron-sulfur protein 2, mitochondrial	0.42366	0.532804		O75306-2;O75306	sp|O75306-2|NDUS2_HUMAN Isoform 2 of NADH dehydrogenase [ubiquinone] iron-sulfur protein 2, mitochondrial OS=Homo sapiens OX=9606 GN=NDUFS2;sp|O75306|NDUS2_HUMAN NADH dehydrogenase [ubiquinone] iron-sulfur protein 2, mitochondrial OS=Homo sapiens OX=9606 G
ZPR1	Zinc finger protein ZPR1	-0.975872	2.06664	+	O75312	sp|O75312|ZPR1_HUMAN Zinc finger protein ZPR1 OS=Homo sapiens OX=9606 GN=ZPR1 PE=1 SV=1
GBAS	Protein NipSnap homolog 2	-0.284789	0.559323		O75323;O75323-2	sp|O75323|NIPS2_HUMAN Protein NipSnap homolog 2 OS=Homo sapiens OX=9606 GN=NIPSNAP2 PE=1 SV=1;sp|O75323-2|NIPS2_HUMAN Isoform 2 of Protein NipSnap homolog 2 OS=Homo sapiens OX=9606 GN=NIPSNAP2
PDCD6	Programmed cell death protein 6	0.481775	1.53259		O75340;O75340-2	sp|O75340|PDCD6_HUMAN Programmed cell death protein 6 OS=Homo sapiens OX=9606 GN=PDCD6 PE=1 SV=1;sp|O75340-2|PDCD6_HUMAN Isoform 2 of Programmed cell death protein 6 OS=Homo sapiens OX=9606 GN=PDCD6
TBCA	Tubulin-specific chaperone A	-0.277433	1.59277		O75347;O75347-2	sp|O75347|TBCA_HUMAN Tubulin-specific chaperone A OS=Homo sapiens OX=9606 GN=TBCA PE=1 SV=3;sp|O75347-2|TBCA_HUMAN Isoform 2 of Tubulin-specific chaperone A OS=Homo sapiens OX=9606 GN=TBCA
ATP6V1G1	V-type proton ATPase subunit G 1	-0.335872	0.526633		O75348	sp|O75348|VATG1_HUMAN V-type proton ATPase subunit G 1 OS=Homo sapiens OX=9606 GN=ATP6V1G1 PE=1 SV=3
VPS4B	Vacuolar protein sorting-associated protein 4B	0.669052	1.55093	+	O75351	sp|O75351|VPS4B_HUMAN Vacuolar protein sorting-associated protein 4B OS=Homo sapiens OX=9606 GN=VPS4B PE=1 SV=2
MPDU1	Mannose-P-dolichol utilization defect 1 protein	1.28296	3.18399	+	O75352-2;O75352	sp|O75352-2|MPU1_HUMAN Isoform 2 of Mannose-P-dolichol utilization defect 1 protein OS=Homo sapiens OX=9606 GN=MPDU1;sp|O75352|MPU1_HUMAN Mannose-P-dolichol utilization defect 1 protein OS=Homo sapiens OX=9606 GN=MPDU1 PE=1 SV=2
H2AFY	Core histone macro-H2A.1	0.378651	0.954022		O75367;O75367-3;O75367-2	sp|O75367|H2AY_HUMAN Core histone macro-H2A.1 OS=Homo sapiens OX=9606 GN=MACROH2A1 PE=1 SV=4;sp|O75367-3|H2AY_HUMAN Isoform 3 of Core histone macro-H2A.1 OS=Homo sapiens OX=9606 GN=MACROH2A1;sp|O75367-2|H2AY_HUMAN Isoform 1 of Core histone macro-H2A.1 OS=H
SH3BGRL	SH3 domain-binding glutamic acid-rich-like protein	0.121839	0.0673785		O75368	sp|O75368|SH3L1_HUMAN SH3 domain-binding glutamic acid-rich-like protein OS=Homo sapiens OX=9606 GN=SH3BGRL PE=1 SV=1
FLNB	Filamin-B	0.116884	2.15468		O75369-8	sp|O75369-8|FLNB_HUMAN Isoform 8 of Filamin-B OS=Homo sapiens OX=9606 GN=FLNB
NCOR1	Nuclear receptor corepressor 1	-0.846171	0.836542		O75376;O75376-2	sp|O75376|NCOR1_HUMAN Nuclear receptor corepressor 1 OS=Homo sapiens OX=9606 GN=NCOR1 PE=1 SV=2;sp|O75376-2|NCOR1_HUMAN Isoform 2 of Nuclear receptor corepressor 1 OS=Homo sapiens OX=9606 GN=NCOR1
NDUFS6	NADH dehydrogenase [ubiquinone] iron-sulfur protein 6, mitochondrial	-0.0667979	0.11301		O75380	sp|O75380|NDUS6_HUMAN NADH dehydrogenase [ubiquinone] iron-sulfur protein 6, mitochondrial OS=Homo sapiens OX=9606 GN=NDUFS6 PE=1 SV=1
PEX14	Peroxisomal membrane protein PEX14	-0.784559	1.00911		O75381-2;O75381	sp|O75381-2|PEX14_HUMAN Isoform 2 of Peroxisomal membrane protein PEX14 OS=Homo sapiens OX=9606 GN=PEX14;sp|O75381|PEX14_HUMAN Peroxisomal membrane protein PEX14 OS=Homo sapiens OX=9606 GN=PEX14 PE=1 SV=1
CS	Citrate synthase, mitochondrial	-0.0807119	0.271308		O75390	sp|O75390|CISY_HUMAN Citrate synthase, mitochondrial OS=Homo sapiens OX=9606 GN=CS PE=1 SV=2
SPAG7	Sperm-associated antigen 7	-0.884635	0.563361		O75391	sp|O75391|SPAG7_HUMAN Sperm-associated antigen 7 OS=Homo sapiens OX=9606 GN=SPAG7 PE=1 SV=2
MRPL33	39S ribosomal protein L33, mitochondrial	1.46201	0.990482		O75394	sp|O75394|RM33_HUMAN 39S ribosomal protein L33, mitochondrial OS=Homo sapiens OX=9606 GN=MRPL33 PE=1 SV=1
SEC22B	Vesicle-trafficking protein SEC22b	0.957926	3.94124	+	O75396	sp|O75396|SC22B_HUMAN Vesicle-trafficking protein SEC22b OS=Homo sapiens OX=9606 GN=SEC22B PE=1 SV=4
PRPF40A	Pre-mRNA-processing factor 40 homolog A	-0.0940754	0.176498		O75400-2;O75400;O75400-3	sp|O75400-2|PR40A_HUMAN Isoform 2 of Pre-mRNA-processing factor 40 homolog A OS=Homo sapiens OX=9606 GN=PRPF40A;sp|O75400|PR40A_HUMAN Pre-mRNA-processing factor 40 homolog A OS=Homo sapiens OX=9606 GN=PRPF40A PE=1 SV=2;sp|O75400-3|PR40A_HUMAN Isoform 3 of
TACC1	Transforming acidic coiled-coil-containing protein 1	-0.371963	1.14936		O75410-7;O75410-9;O75410;O75410-2;O75410-3;O75410-10;O75410-5;O75410-4;O75410-6	sp|O75410-7|TACC1_HUMAN Isoform 7 of Transforming acidic coiled-coil-containing protein 1 OS=Homo sapiens OX=9606 GN=TACC1;sp|O75410-9|TACC1_HUMAN Isoform 9 of Transforming acidic coiled-coil-containing protein 1 OS=Homo sapiens OX=9606 GN=TACC1;sp|O75410|
NME6	Nucleoside diphosphate kinase 6	-0.206782	0.207397		O75414	sp|O75414|NDK6_HUMAN Nucleoside diphosphate kinase 6 OS=Homo sapiens OX=9606 GN=NME6 PE=1 SV=3
GIGYF1	PERQ amino acid-rich with GYF domain-containing protein 1	1.39965	1.76413	+	O75420	sp|O75420|GGYF1_HUMAN GRB10-interacting GYF protein 1 OS=Homo sapiens OX=9606 GN=GIGYF1 PE=1 SV=2
MTX2	Metaxin-2	-0.267853	0.0858411		O75431;O75431-2	sp|O75431|MTX2_HUMAN Metaxin-2 OS=Homo sapiens OX=9606 GN=MTX2 PE=1 SV=1;sp|O75431-2|MTX2_HUMAN Isoform 2 of Metaxin-2 OS=Homo sapiens OX=9606 GN=MTX2
VPS26A	Vacuolar protein sorting-associated protein 26A	0.311666	0.699117		O75436;O75436-2	sp|O75436|VP26A_HUMAN Vacuolar protein sorting-associated protein 26A OS=Homo sapiens OX=9606 GN=VPS26A PE=1 SV=2;sp|O75436-2|VP26A_HUMAN Isoform 2 of Vacuolar protein sorting-associated protein 26A OS=Homo sapiens OX=9606 GN=VPS26A
NDUFB1	NADH dehydrogenase [ubiquinone] 1 beta subcomplex subunit 1	0.138225	0.106648		O75438	sp|O75438|NDUB1_HUMAN NADH dehydrogenase [ubiquinone] 1 beta subcomplex subunit 1 OS=Homo sapiens OX=9606 GN=NDUFB1 PE=1 SV=1
PMPCB	Mitochondrial-processing peptidase subunit beta	0.46934	0.907212		O75439	sp|O75439|MPPB_HUMAN Mitochondrial-processing peptidase subunit beta OS=Homo sapiens OX=9606 GN=PMPCB PE=1 SV=2
PSIP1	PC4 and SFRS1-interacting protein	-0.111472	0.130399		O75475;O75475-3;O75475-2	sp|O75475|PSIP1_HUMAN PC4 and SFRS1-interacting protein OS=Homo sapiens OX=9606 GN=PSIP1 PE=1 SV=1;sp|O75475-3|PSIP1_HUMAN Isoform 3 of PC4 and SFRS1-interacting protein OS=Homo sapiens OX=9606 GN=PSIP1;sp|O75475-2|PSIP1_HUMAN Isoform 2 of PC4 and SFRS1-in
ERLIN1	Erlin-1	-0.809538	1.68227	+	O75477	sp|O75477|ERLN1_HUMAN Erlin-1 OS=Homo sapiens OX=9606 GN=ERLIN1 PE=1 SV=2
NDUFS3	NADH dehydrogenase [ubiquinone] iron-sulfur protein 3, mitochondrial	0.30778	0.442832		O75489	sp|O75489|NDUS3_HUMAN NADH dehydrogenase [ubiquinone] iron-sulfur protein 3, mitochondrial OS=Homo sapiens OX=9606 GN=NDUFS3 PE=1 SV=1
SRSF10	Serine/arginine-rich splicing factor 10	-0.616791	1.12159		O75494-5;O75494-4;O75494-6;O75494-3;O75494-2;O75494	sp|O75494-5|SRS10_HUMAN Isoform 5 of Serine/arginine-rich splicing factor 10 OS=Homo sapiens OX=9606 GN=SRSF10;sp|O75494-4|SRS10_HUMAN Isoform 4 of Serine/arginine-rich splicing factor 10 OS=Homo sapiens OX=9606 GN=SRSF10;sp|O75494-6|SRS10_HUMAN Isoform 6
HSBP1	Heat shock factor-binding protein 1	-1.07664	1.74799	+	O75506	sp|O75506|HSBP1_HUMAN Heat shock factor-binding protein 1 OS=Homo sapiens OX=9606 GN=HSBP1 PE=1 SV=1
ECI2	Enoyl-CoA delta isomerase 2, mitochondrial	0.979017	1.97241	+	O75521-2;O75521	sp|O75521-2|ECI2_HUMAN Isoform 2 of Enoyl-CoA delta isomerase 2 OS=Homo sapiens OX=9606 GN=ECI2;sp|O75521|ECI2_HUMAN Enoyl-CoA delta isomerase 2 OS=Homo sapiens OX=9606 GN=ECI2 PE=1 SV=4
EED	Polycomb protein EED	1.66291	1.27232		O75530-3;O75530;O75530-2	sp|O75530-3|EED_HUMAN Isoform 3 of Polycomb protein EED OS=Homo sapiens OX=9606 GN=EED;sp|O75530|EED_HUMAN Polycomb protein EED OS=Homo sapiens OX=9606 GN=EED PE=1 SV=2;sp|O75530-2|EED_HUMAN Isoform 2 of Polycomb protein EED OS=Homo sapiens OX=9606 GN=EED
BANF1	Barrier-to-autointegration factor;Barrier-to-autointegration factor, N-terminally processed	-0.060293	0.0580317		O75531	sp|O75531|BAF_HUMAN Barrier-to-autointegration factor OS=Homo sapiens OX=9606 GN=BANF1 PE=1 SV=1
SF3B1	Splicing factor 3B subunit 1	-0.502714	2.01708	+	O75533	sp|O75533|SF3B1_HUMAN Splicing factor 3B subunit 1 OS=Homo sapiens OX=9606 GN=SF3B1 PE=1 SV=3
CSDE1	Cold shock domain-containing protein E1	-0.789591	2.65924	+	O75534-2;O75534;O75534-3;O75534-4	sp|O75534-2|CSDE1_HUMAN Isoform 2 of Cold shock domain-containing protein E1 OS=Homo sapiens OX=9606 GN=CSDE1;sp|O75534|CSDE1_HUMAN Cold shock domain-containing protein E1 OS=Homo sapiens OX=9606 GN=CSDE1 PE=1 SV=2;sp|O75534-3|CSDE1_HUMAN Isoform 3 of Cold
PRKRA	Interferon-inducible double-stranded RNA-dependent protein kinase activator A	-0.1885	0.165067		O75569;O75569-3;O75569-2	sp|O75569|PRKRA_HUMAN Interferon-inducible double-stranded RNA-dependent protein kinase activator A OS=Homo sapiens OX=9606 GN=PRKRA PE=1 SV=1;sp|O75569-3|PRKRA_HUMAN Isoform 3 of Interferon-inducible double-stranded RNA-dependent protein kinase activator
NPM3	Nucleoplasmin-3	-0.406597	0.545064		O75607	sp|O75607|NPM3_HUMAN Nucleoplasmin-3 OS=Homo sapiens OX=9606 GN=NPM3 PE=1 SV=3
LYPLA1	Acyl-protein thioesterase 1	0.948631	0.882063		O75608-2;O75608	sp|O75608-2|LYPA1_HUMAN Isoform 2 of Acyl-protein thioesterase 1 OS=Homo sapiens OX=9606 GN=LYPLA1;sp|O75608|LYPA1_HUMAN Acyl-protein thioesterase 1 OS=Homo sapiens OX=9606 GN=LYPLA1 PE=1 SV=1
ERAL1	GTPase Era, mitochondrial	-0.212371	0.478142		O75616;O75616-2	sp|O75616|ERAL1_HUMAN GTPase Era, mitochondrial OS=Homo sapiens OX=9606 GN=ERAL1 PE=1 SV=2;sp|O75616-2|ERAL1_HUMAN Isoform HERA-B of GTPase Era, mitochondrial OS=Homo sapiens OX=9606 GN=ERAL1
SNRNP200	U5 small nuclear ribonucleoprotein 200 kDa helicase	-0.639032	2.73766	+	O75643	sp|O75643|U520_HUMAN U5 small nuclear ribonucleoprotein 200 kDa helicase OS=Homo sapiens OX=9606 GN=SNRNP200 PE=1 SV=2
TIPRL	TIP41-like protein	0.207668	0.17864		O75663;O75663-2	sp|O75663|TIPRL_HUMAN TIP41-like protein OS=Homo sapiens OX=9606 GN=TIPRL PE=1 SV=2;sp|O75663-2|TIPRL_HUMAN Isoform 2 of TIP41-like protein OS=Homo sapiens OX=9606 GN=TIPRL
TOM1L1	TOM1-like protein 1	0.977793	0.81431		O75674;O75674-2;O75674-3	sp|O75674|TM1L1_HUMAN TOM1-like protein 1 OS=Homo sapiens OX=9606 GN=TOM1L1 PE=1 SV=2;sp|O75674-2|TM1L1_HUMAN Isoform 2 of TOM1-like protein 1 OS=Homo sapiens OX=9606 GN=TOM1L1;sp|O75674-3|TM1L1_HUMAN Isoform 3 of TOM1-like protein 1 OS=Homo sapiens OX=960
PPM1B	Protein phosphatase 1B	-1.26934	0.969756		O75688;O75688-4;O75688-2;O75688-3;O75688-5	sp|O75688|PPM1B_HUMAN Protein phosphatase 1B OS=Homo sapiens OX=9606 GN=PPM1B PE=1 SV=1;sp|O75688-4|PPM1B_HUMAN Isoform 4 of Protein phosphatase 1B OS=Homo sapiens OX=9606 GN=PPM1B;sp|O75688-2|PPM1B_HUMAN Isoform Beta-2 of Protein phosphatase 1B OS=Homo sa
UTP20	Small subunit processome component 20 homolog	-0.591643	1.08338		O75691	sp|O75691|UTP20_HUMAN Small subunit processome component 20 homolog OS=Homo sapiens OX=9606 GN=UTP20 PE=1 SV=3
NUP155	Nuclear pore complex protein Nup155	-0.58891	0.730343		O75694;O75694-2	sp|O75694|NU155_HUMAN Nuclear pore complex protein Nup155 OS=Homo sapiens OX=9606 GN=NUP155 PE=1 SV=1;sp|O75694-2|NU155_HUMAN Isoform 2 of Nuclear pore complex protein Nup155 OS=Homo sapiens OX=9606 GN=NUP155
RP2	Protein XRP2	1.73033	5.85464	+	O75695	sp|O75695|XRP2_HUMAN Protein XRP2 OS=Homo sapiens OX=9606 GN=RP2 PE=1 SV=4
WDHD1	WD repeat and HMG-box DNA-binding protein 1	-2.63092	4.00632	+	O75717;O75717-2	sp|O75717|WDHD1_HUMAN WD repeat and HMG-box DNA-binding protein 1 OS=Homo sapiens OX=9606 GN=WDHD1 PE=1 SV=1;sp|O75717-2|WDHD1_HUMAN Isoform 2 of WD repeat and HMG-box DNA-binding protein 1 OS=Homo sapiens OX=9606 GN=WDHD1
CRTAP	Cartilage-associated protein	-1.26831	0.476819		O75718	sp|O75718|CRTAP_HUMAN Cartilage-associated protein OS=Homo sapiens OX=9606 GN=CRTAP PE=1 SV=1
SLC25A12	Calcium-binding mitochondrial carrier protein Aralar1	2.14065	1.43145	+	O75746;O75746-2	sp|O75746|CMC1_HUMAN Calcium-binding mitochondrial carrier protein Aralar1 OS=Homo sapiens OX=9606 GN=SLC25A12 PE=1 SV=2;sp|O75746-2|CMC1_HUMAN Isoform 2 of Calcium-binding mitochondrial carrier protein Aralar1 OS=Homo sapiens OX=9606 GN=SLC25A12
ATP6AP2	Renin receptor	0.584996	0.327883		O75787-2;O75787	sp|O75787-2|RENR_HUMAN Isoform 2 of Renin receptor OS=Homo sapiens OX=9606 GN=ATP6AP2;sp|O75787|RENR_HUMAN Renin receptor OS=Homo sapiens OX=9606 GN=ATP6AP2 PE=1 SV=2
RNASEH2A	Ribonuclease H2 subunit A	0.498706	0.419345		O75792	sp|O75792|RNH2A_HUMAN Ribonuclease H2 subunit A OS=Homo sapiens OX=9606 GN=RNASEH2A PE=1 SV=2
CDC123	Cell division cycle protein 123 homolog	-1.22308	1.99439	+	O75794	sp|O75794|CD123_HUMAN Cell division cycle protein 123 homolog OS=Homo sapiens OX=9606 GN=CDC123 PE=1 SV=1
POP7	Ribonuclease P protein subunit p20	-0.691689	1.95845	+	O75817	sp|O75817|POP7_HUMAN Ribonuclease P protein subunit p20 OS=Homo sapiens OX=9606 GN=POP7 PE=1 SV=2
RPP40	Ribonuclease P protein subunit p40	0.469499	0.246951		O75818-2;O75818	sp|O75818-2|RPP40_HUMAN Isoform 2 of Ribonuclease P protein subunit p40 OS=Homo sapiens OX=9606 GN=RPP40;sp|O75818|RPP40_HUMAN Ribonuclease P protein subunit p40 OS=Homo sapiens OX=9606 GN=RPP40 PE=1 SV=3
EIF3G	Eukaryotic translation initiation factor 3 subunit G	-0.102927	0.420744		O75821	sp|O75821|EIF3G_HUMAN Eukaryotic translation initiation factor 3 subunit G OS=Homo sapiens OX=9606 GN=EIF3G PE=1 SV=2
EIF3J	Eukaryotic translation initiation factor 3 subunit J	-0.552556	2.06257	+	O75822;O75822-2;O75822-3	sp|O75822|EIF3J_HUMAN Eukaryotic translation initiation factor 3 subunit J OS=Homo sapiens OX=9606 GN=EIF3J PE=1 SV=2;sp|O75822-2|EIF3J_HUMAN Isoform 2 of Eukaryotic translation initiation factor 3 subunit J OS=Homo sapiens OX=9606 GN=EIF3J;sp|O75822-3|EIF
CBR3	Carbonyl reductase [NADPH] 3	-0.230239	0.302789		O75828	sp|O75828|CBR3_HUMAN Carbonyl reductase [NADPH] 3 OS=Homo sapiens OX=9606 GN=CBR3 PE=1 SV=3
PSMD10	26S proteasome non-ATPase regulatory subunit 10	-0.349908	1.98989		O75832;O75832-2	sp|O75832|PSD10_HUMAN 26S proteasome non-ATPase regulatory subunit 10 OS=Homo sapiens OX=9606 GN=PSMD10 PE=1 SV=1;sp|O75832-2|PSD10_HUMAN Isoform 2 of 26S proteasome non-ATPase regulatory subunit 10 OS=Homo sapiens OX=9606 GN=PSMD10
AP1G2	AP-1 complex subunit gamma-like 2	0.577982	0.702888		O75843	sp|O75843|AP1G2_HUMAN AP-1 complex subunit gamma-like 2 OS=Homo sapiens OX=9606 GN=AP1G2 PE=1 SV=1
ZMPSTE24	CAAX prenyl protease 1 homolog	-0.0658981	0.0771605		O75844	sp|O75844|FACE1_HUMAN CAAX prenyl protease 1 homolog OS=Homo sapiens OX=9606 GN=ZMPSTE24 PE=1 SV=2
IDH1	Isocitrate dehydrogenase [NADP] cytoplasmic	0.360086	1.80563		O75874	sp|O75874|IDHC_HUMAN Isocitrate dehydrogenase [NADP] cytoplasmic OS=Homo sapiens OX=9606 GN=IDH1 PE=1 SV=2
GATB	Glutamyl-tRNA(Gln) amidotransferase subunit B, mitochondrial	-1.57873	2.083	+	O75879	sp|O75879|GATB_HUMAN Glutamyl-tRNA(Gln) amidotransferase subunit B, mitochondrial OS=Homo sapiens OX=9606 GN=GATB PE=1 SV=1
SCO1	Protein SCO1 homolog, mitochondrial	-0.0997309	0.147774		O75880	sp|O75880|SCO1_HUMAN Protein SCO1 homolog, mitochondrial OS=Homo sapiens OX=9606 GN=SCO1 PE=1 SV=1
RBBP9	Putative hydrolase RBBP9	-0.703453	0.824322		O75884;O75884-2	sp|O75884|RBBP9_HUMAN Serine hydrolase RBBP9 OS=Homo sapiens OX=9606 GN=RBBP9 PE=1 SV=2;sp|O75884-2|RBBP9_HUMAN Isoform 2 of Serine hydrolase RBBP9 OS=Homo sapiens OX=9606 GN=RBBP9
STAM2	Signal transducing adapter molecule 2	1.2351	1.04091		O75886;O75886-2	sp|O75886|STAM2_HUMAN Signal transducing adapter molecule 2 OS=Homo sapiens OX=9606 GN=STAM2 PE=1 SV=1;sp|O75886-2|STAM2_HUMAN Isoform 2 of Signal transducing adapter molecule 2 OS=Homo sapiens OX=9606 GN=STAM2
DGAT1	Diacylglycerol O-acyltransferase 1	-0.473951	2.28361		O75907	sp|O75907|DGAT1_HUMAN Diacylglycerol O-acyltransferase 1 OS=Homo sapiens OX=9606 GN=DGAT1 PE=1 SV=2
CCNK	Cyclin-K	-0.526958	0.242908		O75909;O75909-4;O75909-1;O75909-2	sp|O75909|CCNK_HUMAN Cyclin-K OS=Homo sapiens OX=9606 GN=CCNK PE=1 SV=2;sp|O75909-4|CCNK_HUMAN Isoform 4 of Cyclin-K OS=Homo sapiens OX=9606 GN=CCNK;sp|O75909-1|CCNK_HUMAN Isoform 3 of Cyclin-K OS=Homo sapiens OX=9606 GN=CCNK;sp|O75909-2|CCNK_HUMAN Isoform
DHRS3	Short-chain dehydrogenase/reductase 3	1.74578	1.45148	+	O75911	sp|O75911|DHRS3_HUMAN Short-chain dehydrogenase/reductase 3 OS=Homo sapiens OX=9606 GN=DHRS3 PE=1 SV=2
ARL6IP5	PRA1 family protein 3	0.0348497	0.0328275		O75915	sp|O75915|PRAF3_HUMAN PRA1 family protein 3 OS=Homo sapiens OX=9606 GN=ARL6IP5 PE=1 SV=1
BCAS2	Pre-mRNA-splicing factor SPF27	-1.41335	2.67617	+	O75934	sp|O75934|SPF27_HUMAN Pre-mRNA-splicing factor SPF27 OS=Homo sapiens OX=9606 GN=BCAS2 PE=1 SV=1
DCTN3	Dynactin subunit 3	-1.96429	2.02526	+	O75935;O75935-3;O75935-2	sp|O75935|DCTN3_HUMAN Dynactin subunit 3 OS=Homo sapiens OX=9606 GN=DCTN3 PE=1 SV=1;sp|O75935-3|DCTN3_HUMAN Isoform 3 of Dynactin subunit 3 OS=Homo sapiens OX=9606 GN=DCTN3;sp|O75935-2|DCTN3_HUMAN Isoform 2 of Dynactin subunit 3 OS=Homo sapiens OX=9606 GN=
DNAJC8	DnaJ homolog subfamily C member 8	-0.15959	0.207883		O75937	sp|O75937|DNJC8_HUMAN DnaJ homolog subfamily C member 8 OS=Homo sapiens OX=9606 GN=DNAJC8 PE=1 SV=2
SMNDC1	Survival of motor neuron-related-splicing factor 30	-0.92906	3.93237	+	O75940	sp|O75940|SPF30_HUMAN Survival of motor neuron-related-splicing factor 30 OS=Homo sapiens OX=9606 GN=SMNDC1 PE=1 SV=1
ATP5H	ATP synthase subunit d, mitochondrial	0.353996	0.750397		O75947;O75947-2	sp|O75947|ATP5H_HUMAN ATP synthase subunit d, mitochondrial OS=Homo sapiens OX=9606 GN=ATP5PD PE=1 SV=3;sp|O75947-2|ATP5H_HUMAN Isoform 2 of ATP synthase subunit d, mitochondrial OS=Homo sapiens OX=9606 GN=ATP5PD
FLOT1	Flotillin-1	-0.114048	0.230131		O75955;O75955-2	sp|O75955|FLOT1_HUMAN Flotillin-1 OS=Homo sapiens OX=9606 GN=FLOT1 PE=1 SV=3;sp|O75955-2|FLOT1_HUMAN Isoform 2 of Flotillin-1 OS=Homo sapiens OX=9606 GN=FLOT1
TRIO	Triple functional domain protein	-1.05546	0.58037		O75962-5;O75962-2;O75962-4;O75962	sp|O75962-5|TRIO_HUMAN Isoform 5 of Triple functional domain protein OS=Homo sapiens OX=9606 GN=TRIO;sp|O75962-2|TRIO_HUMAN Isoform 2 of Triple functional domain protein OS=Homo sapiens OX=9606 GN=TRIO;sp|O75962-4|TRIO_HUMAN Isoform 4 of Triple functional
ATP5L	ATP synthase subunit g, mitochondrial	2.43681	1.9098	+	O75964	sp|O75964|ATP5L_HUMAN ATP synthase subunit g, mitochondrial OS=Homo sapiens OX=9606 GN=ATP5MG PE=1 SV=3
MPDZ	Multiple PDZ domain protein	0.103116	0.0601352		O75970-5;O75970-3;O75970-2;O75970	sp|O75970-5|MPDZ_HUMAN Isoform 4 of Multiple PDZ domain protein OS=Homo sapiens OX=9606 GN=MPDZ;sp|O75970-3|MPDZ_HUMAN Isoform 3 of Multiple PDZ domain protein OS=Homo sapiens OX=9606 GN=MPDZ;sp|O75970-2|MPDZ_HUMAN Isoform 2 of Multiple PDZ domain protein
CPD	Carboxypeptidase D	0.182805	0.36685		O75976;O75976-2	sp|O75976|CBPD_HUMAN Carboxypeptidase D OS=Homo sapiens OX=9606 GN=CPD PE=1 SV=2;sp|O75976-2|CBPD_HUMAN Isoform 2 of Carboxypeptidase D OS=Homo sapiens OX=9606 GN=CPD
GLRX3	Glutaredoxin-3	-0.18787	0.71494		O76003	sp|O76003|GLRX3_HUMAN Glutaredoxin-3 OS=Homo sapiens OX=9606 GN=GLRX3 PE=1 SV=2
RSL1D1	Ribosomal L1 domain-containing protein 1	0.721445	2.40119	+	O76021	sp|O76021|RL1D1_HUMAN Ribosomal L1 domain-containing protein 1 OS=Homo sapiens OX=9606 GN=RSL1D1 PE=1 SV=3
WFS1	Wolframin	0.164051	0.156293		O76024	sp|O76024|WFS1_HUMAN Wolframin OS=Homo sapiens OX=9606 GN=WFS1 PE=1 SV=2
CLPX	ATP-dependent Clp protease ATP-binding subunit clpX-like, mitochondrial	-0.825555	1.7854	+	O76031	sp|O76031|CLPX_HUMAN ATP-dependent Clp protease ATP-binding subunit clpX-like, mitochondrial OS=Homo sapiens OX=9606 GN=CLPX PE=1 SV=2
CIAO1	Probable cytosolic iron-sulfur protein assembly protein CIAO1	0.410712	0.160195		O76071	sp|O76071|CIAO1_HUMAN Probable cytosolic iron-sulfur protein assembly protein CIAO1 OS=Homo sapiens OX=9606 GN=CIAO1 PE=1 SV=1
SRP72	Signal recognition particle subunit SRP72	0.749077	1.91531	+	O76094;O76094-2	sp|O76094|SRP72_HUMAN Signal recognition particle subunit SRP72 OS=Homo sapiens OX=9606 GN=SRP72 PE=1 SV=3;sp|O76094-2|SRP72_HUMAN Isoform 2 of Signal recognition particle subunit SRP72 OS=Homo sapiens OX=9606 GN=SRP72
DDAH1	N(G),N(G)-dimethylarginine dimethylaminohydrolase 1	2.89989	1.89221	+	O94760;O94760-2	sp|O94760|DDAH1_HUMAN N(G),N(G)-dimethylarginine dimethylaminohydrolase 1 OS=Homo sapiens OX=9606 GN=DDAH1 PE=1 SV=3;sp|O94760-2|DDAH1_HUMAN Isoform 2 of N(G),N(G)-dimethylarginine dimethylaminohydrolase 1 OS=Homo sapiens OX=9606 GN=DDAH1
RECQL5	ATP-dependent DNA helicase Q5	-3.85818	2.21148	+	O94762-4;O94762	sp|O94762-4|RECQ5_HUMAN Isoform 4 of ATP-dependent DNA helicase Q5 OS=Homo sapiens OX=9606 GN=RECQL5;sp|O94762|RECQ5_HUMAN ATP-dependent DNA helicase Q5 OS=Homo sapiens OX=9606 GN=RECQL5 PE=1 SV=2
URI1	Unconventional prefoldin RPB5 interactor 1	0.0517988	0.0366532		O94763;O94763-2;O94763-3;O94763-4	sp|O94763|RMP_HUMAN Unconventional prefoldin RPB5 interactor 1 OS=Homo sapiens OX=9606 GN=URI1 PE=1 SV=3;sp|O94763-2|RMP_HUMAN Isoform 2 of Unconventional prefoldin RPB5 interactor 1 OS=Homo sapiens OX=9606 GN=URI1;sp|O94763-3|RMP_HUMAN Isoform 3 of Unconv
B3GAT3	Galactosylgalactosylxylosylprotein 3-beta-glucuronosyltransferase 3	-0.752182	0.372922		O94766-2;O94766	sp|O94766-2|B3GA3_HUMAN Isoform 2 of Galactosylgalactosylxylosylprotein 3-beta-glucuronosyltransferase 3 OS=Homo sapiens OX=9606 GN=B3GAT3;sp|O94766|B3GA3_HUMAN Galactosylgalactosylxylosylprotein 3-beta-glucuronosyltransferase 3 OS=Homo sapiens OX=9606 GN=
MTA2	Metastasis-associated protein MTA2	-0.772618	1.09879		O94776	sp|O94776|MTA2_HUMAN Metastasis-associated protein MTA2 OS=Homo sapiens OX=9606 GN=MTA2 PE=1 SV=1
STK10	Serine/threonine-protein kinase 10	-0.716	0.861634		O94804	sp|O94804|STK10_HUMAN Serine/threonine-protein kinase 10 OS=Homo sapiens OX=9606 GN=STK10 PE=1 SV=1
LTN1	E3 ubiquitin-protein ligase listerin	-0.810198	0.703741		O94822-3;O94822	sp|O94822-3|LTN1_HUMAN Isoform 3 of E3 ubiquitin-protein ligase listerin OS=Homo sapiens OX=9606 GN=LTN1;sp|O94822|LTN1_HUMAN E3 ubiquitin-protein ligase listerin OS=Homo sapiens OX=9606 GN=LTN1 PE=1 SV=6
TOMM70A	Mitochondrial import receptor subunit TOM70	-0.131343	0.510747		O94826	sp|O94826|TOM70_HUMAN Mitochondrial import receptor subunit TOM70 OS=Homo sapiens OX=9606 GN=TOMM70 PE=1 SV=1
DDHD2	Phospholipase DDHD2	-0.0575515	0.0795569		O94830	sp|O94830|DDHD2_HUMAN Phospholipase DDHD2 OS=Homo sapiens OX=9606 GN=DDHD2 PE=1 SV=2
TOX4;TOX;TOX3	TOX high mobility group box family member 4;Thymocyte selection-associated high mobility group box protein TOX;TOX high mobility group box family member 3	-0.52036	0.856276		O94842-3;O94842-2;O94842;O94900;O15405-2;O15405	sp|O94842-3|TOX4_HUMAN Isoform 3 of TOX high mobility group box family member 4 OS=Homo sapiens OX=9606 GN=TOX4;sp|O94842-2|TOX4_HUMAN Isoform 2 of TOX high mobility group box family member 4 OS=Homo sapiens OX=9606 GN=TOX4;sp|O94842|TOX4_HUMAN TOX high mo
SEC24D	Protein transport protein Sec24D	-1.17157	1.56216	+	O94855;O94855-2	sp|O94855|SC24D_HUMAN Protein transport protein Sec24D OS=Homo sapiens OX=9606 GN=SEC24D PE=1 SV=2;sp|O94855-2|SC24D_HUMAN Isoform 2 of Protein transport protein Sec24D OS=Homo sapiens OX=9606 GN=SEC24D
SUPT7L	STAGA complex 65 subunit gamma	0.364276	0.915594		O94864-2;O94864	sp|O94864-2|ST65G_HUMAN Isoform 2 of STAGA complex 65 subunit gamma OS=Homo sapiens OX=9606 GN=SUPT7L;sp|O94864|ST65G_HUMAN STAGA complex 65 subunit gamma OS=Homo sapiens OX=9606 GN=SUPT7L PE=1 SV=1
UFL1	E3 UFM1-protein ligase 1	-0.367133	0.599757		O94874;O94874-2;O94874-3	sp|O94874|UFL1_HUMAN E3 UFM1-protein ligase 1 OS=Homo sapiens OX=9606 GN=UFL1 PE=1 SV=2;sp|O94874-2|UFL1_HUMAN Isoform 2 of E3 UFM1-protein ligase 1 OS=Homo sapiens OX=9606 GN=UFL1;sp|O94874-3|UFL1_HUMAN Isoform 3 of E3 UFM1-protein ligase 1 OS=Homo sapien
PHF14	PHD finger protein 14	0.0370779	0.030483		O94880-2;O94880	sp|O94880-2|PHF14_HUMAN Isoform 2 of PHD finger protein 14 OS=Homo sapiens OX=9606 GN=PHF14;sp|O94880|PHF14_HUMAN PHD finger protein 14 OS=Homo sapiens OX=9606 GN=PHF14 PE=1 SV=2
UBXN7	UBX domain-containing protein 7	0.295001	0.363644		O94888	sp|O94888|UBXN7_HUMAN UBX domain-containing protein 7 OS=Homo sapiens OX=9606 GN=UBXN7 PE=1 SV=2
SUN1	SUN domain-containing protein 1	-0.123563	0.0388066		O94901-9;O94901-5;O94901-8;O94901;O94901-6	sp|O94901-9|SUN1_HUMAN Isoform 9 of SUN domain-containing protein 1 OS=Homo sapiens OX=9606 GN=SUN1;sp|O94901-5|SUN1_HUMAN Isoform 5 of SUN domain-containing protein 1 OS=Homo sapiens OX=9606 GN=SUN1;sp|O94901-8|SUN1_HUMAN Isoform 8 of SUN domain-containin
PROSC	Proline synthase co-transcribed bacterial homolog protein	-0.123135	0.296123		O94903	sp|O94903|PLPHP_HUMAN Pyridoxal phosphate homeostasis protein OS=Homo sapiens OX=9606 GN=PLPBP PE=1 SV=1
ERLIN2	Erlin-2	0.258839	0.686889		O94905	sp|O94905|ERLN2_HUMAN Erlin-2 OS=Homo sapiens OX=9606 GN=ERLIN2 PE=1 SV=1
PRPF6	Pre-mRNA-processing factor 6	-0.131287	0.238814		O94906;O94906-2	sp|O94906|PRP6_HUMAN Pre-mRNA-processing factor 6 OS=Homo sapiens OX=9606 GN=PRPF6 PE=1 SV=1;sp|O94906-2|PRP6_HUMAN Isoform 2 of Pre-mRNA-processing factor 6 OS=Homo sapiens OX=9606 GN=PRPF6
DKK1;DKK2	Dickkopf-related protein 1;Dickkopf-related protein 2	-0.300128	0.437508		O94907;Q9UBU2	sp|O94907|DKK1_HUMAN Dickkopf-related protein 1 OS=Homo sapiens OX=9606 GN=DKK1 PE=1 SV=1;sp|Q9UBU2|DKK2_HUMAN Dickkopf-related protein 2 OS=Homo sapiens OX=9606 GN=DKK2 PE=1 SV=1
PCF11	Pre-mRNA cleavage complex 2 protein Pcf11	-0.121616	0.123411		O94913	sp|O94913|PCF11_HUMAN Pre-mRNA cleavage complex 2 protein Pcf11 OS=Homo sapiens OX=9606 GN=PCF11 PE=1 SV=3
ENDOD1	Endonuclease domain-containing 1 protein	2.10068	1.63583	+	O94919	sp|O94919|ENDD1_HUMAN Endonuclease domain-containing 1 protein OS=Homo sapiens OX=9606 GN=ENDOD1 PE=1 SV=2
GLS	Glutaminase kidney isoform, mitochondrial	-1.06787	2.3323	+	O94925-3	sp|O94925-3|GLSK_HUMAN Isoform 3 of Glutaminase kidney isoform, mitochondrial OS=Homo sapiens OX=9606 GN=GLS
HAUS5	HAUS augmin-like complex subunit 5	0.0188015	0.0111217		O94927	sp|O94927|HAUS5_HUMAN HAUS augmin-like complex subunit 5 OS=Homo sapiens OX=9606 GN=HAUS5 PE=1 SV=2
FBXO21	F-box only protein 21	-0.0976443	0.12336		O94952-1;O94952	sp|O94952-1|FBX21_HUMAN Isoform 2 of F-box only protein 21 OS=Homo sapiens OX=9606 GN=FBXO21;sp|O94952|FBX21_HUMAN F-box only protein 21 OS=Homo sapiens OX=9606 GN=FBXO21 PE=2 SV=2
USP19	Ubiquitin carboxyl-terminal hydrolase 19	-0.535305	0.540151		O94966-7;O94966-6;O94966-5;O94966-2;O94966-4;O94966-3;O94966	sp|O94966-7|UBP19_HUMAN Isoform 7 of Ubiquitin carboxyl-terminal hydrolase 19 OS=Homo sapiens OX=9606 GN=USP19;sp|O94966-6|UBP19_HUMAN Isoform 6 of Ubiquitin carboxyl-terminal hydrolase 19 OS=Homo sapiens OX=9606 GN=USP19;sp|O94966-5|UBP19_HUMAN Isoform 5
AP2A2	AP-2 complex subunit alpha-2	0.154949	0.38024		O94973-2;O94973;O94973-3	sp|O94973-2|AP2A2_HUMAN Isoform 2 of AP-2 complex subunit alpha-2 OS=Homo sapiens OX=9606 GN=AP2A2;sp|O94973|AP2A2_HUMAN AP-2 complex subunit alpha-2 OS=Homo sapiens OX=9606 GN=AP2A2 PE=1 SV=2;sp|O94973-3|AP2A2_HUMAN Isoform 3 of AP-2 complex subunit alpha
SEC31A	Protein transport protein Sec31A	0.53642	0.557952		O94979-3;O94979-9;O94979-2;O94979;O94979-8;O94979-6;O94979-10;O94979-4;O94979-7;O94979-5	sp|O94979-3|SC31A_HUMAN Isoform 3 of Protein transport protein Sec31A OS=Homo sapiens OX=9606 GN=SEC31A;sp|O94979-9|SC31A_HUMAN Isoform 9 of Protein transport protein Sec31A OS=Homo sapiens OX=9606 GN=SEC31A;sp|O94979-2|SC31A_HUMAN Isoform 2 of Protein tra
HEXIM1	Protein HEXIM1	-1.18878	1.10889		O94992	sp|O94992|HEXI1_HUMAN Protein HEXIM1 OS=Homo sapiens OX=9606 GN=HEXIM1 PE=1 SV=1
TJP3	Tight junction protein ZO-3	0.247662	0.346587		O95049-5;O95049;O95049-4;O95049-3	sp|O95049-5|ZO3_HUMAN Isoform 6 of Tight junction protein ZO-3 OS=Homo sapiens OX=9606 GN=TJP3;sp|O95049|ZO3_HUMAN Tight junction protein ZO-3 OS=Homo sapiens OX=9606 GN=TJP3 PE=1 SV=3;sp|O95049-4|ZO3_HUMAN Isoform 4 of Tight junction protein ZO-3 OS=Homo
CCNB2	G2/mitotic-specific cyclin-B2	-1.33547	1.61286	+	O95067	sp|O95067|CCNB2_HUMAN G2/mitotic-specific cyclin-B2 OS=Homo sapiens OX=9606 GN=CCNB2 PE=1 SV=1
YIF1A	Protein YIF1A	0.326466	0.152336		O95070	sp|O95070|YIF1A_HUMAN Protein YIF1A OS=Homo sapiens OX=9606 GN=YIF1A PE=1 SV=2
UBR5	E3 ubiquitin-protein ligase UBR5	1.42904	0.792044		O95071-2;O95071	sp|O95071-2|UBR5_HUMAN Isoform 2 of E3 ubiquitin-protein ligase UBR5 OS=Homo sapiens OX=9606 GN=UBR5;sp|O95071|UBR5_HUMAN E3 ubiquitin-protein ligase UBR5 OS=Homo sapiens OX=9606 GN=UBR5 PE=1 SV=2
SCAF4	Splicing factor, arginine/serine-rich 15	-0.0708544	0.072788		O95104-2;O95104;O95104-3	sp|O95104-2|SCAF4_HUMAN Isoform 2 of SR-related and CTD-associated factor 4 OS=Homo sapiens OX=9606 GN=SCAF4;sp|O95104|SCAF4_HUMAN SR-related and CTD-associated factor 4 OS=Homo sapiens OX=9606 GN=SCAF4 PE=1 SV=3;sp|O95104-3|SCAF4_HUMAN Isoform 3 of SR-rel
NDUFB6	NADH dehydrogenase [ubiquinone] 1 beta subcomplex subunit 6	1.20087	1.08968		O95139;O95139-2	sp|O95139|NDUB6_HUMAN NADH dehydrogenase [ubiquinone] 1 beta subcomplex subunit 6 OS=Homo sapiens OX=9606 GN=NDUFB6 PE=1 SV=3;sp|O95139-2|NDUB6_HUMAN Isoform 2 of NADH dehydrogenase [ubiquinone] 1 beta subcomplex subunit 6 OS=Homo sapiens OX=9606 GN=NDUFB6
MFN2	Mitofusin-2	-1.28397	0.3609		O95140	sp|O95140|MFN2_HUMAN Mitofusin-2 OS=Homo sapiens OX=9606 GN=MFN2 PE=1 SV=3
UBE4B	Ubiquitin conjugation factor E4 B	-0.466267	0.235929		O95155-2;O95155;O95155-4;O95155-3	sp|O95155-2|UBE4B_HUMAN Isoform 2 of Ubiquitin conjugation factor E4 B OS=Homo sapiens OX=9606 GN=UBE4B;sp|O95155|UBE4B_HUMAN Ubiquitin conjugation factor E4 B OS=Homo sapiens OX=9606 GN=UBE4B PE=1 SV=1;sp|O95155-4|UBE4B_HUMAN Isoform 4 of Ubiquitin conjug
ZFPL1	Zinc finger protein-like 1	-0.146092	0.400499		O95159	sp|O95159|ZFPL1_HUMAN Zinc finger protein-like 1 OS=Homo sapiens OX=9606 GN=ZFPL1 PE=1 SV=2
IKBKAP	Elongator complex protein 1	-2.23366	1.3581	+	O95163	sp|O95163|ELP1_HUMAN Elongator complex protein 1 OS=Homo sapiens OX=9606 GN=ELP1 PE=1 SV=3
NDUFA3	NADH dehydrogenase [ubiquinone] 1 alpha subcomplex subunit 3	-0.117207	0.89982		O95167	sp|O95167|NDUA3_HUMAN NADH dehydrogenase [ubiquinone] 1 alpha subcomplex subunit 3 OS=Homo sapiens OX=9606 GN=NDUFA3 PE=1 SV=1
NDUFB4	NADH dehydrogenase [ubiquinone] 1 beta subcomplex subunit 4	-0.235642	0.652367		O95168-2;O95168	sp|O95168-2|NDUB4_HUMAN Isoform 2 of NADH dehydrogenase [ubiquinone] 1 beta subcomplex subunit 4 OS=Homo sapiens OX=9606 GN=NDUFB4;sp|O95168|NDUB4_HUMAN NADH dehydrogenase [ubiquinone] 1 beta subcomplex subunit 4 OS=Homo sapiens OX=9606 GN=NDUFB4 PE=1 SV=3
NDUFA7	NADH dehydrogenase [ubiquinone] 1 alpha subcomplex subunit 7	0.628038	0.713945		O95182	sp|O95182|NDUA7_HUMAN NADH dehydrogenase [ubiquinone] 1 alpha subcomplex subunit 7 OS=Homo sapiens OX=9606 GN=NDUFA7 PE=1 SV=3
RTN3	Reticulon-3	-0.379356	0.211156		O95197-3;O95197-6;O95197-5;O95197-4;O95197-7;O95197-2;O95197	sp|O95197-3|RTN3_HUMAN Isoform 3 of Reticulon-3 OS=Homo sapiens OX=9606 GN=RTN3;sp|O95197-6|RTN3_HUMAN Isoform 6 of Reticulon-3 OS=Homo sapiens OX=9606 GN=RTN3;sp|O95197-5|RTN3_HUMAN Isoform 5 of Reticulon-3 OS=Homo sapiens OX=9606 GN=RTN3;sp|O95197-4|RTN3
LETM1	LETM1 and EF-hand domain-containing protein 1, mitochondrial	0.183712	0.418771		O95202	sp|O95202|LETM1_HUMAN Mitochondrial proton/calcium exchanger protein OS=Homo sapiens OX=9606 GN=LETM1 PE=1 SV=1
ZRANB2	Zinc finger Ran-binding domain-containing protein 2	-0.383813	0.626332		O95218-2;O95218	sp|O95218-2|ZRAB2_HUMAN Isoform 2 of Zinc finger Ran-binding domain-containing protein 2 OS=Homo sapiens OX=9606 GN=ZRANB2;sp|O95218|ZRAB2_HUMAN Zinc finger Ran-binding domain-containing protein 2 OS=Homo sapiens OX=9606 GN=ZRANB2 PE=1 SV=2
SNX4	Sorting nexin-4	-0.414368	0.396132		O95219;O95219-2	sp|O95219|SNX4_HUMAN Sorting nexin-4 OS=Homo sapiens OX=9606 GN=SNX4 PE=1 SV=1;sp|O95219-2|SNX4_HUMAN Isoform 2 of Sorting nexin-4 OS=Homo sapiens OX=9606 GN=SNX4
LUC7L3	Luc7-like protein 3	-0.379108	0.589703		O95232	sp|O95232|LC7L3_HUMAN Luc7-like protein 3 OS=Homo sapiens OX=9606 GN=LUC7L3 PE=1 SV=2
KIF20A	Kinesin-like protein KIF20A	-1.36783	1.90616	+	O95235;O95235-2	sp|O95235|KI20A_HUMAN Kinesin-like protein KIF20A OS=Homo sapiens OX=9606 GN=KIF20A PE=1 SV=1;sp|O95235-2|KI20A_HUMAN Isoform 2 of Kinesin-like protein KIF20A OS=Homo sapiens OX=9606 GN=KIF20A
KIF4A	Chromosome-associated kinesin KIF4A	-0.939916	1.55826	+	O95239;O95239-2	sp|O95239|KIF4A_HUMAN Chromosome-associated kinesin KIF4A OS=Homo sapiens OX=9606 GN=KIF4A PE=1 SV=3;sp|O95239-2|KIF4A_HUMAN Isoform 2 of Chromosome-associated kinesin KIF4A OS=Homo sapiens OX=9606 GN=KIF4A
GOSR1	Golgi SNAP receptor complex member 1	-1.23152	3.14259	+	O95249;O95249-2	sp|O95249|GOSR1_HUMAN Golgi SNAP receptor complex member 1 OS=Homo sapiens OX=9606 GN=GOSR1 PE=1 SV=1;sp|O95249-2|GOSR1_HUMAN Isoform 2 of Golgi SNAP receptor complex member 1 OS=Homo sapiens OX=9606 GN=GOSR1
KAT7	Histone acetyltransferase KAT7	0.517983	0.464095		O95251-2;O95251-4;O95251;O95251-3;O95251-5	sp|O95251-2|KAT7_HUMAN Isoform 2 of Histone acetyltransferase KAT7 OS=Homo sapiens OX=9606 GN=KAT7;sp|O95251-4|KAT7_HUMAN Isoform 4 of Histone acetyltransferase KAT7 OS=Homo sapiens OX=9606 GN=KAT7;sp|O95251|KAT7_HUMAN Histone acetyltransferase KAT7 OS=Hom
ATE1	Arginyl-tRNA--protein transferase 1	-0.711482	0.797637		O95260-2;O95260	sp|O95260-2|ATE1_HUMAN Isoform ATE1-2 of Arginyl-tRNA--protein transferase 1 OS=Homo sapiens OX=9606 GN=ATE1;sp|O95260|ATE1_HUMAN Arginyl-tRNA--protein transferase 1 OS=Homo sapiens OX=9606 GN=ATE1 PE=1 SV=2
VAPB	Vesicle-associated membrane protein-associated protein B/C	-0.335556	0.725372		O95292	sp|O95292|VAPB_HUMAN Vesicle-associated membrane protein-associated protein B/C OS=Homo sapiens OX=9606 GN=VAPB PE=1 SV=3
SNAPIN	SNARE-associated protein Snapin	0.855426	1.23864		O95295	sp|O95295|SNAPN_HUMAN SNARE-associated protein Snapin OS=Homo sapiens OX=9606 GN=SNAPIN PE=1 SV=1
MPZL1	Myelin protein zero-like protein 1	0.0662473	0.125788		O95297-4;O95297-2;O95297	sp|O95297-4|MPZL1_HUMAN Isoform 4 of Myelin protein zero-like protein 1 OS=Homo sapiens OX=9606 GN=MPZL1;sp|O95297-2|MPZL1_HUMAN Isoform 2 of Myelin protein zero-like protein 1 OS=Homo sapiens OX=9606 GN=MPZL1;sp|O95297|MPZL1_HUMAN Myelin protein zero-like
NDUFC2;NDUFC2-KCTD14	NADH dehydrogenase [ubiquinone] 1 subunit C2;NADH dehydrogenase [ubiquinone] 1 subunit C2, isoform 2	1.3352	0.567728		O95298-2;O95298;O95298-3;E9PQ53	sp|O95298-2|NDUC2_HUMAN Isoform 4 of NADH dehydrogenase [ubiquinone] 1 subunit C2 OS=Homo sapiens OX=9606 GN=NDUFC2;sp|O95298|NDUC2_HUMAN NADH dehydrogenase [ubiquinone] 1 subunit C2 OS=Homo sapiens OX=9606 GN=NDUFC2 PE=1 SV=1;sp|O95298-3|NDUC2_HUMAN Isofo
NDUFA10	NADH dehydrogenase [ubiquinone] 1 alpha subcomplex subunit 10, mitochondrial	0.71873	1.05432		O95299;O95299-2	sp|O95299|NDUAA_HUMAN NADH dehydrogenase [ubiquinone] 1 alpha subcomplex subunit 10, mitochondrial OS=Homo sapiens OX=9606 GN=NDUFA10 PE=1 SV=1;sp|O95299-2|NDUAA_HUMAN Isoform 2 of NADH dehydrogenase [ubiquinone] 1 alpha subcomplex subunit 10, mitochondria
FKBP9	Peptidyl-prolyl cis-trans isomerase FKBP9	0.397999	0.59127		O95302;O95302-3;O95302-2	sp|O95302|FKBP9_HUMAN Peptidyl-prolyl cis-trans isomerase FKBP9 OS=Homo sapiens OX=9606 GN=FKBP9 PE=1 SV=2;sp|O95302-3|FKBP9_HUMAN Isoform 3 of Peptidyl-prolyl cis-trans isomerase FKBP9 OS=Homo sapiens OX=9606 GN=FKBP9;sp|O95302-2|FKBP9_HUMAN Isoform 2 of
PGLS	6-phosphogluconolactonase	-0.0156974	0.0300857		O95336	sp|O95336|6PGL_HUMAN 6-phosphogluconolactonase OS=Homo sapiens OX=9606 GN=PGLS PE=1 SV=2
PAPSS2	Bifunctional 3-phosphoadenosine 5-phosphosulfate synthase 2;Sulfate adenylyltransferase;Adenylyl-sulfate kinase	0.792441	0.664546		O95340;O95340-2	sp|O95340|PAPS2_HUMAN Bifunctional 3-phosphoadenosine 5-phosphosulfate synthase 2 OS=Homo sapiens OX=9606 GN=PAPSS2 PE=1 SV=2;sp|O95340-2|PAPS2_HUMAN Isoform B of Bifunctional 3-phosphoadenosine 5-phosphosulfate synthase 2 OS=Homo sapiens OX=9606 GN=PA
SMC2	Structural maintenance of chromosomes protein 2	-0.549599	1.74956	+	O95347;O95347-2	sp|O95347|SMC2_HUMAN Structural maintenance of chromosomes protein 2 OS=Homo sapiens OX=9606 GN=SMC2 PE=1 SV=2;sp|O95347-2|SMC2_HUMAN Isoform 2 of Structural maintenance of chromosomes protein 2 OS=Homo sapiens OX=9606 GN=SMC2
ATG7	Ubiquitin-like modifier-activating enzyme ATG7	0.542225	0.849911		O95352;O95352-3;O95352-2	sp|O95352|ATG7_HUMAN Ubiquitin-like modifier-activating enzyme ATG7 OS=Homo sapiens OX=9606 GN=ATG7 PE=1 SV=1;sp|O95352-3|ATG7_HUMAN Isoform 3 of Ubiquitin-like modifier-activating enzyme ATG7 OS=Homo sapiens OX=9606 GN=ATG7;sp|O95352-2|ATG7_HUMAN Isoform
TACC2	Transforming acidic coiled-coil-containing protein 2	0.108326	0.158373		O95359-2;O95359-3;O95359-6;O95359-1;O95359-5;O95359	sp|O95359-2|TACC2_HUMAN Isoform 2 of Transforming acidic coiled-coil-containing protein 2 OS=Homo sapiens OX=9606 GN=TACC2;sp|O95359-3|TACC2_HUMAN Isoform 3 of Transforming acidic coiled-coil-containing protein 2 OS=Homo sapiens OX=9606 GN=TACC2;sp|O95359-
TRIM16	Tripartite motif-containing protein 16	-0.827937	2.169	+	O95361;O95361-2	sp|O95361|TRI16_HUMAN Tripartite motif-containing protein 16 OS=Homo sapiens OX=9606 GN=TRIM16 PE=1 SV=3;sp|O95361-2|TRI16_HUMAN Isoform 2 of Tripartite motif-containing protein 16 OS=Homo sapiens OX=9606 GN=TRIM16
LYPLA2	Acyl-protein thioesterase 2	0.697019	1.38432	+	O95372	sp|O95372|LYPA2_HUMAN Acyl-protein thioesterase 2 OS=Homo sapiens OX=9606 GN=LYPLA2 PE=1 SV=1
IPO7	Importin-7	-0.5188	1.53142	+	O95373	sp|O95373|IPO7_HUMAN Importin-7 OS=Homo sapiens OX=9606 GN=IPO7 PE=1 SV=1
ARIH2	E3 ubiquitin-protein ligase ARIH2	-0.094856	0.138901		O95376	sp|O95376|ARI2_HUMAN E3 ubiquitin-protein ligase ARIH2 OS=Homo sapiens OX=9606 GN=ARIH2 PE=1 SV=1
PGM3	Phosphoacetylglucosamine mutase	0.615057	0.756609		O95394;O95394-3;O95394-4	sp|O95394|AGM1_HUMAN Phosphoacetylglucosamine mutase OS=Homo sapiens OX=9606 GN=PGM3 PE=1 SV=1;sp|O95394-3|AGM1_HUMAN Isoform 2 of Phosphoacetylglucosamine mutase OS=Homo sapiens OX=9606 GN=PGM3;sp|O95394-4|AGM1_HUMAN Isoform 3 of Phosphoacetylglucosamine
GCNT3	Beta-1,3-galactosyl-O-glycosyl-glycoprotein beta-1,6-N-acetylglucosaminyltransferase 3	-1.64472	2.53959	+	O95395	sp|O95395|GCNT3_HUMAN Beta-1,3-galactosyl-O-glycosyl-glycoprotein beta-1,6-N-acetylglucosaminyltransferase 3 OS=Homo sapiens OX=9606 GN=GCNT3 PE=2 SV=1
MOCS3	Adenylyltransferase and sulfurtransferase MOCS3;Molybdopterin-synthase adenylyltransferase;Molybdopterin-synthase sulfurtransferase	-0.584334	1.68155	+	O95396	sp|O95396|MOCS3_HUMAN Adenylyltransferase and sulfurtransferase MOCS3 OS=Homo sapiens OX=9606 GN=MOCS3 PE=1 SV=1
UTS2	Urotensin-2	-0.494415	0.167637		O95399-2;O95399	sp|O95399-2|UTS2_HUMAN Isoform 2 of Urotensin-2 OS=Homo sapiens OX=9606 GN=UTS2;sp|O95399|UTS2_HUMAN Urotensin-2 OS=Homo sapiens OX=9606 GN=UTS2 PE=1 SV=1
CD2BP2	CD2 antigen cytoplasmic tail-binding protein 2	0.604622	0.712168		O95400	sp|O95400|CD2B2_HUMAN CD2 antigen cytoplasmic tail-binding protein 2 OS=Homo sapiens OX=9606 GN=CD2BP2 PE=1 SV=1
SVIL	Supervillin	-0.00416527	0.00482706		O95425-2;O95425-4;O95425-3;O95425	sp|O95425-2|SVIL_HUMAN Isoform 2 of Supervillin OS=Homo sapiens OX=9606 GN=SVIL;sp|O95425-4|SVIL_HUMAN Isoform SV4 of Supervillin OS=Homo sapiens OX=9606 GN=SVIL;sp|O95425-3|SVIL_HUMAN Isoform SV3 of Supervillin OS=Homo sapiens OX=9606 GN=SVIL;sp|O95425|SV
AHSA1	Activator of 90 kDa heat shock protein ATPase homolog 1	-0.274105	0.689361		O95433;O95433-2	sp|O95433|AHSA1_HUMAN Activator of 90 kDa heat shock protein ATPase homolog 1 OS=Homo sapiens OX=9606 GN=AHSA1 PE=1 SV=1;sp|O95433-2|AHSA1_HUMAN Isoform 2 of Activator of 90 kDa heat shock protein ATPase homolog 1 OS=Homo sapiens OX=9606 GN=AHSA1
PARN	Poly(A)-specific ribonuclease PARN	-0.131654	0.419327		O95453-2;O95453;O95453-3;O95453-4	sp|O95453-2|PARN_HUMAN Isoform 2 of Poly(A)-specific ribonuclease PARN OS=Homo sapiens OX=9606 GN=PARN;sp|O95453|PARN_HUMAN Poly(A)-specific ribonuclease PARN OS=Homo sapiens OX=9606 GN=PARN PE=1 SV=1;sp|O95453-3|PARN_HUMAN Isoform 3 of Poly(A)-specific ri
PSMG1	Proteasome assembly chaperone 1	-0.0673059	0.0652559		O95456-2;O95456	sp|O95456-2|PSMG1_HUMAN Isoform 2 of Proteasome assembly chaperone 1 OS=Homo sapiens OX=9606 GN=PSMG1;sp|O95456|PSMG1_HUMAN Proteasome assembly chaperone 1 OS=Homo sapiens OX=9606 GN=PSMG1 PE=1 SV=1
FMNL1	Formin-like protein 1	-0.241088	0.146023		O95466-2;O95466;O95466-3	sp|O95466-2|FMNL1_HUMAN Isoform 2 of Formin-like protein 1 OS=Homo sapiens OX=9606 GN=FMNL1;sp|O95466|FMNL1_HUMAN Formin-like protein 1 OS=Homo sapiens OX=9606 GN=FMNL1 PE=1 SV=3;sp|O95466-3|FMNL1_HUMAN Isoform 3 of Formin-like protein 1 OS=Homo sapiens OX
SGPL1	Sphingosine-1-phosphate lyase 1	1.10956	1.1247		O95470	sp|O95470|SGPL1_HUMAN Sphingosine-1-phosphate lyase 1 OS=Homo sapiens OX=9606 GN=SGPL1 PE=1 SV=3
NSA2	Ribosome biogenesis protein NSA2 homolog	-0.484472	1.03683		O95478	sp|O95478|NSA2_HUMAN Ribosome biogenesis protein NSA2 homolog OS=Homo sapiens OX=9606 GN=NSA2 PE=1 SV=1
H6PD	GDH/6PGL endoplasmic bifunctional protein;Glucose 1-dehydrogenase;6-phosphogluconolactonase	-0.349683	0.215358		O95479;O95479-2	sp|O95479|G6PE_HUMAN GDH/6PGL endoplasmic bifunctional protein OS=Homo sapiens OX=9606 GN=H6PD PE=1 SV=2;sp|O95479-2|G6PE_HUMAN Isoform 2 of GDH/6PGL endoplasmic bifunctional protein OS=Homo sapiens OX=9606 GN=H6PD
SEC24A	Protein transport protein Sec24A	-0.81352	0.851962		O95486	sp|O95486|SC24A_HUMAN Protein transport protein Sec24A OS=Homo sapiens OX=9606 GN=SEC24A PE=1 SV=2
SEC24B	Protein transport protein Sec24B	-0.260505	0.485463		O95487-2;O95487;O95487-3	sp|O95487-2|SC24B_HUMAN Isoform 2 of Protein transport protein Sec24B OS=Homo sapiens OX=9606 GN=SEC24B;sp|O95487|SC24B_HUMAN Protein transport protein Sec24B OS=Homo sapiens OX=9606 GN=SEC24B PE=1 SV=2;sp|O95487-3|SC24B_HUMAN Isoform 3 of Protein transpor
TDP2	Tyrosyl-DNA phosphodiesterase 2	-0.677955	0.474658		O95551-2;O95551;O95551-3	sp|O95551-2|TYDP2_HUMAN Isoform 2 of Tyrosyl-DNA phosphodiesterase 2 OS=Homo sapiens OX=9606 GN=TDP2;sp|O95551|TYDP2_HUMAN Tyrosyl-DNA phosphodiesterase 2 OS=Homo sapiens OX=9606 GN=TDP2 PE=1 SV=1;sp|O95551-3|TYDP2_HUMAN Isoform 3 of Tyrosyl-DNA phosphodie
ETHE1	Persulfide dioxygenase ETHE1, mitochondrial	-0.507738	0.788987		O95571	sp|O95571|ETHE1_HUMAN Persulfide dioxygenase ETHE1, mitochondrial OS=Homo sapiens OX=9606 GN=ETHE1 PE=1 SV=2
ACSL3	Long-chain-fatty-acid--CoA ligase 3	-0.111422	0.300447		O95573	sp|O95573|ACSL3_HUMAN Long-chain-fatty-acid--CoA ligase 3 OS=Homo sapiens OX=9606 GN=ACSL3 PE=1 SV=3
POLR1A	DNA-directed RNA polymerase I subunit RPA1	-1.12361	1.71968	+	O95602	sp|O95602|RPA1_HUMAN DNA-directed RNA polymerase I subunit RPA1 OS=Homo sapiens OX=9606 GN=POLR1A PE=1 SV=2
YEATS4	YEATS domain-containing protein 4	-0.0996251	0.0598079		O95619	sp|O95619|YETS4_HUMAN YEATS domain-containing protein 4 OS=Homo sapiens OX=9606 GN=YEATS4 PE=1 SV=1
STAMBP	STAM-binding protein	-0.0550592	0.135133		O95630;O95630-2	sp|O95630|STABP_HUMAN STAM-binding protein OS=Homo sapiens OX=9606 GN=STAMBP PE=1 SV=1;sp|O95630-2|STABP_HUMAN Isoform 2 of STAM-binding protein OS=Homo sapiens OX=9606 GN=STAMBP
CPSF4	Cleavage and polyadenylation specificity factor subunit 4	-0.208052	0.18748		O95639-3;O95639-2;O95639	sp|O95639-3|CPSF4_HUMAN Isoform 3 of Cleavage and polyadenylation specificity factor subunit 4 OS=Homo sapiens OX=9606 GN=CPSF4;sp|O95639-2|CPSF4_HUMAN Isoform 2 of Cleavage and polyadenylation specificity factor subunit 4 OS=Homo sapiens OX=9606 GN=CPSF4;
CDS2	Phosphatidate cytidylyltransferase 2	0.48942	1.08522		O95674	sp|O95674|CDS2_HUMAN Phosphatidate cytidylyltransferase 2 OS=Homo sapiens OX=9606 GN=CDS2 PE=1 SV=1
POP4	Ribonuclease P protein subunit p29	0.613223	1.14266		O95707	sp|O95707|RPP29_HUMAN Ribonuclease P protein subunit p29 OS=Homo sapiens OX=9606 GN=POP4 PE=1 SV=2
HERC2	E3 ubiquitin-protein ligase HERC2	-0.726814	1.29859		O95714	sp|O95714|HERC2_HUMAN E3 ubiquitin-protein ligase HERC2 OS=Homo sapiens OX=9606 GN=HERC2 PE=1 SV=2
SNAP29	Synaptosomal-associated protein 29	-1.16143	0.639668		O95721	sp|O95721|SNP29_HUMAN Synaptosomal-associated protein 29 OS=Homo sapiens OX=9606 GN=SNAP29 PE=1 SV=1
OXSR1	Serine/threonine-protein kinase OSR1	0.339229	0.933698		O95747	sp|O95747|OXSR1_HUMAN Serine/threonine-protein kinase OSR1 OS=Homo sapiens OX=9606 GN=OXSR1 PE=1 SV=1
HSPA4L	Heat shock 70 kDa protein 4L	-0.174837	0.28574		O95757	sp|O95757|HS74L_HUMAN Heat shock 70 kDa protein 4L OS=Homo sapiens OX=9606 GN=HSPA4L PE=1 SV=3
PTBP3	Polypyrimidine tract-binding protein 3	-0.0377109	0.0847787		O95758-1;O95758-6;O95758-2;O95758;O95758-5;O95758-4;O95758-7	sp|O95758-1|PTBP3_HUMAN Isoform 1 of Polypyrimidine tract-binding protein 3 OS=Homo sapiens OX=9606 GN=PTBP3;sp|O95758-6|PTBP3_HUMAN Isoform 6 of Polypyrimidine tract-binding protein 3 OS=Homo sapiens OX=9606 GN=PTBP3;sp|O95758-2|PTBP3_HUMAN Isoform 2 of P
LSM8	U6 snRNA-associated Sm-like protein LSm8	-1.47386	1.19307		O95777	sp|O95777|LSM8_HUMAN U6 snRNA-associated Sm-like protein LSm8 OS=Homo sapiens OX=9606 GN=LSM8 PE=1 SV=3
AP2A1	AP-2 complex subunit alpha-1	0.316299	0.725553		O95782-2;O95782	sp|O95782-2|AP2A1_HUMAN Isoform B of AP-2 complex subunit alpha-1 OS=Homo sapiens OX=9606 GN=AP2A1;sp|O95782|AP2A1_HUMAN AP-2 complex subunit alpha-1 OS=Homo sapiens OX=9606 GN=AP2A1 PE=1 SV=3
WIZ	Protein Wiz	-0.308036	1.09539		O95785-3;O95785-4;O95785	sp|O95785-3|WIZ_HUMAN Isoform 3 of Protein Wiz OS=Homo sapiens OX=9606 GN=WIZ;sp|O95785-4|WIZ_HUMAN Isoform 4 of Protein Wiz OS=Homo sapiens OX=9606 GN=WIZ;sp|O95785|WIZ_HUMAN Protein Wiz OS=Homo sapiens OX=9606 GN=WIZ PE=1 SV=2
DDX58	Probable ATP-dependent RNA helicase DDX58	-0.300852	0.593516		O95786-2;O95786	sp|O95786-2|DDX58_HUMAN Isoform 2 of Antiviral innate immune response receptor RIG-I OS=Homo sapiens OX=9606 GN=DDX58;sp|O95786|DDX58_HUMAN Antiviral innate immune response receptor RIG-I OS=Homo sapiens OX=9606 GN=DDX58 PE=1 SV=2
STAU1	Double-stranded RNA-binding protein Staufen homolog 1	-0.080645	0.317908		O95793-2;O95793-3;O95793	sp|O95793-2|STAU1_HUMAN Isoform Short of Double-stranded RNA-binding protein Staufen homolog 1 OS=Homo sapiens OX=9606 GN=STAU1;sp|O95793-3|STAU1_HUMAN Isoform 3 of Double-stranded RNA-binding protein Staufen homolog 1 OS=Homo sapiens OX=9606 GN=STAU1;sp|O
TTC4	Tetratricopeptide repeat protein 4	0.218768	0.189249		O95801	sp|O95801|TTC4_HUMAN Tetratricopeptide repeat protein 4 OS=Homo sapiens OX=9606 GN=TTC4 PE=1 SV=3
SDPR	Serum deprivation-response protein	0.529278	0.549534		O95810	sp|O95810|CAVN2_HUMAN Caveolae-associated protein 2 OS=Homo sapiens OX=9606 GN=CAVIN2 PE=1 SV=3
BAG2	BAG family molecular chaperone regulator 2	-0.0766894	0.110695		O95816;O95816-2	sp|O95816|BAG2_HUMAN BAG family molecular chaperone regulator 2 OS=Homo sapiens OX=9606 GN=BAG2 PE=1 SV=1;sp|O95816-2|BAG2_HUMAN Isoform 2 of BAG family molecular chaperone regulator 2 OS=Homo sapiens OX=9606 GN=BAG2
BAG3	BAG family molecular chaperone regulator 3	-0.62463	0.588983		O95817	sp|O95817|BAG3_HUMAN BAG family molecular chaperone regulator 3 OS=Homo sapiens OX=9606 GN=BAG3 PE=1 SV=3
MAP4K4	Mitogen-activated protein kinase kinase kinase kinase 4	2.79919	2.77821	+	O95819-4;O95819-2;O95819;O95819-5;O95819-6;O95819-3	sp|O95819-4|M4K4_HUMAN Isoform 4 of Mitogen-activated protein kinase kinase kinase kinase 4 OS=Homo sapiens OX=9606 GN=MAP4K4;sp|O95819-2|M4K4_HUMAN Isoform 2 of Mitogen-activated protein kinase kinase kinase kinase 4 OS=Homo sapiens OX=9606 GN=MAP4K4;sp|O
AIFM1	Apoptosis-inducing factor 1, mitochondrial	0.310481	1.29086		O95831-3;O95831;O95831-2;O95831-5	sp|O95831-3|AIFM1_HUMAN Isoform 3 of Apoptosis-inducing factor 1, mitochondrial OS=Homo sapiens OX=9606 GN=AIFM1;sp|O95831|AIFM1_HUMAN Apoptosis-inducing factor 1, mitochondrial OS=Homo sapiens OX=9606 GN=AIFM1 PE=1 SV=1;sp|O95831-2|AIFM1_HUMAN Isoform 2 o
CLDN1	Claudin-1	0.0693892	0.0492396		O95832	sp|O95832|CLD1_HUMAN Claudin-1 OS=Homo sapiens OX=9606 GN=CLDN1 PE=1 SV=1
EML2	Echinoderm microtubule-associated protein-like 2	-1.64365	1.44001	+	O95834;O95834-2;O95834-3	sp|O95834|EMAL2_HUMAN Echinoderm microtubule-associated protein-like 2 OS=Homo sapiens OX=9606 GN=EML2 PE=1 SV=1;sp|O95834-2|EMAL2_HUMAN Isoform 2 of Echinoderm microtubule-associated protein-like 2 OS=Homo sapiens OX=9606 GN=EML2;sp|O95834-3|EMAL2_HUMAN I
BPNT1	3(2),5-bisphosphate nucleotidase 1	0.697083	1.10698		O95861-4;O95861;O95861-2;O95861-3	sp|O95861-4|BPNT1_HUMAN Isoform 4 of 3(2),5-bisphosphate nucleotidase 1 OS=Homo sapiens OX=9606 GN=BPNT1;sp|O95861|BPNT1_HUMAN 3(2),5-bisphosphate nucleotidase 1 OS=Homo sapiens OX=9606 GN=BPNT1 PE=1 SV=1;sp|O95861-2|BPNT1_HUMAN Isoform 2 of 3(2),5
FADS2	Fatty acid desaturase 2	-1.68722	3.36221	+	O95864;O95864-4;O95864-2;O95864-3	sp|O95864|FADS2_HUMAN Acyl-CoA 6-desaturase OS=Homo sapiens OX=9606 GN=FADS2 PE=1 SV=1;sp|O95864-4|FADS2_HUMAN Isoform 4 of Acyl-CoA 6-desaturase OS=Homo sapiens OX=9606 GN=FADS2;sp|O95864-2|FADS2_HUMAN Isoform 2 of Acyl-CoA 6-desaturase OS=Homo sapiens OX
DDAH2	N(G),N(G)-dimethylarginine dimethylaminohydrolase 2	0.498556	0.857658		O95865	sp|O95865|DDAH2_HUMAN N(G),N(G)-dimethylarginine dimethylaminohydrolase 2 OS=Homo sapiens OX=9606 GN=DDAH2 PE=1 SV=1
ABHD16A	Abhydrolase domain-containing protein 16A	-0.164474	0.354498		O95870;O95870-2	sp|O95870|ABHGA_HUMAN Phosphatidylserine lipase ABHD16A OS=Homo sapiens OX=9606 GN=ABHD16A PE=1 SV=3;sp|O95870-2|ABHGA_HUMAN Isoform 2 of Phosphatidylserine lipase ABHD16A OS=Homo sapiens OX=9606 GN=ABHD16A
TXNDC12	Thioredoxin domain-containing protein 12	-0.881206	2.17068	+	O95881	sp|O95881|TXD12_HUMAN Thioredoxin domain-containing protein 12 OS=Homo sapiens OX=9606 GN=TXNDC12 PE=1 SV=1
ECD	Protein SGT1	-1.42829	0.995138		O95905-3;O95905;O95905-2	sp|O95905-3|ECD_HUMAN Isoform 3 of Protein ecdysoneless homolog OS=Homo sapiens OX=9606 GN=ECD;sp|O95905|ECD_HUMAN Protein ecdysoneless homolog OS=Homo sapiens OX=9606 GN=ECD PE=1 SV=1;sp|O95905-2|ECD_HUMAN Isoform 2 of Protein ecdysoneless homolog OS=Homo
MBD3	Methyl-CpG-binding domain protein 3	0.0335194	0.0141853		O95983-2;O95983	sp|O95983-2|MBD3_HUMAN Isoform 2 of Methyl-CpG-binding domain protein 3 OS=Homo sapiens OX=9606 GN=MBD3;sp|O95983|MBD3_HUMAN Methyl-CpG-binding domain protein 3 OS=Homo sapiens OX=9606 GN=MBD3 PE=1 SV=1
AGR2	Anterior gradient protein 2 homolog	0.443791	0.875096		O95994	sp|O95994|AGR2_HUMAN Anterior gradient protein 2 homolog OS=Homo sapiens OX=9606 GN=AGR2 PE=1 SV=1
NDUFB10	NADH dehydrogenase [ubiquinone] 1 beta subcomplex subunit 10	-0.110959	0.229978		O96000;O96000-2	sp|O96000|NDUBA_HUMAN NADH dehydrogenase [ubiquinone] 1 beta subcomplex subunit 10 OS=Homo sapiens OX=9606 GN=NDUFB10 PE=1 SV=3;sp|O96000-2|NDUBA_HUMAN Isoform 2 of NADH dehydrogenase [ubiquinone] 1 beta subcomplex subunit 10 OS=Homo sapiens OX=9606 GN=NDU
CLPTM1	Cleft lip and palate transmembrane protein 1	-0.3238	0.756381		O96005;O96005-4;O96005-3	sp|O96005|CLPT1_HUMAN Cleft lip and palate transmembrane protein 1 OS=Homo sapiens OX=9606 GN=CLPTM1 PE=1 SV=1;sp|O96005-4|CLPT1_HUMAN Isoform 3 of Cleft lip and palate transmembrane protein 1 OS=Homo sapiens OX=9606 GN=CLPTM1;sp|O96005-3|CLPT1_HUMAN Isofo
MOCS2	Molybdopterin synthase catalytic subunit	1.74507	0.799048		O96007	sp|O96007|MOC2B_HUMAN Molybdopterin synthase catalytic subunit OS=Homo sapiens OX=9606 GN=MOCS2 PE=1 SV=1
TOMM40	Mitochondrial import receptor subunit TOM40 homolog	0.205548	0.2862		O96008;O96008-2	sp|O96008|TOM40_HUMAN Mitochondrial import receptor subunit TOM40 homolog OS=Homo sapiens OX=9606 GN=TOMM40 PE=1 SV=1;sp|O96008-2|TOM40_HUMAN Isoform 2 of Mitochondrial import receptor subunit TOM40 homolog OS=Homo sapiens OX=9606 GN=TOMM40
PEX11B	Peroxisomal membrane protein 11B	2.19026	1.73146	+	O96011;O96011-2	sp|O96011|PX11B_HUMAN Peroxisomal membrane protein 11B OS=Homo sapiens OX=9606 GN=PEX11B PE=1 SV=1;sp|O96011-2|PX11B_HUMAN Isoform 2 of Peroxisomal membrane protein 11B OS=Homo sapiens OX=9606 GN=PEX11B
PAK4	Serine/threonine-protein kinase PAK 4	-2.22958	2.53323	+	O96013;O96013-4;O96013-2;O96013-3	sp|O96013|PAK4_HUMAN Serine/threonine-protein kinase PAK 4 OS=Homo sapiens OX=9606 GN=PAK4 PE=1 SV=1;sp|O96013-4|PAK4_HUMAN Isoform 4 of Serine/threonine-protein kinase PAK 4 OS=Homo sapiens OX=9606 GN=PAK4;sp|O96013-2|PAK4_HUMAN Isoform 2 of Serine/threon
ACTL6A	Actin-like protein 6A	-0.172712	0.293471		O96019;O96019-2	sp|O96019|ACL6A_HUMAN Actin-like protein 6A OS=Homo sapiens OX=9606 GN=ACTL6A PE=1 SV=1;sp|O96019-2|ACL6A_HUMAN Isoform 2 of Actin-like protein 6A OS=Homo sapiens OX=9606 GN=ACTL6A
WHSC1	Histone-lysine N-methyltransferase NSD2	-1.36311	1.288		O96028-5;O96028-3;O96028;O96028-6	sp|O96028-5|NSD2_HUMAN Isoform 5 of Histone-lysine N-methyltransferase NSD2 OS=Homo sapiens OX=9606 GN=NSD2;sp|O96028-3|NSD2_HUMAN Isoform 3 of Histone-lysine N-methyltransferase NSD2 OS=Homo sapiens OX=9606 GN=NSD2;sp|O96028|NSD2_HUMAN Histone-lysine N-me
CYB5A	Cytochrome b5	-1.63179	1.46957	+	P00167-2;P00167;P00167-3	sp|P00167-2|CYB5_HUMAN Isoform 2 of Cytochrome b5 OS=Homo sapiens OX=9606 GN=CYB5A;sp|P00167|CYB5_HUMAN Cytochrome b5 OS=Homo sapiens OX=9606 GN=CYB5A PE=1 SV=2;sp|P00167-3|CYB5_HUMAN Isoform 3 of Cytochrome b5 OS=Homo sapiens OX=9606 GN=CYB5A
LDHA	L-lactate dehydrogenase A chain	0.144696	0.818376		P00338;P00338-3;P00338-4;P00338-5;P00338-2	sp|P00338|LDHA_HUMAN L-lactate dehydrogenase A chain OS=Homo sapiens OX=9606 GN=LDHA PE=1 SV=2;sp|P00338-3|LDHA_HUMAN Isoform 3 of L-lactate dehydrogenase A chain OS=Homo sapiens OX=9606 GN=LDHA;sp|P00338-4|LDHA_HUMAN Isoform 4 of L-lactate dehydrogenase A
ALDH1A1	Retinal dehydrogenase 1	0.65868	2.52019	+	P00352	sp|P00352|AL1A1_HUMAN Retinal dehydrogenase 1 OS=Homo sapiens OX=9606 GN=ALDH1A1 PE=1 SV=2
GLUD1	Glutamate dehydrogenase 1, mitochondrial	0.0987203	0.60909		P00367;P00367-3;P00367-2	sp|P00367|DHE3_HUMAN Glutamate dehydrogenase 1, mitochondrial OS=Homo sapiens OX=9606 GN=GLUD1 PE=1 SV=2;sp|P00367-3|DHE3_HUMAN Isoform 3 of Glutamate dehydrogenase 1, mitochondrial OS=Homo sapiens OX=9606 GN=GLUD1;sp|P00367-2|DHE3_HUMAN Isoform 2 of Gluta
DHFR	Dihydrofolate reductase	-1.69295	4.76156	+	P00374;P00374-2	sp|P00374|DYR_HUMAN Dihydrofolate reductase OS=Homo sapiens OX=9606 GN=DHFR PE=1 SV=2;sp|P00374-2|DYR_HUMAN Isoform 2 of Dihydrofolate reductase OS=Homo sapiens OX=9606 GN=DHFR
CYB5R3	NADH-cytochrome b5 reductase 3;NADH-cytochrome b5 reductase 3 membrane-bound form;NADH-cytochrome b5 reductase 3 soluble form	0.216381	0.0953802		P00387-2;P00387;P00387-3	sp|P00387-2|NB5R3_HUMAN Isoform 2 of NADH-cytochrome b5 reductase 3 OS=Homo sapiens OX=9606 GN=CYB5R3;sp|P00387|NB5R3_HUMAN NADH-cytochrome b5 reductase 3 OS=Homo sapiens OX=9606 GN=CYB5R3 PE=1 SV=3;sp|P00387-3|NB5R3_HUMAN Isoform 3 of NADH-cytochrome b5 r
GSR	Glutathione reductase, mitochondrial	0.392813	3.49652		P00390-2;P00390-3;P00390;P00390-5;P00390-4	sp|P00390-2|GSHR_HUMAN Isoform Cytoplasmic of Glutathione reductase, mitochondrial OS=Homo sapiens OX=9606 GN=GSR;sp|P00390-3|GSHR_HUMAN Isoform 2 of Glutathione reductase, mitochondrial OS=Homo sapiens OX=9606 GN=GSR;sp|P00390|GSHR_HUMAN Glutathione reduc
MT-CO1	Cytochrome c oxidase subunit 1	-0.324888	0.134766		P00395	sp|P00395|COX1_HUMAN Cytochrome c oxidase subunit 1 OS=Homo sapiens OX=9606 GN=MT-CO1 PE=1 SV=1
MT-CO2	Cytochrome c oxidase subunit 2	0.925292	1.40037	+	P00403	sp|P00403|COX2_HUMAN Cytochrome c oxidase subunit 2 OS=Homo sapiens OX=9606 GN=MT-CO2 PE=1 SV=1
MT-CO3	Cytochrome c oxidase subunit 3	1.95958	1.27743		P00414	sp|P00414|COX3_HUMAN Cytochrome c oxidase subunit 3 OS=Homo sapiens OX=9606 GN=MT-CO3 PE=1 SV=2
SOD1	Superoxide dismutase [Cu-Zn]	0.397147	1.5314		P00441	sp|P00441|SODC_HUMAN Superoxide dismutase [Cu-Zn] OS=Homo sapiens OX=9606 GN=SOD1 PE=1 SV=2
PNP	Purine nucleoside phosphorylase	0.560223	0.321733		P00491	sp|P00491|PNPH_HUMAN Purine nucleoside phosphorylase OS=Homo sapiens OX=9606 GN=PNP PE=1 SV=2
HPRT1	Hypoxanthine-guanine phosphoribosyltransferase	0.158678	0.388864		P00492	sp|P00492|HPRT_HUMAN Hypoxanthine-guanine phosphoribosyltransferase OS=Homo sapiens OX=9606 GN=HPRT1 PE=1 SV=2
GOT2	Aspartate aminotransferase, mitochondrial	1.33335	4.34787	+	P00505;P00505-2	sp|P00505|AATM_HUMAN Aspartate aminotransferase, mitochondrial OS=Homo sapiens OX=9606 GN=GOT2 PE=1 SV=3;sp|P00505-2|AATM_HUMAN Isoform 2 of Aspartate aminotransferase, mitochondrial OS=Homo sapiens OX=9606 GN=GOT2
EGFR	Epidermal growth factor receptor	-0.68762	1.77043	+	P00533	sp|P00533|EGFR_HUMAN Epidermal growth factor receptor OS=Homo sapiens OX=9606 GN=EGFR PE=1 SV=2
PGK1	Phosphoglycerate kinase 1	0.299535	0.864628		P00558;P00558-2	sp|P00558|PGK1_HUMAN Phosphoglycerate kinase 1 OS=Homo sapiens OX=9606 GN=PGK1 PE=1 SV=3;sp|P00558-2|PGK1_HUMAN Isoform 2 of Phosphoglycerate kinase 1 OS=Homo sapiens OX=9606 GN=PGK1
AK1	Adenylate kinase isoenzyme 1	1.29316	3.42759	+	P00568	sp|P00568|KAD1_HUMAN Adenylate kinase isoenzyme 1 OS=Homo sapiens OX=9606 GN=AK1 PE=1 SV=3
PLAU	Urokinase-type plasminogen activator;Urokinase-type plasminogen activator long chain A;Urokinase-type plasminogen activator short chain A;Urokinase-type plasminogen activator chain B	-0.556088	0.84079		P00749-2;P00749	sp|P00749-2|UROK_HUMAN Isoform 2 of Urokinase-type plasminogen activator OS=Homo sapiens OX=9606 GN=PLAU;sp|P00749|UROK_HUMAN Urokinase-type plasminogen activator OS=Homo sapiens OX=9606 GN=PLAU PE=1 SV=2
ADA	Adenosine deaminase	0.373934	0.548636		P00813	sp|P00813|ADA_HUMAN Adenosine deaminase OS=Homo sapiens OX=9606 GN=ADA PE=1 SV=3
ASS1	Argininosuccinate synthase	1.23455	1.9104	+	P00966	sp|P00966|ASSY_HUMAN Argininosuccinate synthase OS=Homo sapiens OX=9606 GN=ASS1 PE=1 SV=2
OAS1	2-5-oligoadenylate synthase 1	0.522348	1.09905		P00973-2;P00973-4;P00973;P00973-3	sp|P00973-2|OAS1_HUMAN Isoform p41 of 2-5-oligoadenylate synthase 1 OS=Homo sapiens OX=9606 GN=OAS1;sp|P00973-4|OAS1_HUMAN Isoform p44 of 2-5-oligoadenylate synthase 1 OS=Homo sapiens OX=9606 GN=OAS1;sp|P00973|OAS1_HUMAN 2-5-oligoadenylate synthase 1
HRAS;NRAS	GTPase HRas;GTPase HRas, N-terminally processed;GTPase NRas	0.446236	0.887783		P01112;P01112-2;P01111	sp|P01112|RASH_HUMAN GTPase HRas OS=Homo sapiens OX=9606 GN=HRAS PE=1 SV=1;sp|P01112-2|RASH_HUMAN Isoform 2 of GTPase HRas OS=Homo sapiens OX=9606 GN=HRAS;sp|P01111|RASN_HUMAN GTPase NRas OS=Homo sapiens OX=9606 GN=NRAS PE=1 SV=1
LDLR	Low-density lipoprotein receptor	-0.749489	1.35682	+	P01130-2;P01130-3;P01130-6;P01130-4;P01130;P01130-5	sp|P01130-2|LDLR_HUMAN Isoform 2 of Low-density lipoprotein receptor OS=Homo sapiens OX=9606 GN=LDLR;sp|P01130-3|LDLR_HUMAN Isoform 3 of Low-density lipoprotein receptor OS=Homo sapiens OX=9606 GN=LDLR;sp|P01130-6|LDLR_HUMAN Isoform 6 of Low-density lipopr
HLA-B	HLA class I histocompatibility antigen, B-7 alpha chain	-1.91143	1.36566	+	P01889	sp|P01889|HLAB_HUMAN HLA class I histocompatibility antigen, B alpha chain OS=Homo sapiens OX=9606 GN=HLA-B PE=1 SV=3
HLA-H	Putative HLA class I histocompatibility antigen, alpha chain H	-0.515831	0.75341		P01893	sp|P01893|HLAH_HUMAN Putative HLA class I histocompatibility antigen, alpha chain H OS=Homo sapiens OX=9606 GN=HLA-H PE=5 SV=3
LMNA	Prelamin-A/C;Lamin-A/C	0.304865	2.43527		P02545;P02545-6;P02545-3;P02545-5;P02545-4	sp|P02545|LMNA_HUMAN Prelamin-A/C OS=Homo sapiens OX=9606 GN=LMNA PE=1 SV=1;sp|P02545-6|LMNA_HUMAN Isoform 6 of Prelamin-A/C OS=Homo sapiens OX=9606 GN=LMNA;sp|P02545-3|LMNA_HUMAN Isoform ADelta10 of Prelamin-A/C OS=Homo sapiens OX=9606 GN=LMNA;sp|P02545-5
FN1	Fibronectin;Anastellin;Ugl-Y1;Ugl-Y2;Ugl-Y3	1.35465	0.668893		P02751-14;P02751-8;P02751-1;P02751-10;P02751-6;P02751-5;P02751-9;P02751-3;P02751-17;P02751-7;P02751;P02751-13;P02751-4;P02751-11;P02751-12	sp|P02751-14|FINC_HUMAN Isoform 14 of Fibronectin OS=Homo sapiens OX=9606 GN=FN1;sp|P02751-8|FINC_HUMAN Isoform 8 of Fibronectin OS=Homo sapiens OX=9606 GN=FN1;sp|P02751-1|FINC_HUMAN Isoform 1 of Fibronectin OS=Homo sapiens OX=9606 GN=FN1;sp|P02751-10|FINC
TFRC	Transferrin receptor protein 1;Transferrin receptor protein 1, serum form	-0.172246	0.900989		P02786	sp|P02786|TFR1_HUMAN Transferrin receptor protein 1 OS=Homo sapiens OX=9606 GN=TFRC PE=1 SV=2
FTL	Ferritin light chain	0.917998	0.442982		P02792	sp|P02792|FRIL_HUMAN Ferritin light chain OS=Homo sapiens OX=9606 GN=FTL PE=1 SV=2
FTH1	Ferritin heavy chain;Ferritin heavy chain, N-terminally processed	-0.766352	1.62473	+	P02794	sp|P02794|FRIH_HUMAN Ferritin heavy chain OS=Homo sapiens OX=9606 GN=FTH1 PE=1 SV=2
MT-ND4	NADH-ubiquinone oxidoreductase chain 4	-1.84608	4.08778	+	P03905	sp|P03905|NU4M_HUMAN NADH-ubiquinone oxidoreductase chain 4 OS=Homo sapiens OX=9606 GN=MT-ND4 PE=1 SV=1
MT-ND5	NADH-ubiquinone oxidoreductase chain 5	-0.688135	1.02668		P03915	sp|P03915|NU5M_HUMAN NADH-ubiquinone oxidoreductase chain 5 OS=Homo sapiens OX=9606 GN=MT-ND5 PE=1 SV=2
MT-ATP8	ATP synthase protein 8	-0.904597	0.410641		P03928	sp|P03928|ATP8_HUMAN ATP synthase protein 8 OS=Homo sapiens OX=9606 GN=MT-ATP8 PE=1 SV=1
VTN	Vitronectin;Vitronectin V65 subunit;Vitronectin V10 subunit;Somatomedin-B	1.33574	1.22376		P04004	sp|P04004|VTNC_HUMAN Vitronectin OS=Homo sapiens OX=9606 GN=VTN PE=1 SV=1
CAT	Catalase	0.242327	0.912145		P04040	sp|P04040|CATA_HUMAN Catalase OS=Homo sapiens OX=9606 GN=CAT PE=1 SV=3
RAF1	RAF proto-oncogene serine/threonine-protein kinase	-0.158308	0.0875539		P04049;P04049-2	sp|P04049|RAF1_HUMAN RAF proto-oncogene serine/threonine-protein kinase OS=Homo sapiens OX=9606 GN=RAF1 PE=1 SV=1;sp|P04049-2|RAF1_HUMAN Isoform 2 of RAF proto-oncogene serine/threonine-protein kinase OS=Homo sapiens OX=9606 GN=RAF1
GBA	Glucosylceramidase	0.761685	1.80071	+	P04062-4;P04062-2;P04062;P04062-5	sp|P04062-4|GLCM_HUMAN Isoform 4 of Lysosomal acid glucosylceramidase OS=Homo sapiens OX=9606 GN=GBA;sp|P04062-2|GLCM_HUMAN Isoform Short of Lysosomal acid glucosylceramidase OS=Homo sapiens OX=9606 GN=GBA;sp|P04062|GLCM_HUMAN Lysosomal acid glucosylcerami
ALDOA	Fructose-bisphosphate aldolase A	-0.271289	1.43765		P04075;P04075-2	sp|P04075|ALDOA_HUMAN Fructose-bisphosphate aldolase A OS=Homo sapiens OX=9606 GN=ALDOA PE=1 SV=2;sp|P04075-2|ALDOA_HUMAN Isoform 2 of Fructose-bisphosphate aldolase A OS=Homo sapiens OX=9606 GN=ALDOA
CSTB	Cystatin-B	0.402375	0.988059		P04080	sp|P04080|CYTB_HUMAN Cystatin-B OS=Homo sapiens OX=9606 GN=CSTB PE=1 SV=2
ANXA1	Annexin A1	-0.00300618	0.00544618		P04083	sp|P04083|ANXA1_HUMAN Annexin A1 OS=Homo sapiens OX=9606 GN=ANXA1 PE=1 SV=2
APOB	Apolipoprotein B-100;Apolipoprotein B-48	-0.448179	0.178982		P04114	sp|P04114|APOB_HUMAN Apolipoprotein B-100 OS=Homo sapiens OX=9606 GN=APOB PE=1 SV=2
NR3C1	Glucocorticoid receptor	0.234872	0.569521		P04150-2;P04150-6;P04150-10;P04150;P04150-3;P04150-7;P04150-5;P04150-9;P04150-8;P04150-13;P04150-12;P04150-11	sp|P04150-2|GCR_HUMAN Isoform Beta of Glucocorticoid receptor OS=Homo sapiens OX=9606 GN=NR3C1;sp|P04150-6|GCR_HUMAN Isoform Beta-2 of Glucocorticoid receptor OS=Homo sapiens OX=9606 GN=NR3C1;sp|P04150-10|GCR_HUMAN Isoform 10 of Glucocorticoid receptor OS=
PRNP	Major prion protein	1.11442	0.857787		P04156	sp|P04156|PRIO_HUMAN Major prion protein OS=Homo sapiens OX=9606 GN=PRNP PE=1 SV=1
SOD2	Superoxide dismutase [Mn], mitochondrial	-0.469587	0.645949		P04179;P04179-4;P04179-2;P04179-3	sp|P04179|SODM_HUMAN Superoxide dismutase [Mn], mitochondrial OS=Homo sapiens OX=9606 GN=SOD2 PE=1 SV=3;sp|P04179-4|SODM_HUMAN Isoform 4 of Superoxide dismutase [Mn], mitochondrial OS=Homo sapiens OX=9606 GN=SOD2;sp|P04179-2|SODM_HUMAN Isoform 2 of Superox
OAT	Ornithine aminotransferase, mitochondrial;Ornithine aminotransferase, hepatic form;Ornithine aminotransferase, renal form	-0.947436	3.37208	+	P04181;P04181-2	sp|P04181|OAT_HUMAN Ornithine aminotransferase, mitochondrial OS=Homo sapiens OX=9606 GN=OAT PE=1 SV=1;sp|P04181-2|OAT_HUMAN Isoform 2 of Ornithine aminotransferase, mitochondrial OS=Homo sapiens OX=9606 GN=OAT
TK1	Thymidine kinase, cytosolic	0.37829	0.224928		P04183	sp|P04183|KITH_HUMAN Thymidine kinase, cytosolic OS=Homo sapiens OX=9606 GN=TK1 PE=1 SV=2
GAPDH	Glyceraldehyde-3-phosphate dehydrogenase	0.966198	3.19823	+	P04406	sp|P04406|G3P_HUMAN Glyceraldehyde-3-phosphate dehydrogenase OS=Homo sapiens OX=9606 GN=GAPDH PE=1 SV=3
ASL	Argininosuccinate lyase	1.90829	1.391	+	P04424;P04424-2;P04424-3	sp|P04424|ARLY_HUMAN Argininosuccinate lyase OS=Homo sapiens OX=9606 GN=ASL PE=1 SV=4;sp|P04424-2|ARLY_HUMAN Isoform 2 of Argininosuccinate lyase OS=Homo sapiens OX=9606 GN=ASL;sp|P04424-3|ARLY_HUMAN Isoform 3 of Argininosuccinate lyase OS=Homo sapiens OX=
HLA-A	HLA class I histocompatibility antigen, A-3 alpha chain	-0.278573	0.543335		P04439;P04439-2	sp|P04439|HLAA_HUMAN HLA class I histocompatibility antigen, A alpha chain OS=Homo sapiens OX=9606 GN=HLA-A PE=1 SV=2;sp|P04439-2|HLAA_HUMAN Isoform 2 of HLA class I histocompatibility antigen, A alpha chain OS=Homo sapiens OX=9606 GN=HLA-A
CAPNS1	Calpain small subunit 1	0.0835346	0.291211		P04632	sp|P04632|CPNS1_HUMAN Calpain small subunit 1 OS=Homo sapiens OX=9606 GN=CAPNS1 PE=1 SV=1
HSPB1	Heat shock protein beta-1	-0.261282	1.83849		P04792	sp|P04792|HSPB1_HUMAN Heat shock protein beta-1 OS=Homo sapiens OX=9606 GN=HSPB1 PE=1 SV=2
TYMS	Thymidylate synthase	-2.60503	6.45783	+	P04818;P04818-2;P04818-3	sp|P04818|TYSY_HUMAN Thymidylate synthase OS=Homo sapiens OX=9606 GN=TYMS PE=1 SV=3;sp|P04818-2|TYSY_HUMAN Isoform 2 of Thymidylate synthase OS=Homo sapiens OX=9606 GN=TYMS;sp|P04818-3|TYSY_HUMAN Isoform 3 of Thymidylate synthase OS=Homo sapiens OX=9606 GN
RPN1	Dolichyl-diphosphooligosaccharide--protein glycosyltransferase subunit 1	0.233243	0.426153		P04843	sp|P04843|RPN1_HUMAN Dolichyl-diphosphooligosaccharide--protein glycosyltransferase subunit 1 OS=Homo sapiens OX=9606 GN=RPN1 PE=1 SV=1
RPN2	Dolichyl-diphosphooligosaccharide--protein glycosyltransferase subunit 2	0.221605	0.478743		P04844-2;P04844	sp|P04844-2|RPN2_HUMAN Isoform 2 of Dolichyl-diphosphooligosaccharide--protein glycosyltransferase subunit 2 OS=Homo sapiens OX=9606 GN=RPN2;sp|P04844|RPN2_HUMAN Dolichyl-diphosphooligosaccharide--protein glycosyltransferase subunit 2 OS=Homo sapiens OX=96
GNAI2	Guanine nucleotide-binding protein G(i) subunit alpha-2	0.340856	0.599703		P04899;P04899-4;P04899-6;P04899-3;P04899-5;P04899-2	sp|P04899|GNAI2_HUMAN Guanine nucleotide-binding protein G(i) subunit alpha-2 OS=Homo sapiens OX=9606 GN=GNAI2 PE=1 SV=3;sp|P04899-4|GNAI2_HUMAN Isoform sGi2 of Guanine nucleotide-binding protein G(i) subunit alpha-2 OS=Homo sapiens OX=9606 GN=GNAI2;sp|P04
SLC4A2	Anion exchange protein 2	-2.57466	3.96939	+	P04920;P04920-2;P04920-3	sp|P04920|B3A2_HUMAN Anion exchange protein 2 OS=Homo sapiens OX=9606 GN=SLC4A2 PE=1 SV=4;sp|P04920-2|B3A2_HUMAN Isoform B1 of Anion exchange protein 2 OS=Homo sapiens OX=9606 GN=SLC4A2;sp|P04920-3|B3A2_HUMAN Isoform 3 of Anion exchange protein 2 OS=Homo s
ATP1A1	Sodium/potassium-transporting ATPase subunit alpha-1	-0.25489	1.12762		P05023-4;P05023;P05023-3;P05023-2	sp|P05023-4|AT1A1_HUMAN Isoform 4 of Sodium/potassium-transporting ATPase subunit alpha-1 OS=Homo sapiens OX=9606 GN=ATP1A1;sp|P05023|AT1A1_HUMAN Sodium/potassium-transporting ATPase subunit alpha-1 OS=Homo sapiens OX=9606 GN=ATP1A1 PE=1 SV=1;sp|P05023-3|A
ATP1B1	Sodium/potassium-transporting ATPase subunit beta-1	-1.32175	2.76506	+	P05026-2;P05026	sp|P05026-2|AT1B1_HUMAN Isoform 2 of Sodium/potassium-transporting ATPase subunit beta-1 OS=Homo sapiens OX=9606 GN=ATP1B1;sp|P05026|AT1B1_HUMAN Sodium/potassium-transporting ATPase subunit beta-1 OS=Homo sapiens OX=9606 GN=ATP1B1 PE=1 SV=1
APP	Amyloid beta A4 protein;N-APP;Soluble APP-alpha;Soluble APP-beta;C99;Beta-amyloid protein 42;Beta-amyloid protein 40;C83;P3(42);P3(40);C80;Gamma-secretase C-terminal fragment 59;Gamma-secretase C-terminal fragment 57;Gamma-secretase C-terminal fragment 50;C31	0.217401	0.18537		P05067-10;P05067-3;P05067-4;P05067-5;P05067-6;P05067-7;P05067-11;P05067-8;P05067-9;P05067	sp|P05067-10|A4_HUMAN Isoform APP639 of Amyloid-beta precursor protein OS=Homo sapiens OX=9606 GN=APP;sp|P05067-3|A4_HUMAN Isoform L-APP677 of Amyloid-beta precursor protein OS=Homo sapiens OX=9606 GN=APP;sp|P05067-4|A4_HUMAN Isoform APP695 of Amyloid-beta
ALDH2	Aldehyde dehydrogenase, mitochondrial	0.739696	1.69572	+	P05091;P05091-2	sp|P05091|ALDH2_HUMAN Aldehyde dehydrogenase, mitochondrial OS=Homo sapiens OX=9606 GN=ALDH2 PE=1 SV=2;sp|P05091-2|ALDH2_HUMAN Isoform 2 of Aldehyde dehydrogenase, mitochondrial OS=Homo sapiens OX=9606 GN=ALDH2
HMGN1	Non-histone chromosomal protein HMG-14	0.55344	0.514371		P05114	sp|P05114|HMGN1_HUMAN Non-histone chromosomal protein HMG-14 OS=Homo sapiens OX=9606 GN=HMGN1 PE=1 SV=3
SERPINE1	Plasminogen activator inhibitor 1	-0.529518	0.66339		P05121;P05121-2	sp|P05121|PAI1_HUMAN Plasminogen activator inhibitor 1 OS=Homo sapiens OX=9606 GN=SERPINE1 PE=1 SV=1;sp|P05121-2|PAI1_HUMAN Isoform 2 of Plasminogen activator inhibitor 1 OS=Homo sapiens OX=9606 GN=SERPINE1
SLC25A5	ADP/ATP translocase 2;ADP/ATP translocase 2, N-terminally processed	0.150308	0.961143		P05141	sp|P05141|ADT2_HUMAN ADP/ATP translocase 2 OS=Homo sapiens OX=9606 GN=SLC25A5 PE=1 SV=7
ISG15	Ubiquitin-like protein ISG15	-0.368921	1.10873		P05161	sp|P05161|ISG15_HUMAN Ubiquitin-like protein ISG15 OS=Homo sapiens OX=9606 GN=ISG15 PE=1 SV=5
PCCA	Propionyl-CoA carboxylase alpha chain, mitochondrial	1.16458	2.35914	+	P05165;P05165-2;P05165-3	sp|P05165|PCCA_HUMAN Propionyl-CoA carboxylase alpha chain, mitochondrial OS=Homo sapiens OX=9606 GN=PCCA PE=1 SV=4;sp|P05165-2|PCCA_HUMAN Isoform 2 of Propionyl-CoA carboxylase alpha chain, mitochondrial OS=Homo sapiens OX=9606 GN=PCCA;sp|P05165-3|PCCA_HU
EIF2S1	Eukaryotic translation initiation factor 2 subunit 1	-0.413067	2.22334		P05198	sp|P05198|IF2A_HUMAN Eukaryotic translation initiation factor 2 subunit 1 OS=Homo sapiens OX=9606 GN=EIF2S1 PE=1 SV=3
RPLP1	60S acidic ribosomal protein P1	0.991062	2.15507	+	P05386	sp|P05386|RLA1_HUMAN 60S acidic ribosomal protein P1 OS=Homo sapiens OX=9606 GN=RPLP1 PE=1 SV=1
RPLP2	60S acidic ribosomal protein P2	-0.191334	1.10351		P05387	sp|P05387|RLA2_HUMAN 60S acidic ribosomal protein P2 OS=Homo sapiens OX=9606 GN=RPLP2 PE=1 SV=1
RPLP0;RPLP0P6	60S acidic ribosomal protein P0;60S acidic ribosomal protein P0-like	0.00606667	0.0392144		P05388;P05388-2;Q8NHW5	sp|P05388|RLA0_HUMAN 60S acidic ribosomal protein P0 OS=Homo sapiens OX=9606 GN=RPLP0 PE=1 SV=1;sp|P05388-2|RLA0_HUMAN Isoform 2 of 60S acidic ribosomal protein P0 OS=Homo sapiens OX=9606 GN=RPLP0;sp|Q8NHW5|RLA0L_HUMAN 60S acidic ribosomal protein P0-like
SSB	Lupus La protein	0.711159	2.01409	+	P05455	sp|P05455|LA_HUMAN Lupus La protein OS=Homo sapiens OX=9606 GN=SSB PE=1 SV=2
ITGB1	Integrin beta-1	-0.00638052	0.0184926		P05556;P05556-2;P05556-5;P05556-4;P05556-3	sp|P05556|ITB1_HUMAN Integrin beta-1 OS=Homo sapiens OX=9606 GN=ITGB1 PE=1 SV=2;sp|P05556-2|ITB1_HUMAN Isoform 2 of Integrin beta-1 OS=Homo sapiens OX=9606 GN=ITGB1;sp|P05556-5|ITB1_HUMAN Isoform 5 of Integrin beta-1 OS=Homo sapiens OX=9606 GN=ITGB1;sp|P05
KRT18	Keratin, type I cytoskeletal 18	0.915448	1.43182	+	P05783	sp|P05783|K1C18_HUMAN Keratin, type I cytoskeletal 18 OS=Homo sapiens OX=9606 GN=KRT18 PE=1 SV=2
UROD	Uroporphyrinogen decarboxylase	-3.18889	1.53276	+	P06132	sp|P06132|DCUP_HUMAN Uroporphyrinogen decarboxylase OS=Homo sapiens OX=9606 GN=UROD PE=1 SV=2
GLA	Alpha-galactosidase A	0.215625	0.406962		P06280	sp|P06280|AGAL_HUMAN Alpha-galactosidase A OS=Homo sapiens OX=9606 GN=GLA PE=1 SV=1
RB1	Retinoblastoma-associated protein	-1.8644	2.34365	+	P06400	sp|P06400|RB_HUMAN Retinoblastoma-associated protein OS=Homo sapiens OX=9606 GN=RB1 PE=1 SV=2
PTMA	Prothymosin alpha;Prothymosin alpha, N-terminally processed;Thymosin alpha-1	-0.897901	1.46691	+	P06454-2;P06454	sp|P06454-2|PTMA_HUMAN Isoform 2 of Prothymosin alpha OS=Homo sapiens OX=9606 GN=PTMA;sp|P06454|PTMA_HUMAN Prothymosin alpha OS=Homo sapiens OX=9606 GN=PTMA PE=1 SV=2
CDK1	Cyclin-dependent kinase 1	-1.11523	2.81748	+	P06493;P06493-2	sp|P06493|CDK1_HUMAN Cyclin-dependent kinase 1 OS=Homo sapiens OX=9606 GN=CDK1 PE=1 SV=3;sp|P06493-2|CDK1_HUMAN Isoform 2 of Cyclin-dependent kinase 1 OS=Homo sapiens OX=9606 GN=CDK1
ATP5B	ATP synthase subunit beta, mitochondrial	0.166181	1.43737		P06576	sp|P06576|ATPB_HUMAN ATP synthase subunit beta, mitochondrial OS=Homo sapiens OX=9606 GN=ATP5F1B PE=1 SV=3
S100A6	Protein S100-A6	1.03438	1.69375	+	P06703	sp|P06703|S10A6_HUMAN Protein S100-A6 OS=Homo sapiens OX=9606 GN=S100A6 PE=1 SV=1
EIF4E	Eukaryotic translation initiation factor 4E	-0.150726	0.287211		P06730;P06730-3;P06730-2	sp|P06730|IF4E_HUMAN Eukaryotic translation initiation factor 4E OS=Homo sapiens OX=9606 GN=EIF4E PE=1 SV=2;sp|P06730-3|IF4E_HUMAN Isoform 3 of Eukaryotic translation initiation factor 4E OS=Homo sapiens OX=9606 GN=EIF4E;sp|P06730-2|IF4E_HUMAN Isoform 2 of
ENO1	Alpha-enolase	0.945263	3.85973	+	P06733;P06733-2	sp|P06733|ENOA_HUMAN Alpha-enolase OS=Homo sapiens OX=9606 GN=ENO1 PE=1 SV=2;sp|P06733-2|ENOA_HUMAN Isoform MBP-1 of Alpha-enolase OS=Homo sapiens OX=9606 GN=ENO1
PYGL	Glycogen phosphorylase, liver form	0.00388785	0.0128813		P06737-2;P06737	sp|P06737-2|PYGL_HUMAN Isoform 2 of Glycogen phosphorylase, liver form OS=Homo sapiens OX=9606 GN=PYGL;sp|P06737|PYGL_HUMAN Glycogen phosphorylase, liver form OS=Homo sapiens OX=9606 GN=PYGL PE=1 SV=4
GPI	Glucose-6-phosphate isomerase	0.460503	2.61778		P06744;P06744-2	sp|P06744|G6PI_HUMAN Glucose-6-phosphate isomerase OS=Homo sapiens OX=9606 GN=GPI PE=1 SV=4;sp|P06744-2|G6PI_HUMAN Isoform 2 of Glucose-6-phosphate isomerase OS=Homo sapiens OX=9606 GN=GPI
NPM1	Nucleophosmin	0.305252	2.36954		P06748;P06748-3;P06748-2	sp|P06748|NPM_HUMAN Nucleophosmin OS=Homo sapiens OX=9606 GN=NPM1 PE=1 SV=2;sp|P06748-3|NPM_HUMAN Isoform 3 of Nucleophosmin OS=Homo sapiens OX=9606 GN=NPM1;sp|P06748-2|NPM_HUMAN Isoform 2 of Nucleophosmin OS=Homo sapiens OX=9606 GN=NPM1
		-0.05575	0.0904577		P06753-2;P06753-3;P06753-6	sp|P06753-2|TPM3_HUMAN Isoform 2 of Tropomyosin alpha-3 chain OS=Homo sapiens OX=9606 GN=TPM3;sp|P06753-3|TPM3_HUMAN Isoform 3 of Tropomyosin alpha-3 chain OS=Homo sapiens OX=9606 GN=TPM3;sp|P06753-6|TPM3_HUMAN Isoform 6 of Tropomyosin alpha-3 chain OS=Hom
ITGAV	Integrin alpha-V;Integrin alpha-V heavy chain;Integrin alpha-V light chain	-0.663833	1.42155	+	P06756-3;P06756-2;P06756	sp|P06756-3|ITAV_HUMAN Isoform 3 of Integrin alpha-V OS=Homo sapiens OX=9606 GN=ITGAV;sp|P06756-2|ITAV_HUMAN Isoform 2 of Integrin alpha-V OS=Homo sapiens OX=9606 GN=ITGAV;sp|P06756|ITAV_HUMAN Integrin alpha-V OS=Homo sapiens OX=9606 GN=ITGAV PE=1 SV=2
HEXA	Beta-hexosaminidase subunit alpha	2.18214	1.3352	+	P06865	sp|P06865|HEXA_HUMAN Beta-hexosaminidase subunit alpha OS=Homo sapiens OX=9606 GN=HEXA PE=1 SV=2
EPHX1	Epoxide hydrolase 1	0.805027	1.98406	+	P07099	sp|P07099|HYEP_HUMAN Epoxide hydrolase 1 OS=Homo sapiens OX=9606 GN=EPHX1 PE=1 SV=1
DBI	Acyl-CoA-binding protein	0.0737578	0.0725409		P07108-5;P07108;P07108-3;P07108-2;P07108-4	sp|P07108-5|ACBP_HUMAN Isoform 5 of Acyl-CoA-binding protein OS=Homo sapiens OX=9606 GN=DBI;sp|P07108|ACBP_HUMAN Acyl-CoA-binding protein OS=Homo sapiens OX=9606 GN=DBI PE=1 SV=2;sp|P07108-3|ACBP_HUMAN Isoform 3 of Acyl-CoA-binding protein OS=Homo sapiens
LDHB	L-lactate dehydrogenase B chain	0.0581271	0.17611		P07195	sp|P07195|LDHB_HUMAN L-lactate dehydrogenase B chain OS=Homo sapiens OX=9606 GN=LDHB PE=1 SV=2
CENPB	Major centromere autoantigen B	-0.107065	0.0859487		P07199	sp|P07199|CENPB_HUMAN Major centromere autoantigen B OS=Homo sapiens OX=9606 GN=CENPB PE=1 SV=2
GPX1	Glutathione peroxidase 1	0.35326	0.648641		P07203	sp|P07203|GPX1_HUMAN Glutathione peroxidase 1 OS=Homo sapiens OX=9606 GN=GPX1 PE=1 SV=4
P4HB	Protein disulfide-isomerase	0.118034	1.10158		P07237	sp|P07237|PDIA1_HUMAN Protein disulfide-isomerase OS=Homo sapiens OX=9606 GN=P4HB PE=1 SV=3
H1F0	Histone H1.0;Histone H1.0, N-terminally processed	0.113662	0.262818		P07305;P07305-2	sp|P07305|H10_HUMAN Histone H1.0 OS=Homo sapiens OX=9606 GN=H1-0 PE=1 SV=3;sp|P07305-2|H10_HUMAN Isoform 2 of Histone H1.0 OS=Homo sapiens OX=9606 GN=H1-0
ACYP1	Acylphosphatase-1	0.593819	0.378315		P07311	sp|P07311|ACYP1_HUMAN Acylphosphatase-1 OS=Homo sapiens OX=9606 GN=ACYP1 PE=1 SV=2
CTSD	Cathepsin D;Cathepsin D light chain;Cathepsin D heavy chain	0.936389	2.15043	+	P07339	sp|P07339|CATD_HUMAN Cathepsin D OS=Homo sapiens OX=9606 GN=CTSD PE=1 SV=1
ANXA2;ANXA2P2	Annexin A2;Putative annexin A2-like protein	0.102161	0.698193		P07355;P07355-2;A6NMY6	sp|P07355|ANXA2_HUMAN Annexin A2 OS=Homo sapiens OX=9606 GN=ANXA2 PE=1 SV=2;sp|P07355-2|ANXA2_HUMAN Isoform 2 of Annexin A2 OS=Homo sapiens OX=9606 GN=ANXA2;sp|A6NMY6|AXA2L_HUMAN Putative annexin A2-like protein OS=Homo sapiens OX=9606 GN=ANXA2P2 PE=5 SV=2
CAPN1	Calpain-1 catalytic subunit	0.947493	2.18328	+	P07384	sp|P07384|CAN1_HUMAN Calpain-1 catalytic subunit OS=Homo sapiens OX=9606 GN=CAPN1 PE=1 SV=1
TUBB	Tubulin beta chain	0.49541	2.04786		P07437	sp|P07437|TBB5_HUMAN Tubulin beta chain OS=Homo sapiens OX=9606 GN=TUBB PE=1 SV=2
PSAP	Prosaposin;Saposin-A;Saposin-B-Val;Saposin-B;Saposin-C;Saposin-D	1.26167	1.14593		P07602;P07602-2;P07602-3	sp|P07602|SAP_HUMAN Prosaposin OS=Homo sapiens OX=9606 GN=PSAP PE=1 SV=2;sp|P07602-2|SAP_HUMAN Isoform Sap-mu-6 of Prosaposin OS=Homo sapiens OX=9606 GN=PSAP;sp|P07602-3|SAP_HUMAN Isoform Sap-mu-9 of Prosaposin OS=Homo sapiens OX=9606 GN=PSAP
HEXB	Beta-hexosaminidase subunit beta;Beta-hexosaminidase subunit beta chain B;Beta-hexosaminidase subunit beta chain A	-0.0714511	0.148091		P07686	sp|P07686|HEXB_HUMAN Beta-hexosaminidase subunit beta OS=Homo sapiens OX=9606 GN=HEXB PE=1 SV=3
CTSL	Cathepsin L1;Cathepsin L1 heavy chain;Cathepsin L1 light chain	-0.314012	0.768617		P07711	sp|P07711|CATL1_HUMAN Cathepsin L1 OS=Homo sapiens OX=9606 GN=CTSL PE=1 SV=2
PFN1	Profilin-1	0.265913	1.21989		P07737	sp|P07737|PROF1_HUMAN Profilin-1 OS=Homo sapiens OX=9606 GN=PFN1 PE=1 SV=2
APRT	Adenine phosphoribosyltransferase	0.245142	0.336597		P07741;P07741-2	sp|P07741|APT_HUMAN Adenine phosphoribosyltransferase OS=Homo sapiens OX=9606 GN=APRT PE=1 SV=2;sp|P07741-2|APT_HUMAN Isoform 2 of Adenine phosphoribosyltransferase OS=Homo sapiens OX=9606 GN=APRT
EPRS	Bifunctional glutamate/proline--tRNA ligase;Glutamate--tRNA ligase;Proline--tRNA ligase	-0.0315468	0.170216		P07814	sp|P07814|SYEP_HUMAN Bifunctional glutamate/proline--tRNA ligase OS=Homo sapiens OX=9606 GN=EPRS1 PE=1 SV=5
CTSB	Cathepsin B;Cathepsin B light chain;Cathepsin B heavy chain	-1.56257	1.26132		P07858	sp|P07858|CATB_HUMAN Cathepsin B OS=Homo sapiens OX=9606 GN=CTSB PE=1 SV=3
HSP90AA1	Heat shock protein HSP 90-alpha	-0.386995	1.57469		P07900;P07900-2	sp|P07900|HS90A_HUMAN Heat shock protein HSP 90-alpha OS=Homo sapiens OX=9606 GN=HSP90AA1 PE=1 SV=5;sp|P07900-2|HS90A_HUMAN Isoform 2 of Heat shock protein HSP 90-alpha OS=Homo sapiens OX=9606 GN=HSP90AA1
HNRNPC	Heterogeneous nuclear ribonucleoproteins C1/C2	0.957127	0.410569		P07910;P07910-3	sp|P07910|HNRPC_HUMAN Heterogeneous nuclear ribonucleoproteins C1/C2 OS=Homo sapiens OX=9606 GN=HNRNPC PE=1 SV=4;sp|P07910-3|HNRPC_HUMAN Isoform 3 of Heterogeneous nuclear ribonucleoproteins C1/C2 OS=Homo sapiens OX=9606 GN=HNRNPC
HNRNPC	Heterogeneous nuclear ribonucleoproteins C1/C2	1.21047	4.7232	+	P07910-2;P07910-4	sp|P07910-2|HNRPC_HUMAN Isoform C1 of Heterogeneous nuclear ribonucleoproteins C1/C2 OS=Homo sapiens OX=9606 GN=HNRNPC;sp|P07910-4|HNRPC_HUMAN Isoform 4 of Heterogeneous nuclear ribonucleoproteins C1/C2 OS=Homo sapiens OX=9606 GN=HNRNPC
UQCRH;UQCRHL	Cytochrome b-c1 complex subunit 6, mitochondrial;Cytochrome b-c1 complex subunit 6	0.422444	0.434664		P07919;A0A096LP55	sp|P07919|QCR6_HUMAN Cytochrome b-c1 complex subunit 6, mitochondrial OS=Homo sapiens OX=9606 GN=UQCRH PE=1 SV=2;sp|A0A096LP55|QCR6L_HUMAN Cytochrome b-c1 complex subunit 6-like, mitochondrial OS=Homo sapiens OX=9606 GN=UQCRHL PE=3 SV=1
LAMB1	Laminin subunit beta-1	-1.32976	2.48705	+	P07942	sp|P07942|LAMB1_HUMAN Laminin subunit beta-1 OS=Homo sapiens OX=9606 GN=LAMB1 PE=1 SV=2
YES1	Tyrosine-protein kinase Yes	-1.0116	0.747465		P07947	sp|P07947|YES_HUMAN Tyrosine-protein kinase Yes OS=Homo sapiens OX=9606 GN=YES1 PE=1 SV=3
LYN	Tyrosine-protein kinase Lyn	0.359562	0.355541		P07948;P07948-2	sp|P07948|LYN_HUMAN Tyrosine-protein kinase Lyn OS=Homo sapiens OX=9606 GN=LYN PE=1 SV=3;sp|P07948-2|LYN_HUMAN Isoform 2 of Tyrosine-protein kinase Lyn OS=Homo sapiens OX=9606 GN=LYN
TPM2	Tropomyosin beta chain	-0.916015	2.16504	+	P07951	sp|P07951|TPM2_HUMAN Tropomyosin beta chain OS=Homo sapiens OX=9606 GN=TPM2 PE=1 SV=1
FH	Fumarate hydratase, mitochondrial	-0.060525	0.396391		P07954-2;P07954	sp|P07954-2|FUMH_HUMAN Isoform Cytoplasmic of Fumarate hydratase, mitochondrial OS=Homo sapiens OX=9606 GN=FH;sp|P07954|FUMH_HUMAN Fumarate hydratase, mitochondrial OS=Homo sapiens OX=9606 GN=FH PE=1 SV=3
ERCC1	DNA excision repair protein ERCC-1	-0.886262	1.03402		P07992-4;P07992;P07992-2;P07992-3	sp|P07992-4|ERCC1_HUMAN Isoform 4 of DNA excision repair protein ERCC-1 OS=Homo sapiens OX=9606 GN=ERCC1;sp|P07992|ERCC1_HUMAN DNA excision repair protein ERCC-1 OS=Homo sapiens OX=9606 GN=ERCC1 PE=1 SV=1;sp|P07992-2|ERCC1_HUMAN Isoform 2 of DNA excision r
SP1	Transcription factor Sp1	-0.178826	0.158195		P08047;P08047-2;P08047-3	sp|P08047|SP1_HUMAN Transcription factor Sp1 OS=Homo sapiens OX=9606 GN=SP1 PE=1 SV=3;sp|P08047-2|SP1_HUMAN Isoform 2 of Transcription factor Sp1 OS=Homo sapiens OX=9606 GN=SP1;sp|P08047-3|SP1_HUMAN Isoform 3 of Transcription factor Sp1 OS=Homo sapiens OX=
IGF1R	Insulin-like growth factor 1 receptor;Insulin-like growth factor 1 receptor alpha chain;Insulin-like growth factor 1 receptor beta chain	-0.703961	0.486397		P08069	sp|P08069|IGF1R_HUMAN Insulin-like growth factor 1 receptor OS=Homo sapiens OX=9606 GN=IGF1R PE=1 SV=1
ANXA6	Annexin A6	-0.275835	0.616381		P08133;P08133-2	sp|P08133|ANXA6_HUMAN Annexin A6 OS=Homo sapiens OX=9606 GN=ANXA6 PE=1 SV=3;sp|P08133-2|ANXA6_HUMAN Isoform 2 of Annexin A6 OS=Homo sapiens OX=9606 GN=ANXA6
PFKM	ATP-dependent 6-phosphofructokinase, muscle type	-0.56958	1.46733	+	P08237-3;P08237;P08237-2	sp|P08237-3|PFKAM_HUMAN Isoform 3 of ATP-dependent 6-phosphofructokinase, muscle type OS=Homo sapiens OX=9606 GN=PFKM;sp|P08237|PFKAM_HUMAN ATP-dependent 6-phosphofructokinase, muscle type OS=Homo sapiens OX=9606 GN=PFKM PE=1 SV=2;sp|P08237-2|PFKAM_HUMAN I
HSP90AB1	Heat shock protein HSP 90-beta	-0.205758	0.766564		P08238	sp|P08238|HS90B_HUMAN Heat shock protein HSP 90-beta OS=Homo sapiens OX=9606 GN=HSP90AB1 PE=1 SV=4
SRPR	Signal recognition particle receptor subunit alpha	-0.406134	0.481457		P08240-2;P08240	sp|P08240-2|SRPRA_HUMAN Isoform 2 of Signal recognition particle receptor subunit alpha OS=Homo sapiens OX=9606 GN=SRPRA;sp|P08240|SRPRA_HUMAN Signal recognition particle receptor subunit alpha OS=Homo sapiens OX=9606 GN=SRPRA PE=1 SV=2
ASNS	Asparagine synthetase [glutamine-hydrolyzing]	0.849325	4.2306	+	P08243;P08243-2;P08243-3	sp|P08243|ASNS_HUMAN Asparagine synthetase [glutamine-hydrolyzing] OS=Homo sapiens OX=9606 GN=ASNS PE=1 SV=4;sp|P08243-2|ASNS_HUMAN Isoform 2 of Asparagine synthetase [glutamine-hydrolyzing] OS=Homo sapiens OX=9606 GN=ASNS;sp|P08243-3|ASNS_HUMAN Isoform 3
HMBS	Porphobilinogen deaminase	1.15225	3.18972	+	P08397-2;P08397;P08397-4;P08397-3	sp|P08397-2|HEM3_HUMAN Isoform 2 of Porphobilinogen deaminase OS=Homo sapiens OX=9606 GN=HMBS;sp|P08397|HEM3_HUMAN Porphobilinogen deaminase OS=Homo sapiens OX=9606 GN=HMBS PE=1 SV=2;sp|P08397-4|HEM3_HUMAN Isoform 4 of Porphobilinogen deaminase OS=Homo sap
PDHA1	Pyruvate dehydrogenase E1 component subunit alpha, somatic form, mitochondrial	-0.165086	0.685316		P08559-3;P08559;P08559-2;P08559-4	sp|P08559-3|ODPA_HUMAN Isoform 3 of Pyruvate dehydrogenase E1 component subunit alpha, somatic form, mitochondrial OS=Homo sapiens OX=9606 GN=PDHA1;sp|P08559|ODPA_HUMAN Pyruvate dehydrogenase E1 component subunit alpha, somatic form, mitochondrial OS=Homo
CYC1	Cytochrome c1, heme protein, mitochondrial	-0.398162	0.947924		P08574	sp|P08574|CY1_HUMAN Cytochrome c1, heme protein, mitochondrial OS=Homo sapiens OX=9606 GN=CYC1 PE=1 SV=3
SNRPB2	U2 small nuclear ribonucleoprotein B	0.0709086	0.134709		P08579	sp|P08579|RU2B_HUMAN U2 small nuclear ribonucleoprotein B OS=Homo sapiens OX=9606 GN=SNRPB2 PE=1 SV=1
MET	Hepatocyte growth factor receptor	-0.769712	1.35474	+	P08581;P08581-2	sp|P08581|MET_HUMAN Hepatocyte growth factor receptor OS=Homo sapiens OX=9606 GN=MET PE=1 SV=4;sp|P08581-2|MET_HUMAN Isoform 2 of Hepatocyte growth factor receptor OS=Homo sapiens OX=9606 GN=MET
MFI2	Melanotransferrin	-0.477466	0.271727		P08582	sp|P08582|TRFM_HUMAN Melanotransferrin OS=Homo sapiens OX=9606 GN=MELTF PE=1 SV=2
SNRNP70	U1 small nuclear ribonucleoprotein 70 kDa	-0.68964	2.83093	+	P08621;P08621-2;P08621-3	sp|P08621|RU17_HUMAN U1 small nuclear ribonucleoprotein 70 kDa OS=Homo sapiens OX=9606 GN=SNRNP70 PE=1 SV=2;sp|P08621-2|RU17_HUMAN Isoform 2 of U1 small nuclear ribonucleoprotein 70 kDa OS=Homo sapiens OX=9606 GN=SNRNP70;sp|P08621-3|RU17_HUMAN Isoform 3 of
NFIC	Nuclear factor 1 C-type	-0.318364	0.56223		P08651-2;P08651-5;P08651-3;P08651-6;P08651;P08651-4	sp|P08651-2|NFIC_HUMAN Isoform 1 of Nuclear factor 1 C-type OS=Homo sapiens OX=9606 GN=NFIC;sp|P08651-5|NFIC_HUMAN Isoform 5 of Nuclear factor 1 C-type OS=Homo sapiens OX=9606 GN=NFIC;sp|P08651-3|NFIC_HUMAN Isoform 2 of Nuclear factor 1 C-type OS=Homo sapi
VIM	Vimentin	-0.129016	0.475731		P08670	sp|P08670|VIME_HUMAN Vimentin OS=Homo sapiens OX=9606 GN=VIM PE=1 SV=4
RPS17	40S ribosomal protein S17	-0.134546	0.290468		P08708	sp|P08708|RS17_HUMAN 40S ribosomal protein S17 OS=Homo sapiens OX=9606 GN=RPS17 PE=1 SV=2
GNAI3	Guanine nucleotide-binding protein G(k) subunit alpha	-0.528342	0.703409		P08754	sp|P08754|GNAI3_HUMAN Guanine nucleotide-binding protein G(i) subunit alpha OS=Homo sapiens OX=9606 GN=GNAI3 PE=1 SV=3
ANXA5	Annexin A5	0.477003	1.36451		P08758	sp|P08758|ANXA5_HUMAN Annexin A5 OS=Homo sapiens OX=9606 GN=ANXA5 PE=1 SV=2
RPSA	40S ribosomal protein SA	-0.263745	0.861613		P08865	sp|P08865|RSSA_HUMAN 40S ribosomal protein SA OS=Homo sapiens OX=9606 GN=RPSA PE=1 SV=4
CD63	CD63 antigen	0.463022	1.36413		P08962-3;P08962-2;P08962	sp|P08962-3|CD63_HUMAN Isoform 3 of CD63 antigen OS=Homo sapiens OX=9606 GN=CD63;sp|P08962-2|CD63_HUMAN Isoform 2 of CD63 antigen OS=Homo sapiens OX=9606 GN=CD63;sp|P08962|CD63_HUMAN CD63 antigen OS=Homo sapiens OX=9606 GN=CD63 PE=1 SV=2
MRPL3	39S ribosomal protein L3, mitochondrial	-0.656854	0.894971		P09001	sp|P09001|RM03_HUMAN 39S ribosomal protein L3, mitochondrial OS=Homo sapiens OX=9606 GN=MRPL3 PE=1 SV=1
SNRPA	U1 small nuclear ribonucleoprotein A	0.473602	0.688823		P09012	sp|P09012|SNRPA_HUMAN U1 small nuclear ribonucleoprotein A OS=Homo sapiens OX=9606 GN=SNRPA PE=1 SV=3
FGF2	Fibroblast growth factor 2	0.382862	0.390482		P09038-2;P09038-3;P09038-1;P09038	sp|P09038-2|FGF2_HUMAN Isoform 3 of Fibroblast growth factor 2 OS=Homo sapiens OX=9606 GN=FGF2;sp|P09038-3|FGF2_HUMAN Isoform 4 of Fibroblast growth factor 2 OS=Homo sapiens OX=9606 GN=FGF2;sp|P09038-1|FGF2_HUMAN Isoform 2 of Fibroblast growth factor 2 OS=
ENO2	Gamma-enolase	-0.656286	0.157295		P09104;P09104-2	sp|P09104|ENOG_HUMAN Gamma-enolase OS=Homo sapiens OX=9606 GN=ENO2 PE=1 SV=3;sp|P09104-2|ENOG_HUMAN Isoform 2 of Gamma-enolase OS=Homo sapiens OX=9606 GN=ENO2
ACAA1	3-ketoacyl-CoA thiolase, peroxisomal	-0.0391493	0.0313875		P09110;P09110-2	sp|P09110|THIK_HUMAN 3-ketoacyl-CoA thiolase, peroxisomal OS=Homo sapiens OX=9606 GN=ACAA1 PE=1 SV=2;sp|P09110-2|THIK_HUMAN Isoform 2 of 3-ketoacyl-CoA thiolase, peroxisomal OS=Homo sapiens OX=9606 GN=ACAA1
SRP19	Signal recognition particle 19 kDa protein	0.2939	0.10934		P09132	sp|P09132|SRP19_HUMAN Signal recognition particle 19 kDa protein OS=Homo sapiens OX=9606 GN=SRP19 PE=1 SV=3
GSTP1	Glutathione S-transferase P	0.44238	1.63661		P09211	sp|P09211|GSTP1_HUMAN Glutathione S-transferase P OS=Homo sapiens OX=9606 GN=GSTP1 PE=1 SV=2
SNRPC	U1 small nuclear ribonucleoprotein C	-0.208247	0.318921		P09234	sp|P09234|RU1C_HUMAN U1 small nuclear ribonucleoprotein C OS=Homo sapiens OX=9606 GN=SNRPC PE=1 SV=1
VIL1	Villin-1	-0.386381	0.538324		P09327	sp|P09327|VILI_HUMAN Villin-1 OS=Homo sapiens OX=9606 GN=VIL1 PE=1 SV=4
LGALS1	Galectin-1	0.142265	0.747614		P09382	sp|P09382|LEG1_HUMAN Galectin-1 OS=Homo sapiens OX=9606 GN=LGALS1 PE=1 SV=2
QDPR	Dihydropteridine reductase	0.465045	1.08175		P09417;P09417-2	sp|P09417|DHPR_HUMAN Dihydropteridine reductase OS=Homo sapiens OX=9606 GN=QDPR PE=1 SV=2;sp|P09417-2|DHPR_HUMAN Isoform 2 of Dihydropteridine reductase OS=Homo sapiens OX=9606 GN=QDPR
HMGB1;HMGB1P1	High mobility group protein B1;Putative high mobility group protein B1-like 1	-0.688381	1.43645	+	P09429;B2RPK0	sp|P09429|HMGB1_HUMAN High mobility group protein B1 OS=Homo sapiens OX=9606 GN=HMGB1 PE=1 SV=3;sp|B2RPK0|HGB1A_HUMAN Putative high mobility group protein B1-like 1 OS=Homo sapiens OX=9606 GN=HMGB1P1 PE=5 SV=1
TPM1	Tropomyosin alpha-1 chain	0.553978	0.663834		P09493-3;P09493-4;P09493-10;P09493-9;P09493-8;P09493;P09493-7;P09493-6	sp|P09493-3|TPM1_HUMAN Isoform 3 of Tropomyosin alpha-1 chain OS=Homo sapiens OX=9606 GN=TPM1;sp|P09493-4|TPM1_HUMAN Isoform 4 of Tropomyosin alpha-1 chain OS=Homo sapiens OX=9606 GN=TPM1;sp|P09493-10|TPM1_HUMAN Isoform 10 of Tropomyosin alpha-1 chain OS=H
CLTA	Clathrin light chain A	0.0281872	0.0478018		P09496-2;P09496-4;P09496-3;P09496;P09496-5	sp|P09496-2|CLCA_HUMAN Isoform Non-brain of Clathrin light chain A OS=Homo sapiens OX=9606 GN=CLTA;sp|P09496-4|CLCA_HUMAN Isoform 4 of Clathrin light chain A OS=Homo sapiens OX=9606 GN=CLTA;sp|P09496-3|CLCA_HUMAN Isoform 3 of Clathrin light chain A OS=Homo
CLTB	Clathrin light chain B	0.192813	0.254361		P09497-2;P09497	sp|P09497-2|CLCB_HUMAN Isoform Non-brain of Clathrin light chain B OS=Homo sapiens OX=9606 GN=CLTB;sp|P09497|CLCB_HUMAN Clathrin light chain B OS=Homo sapiens OX=9606 GN=CLTB PE=1 SV=1
ANXA4	Annexin A4	0.759846	2.91404	+	P09525;P09525-2	sp|P09525|ANXA4_HUMAN Annexin A4 OS=Homo sapiens OX=9606 GN=ANXA4 PE=1 SV=4;sp|P09525-2|ANXA4_HUMAN Isoform 2 of Annexin A4 OS=Homo sapiens OX=9606 GN=ANXA4
CNP	2,3-cyclic-nucleotide 3-phosphodiesterase	-0.206669	0.746144		P09543-2;P09543	sp|P09543-2|CN37_HUMAN Isoform CNPI of 2,3-cyclic-nucleotide 3-phosphodiesterase OS=Homo sapiens OX=9606 GN=CNP;sp|P09543|CN37_HUMAN 2,3-cyclic-nucleotide 3-phosphodiesterase OS=Homo sapiens OX=9606 GN=CNP PE=1 SV=2
HMOX1	Heme oxygenase 1	0.171259	0.384054		P09601	sp|P09601|HMOX1_HUMAN Heme oxygenase 1 OS=Homo sapiens OX=9606 GN=HMOX1 PE=1 SV=1
DLD	Dihydrolipoyl dehydrogenase, mitochondrial	-0.126902	0.219303		P09622;P09622-3;P09622-2	sp|P09622|DLDH_HUMAN Dihydrolipoyl dehydrogenase, mitochondrial OS=Homo sapiens OX=9606 GN=DLD PE=1 SV=2;sp|P09622-3|DLDH_HUMAN Isoform 3 of Dihydrolipoyl dehydrogenase, mitochondrial OS=Homo sapiens OX=9606 GN=DLD;sp|P09622-2|DLDH_HUMAN Isoform 2 of Dihyd
SNRPA1	U2 small nuclear ribonucleoprotein A	-0.216428	1.13849		P09661	sp|P09661|RU2A_HUMAN U2 small nuclear ribonucleoprotein A OS=Homo sapiens OX=9606 GN=SNRPA1 PE=1 SV=2
COX6C	Cytochrome c oxidase subunit 6C	0.0744806	0.0881686		P09669	sp|P09669|COX6C_HUMAN Cytochrome c oxidase subunit 6C OS=Homo sapiens OX=9606 GN=COX6C PE=1 SV=2
PARP1	Poly [ADP-ribose] polymerase 1	-0.328339	2.93145		P09874	sp|P09874|PARP1_HUMAN Poly [ADP-ribose] polymerase 1 OS=Homo sapiens OX=9606 GN=PARP1 PE=1 SV=4
POLA1	DNA polymerase alpha catalytic subunit	-4.32277	2.88068	+	P09884	sp|P09884|DPOLA_HUMAN DNA polymerase alpha catalytic subunit OS=Homo sapiens OX=9606 GN=POLA1 PE=1 SV=2
IFIT2	Interferon-induced protein with tetratricopeptide repeats 2	2.02943	0.940106		P09913	sp|P09913|IFIT2_HUMAN Interferon-induced protein with tetratricopeptide repeats 2 OS=Homo sapiens OX=9606 GN=IFIT2 PE=1 SV=1
IFIT1	Interferon-induced protein with tetratricopeptide repeats 1	-1.56634	2.62607	+	P09914;P09914-2	sp|P09914|IFIT1_HUMAN Interferon-induced protein with tetratricopeptide repeats 1 OS=Homo sapiens OX=9606 GN=IFIT1 PE=1 SV=2;sp|P09914-2|IFIT1_HUMAN Isoform 2 of Interferon-induced protein with tetratricopeptide repeats 1 OS=Homo sapiens OX=9606 GN=IFIT1
UCHL1	Ubiquitin carboxyl-terminal hydrolase isozyme L1	1.01272	2.39355	+	P09936	sp|P09936|UCHL1_HUMAN Ubiquitin carboxyl-terminal hydrolase isozyme L1 OS=Homo sapiens OX=9606 GN=UCHL1 PE=1 SV=2
LTA4H	Leukotriene A-4 hydrolase	-0.393308	1.80623		P09960;P09960-4;P09960-2;P09960-3	sp|P09960|LKHA4_HUMAN Leukotriene A-4 hydrolase OS=Homo sapiens OX=9606 GN=LTA4H PE=1 SV=2;sp|P09960-4|LKHA4_HUMAN Isoform 4 of Leukotriene A-4 hydrolase OS=Homo sapiens OX=9606 GN=LTA4H;sp|P09960-2|LKHA4_HUMAN Isoform 2 of Leukotriene A-4 hydrolase OS=Hom
H2AFV;H2AFZ	Histone H2A.V;Histone H2A.Z	-2.02221	1.23867		Q71UI9;P0C0S5;Q71UI9-4;Q71UI9-2;Q71UI9-3	sp|Q71UI9|H2AV_HUMAN Histone H2A.V OS=Homo sapiens OX=9606 GN=H2AZ2 PE=1 SV=3;sp|P0C0S5|H2AZ_HUMAN Histone H2A.Z OS=Homo sapiens OX=9606 GN=H2AZ1 PE=1 SV=2;sp|Q71UI9-4|H2AV_HUMAN Isoform 4 of Histone H2A.V OS=Homo sapiens OX=9606 GN=H2AZ2;sp|Q71UI9-2|H2AV_
CHTF8	Chromosome transmission fidelity protein 8 homolog isoform 2	-0.0467637	0.0242268		P0CG12	sp|P0CG12|DERPC_HUMAN Decreased expression in renal and prostate cancer protein OS=Homo sapiens OX=9606 GN=DERPC PE=1 SV=1
SULT1A4;SULT1A3	Sulfotransferase 1A4;Sulfotransferase 1A3	0.539846	1.53028	+	P0DMN0;P0DMM9;P0DMM9-3;P0DMM9-2	sp|P0DMN0|ST1A4_HUMAN Sulfotransferase 1A4 OS=Homo sapiens OX=9606 GN=SULT1A4 PE=1 SV=1;sp|P0DMM9|ST1A3_HUMAN Sulfotransferase 1A3 OS=Homo sapiens OX=9606 GN=SULT1A3 PE=1 SV=1;sp|P0DMM9-3|ST1A3_HUMAN Isoform 3 of Sulfotransferase 1A3 OS=Homo sapiens OX=960
HSPA1A;HSPA1B	Heat shock 70 kDa protein 1A;Heat shock 70 kDa protein 1B	0.0152601	0.0326395		P0DMV8;P0DMV9;P0DMV8-2	sp|P0DMV8|HS71A_HUMAN Heat shock 70 kDa protein 1A OS=Homo sapiens OX=9606 GN=HSPA1A PE=1 SV=1;sp|P0DMV9|HS71B_HUMAN Heat shock 70 kDa protein 1B OS=Homo sapiens OX=9606 GN=HSPA1B PE=1 SV=1;sp|P0DMV8-2|HS71A_HUMAN Isoform 2 of Heat shock 70 kDa protein 1A
U2AF1	Splicing factor U2AF 35 kDa subunit	-0.00418974	0.00911063		P0DN76;Q01081;Q01081-2;Q01081-4	sp|P0DN76|U2AF5_HUMAN Splicing factor U2AF 35 kDa subunit-like protein OS=Homo sapiens OX=9606 GN=U2AF1L5 PE=1 SV=1;sp|Q01081|U2AF1_HUMAN Splicing factor U2AF 35 kDa subunit OS=Homo sapiens OX=9606 GN=U2AF1 PE=1 SV=3;sp|Q01081-2|U2AF1_HUMAN Isoform 2 of Sp
CBS	Cystathionine beta-synthase	0.964464	1.57991	+	P0DN79;P35520;P35520-2	sp|P0DN79|CBSL_HUMAN Cystathionine beta-synthase-like protein OS=Homo sapiens OX=9606 GN=CBSL PE=1 SV=1;sp|P35520|CBS_HUMAN Cystathionine beta-synthase OS=Homo sapiens OX=9606 GN=CBS PE=1 SV=2;sp|P35520-2|CBS_HUMAN Isoform 2 of Cystathionine beta-synthase
		0.283562	1.119		P0DP25;P0DP24;P0DP23	sp|P0DP25|CALM3_HUMAN Calmodulin-3 OS=Homo sapiens OX=9606 GN=CALM3 PE=1 SV=1;sp|P0DP24|CALM2_HUMAN Calmodulin-2 OS=Homo sapiens OX=9606 GN=CALM2 PE=1 SV=1;sp|P0DP23|CALM1_HUMAN Calmodulin-1 OS=Homo sapiens OX=9606 GN=CALM1 PE=1 SV=1
		1.01391	1.15241		P0DPB6	sp|P0DPB6|RPAC2_HUMAN DNA-directed RNA polymerases I and III subunit RPAC2 OS=Homo sapiens OX=9606 GN=POLR1D PE=1 SV=1
FDX1	Adrenodoxin, mitochondrial	-1.27975	0.676602		P10109	sp|P10109|ADX_HUMAN Adrenodoxin, mitochondrial OS=Homo sapiens OX=9606 GN=FDX1 PE=1 SV=1
TROVE2	60 kDa SS-A/Ro ribonucleoprotein	0.460386	0.9744		P10155-3;P10155-5;P10155-4;P10155	sp|P10155-3|RO60_HUMAN Isoform 3 of 60 kDa SS-A/Ro ribonucleoprotein OS=Homo sapiens OX=9606 GN=RO60;sp|P10155-5|RO60_HUMAN Isoform 5 of 60 kDa SS-A/Ro ribonucleoprotein OS=Homo sapiens OX=9606 GN=RO60;sp|P10155-4|RO60_HUMAN Isoform 4 of 60 kDa SS-A/Ro rib
GAA	Lysosomal alpha-glucosidase;76 kDa lysosomal alpha-glucosidase;70 kDa lysosomal alpha-glucosidase	1.31209	2.0605	+	P10253	sp|P10253|LYAG_HUMAN Lysosomal alpha-glucosidase OS=Homo sapiens OX=9606 GN=GAA PE=1 SV=4
RRAS	Ras-related protein R-Ras	-0.571113	1.60886	+	P10301	sp|P10301|RRAS_HUMAN Ras-related protein R-Ras OS=Homo sapiens OX=9606 GN=RRAS PE=1 SV=1
HLA-C	HLA class I histocompatibility antigen, Cw-7 alpha chain	-0.413238	1.04941		P10321;P10321-2	sp|P10321|HLAC_HUMAN HLA class I histocompatibility antigen, C alpha chain OS=Homo sapiens OX=9606 GN=HLA-C PE=1 SV=3;sp|P10321-2|HLAC_HUMAN Isoform 2 of HLA class I histocompatibility antigen, C alpha chain OS=Homo sapiens OX=9606 GN=HLA-C
ARAF	Serine/threonine-protein kinase A-Raf	-1.62327	1.59568	+	P10398	sp|P10398|ARAF_HUMAN Serine/threonine-protein kinase A-Raf OS=Homo sapiens OX=9606 GN=ARAF PE=1 SV=2
HIST1H1E	Histone H1.4	1.08893	1.47784	+	P10412	sp|P10412|H14_HUMAN Histone H1.4 OS=Homo sapiens OX=9606 GN=H1-4 PE=1 SV=2
DLAT	Dihydrolipoyllysine-residue acetyltransferase component of pyruvate dehydrogenase complex, mitochondrial	-0.743888	1.60467	+	P10515	sp|P10515|ODP2_HUMAN Dihydrolipoyllysine-residue acetyltransferase component of pyruvate dehydrogenase complex, mitochondrial OS=Homo sapiens OX=9606 GN=DLAT PE=1 SV=3
PTPRF	Receptor-type tyrosine-protein phosphatase F	1.16793	0.730767		P10586-2;P10586	sp|P10586-2|PTPRF_HUMAN Isoform 2 of Receptor-type tyrosine-protein phosphatase F OS=Homo sapiens OX=9606 GN=PTPRF;sp|P10586|PTPRF_HUMAN Receptor-type tyrosine-protein phosphatase F OS=Homo sapiens OX=9606 GN=PTPRF PE=1 SV=2
TXN	Thioredoxin	0.11004	0.161695		P10599;P10599-2	sp|P10599|THIO_HUMAN Thioredoxin OS=Homo sapiens OX=9606 GN=TXN PE=1 SV=3;sp|P10599-2|THIO_HUMAN Isoform 2 of Thioredoxin OS=Homo sapiens OX=9606 GN=TXN
COX5B	Cytochrome c oxidase subunit 5B, mitochondrial	0.482028	0.664996		P10606	sp|P10606|COX5B_HUMAN Cytochrome c oxidase subunit 5B, mitochondrial OS=Homo sapiens OX=9606 GN=COX5B PE=1 SV=2
CTSA	Lysosomal protective protein;Lysosomal protective protein 32 kDa chain;Lysosomal protective protein 20 kDa chain	1.62783	0.909702		P10619-2;P10619	sp|P10619-2|PPGB_HUMAN Isoform 2 of Lysosomal protective protein OS=Homo sapiens OX=9606 GN=CTSA;sp|P10619|PPGB_HUMAN Lysosomal protective protein OS=Homo sapiens OX=9606 GN=CTSA PE=1 SV=2
MGST1	Microsomal glutathione S-transferase 1	0.368113	0.898899		P10620;P10620-2	sp|P10620|MGST1_HUMAN Microsomal glutathione S-transferase 1 OS=Homo sapiens OX=9606 GN=MGST1 PE=1 SV=1;sp|P10620-2|MGST1_HUMAN Isoform 2 of Microsomal glutathione S-transferase 1 OS=Homo sapiens OX=9606 GN=MGST1
MAPT	Microtubule-associated protein tau	-0.176219	0.054968		P10636-3;P10636-2;P10636-4;P10636-6;P10636-5;P10636-7;P10636-8;P10636;P10636-9	sp|P10636-3|TAU_HUMAN Isoform Tau-A of Microtubule-associated protein tau OS=Homo sapiens OX=9606 GN=MAPT;sp|P10636-2|TAU_HUMAN Isoform Fetal-tau of Microtubule-associated protein tau OS=Homo sapiens OX=9606 GN=MAPT;sp|P10636-4|TAU_HUMAN Isoform Tau-B of M
PRKAR1A	cAMP-dependent protein kinase type I-alpha regulatory subunit;cAMP-dependent protein kinase type I-alpha regulatory subunit, N-terminally processed	-0.168293	0.403555		P10644;P10644-2	sp|P10644|KAP0_HUMAN cAMP-dependent protein kinase type I-alpha regulatory subunit OS=Homo sapiens OX=9606 GN=PRKAR1A PE=1 SV=1;sp|P10644-2|KAP0_HUMAN Isoform 2 of cAMP-dependent protein kinase type I-alpha regulatory subunit OS=Homo sapiens OX=9606 GN=PRK
ESD	S-formylglutathione hydrolase	-0.771685	1.64794	+	P10768	sp|P10768|ESTD_HUMAN S-formylglutathione hydrolase OS=Homo sapiens OX=9606 GN=ESD PE=1 SV=2
HSPD1	60 kDa heat shock protein, mitochondrial	0.0871461	0.708341		P10809	sp|P10809|CH60_HUMAN 60 kDa heat shock protein, mitochondrial OS=Homo sapiens OX=9606 GN=HSPD1 PE=1 SV=2
CLU	Clusterin;Clusterin beta chain;Clusterin alpha chain	-0.577044	0.916551		P10909-4;P10909-6;P10909;P10909-5;P10909-2;P10909-3	sp|P10909-4|CLUS_HUMAN Isoform 4 of Clusterin OS=Homo sapiens OX=9606 GN=CLU;sp|P10909-6|CLUS_HUMAN Isoform 6 of Clusterin OS=Homo sapiens OX=9606 GN=CLU;sp|P10909|CLUS_HUMAN Clusterin OS=Homo sapiens OX=9606 GN=CLU PE=1 SV=1;sp|P10909-5|CLUS_HUMAN Isoform
HSPA5	78 kDa glucose-regulated protein	-0.267257	1.31168		P11021	sp|P11021|BIP_HUMAN Endoplasmic reticulum chaperone BiP OS=Homo sapiens OX=9606 GN=HSPA5 PE=1 SV=2
LAMC1	Laminin subunit gamma-1	-1.65671	1.46527	+	P11047	sp|P11047|LAMC1_HUMAN Laminin subunit gamma-1 OS=Homo sapiens OX=9606 GN=LAMC1 PE=1 SV=3
HSPA8	Heat shock cognate 71 kDa protein	-0.248607	1.00592		P11142;P11142-2	sp|P11142|HSP7C_HUMAN Heat shock cognate 71 kDa protein OS=Homo sapiens OX=9606 GN=HSPA8 PE=1 SV=1;sp|P11142-2|HSP7C_HUMAN Isoform 2 of Heat shock cognate 71 kDa protein OS=Homo sapiens OX=9606 GN=HSPA8
SLC2A1	Solute carrier family 2, facilitated glucose transporter member 1	0.423147	0.459806		P11166	sp|P11166|GTR1_HUMAN Solute carrier family 2, facilitated glucose transporter member 1 OS=Homo sapiens OX=9606 GN=SLC2A1 PE=1 SV=2
SLC2A3;SLC2A14	Solute carrier family 2, facilitated glucose transporter member 3;Solute carrier family 2, facilitated glucose transporter member 14	-0.319545	0.654739		P11169;Q8TDB8-4;Q8TDB8-2;Q8TDB8;Q8TDB8-5	sp|P11169|GTR3_HUMAN Solute carrier family 2, facilitated glucose transporter member 3 OS=Homo sapiens OX=9606 GN=SLC2A3 PE=1 SV=1;sp|Q8TDB8-4|GTR14_HUMAN Isoform 4 of Solute carrier family 2, facilitated glucose transporter member 14 OS=Homo sapiens OX=96
EPB41	Protein 4.1	0.850889	0.915601		P11171-6;P11171-4;P11171-3;P11171-5;P11171-2;P11171;P11171-7	sp|P11171-6|41_HUMAN Isoform 6 of Protein 4.1 OS=Homo sapiens OX=9606 GN=EPB41;sp|P11171-4|41_HUMAN Isoform 4 of Protein 4.1 OS=Homo sapiens OX=9606 GN=EPB41;sp|P11171-3|41_HUMAN Isoform 3 of Protein 4.1 OS=Homo sapiens OX=9606 GN=EPB41;sp|P11171-5|41_HUMA
UMPS	Uridine 5-monophosphate synthase;Orotate phosphoribosyltransferase;Orotidine 5-phosphate decarboxylase	-0.58921	0.877725		P11172;P11172-3;P11172-2	sp|P11172|UMPS_HUMAN Uridine 5-monophosphate synthase OS=Homo sapiens OX=9606 GN=UMPS PE=1 SV=1;sp|P11172-3|UMPS_HUMAN Isoform 3 of Uridine 5-monophosphate synthase OS=Homo sapiens OX=9606 GN=UMPS;sp|P11172-2|UMPS_HUMAN Isoform 2 of Uridine 5-monophosph
PDHB	Pyruvate dehydrogenase E1 component subunit beta, mitochondrial	-0.50668	1.26216		P11177;P11177-2;P11177-3	sp|P11177|ODPB_HUMAN Pyruvate dehydrogenase E1 component subunit beta, mitochondrial OS=Homo sapiens OX=9606 GN=PDHB PE=1 SV=3;sp|P11177-2|ODPB_HUMAN Isoform 2 of Pyruvate dehydrogenase E1 component subunit beta, mitochondrial OS=Homo sapiens OX=9606 GN=PD
DBT	Lipoamide acyltransferase component of branched-chain alpha-keto acid dehydrogenase complex, mitochondrial	-0.548981	0.411004		P11182	sp|P11182|ODB2_HUMAN Lipoamide acyltransferase component of branched-chain alpha-keto acid dehydrogenase complex, mitochondrial OS=Homo sapiens OX=9606 GN=DBT PE=1 SV=3
PYGB	Glycogen phosphorylase, brain form	0.321372	0.961075		P11216	sp|P11216|PYGB_HUMAN Glycogen phosphorylase, brain form OS=Homo sapiens OX=9606 GN=PYGB PE=1 SV=5
RALA	Ras-related protein Ral-A	0.0752737	0.190285		P11233	sp|P11233|RALA_HUMAN Ras-related protein Ral-A OS=Homo sapiens OX=9606 GN=RALA PE=1 SV=1
RALB	Ras-related protein Ral-B	0.0623206	0.0728784		P11234;P11234-3;P11234-2	sp|P11234|RALB_HUMAN Ras-related protein Ral-B OS=Homo sapiens OX=9606 GN=RALB PE=1 SV=1;sp|P11234-3|RALB_HUMAN Isoform 3 of Ras-related protein Ral-B OS=Homo sapiens OX=9606 GN=RALB;sp|P11234-2|RALB_HUMAN Isoform 2 of Ras-related protein Ral-B OS=Homo sap
LAMP1	Lysosome-associated membrane glycoprotein 1	0.410824	0.456325		P11279;P11279-2	sp|P11279|LAMP1_HUMAN Lysosome-associated membrane glycoprotein 1 OS=Homo sapiens OX=9606 GN=LAMP1 PE=1 SV=3;sp|P11279-2|LAMP1_HUMAN Isoform 2 of Lysosome-associated membrane glycoprotein 1 OS=Homo sapiens OX=9606 GN=LAMP1
ACADM	Medium-chain specific acyl-CoA dehydrogenase, mitochondrial	1.03707	1.47081	+	P11310;P11310-2	sp|P11310|ACADM_HUMAN Medium-chain specific acyl-CoA dehydrogenase, mitochondrial OS=Homo sapiens OX=9606 GN=ACADM PE=1 SV=1;sp|P11310-2|ACADM_HUMAN Isoform 2 of Medium-chain specific acyl-CoA dehydrogenase, mitochondrial OS=Homo sapiens OX=9606 GN=ACADM
TOP1	DNA topoisomerase 1	0.0942371	0.562084		P11387	sp|P11387|TOP1_HUMAN DNA topoisomerase 1 OS=Homo sapiens OX=9606 GN=TOP1 PE=1 SV=2
TOP2A	DNA topoisomerase 2-alpha	-1.84149	4.52461	+	P11388;P11388-2;P11388-3;P11388-4	sp|P11388|TOP2A_HUMAN DNA topoisomerase 2-alpha OS=Homo sapiens OX=9606 GN=TOP2A PE=1 SV=3;sp|P11388-2|TOP2A_HUMAN Isoform 2 of DNA topoisomerase 2-alpha OS=Homo sapiens OX=9606 GN=TOP2A;sp|P11388-3|TOP2A_HUMAN Isoform 3 of DNA topoisomerase 2-alpha OS=Hom
G6PD	Glucose-6-phosphate 1-dehydrogenase	0.437774	2.58213		P11413;P11413-2;P11413-3	sp|P11413|G6PD_HUMAN Glucose-6-phosphate 1-dehydrogenase OS=Homo sapiens OX=9606 GN=G6PD PE=1 SV=4;sp|P11413-2|G6PD_HUMAN Isoform Long of Glucose-6-phosphate 1-dehydrogenase OS=Homo sapiens OX=9606 GN=G6PD;sp|P11413-3|G6PD_HUMAN Isoform 3 of Glucose-6-phos
UBL4A	Ubiquitin-like protein 4A	0.802979	0.400035		P11441	sp|P11441|UBL4A_HUMAN Ubiquitin-like protein 4A OS=Homo sapiens OX=9606 GN=UBL4A PE=1 SV=1
PC	Pyruvate carboxylase, mitochondrial	-0.482579	1.4337		P11498	sp|P11498|PYC_HUMAN Pyruvate carboxylase, mitochondrial OS=Homo sapiens OX=9606 GN=PC PE=1 SV=2
MTHFD1	C-1-tetrahydrofolate synthase, cytoplasmic;Methylenetetrahydrofolate dehydrogenase;Methenyltetrahydrofolate cyclohydrolase;Formyltetrahydrofolate synthetase;C-1-tetrahydrofolate synthase, cytoplasmic, N-terminally processed	-0.296637	0.949991		P11586	sp|P11586|C1TC_HUMAN C-1-tetrahydrofolate synthase, cytoplasmic OS=Homo sapiens OX=9606 GN=MTHFD1 PE=1 SV=3
IGF2R	Cation-independent mannose-6-phosphate receptor	-0.212071	0.15401		P11717	sp|P11717|MPRI_HUMAN Cation-independent mannose-6-phosphate receptor OS=Homo sapiens OX=9606 GN=IGF2R PE=1 SV=3
ADH5	Alcohol dehydrogenase class-3	-0.226418	0.310135		P11766	sp|P11766|ADHX_HUMAN Alcohol dehydrogenase class-3 OS=Homo sapiens OX=9606 GN=ADH5 PE=1 SV=4
CDK4	Cyclin-dependent kinase 4	-0.867499	1.02519		P11802	sp|P11802|CDK4_HUMAN Cyclin-dependent kinase 4 OS=Homo sapiens OX=9606 GN=CDK4 PE=1 SV=2
PRPS2	Ribose-phosphate pyrophosphokinase 2	-1.35944	2.47892	+	P11908;P11908-2	sp|P11908|PRPS2_HUMAN Ribose-phosphate pyrophosphokinase 2 OS=Homo sapiens OX=9606 GN=PRPS2 PE=1 SV=2;sp|P11908-2|PRPS2_HUMAN Isoform 2 of Ribose-phosphate pyrophosphokinase 2 OS=Homo sapiens OX=9606 GN=PRPS2
PABPC1;PABPC3	Polyadenylate-binding protein 1;Polyadenylate-binding protein 3	-0.451733	2.36456		P11940;P11940-2;Q9H361	sp|P11940|PABP1_HUMAN Polyadenylate-binding protein 1 OS=Homo sapiens OX=9606 GN=PABPC1 PE=1 SV=2;sp|P11940-2|PABP1_HUMAN Isoform 2 of Polyadenylate-binding protein 1 OS=Homo sapiens OX=9606 GN=PABPC1;sp|Q9H361|PABP3_HUMAN Polyadenylate-binding protein 3 O
PCNA	Proliferating cell nuclear antigen	-0.199136	0.819659		P12004	sp|P12004|PCNA_HUMAN Proliferating cell nuclear antigen OS=Homo sapiens OX=9606 GN=PCNA PE=1 SV=1
COX6A1	Cytochrome c oxidase subunit 6A1, mitochondrial	0.153218	0.0400287		P12074	sp|P12074|CX6A1_HUMAN Cytochrome c oxidase subunit 6A1, mitochondrial OS=Homo sapiens OX=9606 GN=COX6A1 PE=1 SV=4
HARS	Histidine--tRNA ligase, cytoplasmic	-0.18557	0.554285		P12081;P12081-4;P12081-2;P12081-3	sp|P12081|HARS1_HUMAN Histidine--tRNA ligase, cytoplasmic OS=Homo sapiens OX=9606 GN=HARS1 PE=1 SV=2;sp|P12081-4|HARS1_HUMAN Isoform 4 of Histidine--tRNA ligase, cytoplasmic OS=Homo sapiens OX=9606 GN=HARS1;sp|P12081-2|HARS1_HUMAN Isoform 2 of Histidine--t
SLC25A4	ADP/ATP translocase 1	1.89913	5.04567	+	P12235	sp|P12235|ADT1_HUMAN ADP/ATP translocase 1 OS=Homo sapiens OX=9606 GN=SLC25A4 PE=1 SV=4
SLC25A6	ADP/ATP translocase 3;ADP/ATP translocase 3, N-terminally processed	0.0746267	0.118329		P12236	sp|P12236|ADT3_HUMAN ADP/ATP translocase 3 OS=Homo sapiens OX=9606 GN=SLC25A6 PE=1 SV=4
IMPDH2	Inosine-5-monophosphate dehydrogenase 2	-0.118512	1.34505		P12268	sp|P12268|IMDH2_HUMAN Inosine-5-monophosphate dehydrogenase 2 OS=Homo sapiens OX=9606 GN=IMPDH2 PE=1 SV=2
TPR	Nucleoprotein TPR	-0.223722	0.342729		P12270	sp|P12270|TPR_HUMAN Nucleoprotein TPR OS=Homo sapiens OX=9606 GN=TPR PE=1 SV=3
ANXA3	Annexin A3	0.78748	1.41749	+	P12429	sp|P12429|ANXA3_HUMAN Annexin A3 OS=Homo sapiens OX=9606 GN=ANXA3 PE=1 SV=3
CKMT1A	Creatine kinase U-type, mitochondrial	0.0820203	0.101356		P12532;P12532-2	sp|P12532|KCRU_HUMAN Creatine kinase U-type, mitochondrial OS=Homo sapiens OX=9606 GN=CKMT1A PE=1 SV=1;sp|P12532-2|KCRU_HUMAN Isoform 2 of Creatine kinase U-type, mitochondrial OS=Homo sapiens OX=9606 GN=CKMT1A
BCKDHA	2-oxoisovalerate dehydrogenase subunit alpha, mitochondrial	-0.351314	0.18116		P12694;P12694-2	sp|P12694|ODBA_HUMAN 2-oxoisovalerate dehydrogenase subunit alpha, mitochondrial OS=Homo sapiens OX=9606 GN=BCKDHA PE=1 SV=2;sp|P12694-2|ODBA_HUMAN Isoform 2 of 2-oxoisovalerate dehydrogenase subunit alpha, mitochondrial OS=Homo sapiens OX=9606 GN=BCKDHA
ACTN1	Alpha-actinin-1	-0.302749	1.23091		P12814;P12814-3;P12814-2;P12814-4	sp|P12814|ACTN1_HUMAN Alpha-actinin-1 OS=Homo sapiens OX=9606 GN=ACTN1 PE=1 SV=2;sp|P12814-3|ACTN1_HUMAN Isoform 3 of Alpha-actinin-1 OS=Homo sapiens OX=9606 GN=ACTN1;sp|P12814-2|ACTN1_HUMAN Isoform 2 of Alpha-actinin-1 OS=Homo sapiens OX=9606 GN=ACTN1;sp|
CDH1	Cadherin-1;E-Cad/CTF1;E-Cad/CTF2;E-Cad/CTF3	0.265646	0.512544		P12830;P12830-2	sp|P12830|CADH1_HUMAN Cadherin-1 OS=Homo sapiens OX=9606 GN=CDH1 PE=1 SV=3;sp|P12830-2|CADH1_HUMAN Isoform 2 of Cadherin-1 OS=Homo sapiens OX=9606 GN=CDH1
SRC	Proto-oncogene tyrosine-protein kinase Src	0.668616	1.58165	+	P12931;P12931-2	sp|P12931|SRC_HUMAN Proto-oncogene tyrosine-protein kinase Src OS=Homo sapiens OX=9606 GN=SRC PE=1 SV=3;sp|P12931-2|SRC_HUMAN Isoform 2 of Proto-oncogene tyrosine-protein kinase Src OS=Homo sapiens OX=9606 GN=SRC
PEPD	Xaa-Pro dipeptidase	0.712651	1.71743	+	P12955;P12955-3;P12955-2	sp|P12955|PEPD_HUMAN Xaa-Pro dipeptidase OS=Homo sapiens OX=9606 GN=PEPD PE=1 SV=3;sp|P12955-3|PEPD_HUMAN Isoform 3 of Xaa-Pro dipeptidase OS=Homo sapiens OX=9606 GN=PEPD;sp|P12955-2|PEPD_HUMAN Isoform 2 of Xaa-Pro dipeptidase OS=Homo sapiens OX=9606 GN=PE
XRCC6	X-ray repair cross-complementing protein 6	-0.070901	0.308471		P12956;P12956-2	sp|P12956|XRCC6_HUMAN X-ray repair cross-complementing protein 6 OS=Homo sapiens OX=9606 GN=XRCC6 PE=1 SV=2;sp|P12956-2|XRCC6_HUMAN Isoform 2 of X-ray repair cross-complementing protein 6 OS=Homo sapiens OX=9606 GN=XRCC6
XRCC5	X-ray repair cross-complementing protein 5	-0.161215	0.622071		P13010	sp|P13010|XRCC5_HUMAN X-ray repair cross-complementing protein 5 OS=Homo sapiens OX=9606 GN=XRCC5 PE=1 SV=3
UNG	Uracil-DNA glycosylase	-0.307916	0.35644		P13051;P13051-2	sp|P13051|UNG_HUMAN Uracil-DNA glycosylase OS=Homo sapiens OX=9606 GN=UNG PE=1 SV=2;sp|P13051-2|UNG_HUMAN Isoform 1 of Uracil-DNA glycosylase OS=Homo sapiens OX=9606 GN=UNG
COX4I1	Cytochrome c oxidase subunit 4 isoform 1, mitochondrial	0.00226968	0.00563329		P13073	sp|P13073|COX41_HUMAN Cytochrome c oxidase subunit 4 isoform 1, mitochondrial OS=Homo sapiens OX=9606 GN=COX4I1 PE=1 SV=1
ALAS1	5-aminolevulinate synthase, nonspecific, mitochondrial	-1.37025	1.36963	+	P13196	sp|P13196|HEM1_HUMAN 5-aminolevulinate synthase, nonspecific, mitochondrial OS=Homo sapiens OX=9606 GN=ALAS1 PE=1 SV=2
LAMP2	Lysosome-associated membrane glycoprotein 2	0.470698	0.479517		P13473;P13473-2;P13473-3	sp|P13473|LAMP2_HUMAN Lysosome-associated membrane glycoprotein 2 OS=Homo sapiens OX=9606 GN=LAMP2 PE=1 SV=2;sp|P13473-2|LAMP2_HUMAN Isoform LAMP-2B of Lysosome-associated membrane glycoprotein 2 OS=Homo sapiens OX=9606 GN=LAMP2;sp|P13473-3|LAMP2_HUMAN Iso
RNH1	Ribonuclease inhibitor	-0.0494359	0.19215		P13489	sp|P13489|RINI_HUMAN Ribonuclease inhibitor OS=Homo sapiens OX=9606 GN=RNH1 PE=1 SV=2
CYBA	Cytochrome b-245 light chain	1.20196	1.09231		P13498	sp|P13498|CY24A_HUMAN Cytochrome b-245 light chain OS=Homo sapiens OX=9606 GN=CYBA PE=1 SV=3
VCAN	Versican core protein	-2.37338	2.95572	+	P13611-2;P13611;P13611-4;P13611-3;P13611-5	sp|P13611-2|CSPG2_HUMAN Isoform V1 of Versican core protein OS=Homo sapiens OX=9606 GN=VCAN;sp|P13611|CSPG2_HUMAN Versican core protein OS=Homo sapiens OX=9606 GN=VCAN PE=1 SV=3;sp|P13611-4|CSPG2_HUMAN Isoform V3 of Versican core protein OS=Homo sapiens OX
EEF2	Elongation factor 2	-0.454927	2.18658		P13639	sp|P13639|EF2_HUMAN Elongation factor 2 OS=Homo sapiens OX=9606 GN=EEF2 PE=1 SV=4
PDIA4	Protein disulfide-isomerase A4	-0.468429	2.9049		P13667	sp|P13667|PDIA4_HUMAN Protein disulfide-isomerase A4 OS=Homo sapiens OX=9606 GN=PDIA4 PE=1 SV=2
TPT1	Translationally-controlled tumor protein	-0.824667	1.30058	+	P13693;P13693-2	sp|P13693|TCTP_HUMAN Translationally-controlled tumor protein OS=Homo sapiens OX=9606 GN=TPT1 PE=1 SV=1;sp|P13693-2|TCTP_HUMAN Isoform 2 of Translationally-controlled tumor protein OS=Homo sapiens OX=9606 GN=TPT1
ALAD	Delta-aminolevulinic acid dehydratase	0.630232	1.0494		P13716;P13716-2	sp|P13716|HEM2_HUMAN Delta-aminolevulinic acid dehydratase OS=Homo sapiens OX=9606 GN=ALAD PE=1 SV=1;sp|P13716-2|HEM2_HUMAN Isoform 2 of Delta-aminolevulinic acid dehydratase OS=Homo sapiens OX=9606 GN=ALAD
PLS3	Plastin-3	-0.14674	0.586218		P13797;P13797-3;P13797-2	sp|P13797|PLST_HUMAN Plastin-3 OS=Homo sapiens OX=9606 GN=PLS3 PE=1 SV=4;sp|P13797-3|PLST_HUMAN Isoform 3 of Plastin-3 OS=Homo sapiens OX=9606 GN=PLS3;sp|P13797-2|PLST_HUMAN Isoform 2 of Plastin-3 OS=Homo sapiens OX=9606 GN=PLS3
APEH	Acylamino-acid-releasing enzyme	1.16864	1.76157	+	P13798	sp|P13798|ACPH_HUMAN Acylamino-acid-releasing enzyme OS=Homo sapiens OX=9606 GN=APEH PE=1 SV=4
ETFA	Electron transfer flavoprotein subunit alpha, mitochondrial	-0.156948	0.257618		P13804;P13804-2	sp|P13804|ETFA_HUMAN Electron transfer flavoprotein subunit alpha, mitochondrial OS=Homo sapiens OX=9606 GN=ETFA PE=1 SV=1;sp|P13804-2|ETFA_HUMAN Isoform 2 of Electron transfer flavoprotein subunit alpha, mitochondrial OS=Homo sapiens OX=9606 GN=ETFA
PRKAR2A	cAMP-dependent protein kinase type II-alpha regulatory subunit	1.04074	1.00298		P13861-2;P13861	sp|P13861-2|KAP2_HUMAN Isoform 2 of cAMP-dependent protein kinase type II-alpha regulatory subunit OS=Homo sapiens OX=9606 GN=PRKAR2A;sp|P13861|KAP2_HUMAN cAMP-dependent protein kinase type II-alpha regulatory subunit OS=Homo sapiens OX=9606 GN=PRKAR2A PE=
ENO3	Beta-enolase	1.88358	0.440159		P13929-3;P13929-2;P13929	sp|P13929-3|ENOB_HUMAN Isoform 3 of Beta-enolase OS=Homo sapiens OX=9606 GN=ENO3;sp|P13929-2|ENOB_HUMAN Isoform 2 of Beta-enolase OS=Homo sapiens OX=9606 GN=ENO3;sp|P13929|ENOB_HUMAN Beta-enolase OS=Homo sapiens OX=9606 GN=ENO3 PE=1 SV=5
GTF2F2	General transcription factor IIF subunit 2	0.205711	0.189375		P13984	sp|P13984|T2FB_HUMAN General transcription factor IIF subunit 2 OS=Homo sapiens OX=9606 GN=GTF2F2 PE=1 SV=2
CD59	CD59 glycoprotein	1.02773	0.991903		P13987;P13987-2	sp|P13987|CD59_HUMAN CD59 glycoprotein OS=Homo sapiens OX=9606 GN=CD59 PE=1 SV=1;sp|P13987-2|CD59_HUMAN Isoform 2 of CD59 glycoprotein OS=Homo sapiens OX=9606 GN=CD59
MTHFD2	Bifunctional methylenetetrahydrofolate dehydrogenase/cyclohydrolase, mitochondrial;NAD-dependent methylenetetrahydrofolate dehydrogenase;Methenyltetrahydrofolate cyclohydrolase	0.440721	1.00531		P13995;P13995-2	sp|P13995|MTDC_HUMAN Bifunctional methylenetetrahydrofolate dehydrogenase/cyclohydrolase, mitochondrial OS=Homo sapiens OX=9606 GN=MTHFD2 PE=1 SV=2;sp|P13995-2|MTDC_HUMAN Isoform 2 of Bifunctional methylenetetrahydrofolate dehydrogenase/cyclohydrolase, mit
MIF	Macrophage migration inhibitory factor	0.204153	0.451398		P14174	sp|P14174|MIF_HUMAN Macrophage migration inhibitory factor OS=Homo sapiens OX=9606 GN=MIF PE=1 SV=4
CD99	CD99 antigen	0.158515	0.346405		P14209;P14209-3;P14209-2	sp|P14209|CD99_HUMAN CD99 antigen OS=Homo sapiens OX=9606 GN=CD99 PE=1 SV=1;sp|P14209-3|CD99_HUMAN Isoform 3 of CD99 antigen OS=Homo sapiens OX=9606 GN=CD99;sp|P14209-2|CD99_HUMAN Isoform II of CD99 antigen OS=Homo sapiens OX=9606 GN=CD99
PRKCSH	Glucosidase 2 subunit beta	0.0245164	0.0714416		P14314-2;P14314	sp|P14314-2|GLU2B_HUMAN Isoform 2 of Glucosidase 2 subunit beta OS=Homo sapiens OX=9606 GN=PRKCSH;sp|P14314|GLU2B_HUMAN Glucosidase 2 subunit beta OS=Homo sapiens OX=9606 GN=PRKCSH PE=1 SV=2
FDPS	Farnesyl pyrophosphate synthase	-0.389389	0.709521		P14324-2;P14324	sp|P14324-2|FPPS_HUMAN Isoform 2 of Farnesyl pyrophosphate synthase OS=Homo sapiens OX=9606 GN=FDPS;sp|P14324|FPPS_HUMAN Farnesyl pyrophosphate synthase OS=Homo sapiens OX=9606 GN=FDPS PE=1 SV=4
TRIM27	Zinc finger protein RFP	0.33441	0.248301		P14373-2;P14373	sp|P14373-2|TRI27_HUMAN Isoform Beta of Zinc finger protein RFP OS=Homo sapiens OX=9606 GN=TRIM27;sp|P14373|TRI27_HUMAN Zinc finger protein RFP OS=Homo sapiens OX=9606 GN=TRIM27 PE=1 SV=1
COX7A2	Cytochrome c oxidase subunit 7A2, mitochondrial	0.154208	0.22067		P14406	sp|P14406|CX7A2_HUMAN Cytochrome c oxidase subunit 7A2, mitochondrial OS=Homo sapiens OX=9606 GN=COX7A2 PE=1 SV=1
AKR1A1	Alcohol dehydrogenase [NADP(+)]	0.284843	0.410619		P14550	sp|P14550|AK1A1_HUMAN Aldo-keto reductase family 1 member A1 OS=Homo sapiens OX=9606 GN=AKR1A1 PE=1 SV=3
PKM	Pyruvate kinase PKM	0.385653	3.36708		P14618;P14618-3	sp|P14618|KPYM_HUMAN Pyruvate kinase PKM OS=Homo sapiens OX=9606 GN=PKM PE=1 SV=4;sp|P14618-3|KPYM_HUMAN Isoform 3 of Pyruvate kinase PKM OS=Homo sapiens OX=9606 GN=PKM
PKM	Pyruvate kinase PKM	0.833339	0.734612		P14618-2	sp|P14618-2|KPYM_HUMAN Isoform M1 of Pyruvate kinase PKM OS=Homo sapiens OX=9606 GN=PKM
HSP90B1	Endoplasmin	-0.140512	1.44843		P14625	sp|P14625|ENPL_HUMAN Endoplasmin OS=Homo sapiens OX=9606 GN=HSP90B1 PE=1 SV=1
CCNB1	G2/mitotic-specific cyclin-B1	-2.36792	1.48022	+	P14635;P14635-2	sp|P14635|CCNB1_HUMAN G2/mitotic-specific cyclin-B1 OS=Homo sapiens OX=9606 GN=CCNB1 PE=1 SV=1;sp|P14635-2|CCNB1_HUMAN Isoform 2 of G2/mitotic-specific cyclin-B1 OS=Homo sapiens OX=9606 GN=CCNB1
SNRPB;SNRPN	Small nuclear ribonucleoprotein-associated proteins B and B;Small nuclear ribonucleoprotein-associated protein N	0.585521	2.31426	+	P14678-2;P14678;P14678-3;P63162;P63162-2	sp|P14678-2|RSMB_HUMAN Isoform SM-B of Small nuclear ribonucleoprotein-associated proteins B and B OS=Homo sapiens OX=9606 GN=SNRPB;sp|P14678|RSMB_HUMAN Small nuclear ribonucleoprotein-associated proteins B and B OS=Homo sapiens OX=9606 GN=SNRPB PE=1 SV=
IDE	Insulin-degrading enzyme	-0.155767	0.529456		P14735;P14735-2	sp|P14735|IDE_HUMAN Insulin-degrading enzyme OS=Homo sapiens OX=9606 GN=IDE PE=1 SV=4;sp|P14735-2|IDE_HUMAN Isoform 2 of Insulin-degrading enzyme OS=Homo sapiens OX=9606 GN=IDE
COX6B1	Cytochrome c oxidase subunit 6B1	0.808405	1.75355	+	P14854	sp|P14854|CX6B1_HUMAN Cytochrome c oxidase subunit 6B1 OS=Homo sapiens OX=9606 GN=COX6B1 PE=1 SV=2
POU2F1;POU2F3	POU domain, class 2, transcription factor 1;POU domain, class 2, transcription factor 3	-0.847501	0.841982		P14859-4;P14859-5;P14859-3;P14859;P14859-2;P14859-6;Q9UKI9-3;Q9UKI9;Q9UKI9-2	sp|P14859-4|PO2F1_HUMAN Isoform 4 of POU domain, class 2, transcription factor 1 OS=Homo sapiens OX=9606 GN=POU2F1;sp|P14859-5|PO2F1_HUMAN Isoform 5 of POU domain, class 2, transcription factor 1 OS=Homo sapiens OX=9606 GN=POU2F1;sp|P14859-3|PO2F1_HUMAN Is
HNRNPL	Heterogeneous nuclear ribonucleoprotein L	-0.502611	1.05864		P14866;P14866-2	sp|P14866|HNRPL_HUMAN Heterogeneous nuclear ribonucleoprotein L OS=Homo sapiens OX=9606 GN=HNRNPL PE=1 SV=2;sp|P14866-2|HNRPL_HUMAN Isoform 2 of Heterogeneous nuclear ribonucleoprotein L OS=Homo sapiens OX=9606 GN=HNRNPL
DARS	Aspartate--tRNA ligase, cytoplasmic	-0.262529	0.626208		P14868;P14868-2	sp|P14868|SYDC_HUMAN Aspartate--tRNA ligase, cytoplasmic OS=Homo sapiens OX=9606 GN=DARS1 PE=1 SV=2;sp|P14868-2|SYDC_HUMAN Isoform 2 of Aspartate--tRNA ligase, cytoplasmic OS=Homo sapiens OX=9606 GN=DARS1
JUP	Junction plakoglobin	-0.641069	2.39475	+	P14923	sp|P14923|PLAK_HUMAN Junction plakoglobin OS=Homo sapiens OX=9606 GN=JUP PE=1 SV=3
UQCRB	Cytochrome b-c1 complex subunit 7	-0.202004	0.513341		P14927;P14927-2	sp|P14927|QCR7_HUMAN Cytochrome b-c1 complex subunit 7 OS=Homo sapiens OX=9606 GN=UQCRB PE=1 SV=2;sp|P14927-2|QCR7_HUMAN Isoform 2 of Cytochrome b-c1 complex subunit 7 OS=Homo sapiens OX=9606 GN=UQCRB
AKR1B1	Aldose reductase	0.29753	1.20208		P15121	sp|P15121|ALDR_HUMAN Aldo-keto reductase family 1 member B1 OS=Homo sapiens OX=9606 GN=AKR1B1 PE=1 SV=3
PVR	Poliovirus receptor	-0.0409773	0.0187778		P15151-3;P15151-2;P15151;P15151-4	sp|P15151-3|PVR_HUMAN Isoform Gamma of Poliovirus receptor OS=Homo sapiens OX=9606 GN=PVR;sp|P15151-2|PVR_HUMAN Isoform Beta of Poliovirus receptor OS=Homo sapiens OX=9606 GN=PVR;sp|P15151|PVR_HUMAN Poliovirus receptor OS=Homo sapiens OX=9606 GN=PVR PE=1 S
GSPT1	Eukaryotic peptide chain release factor GTP-binding subunit ERF3A	-0.215156	1.31183		P15170-3;P15170-2;P15170	sp|P15170-3|ERF3A_HUMAN Isoform 3 of Eukaryotic peptide chain release factor GTP-binding subunit ERF3A OS=Homo sapiens OX=9606 GN=GSPT1;sp|P15170-2|ERF3A_HUMAN Isoform 2 of Eukaryotic peptide chain release factor GTP-binding subunit ERF3A OS=Homo sapiens O
B4GALT1	Beta-1,4-galactosyltransferase 1;Lactose synthase A protein;N-acetyllactosamine synthase;Beta-N-acetylglucosaminylglycopeptide beta-1,4-galactosyltransferase;Beta-N-acetylglucosaminyl-glycolipid beta-1,4-galactosyltransferase;Processed beta-1,4-galactosyltransferase 1	-0.0880228	0.0758832		P15291-2;P15291	sp|P15291-2|B4GT1_HUMAN Isoform Short of Beta-1,4-galactosyltransferase 1 OS=Homo sapiens OX=9606 GN=B4GALT1;sp|P15291|B4GT1_HUMAN Beta-1,4-galactosyltransferase 1 OS=Homo sapiens OX=9606 GN=B4GALT1 PE=1 SV=5
EZR	Ezrin	0.135127	0.374482		P15311	sp|P15311|EZRI_HUMAN Ezrin OS=Homo sapiens OX=9606 GN=EZR PE=1 SV=4
UCHL3	Ubiquitin carboxyl-terminal hydrolase isozyme L3	-0.270749	0.29476		P15374	sp|P15374|UCHL3_HUMAN Ubiquitin carboxyl-terminal hydrolase isozyme L3 OS=Homo sapiens OX=9606 GN=UCHL3 PE=1 SV=1
HPGD	15-hydroxyprostaglandin dehydrogenase [NAD(+)]	1.22515	2.04334	+	P15428;P15428-2;P15428-5;P15428-4	sp|P15428|PGDH_HUMAN 15-hydroxyprostaglandin dehydrogenase [NAD(+)] OS=Homo sapiens OX=9606 GN=HPGD PE=1 SV=1;sp|P15428-2|PGDH_HUMAN Isoform 2 of 15-hydroxyprostaglandin dehydrogenase [NAD(+)] OS=Homo sapiens OX=9606 GN=HPGD;sp|P15428-5|PGDH_HUMAN Isoform
GNS	N-acetylglucosamine-6-sulfatase	1.22749	1.85941	+	P15586;P15586-2	sp|P15586|GNS_HUMAN N-acetylglucosamine-6-sulfatase OS=Homo sapiens OX=9606 GN=GNS PE=1 SV=3;sp|P15586-2|GNS_HUMAN Isoform 2 of N-acetylglucosamine-6-sulfatase OS=Homo sapiens OX=9606 GN=GNS
PHKG2	Phosphorylase b kinase gamma catalytic chain, liver/testis isoform	-0.234148	0.235297		P15735-2;P15735	sp|P15735-2|PHKG2_HUMAN Isoform 2 of Phosphorylase b kinase gamma catalytic chain, liver/testis isoform OS=Homo sapiens OX=9606 GN=PHKG2;sp|P15735|PHKG2_HUMAN Phosphorylase b kinase gamma catalytic chain, liver/testis isoform OS=Homo sapiens OX=9606 GN=PHK
RPS2	40S ribosomal protein S2	-0.00649202	0.00881209		P15880	sp|P15880|RS2_HUMAN 40S ribosomal protein S2 OS=Homo sapiens OX=9606 GN=RPS2 PE=1 SV=2
DSP	Desmoplakin	-1.43108	3.67422	+	P15924;P15924-3;P15924-2	sp|P15924|DESP_HUMAN Desmoplakin OS=Homo sapiens OX=9606 GN=DSP PE=1 SV=3;sp|P15924-3|DESP_HUMAN Isoform DSPIa of Desmoplakin OS=Homo sapiens OX=9606 GN=DSP;sp|P15924-2|DESP_HUMAN Isoform DPII of Desmoplakin OS=Homo sapiens OX=9606 GN=DSP
RPA2	Replication protein A 32 kDa subunit	-0.513312	1.33809	+	P15927;P15927-2;P15927-3	sp|P15927|RFA2_HUMAN Replication protein A 32 kDa subunit OS=Homo sapiens OX=9606 GN=RPA2 PE=1 SV=1;sp|P15927-2|RFA2_HUMAN Isoform 2 of Replication protein A 32 kDa subunit OS=Homo sapiens OX=9606 GN=RPA2;sp|P15927-3|RFA2_HUMAN Isoform 3 of Replication pro
COX7C	Cytochrome c oxidase subunit 7C, mitochondrial	1.46346	4.32436	+	P15954	sp|P15954|COX7C_HUMAN Cytochrome c oxidase subunit 7C, mitochondrial OS=Homo sapiens OX=9606 GN=COX7C PE=1 SV=1
CD44	CD44 antigen	-0.562494	2.62397	+	P16070-8;P16070-12;P16070-14;P16070-13;P16070-17;P16070-5;P16070-7;P16070-3;P16070-6;P16070-4;P16070;P16070-16;P16070-10;P16070-11;P16070-18	sp|P16070-8|CD44_HUMAN Isoform 8 of CD44 antigen OS=Homo sapiens OX=9606 GN=CD44;sp|P16070-12|CD44_HUMAN Isoform 12 of CD44 antigen OS=Homo sapiens OX=9606 GN=CD44;sp|P16070-14|CD44_HUMAN Isoform 14 of CD44 antigen OS=Homo sapiens OX=9606 GN=CD44;sp|P16070
NQO2	Ribosyldihydronicotinamide dehydrogenase [quinone]	-0.154679	0.570478		P16083	sp|P16083|NQO2_HUMAN Ribosyldihydronicotinamide dehydrogenase [quinone] OS=Homo sapiens OX=9606 GN=NQO2 PE=1 SV=5
ITGB4	Integrin beta-4	0.171477	0.0794461		P16144-4;P16144-2;P16144-3;P16144	sp|P16144-4|ITB4_HUMAN Isoform Beta-4D of Integrin beta-4 OS=Homo sapiens OX=9606 GN=ITGB4;sp|P16144-2|ITB4_HUMAN Isoform Beta-4A of Integrin beta-4 OS=Homo sapiens OX=9606 GN=ITGB4;sp|P16144-3|ITB4_HUMAN Isoform Beta-4B of Integrin beta-4 OS=Homo sapiens
CBR1	Carbonyl reductase [NADPH] 1	0.105659	0.390323		P16152;P16152-2	sp|P16152|CBR1_HUMAN Carbonyl reductase [NADPH] 1 OS=Homo sapiens OX=9606 GN=CBR1 PE=1 SV=3;sp|P16152-2|CBR1_HUMAN Isoform 2 of Carbonyl reductase [NADPH] 1 OS=Homo sapiens OX=9606 GN=CBR1
ACADS	Short-chain specific acyl-CoA dehydrogenase, mitochondrial	0.0343231	0.0124457		P16219	sp|P16219|ACADS_HUMAN Short-chain specific acyl-CoA dehydrogenase, mitochondrial OS=Homo sapiens OX=9606 GN=ACADS PE=1 SV=1
GLB1	Beta-galactosidase	-0.302466	0.1155		P16278-3;P16278;P16278-2	sp|P16278-3|BGAL_HUMAN Isoform 3 of Beta-galactosidase OS=Homo sapiens OX=9606 GN=GLB1;sp|P16278|BGAL_HUMAN Beta-galactosidase OS=Homo sapiens OX=9606 GN=GLB1 PE=1 SV=2;sp|P16278-2|BGAL_HUMAN Isoform 2 of Beta-galactosidase OS=Homo sapiens OX=9606 GN=GLB1
NCK1	Cytoplasmic protein NCK1	0.46419	0.233654		P16333-2;P16333	sp|P16333-2|NCK1_HUMAN Isoform 2 of Cytoplasmic protein NCK1 OS=Homo sapiens OX=9606 GN=NCK1;sp|P16333|NCK1_HUMAN Cytoplasmic protein NCK1 OS=Homo sapiens OX=9606 GN=NCK1 PE=1 SV=1
GCFC2	GC-rich sequence DNA-binding factor 2	-0.489104	0.950567		P16383-3;P16383-4;P16383-2;P16383	sp|P16383-3|GCFC2_HUMAN Isoform 3 of GC-rich sequence DNA-binding factor 2 OS=Homo sapiens OX=9606 GN=GCFC2;sp|P16383-4|GCFC2_HUMAN Isoform 4 of GC-rich sequence DNA-binding factor 2 OS=Homo sapiens OX=9606 GN=GCFC2;sp|P16383-2|GCFC2_HUMAN Isoform 2 of GC-
HIST1H1B	Histone H1.5	0.425774	1.12744		P16401	sp|P16401|H15_HUMAN Histone H1.5 OS=Homo sapiens OX=9606 GN=H1-5 PE=1 SV=3
HIST1H1D	Histone H1.3	-0.518251	0.779105		P16402	sp|P16402|H13_HUMAN Histone H1.3 OS=Homo sapiens OX=9606 GN=H1-3 PE=1 SV=2
HIST1H1C	Histone H1.2	0.257665	0.669306		P16403	sp|P16403|H12_HUMAN Histone H1.2 OS=Homo sapiens OX=9606 GN=H1-2 PE=1 SV=2
POR	NADPH--cytochrome P450 reductase	0.350042	1.00334		P16435	sp|P16435|NCPR_HUMAN NADPH--cytochrome P450 reductase OS=Homo sapiens OX=9606 GN=POR PE=1 SV=2
MGMT	Methylated-DNA--protein-cysteine methyltransferase	0.179278	0.13564		P16455	sp|P16455|MGMT_HUMAN Methylated-DNA--protein-cysteine methyltransferase OS=Homo sapiens OX=9606 GN=MGMT PE=1 SV=1
ATP2A2	Sarcoplasmic/endoplasmic reticulum calcium ATPase 2	-0.138263	0.939229		P16615;P16615-5;P16615-2;P16615-3;P16615-4	sp|P16615|AT2A2_HUMAN Sarcoplasmic/endoplasmic reticulum calcium ATPase 2 OS=Homo sapiens OX=9606 GN=ATP2A2 PE=1 SV=1;sp|P16615-5|AT2A2_HUMAN Isoform 5 of Sarcoplasmic/endoplasmic reticulum calcium ATPase 2 OS=Homo sapiens OX=9606 GN=ATP2A2;sp|P16615-2|AT2
FAH	Fumarylacetoacetase	0.102524	0.191654		P16930;P16930-2	sp|P16930|FAAA_HUMAN Fumarylacetoacetase OS=Homo sapiens OX=9606 GN=FAH PE=1 SV=2;sp|P16930-2|FAAA_HUMAN Isoform 2 of Fumarylacetoacetase OS=Homo sapiens OX=9606 GN=FAH
STMN1	Stathmin	-0.0232985	0.0344232		P16949;P16949-2	sp|P16949|STMN1_HUMAN Stathmin OS=Homo sapiens OX=9606 GN=STMN1 PE=1 SV=3;sp|P16949-2|STMN1_HUMAN Isoform 2 of Stathmin OS=Homo sapiens OX=9606 GN=STMN1
YBX3	Y-box-binding protein 3	-0.784922	1.72023	+	P16989;P16989-3;P16989-2	sp|P16989|YBOX3_HUMAN Y-box-binding protein 3 OS=Homo sapiens OX=9606 GN=YBX3 PE=1 SV=4;sp|P16989-3|YBOX3_HUMAN Isoform 3 of Y-box-binding protein 3 OS=Homo sapiens OX=9606 GN=YBX3;sp|P16989-2|YBOX3_HUMAN Isoform 2 of Y-box-binding protein 3 OS=Homo sapien
HSPA6;HSPA7	Heat shock 70 kDa protein 6;Putative heat shock 70 kDa protein 7	-1.55846	0.379745		P17066;P48741	sp|P17066|HSP76_HUMAN Heat shock 70 kDa protein 6 OS=Homo sapiens OX=9606 GN=HSPA6 PE=1 SV=2;sp|P48741|HSP77_HUMAN Putative heat shock 70 kDa protein 7 OS=Homo sapiens OX=9606 GN=HSPA7 PE=5 SV=2
HMGA1	High mobility group protein HMG-I/HMG-Y	0.472292	0.241644		P17096;P17096-3;P17096-2	sp|P17096|HMGA1_HUMAN High mobility group protein HMG-I/HMG-Y OS=Homo sapiens OX=9606 GN=HMGA1 PE=1 SV=3;sp|P17096-3|HMGA1_HUMAN Isoform HMG-R of High mobility group protein HMG-I/HMG-Y OS=Homo sapiens OX=9606 GN=HMGA1;sp|P17096-2|HMGA1_HUMAN Isoform HMG-Y
TMEM11	Transmembrane protein 11, mitochondrial	-1.18124	1.84177	+	P17152	sp|P17152|TMM11_HUMAN Transmembrane protein 11, mitochondrial OS=Homo sapiens OX=9606 GN=TMEM11 PE=1 SV=1
GOT1	Aspartate aminotransferase, cytoplasmic	0.787368	1.64139	+	P17174;P17174-2	sp|P17174|AATC_HUMAN Aspartate aminotransferase, cytoplasmic OS=Homo sapiens OX=9606 GN=GOT1 PE=1 SV=3;sp|P17174-2|AATC_HUMAN Isoform 2 of Aspartate aminotransferase, cytoplasmic OS=Homo sapiens OX=9606 GN=GOT1
PRKCA	Protein kinase C alpha type	0.450479	0.228145		P17252	sp|P17252|KPCA_HUMAN Protein kinase C alpha type OS=Homo sapiens OX=9606 GN=PRKCA PE=1 SV=4
ITGA2	Integrin alpha-2	-1.3857	0.894002		P17301	sp|P17301|ITA2_HUMAN Integrin alpha-2 OS=Homo sapiens OX=9606 GN=ITGA2 PE=1 SV=1
NDUFB7	NADH dehydrogenase [ubiquinone] 1 beta subcomplex subunit 7	0.523421	1.2874		P17568	sp|P17568|NDUB7_HUMAN NADH dehydrogenase [ubiquinone] 1 beta subcomplex subunit 7 OS=Homo sapiens OX=9606 GN=NDUFB7 PE=1 SV=4
PRKACA	cAMP-dependent protein kinase catalytic subunit alpha	-1.44577	1.16278		P17612-2;P17612	sp|P17612-2|KAPCA_HUMAN Isoform 2 of cAMP-dependent protein kinase catalytic subunit alpha OS=Homo sapiens OX=9606 GN=PRKACA;sp|P17612|KAPCA_HUMAN cAMP-dependent protein kinase catalytic subunit alpha OS=Homo sapiens OX=9606 GN=PRKACA PE=1 SV=2
CAPN2	Calpain-2 catalytic subunit	0.0478006	0.365759		P17655;P17655-2	sp|P17655|CAN2_HUMAN Calpain-2 catalytic subunit OS=Homo sapiens OX=9606 GN=CAPN2 PE=1 SV=6;sp|P17655-2|CAN2_HUMAN Isoform 2 of Calpain-2 catalytic subunit OS=Homo sapiens OX=9606 GN=CAPN2
CEBPB	CCAAT/enhancer-binding protein beta	-1.29334	1.27325		P17676;P17676-2	sp|P17676|CEBPB_HUMAN CCAAT/enhancer-binding protein beta OS=Homo sapiens OX=9606 GN=CEBPB PE=1 SV=2;sp|P17676-2|CEBPB_HUMAN Isoform 2 of CCAAT/enhancer-binding protein beta OS=Homo sapiens OX=9606 GN=CEBPB
PTPN2	Tyrosine-protein phosphatase non-receptor type 2	-1.06378	1.96448	+	P17706-3;P17706-2;P17706-4;P17706	sp|P17706-3|PTN2_HUMAN Isoform 3 of Tyrosine-protein phosphatase non-receptor type 2 OS=Homo sapiens OX=9606 GN=PTPN2;sp|P17706-2|PTN2_HUMAN Isoform 2 of Tyrosine-protein phosphatase non-receptor type 2 OS=Homo sapiens OX=9606 GN=PTPN2;sp|P17706-4|PTN2_HUM
CTPS1	CTP synthase 1	-0.359073	1.12848		P17812;P17812-2	sp|P17812|PYRG1_HUMAN CTP synthase 1 OS=Homo sapiens OX=9606 GN=CTPS1 PE=1 SV=2;sp|P17812-2|PYRG1_HUMAN Isoform 2 of CTP synthase 1 OS=Homo sapiens OX=9606 GN=CTPS1
DDX5	Probable ATP-dependent RNA helicase DDX5	-0.548693	2.37763	+	P17844;P17844-2	sp|P17844|DDX5_HUMAN Probable ATP-dependent RNA helicase DDX5 OS=Homo sapiens OX=9606 GN=DDX5 PE=1 SV=1;sp|P17844-2|DDX5_HUMAN Isoform 2 of Probable ATP-dependent RNA helicase DDX5 OS=Homo sapiens OX=9606 GN=DDX5
PFKL	ATP-dependent 6-phosphofructokinase, liver type	-0.976655	0.715461		P17858;P17858-2	sp|P17858|PFKAL_HUMAN ATP-dependent 6-phosphofructokinase, liver type OS=Homo sapiens OX=9606 GN=PFKL PE=1 SV=6;sp|P17858-2|PFKAL_HUMAN Isoform 2 of ATP-dependent 6-phosphofructokinase, liver type OS=Homo sapiens OX=9606 GN=PFKL
LGALS3	Galectin-3	-0.895298	0.799598		P17931	sp|P17931|LEG3_HUMAN Galectin-3 OS=Homo sapiens OX=9606 GN=LGALS3 PE=1 SV=5
PSMC3	26S protease regulatory subunit 6A	-0.794758	3.94503	+	P17980	sp|P17980|PRS6A_HUMAN 26S proteasome regulatory subunit 6A OS=Homo sapiens OX=9606 GN=PSMC3 PE=1 SV=3
TCP1	T-complex protein 1 subunit alpha	-0.236393	1.61191		P17987	sp|P17987|TCPA_HUMAN T-complex protein 1 subunit alpha OS=Homo sapiens OX=9606 GN=TCP1 PE=1 SV=1
PTPN1	Tyrosine-protein phosphatase non-receptor type 1	1.79732	2.15089	+	P18031	sp|P18031|PTN1_HUMAN Tyrosine-protein phosphatase non-receptor type 1 OS=Homo sapiens OX=9606 GN=PTPN1 PE=1 SV=1
ERCC2	TFIIH basal transcription factor complex helicase XPD subunit	0.777674	0.721821		P18074-2;P18074	sp|P18074-2|ERCC2_HUMAN Isoform 2 of General transcription and DNA repair factor IIH helicase subunit XPD OS=Homo sapiens OX=9606 GN=ERCC2;sp|P18074|ERCC2_HUMAN General transcription and DNA repair factor IIH helicase subunit XPD OS=Homo sapiens OX=9606 GN
RPL35A	60S ribosomal protein L35a	-0.128723	0.251362		P18077	sp|P18077|RL35A_HUMAN 60S ribosomal protein L35a OS=Homo sapiens OX=9606 GN=RPL35A PE=1 SV=2
ITGB5	Integrin beta-5	-0.0238695	0.0399049		P18084	sp|P18084|ITB5_HUMAN Integrin beta-5 OS=Homo sapiens OX=9606 GN=ITGB5 PE=1 SV=1
ARF4	ADP-ribosylation factor 4	-0.301797	1.71001		P18085	sp|P18085|ARF4_HUMAN ADP-ribosylation factor 4 OS=Homo sapiens OX=9606 GN=ARF4 PE=1 SV=3
RPL7	60S ribosomal protein L7	0.0876698	0.392913		P18124	sp|P18124|RL7_HUMAN 60S ribosomal protein L7 OS=Homo sapiens OX=9606 GN=RPL7 PE=1 SV=1
VCL	Vinculin	-0.27525	0.35628		P18206;P18206-2	sp|P18206|VINC_HUMAN Vinculin OS=Homo sapiens OX=9606 GN=VCL PE=1 SV=4;sp|P18206-2|VINC_HUMAN Isoform 1 of Vinculin OS=Homo sapiens OX=9606 GN=VCL
SON	Protein SON	-1.93941	2.60984	+	P18583-2;P18583-7;P18583;P18583-5;P18583-9;P18583-10;P18583-3;P18583-4;P18583-6	sp|P18583-2|SON_HUMAN Isoform A of Protein SON OS=Homo sapiens OX=9606 GN=SON;sp|P18583-7|SON_HUMAN Isoform G of Protein SON OS=Homo sapiens OX=9606 GN=SON;sp|P18583|SON_HUMAN Protein SON OS=Homo sapiens OX=9606 GN=SON PE=1 SV=4;sp|P18583-5|SON_HUMAN Isofo
NELFE	Negative elongation factor E	-0.660862	1.45692	+	P18615-3;P18615;P18615-4	sp|P18615-3|NELFE_HUMAN Isoform 2 of Negative elongation factor E OS=Homo sapiens OX=9606 GN=NELFE;sp|P18615|NELFE_HUMAN Negative elongation factor E OS=Homo sapiens OX=9606 GN=NELFE PE=1 SV=3;sp|P18615-4|NELFE_HUMAN Isoform 3 of Negative elongation factor
RPL17	60S ribosomal protein L17	0.0867373	0.167155		P18621-3;P18621;P18621-2	sp|P18621-3|RL17_HUMAN Isoform 3 of 60S ribosomal protein L17 OS=Homo sapiens OX=9606 GN=RPL17;sp|P18621|RL17_HUMAN 60S ribosomal protein L17 OS=Homo sapiens OX=9606 GN=RPL17 PE=1 SV=3;sp|P18621-2|RL17_HUMAN Isoform 2 of 60S ribosomal protein L17 OS=Homo s
PGAM1	Phosphoglycerate mutase 1	0.176646	0.652581		P18669	sp|P18669|PGAM1_HUMAN Phosphoglycerate mutase 1 OS=Homo sapiens OX=9606 GN=PGAM1 PE=1 SV=2
RCC1	Regulator of chromosome condensation	-0.29849	1.23198		P18754;P18754-2	sp|P18754|RCC1_HUMAN Regulator of chromosome condensation OS=Homo sapiens OX=9606 GN=RCC1 PE=1 SV=1;sp|P18754-2|RCC1_HUMAN Isoform 2 of Regulator of chromosome condensation OS=Homo sapiens OX=9606 GN=RCC1
SDC1	Syndecan-1	0.291541	1.61769		P18827	sp|P18827|SDC1_HUMAN Syndecan-1 OS=Homo sapiens OX=9606 GN=SDC1 PE=1 SV=3
LIG1	DNA ligase 1	-0.707817	2.97557	+	P18858;P18858-2;P18858-3	sp|P18858|DNLI1_HUMAN DNA ligase 1 OS=Homo sapiens OX=9606 GN=LIG1 PE=1 SV=1;sp|P18858-2|DNLI1_HUMAN Isoform 2 of DNA ligase 1 OS=Homo sapiens OX=9606 GN=LIG1;sp|P18858-3|DNLI1_HUMAN Isoform 3 of DNA ligase 1 OS=Homo sapiens OX=9606 GN=LIG1
ATP5J	ATP synthase-coupling factor 6, mitochondrial	-0.874829	3.41668	+	P18859;P18859-2	sp|P18859|ATP5J_HUMAN ATP synthase-coupling factor 6, mitochondrial OS=Homo sapiens OX=9606 GN=ATP5PF PE=1 SV=1;sp|P18859-2|ATP5J_HUMAN Isoform 2 of ATP synthase-coupling factor 6, mitochondrial OS=Homo sapiens OX=9606 GN=ATP5PF
XRCC1	DNA repair protein XRCC1	-1.45155	0.999744		P18887	sp|P18887|XRCC1_HUMAN DNA repair protein XRCC1 OS=Homo sapiens OX=9606 GN=XRCC1 PE=1 SV=2
PLCG1	1-phosphatidylinositol 4,5-bisphosphate phosphodiesterase gamma-1	-0.936843	2.94349	+	P19174;P19174-2	sp|P19174|PLCG1_HUMAN 1-phosphatidylinositol 4,5-bisphosphate phosphodiesterase gamma-1 OS=Homo sapiens OX=9606 GN=PLCG1 PE=1 SV=1;sp|P19174-2|PLCG1_HUMAN Isoform 2 of 1-phosphatidylinositol 4,5-bisphosphate phosphodiesterase gamma-1 OS=Homo sapiens OX=960
NCL	Nucleolin	0.530229	2.11336	+	P19338	sp|P19338|NUCL_HUMAN Nucleolin OS=Homo sapiens OX=9606 GN=NCL PE=1 SV=3
HK1	Hexokinase-1	1.74732	2.9597	+	P19367-4;P19367-2;P19367;P19367-3	sp|P19367-4|HXK1_HUMAN Isoform 4 of Hexokinase-1 OS=Homo sapiens OX=9606 GN=HK1;sp|P19367-2|HXK1_HUMAN Isoform 2 of Hexokinase-1 OS=Homo sapiens OX=9606 GN=HK1;sp|P19367|HXK1_HUMAN Hexokinase-1 OS=Homo sapiens OX=9606 GN=HK1 PE=1 SV=3;sp|P19367-3|HXK1_HUMA
POLR2C	DNA-directed RNA polymerase II subunit RPB3	0.547058	1.08997		P19387	sp|P19387|RPB3_HUMAN DNA-directed RNA polymerase II subunit RPB3 OS=Homo sapiens OX=9606 GN=POLR2C PE=1 SV=2
POLR2E	DNA-directed RNA polymerases I, II, and III subunit RPABC1	-0.617889	0.970758		P19388	sp|P19388|RPAB1_HUMAN DNA-directed RNA polymerases I, II, and III subunit RPABC1 OS=Homo sapiens OX=9606 GN=POLR2E PE=1 SV=4
NDUFV2	NADH dehydrogenase [ubiquinone] flavoprotein 2, mitochondrial	1.12594	1.11474		P19404	sp|P19404|NDUV2_HUMAN NADH dehydrogenase [ubiquinone] flavoprotein 2, mitochondrial OS=Homo sapiens OX=9606 GN=NDUFV2 PE=1 SV=2
GGT1;GGT3P;GGT2	Gamma-glutamyltranspeptidase 1;Gamma-glutamyltranspeptidase 1 heavy chain;Gamma-glutamyltranspeptidase 1 light chain;Putative gamma-glutamyltranspeptidase 3;Putative gamma-glutamyltranspeptidase 3 heavy chain;Putative gamma-glutamyltranspeptidase 3 light chain;Inactive gamma-glutamyltranspeptidase 2	0.228585	0.330579		P19440;P19440-2;A6NGU5;P36268-2;P36268;P36268-3	sp|P19440|GGT1_HUMAN Glutathione hydrolase 1 proenzyme OS=Homo sapiens OX=9606 GN=GGT1 PE=1 SV=2;sp|P19440-2|GGT1_HUMAN Isoform 2 of Glutathione hydrolase 1 proenzyme OS=Homo sapiens OX=9606 GN=GGT1;sp|A6NGU5|GGT3_HUMAN Putative glutathione hydrolase 3 pro
TRIM21	E3 ubiquitin-protein ligase TRIM21	-1.51071	3.78538	+	P19474;P19474-2	sp|P19474|RO52_HUMAN E3 ubiquitin-protein ligase TRIM21 OS=Homo sapiens OX=9606 GN=TRIM21 PE=1 SV=1;sp|P19474-2|RO52_HUMAN Isoform 2 of E3 ubiquitin-protein ligase TRIM21 OS=Homo sapiens OX=9606 GN=TRIM21
EIF2AK2	Interferon-induced, double-stranded RNA-activated protein kinase	-0.168894	0.311155		P19525;P19525-2	sp|P19525|E2AK2_HUMAN Interferon-induced, double-stranded RNA-activated protein kinase OS=Homo sapiens OX=9606 GN=EIF2AK2 PE=1 SV=2;sp|P19525-2|E2AK2_HUMAN Isoform 2 of Interferon-induced, double-stranded RNA-activated protein kinase OS=Homo sapiens OX=960
TFE3	Transcription factor E3	0.613087	1.46934	+	P19532	sp|P19532|TFE3_HUMAN Transcription factor E3 OS=Homo sapiens OX=9606 GN=TFE3 PE=1 SV=4
SRM	Spermidine synthase	-0.0193378	0.0444512		P19623	sp|P19623|SPEE_HUMAN Spermidine synthase OS=Homo sapiens OX=9606 GN=SRM PE=1 SV=1
CSNK2A2	Casein kinase II subunit alpha	-0.517081	1.05869		P19784	sp|P19784|CSK22_HUMAN Casein kinase II subunit alpha OS=Homo sapiens OX=9606 GN=CSNK2A2 PE=1 SV=1
RXRA	Retinoic acid receptor RXR-alpha	-0.161911	0.0762326		P19793-2;P19793	sp|P19793-2|RXRA_HUMAN Isoform 2 of Retinoic acid receptor RXR-alpha OS=Homo sapiens OX=9606 GN=RXRA;sp|P19793|RXRA_HUMAN Retinoic acid receptor RXR-alpha OS=Homo sapiens OX=9606 GN=RXRA PE=1 SV=1
NFKB1	Nuclear factor NF-kappa-B p105 subunit;Nuclear factor NF-kappa-B p50 subunit	0.905709	1.02109		P19838-2;P19838;P19838-3	sp|P19838-2|NFKB1_HUMAN Isoform 2 of Nuclear factor NF-kappa-B p105 subunit OS=Homo sapiens OX=9606 GN=NFKB1;sp|P19838|NFKB1_HUMAN Nuclear factor NF-kappa-B p105 subunit OS=Homo sapiens OX=9606 GN=NFKB1 PE=1 SV=2;sp|P19838-3|NFKB1_HUMAN Isoform 3 of Nuclea
TYMP	Thymidine phosphorylase	-1.42101	2.15826	+	P19971;P19971-2	sp|P19971|TYPH_HUMAN Thymidine phosphorylase OS=Homo sapiens OX=9606 GN=TYMP PE=1 SV=2;sp|P19971-2|TYPH_HUMAN Isoform 2 of Thymidine phosphorylase OS=Homo sapiens OX=9606 GN=TYMP
ATP2B1	Plasma membrane calcium-transporting ATPase 1	0.283826	1.25182		P20020-1;P20020-4;P20020;P20020-6;P20020-2;P20020-5	sp|P20020-1|AT2B1_HUMAN Isoform D of Plasma membrane calcium-transporting ATPase 1 OS=Homo sapiens OX=9606 GN=ATP2B1;sp|P20020-4|AT2B1_HUMAN Isoform C of Plasma membrane calcium-transporting ATPase 1 OS=Homo sapiens OX=9606 GN=ATP2B1;sp|P20020|AT2B1_HUMAN
EIF2S2	Eukaryotic translation initiation factor 2 subunit 2	-0.0946341	0.24863		P20042	sp|P20042|IF2B_HUMAN Eukaryotic translation initiation factor 2 subunit 2 OS=Homo sapiens OX=9606 GN=EIF2S2 PE=1 SV=2
ANXA7	Annexin A7	-0.0534201	0.259856		P20073-2;P20073	sp|P20073-2|ANXA7_HUMAN Isoform 2 of Annexin A7 OS=Homo sapiens OX=9606 GN=ANXA7;sp|P20073|ANXA7_HUMAN Annexin A7 OS=Homo sapiens OX=9606 GN=ANXA7 PE=1 SV=3
BTF3	Transcription factor BTF3	-0.90646	1.08763		P20290;P20290-2	sp|P20290|BTF3_HUMAN Transcription factor BTF3 OS=Homo sapiens OX=9606 GN=BTF3 PE=1 SV=1;sp|P20290-2|BTF3_HUMAN Isoform 2 of Transcription factor BTF3 OS=Homo sapiens OX=9606 GN=BTF3
RAB4A	Ras-related protein Rab-4A	-1.5328	1.11719		P20338	sp|P20338|RAB4A_HUMAN Ras-related protein Rab-4A OS=Homo sapiens OX=9606 GN=RAB4A PE=1 SV=3
RAB5A	Ras-related protein Rab-5A	-2.19972	1.0674		P20339-2;P20339	sp|P20339-2|RAB5A_HUMAN Isoform 2 of Ras-related protein Rab-5A OS=Homo sapiens OX=9606 GN=RAB5A;sp|P20339|RAB5A_HUMAN Ras-related protein Rab-5A OS=Homo sapiens OX=9606 GN=RAB5A PE=1 SV=2
RAB6A	Ras-related protein Rab-6A	0.375219	0.496081		P20340-2;P20340;P20340-4	sp|P20340-2|RAB6A_HUMAN Isoform 2 of Ras-related protein Rab-6A OS=Homo sapiens OX=9606 GN=RAB6A;sp|P20340|RAB6A_HUMAN Ras-related protein Rab-6A OS=Homo sapiens OX=9606 GN=RAB6A PE=1 SV=3;sp|P20340-4|RAB6A_HUMAN Isoform 4 of Ras-related protein Rab-6A OS=
MSH3	DNA mismatch repair protein Msh3	0.147905	0.115128		P20585	sp|P20585|MSH3_HUMAN DNA mismatch repair protein Msh3 OS=Homo sapiens OX=9606 GN=MSH3 PE=1 SV=4
MX1	Interferon-induced GTP-binding protein Mx1;Interferon-induced GTP-binding protein Mx1, N-terminally processed	-2.38542	3.69018	+	P20591;P20591-2	sp|P20591|MX1_HUMAN Interferon-induced GTP-binding protein Mx1 OS=Homo sapiens OX=9606 GN=MX1 PE=1 SV=4;sp|P20591-2|MX1_HUMAN Isoform 2 of Interferon-induced GTP-binding protein Mx1 OS=Homo sapiens OX=9606 GN=MX1
PSMB1	Proteasome subunit beta type-1	-0.0749105	0.129149		P20618	sp|P20618|PSB1_HUMAN Proteasome subunit beta type-1 OS=Homo sapiens OX=9606 GN=PSMB1 PE=1 SV=2
M6PR	Cation-dependent mannose-6-phosphate receptor	-0.904447	0.96794		P20645	sp|P20645|MPRD_HUMAN Cation-dependent mannose-6-phosphate receptor OS=Homo sapiens OX=9606 GN=M6PR PE=1 SV=1
COX5A	Cytochrome c oxidase subunit 5A, mitochondrial	0.19712	0.357564		P20674	sp|P20674|COX5A_HUMAN Cytochrome c oxidase subunit 5A, mitochondrial OS=Homo sapiens OX=9606 GN=COX5A PE=1 SV=2
LMNB1	Lamin-B1	0.21525	0.918261		P20700	sp|P20700|LMNB1_HUMAN Lamin-B1 OS=Homo sapiens OX=9606 GN=LMNB1 PE=1 SV=2
CAST	Calpastatin	1.09882	2.61638	+	P20810-9;P20810-10;P20810-7;P20810-6;P20810-5;P20810-4;P20810-8;P20810;P20810-2;P20810-3	sp|P20810-9|ICAL_HUMAN Isoform 9 of Calpastatin OS=Homo sapiens OX=9606 GN=CAST;sp|P20810-10|ICAL_HUMAN Isoform 10 of Calpastatin OS=Homo sapiens OX=9606 GN=CAST;sp|P20810-7|ICAL_HUMAN Isoform 7 of Calpastatin OS=Homo sapiens OX=9606 GN=CAST;sp|P20810-6|IC
IMPDH1	Inosine-5-monophosphate dehydrogenase 1	-0.109918	0.0579286		P20839;P20839-3;P20839-7;P20839-5;P20839-6;P20839-2;P20839-4	sp|P20839|IMDH1_HUMAN Inosine-5-monophosphate dehydrogenase 1 OS=Homo sapiens OX=9606 GN=IMPDH1 PE=1 SV=2;sp|P20839-3|IMDH1_HUMAN Isoform 3 of Inosine-5-monophosphate dehydrogenase 1 OS=Homo sapiens OX=9606 GN=IMPDH1;sp|P20839-7|IMDH1_HUMAN Isoform 7 of
AGA	N(4)-(beta-N-acetylglucosaminyl)-L-asparaginase;Glycosylasparaginase alpha chain;Glycosylasparaginase beta chain	0.72872	1.4804	+	P20933	sp|P20933|ASPG_HUMAN N(4)-(beta-N-acetylglucosaminyl)-L-asparaginase OS=Homo sapiens OX=9606 GN=AGA PE=1 SV=2
PTMS	Parathymosin	0.0220905	0.0459904		P20962	sp|P20962|PTMS_HUMAN Parathymosin OS=Homo sapiens OX=9606 GN=PTMS PE=1 SV=2
CDK11B;CDK11A	Cyclin-dependent kinase 11B;Cyclin-dependent kinase 11A	0.367444	0.236134		P21127;P21127-9;Q9UQ88;P21127-2;P21127-3;Q9UQ88-2;Q9UQ88-3;P21127-8;Q9UQ88-4;P21127-6;Q9UQ88-5;P21127-10;P21127-5;P21127-4;P21127-12;Q9UQ88-10;Q9UQ88-9	sp|P21127|CD11B_HUMAN Cyclin-dependent kinase 11B OS=Homo sapiens OX=9606 GN=CDK11B PE=1 SV=4;sp|P21127-9|CD11B_HUMAN Isoform SV10 of Cyclin-dependent kinase 11B OS=Homo sapiens OX=9606 GN=CDK11B;sp|Q9UQ88|CD11A_HUMAN Cyclin-dependent kinase 11A OS=Homo sa
ATP6V1B2	V-type proton ATPase subunit B, brain isoform	-0.171833	0.347728		P21281	sp|P21281|VATB2_HUMAN V-type proton ATPase subunit B, brain isoform OS=Homo sapiens OX=9606 GN=ATP6V1B2 PE=1 SV=3
ATP6V1C1	V-type proton ATPase subunit C 1	0.637759	0.922232		P21283	sp|P21283|VATC1_HUMAN V-type proton ATPase subunit C 1 OS=Homo sapiens OX=9606 GN=ATP6V1C1 PE=1 SV=4
CSRP1	Cysteine and glycine-rich protein 1	-0.458325	3.15746		P21291	sp|P21291|CSRP1_HUMAN Cysteine and glycine-rich protein 1 OS=Homo sapiens OX=9606 GN=CSRP1 PE=1 SV=3
FLNA	Filamin-A	-0.328675	4.34845		P21333-2;P21333	sp|P21333-2|FLNA_HUMAN Isoform 2 of Filamin-A OS=Homo sapiens OX=9606 GN=FLNA;sp|P21333|FLNA_HUMAN Filamin-A OS=Homo sapiens OX=9606 GN=FLNA PE=1 SV=4
NF1	Neurofibromin;Neurofibromin truncated	-1.73496	1.61953	+	P21359-2;P21359-6;P21359	sp|P21359-2|NF1_HUMAN Isoform 1 of Neurofibromin OS=Homo sapiens OX=9606 GN=NF1;sp|P21359-6|NF1_HUMAN Isoform 6 of Neurofibromin OS=Homo sapiens OX=9606 GN=NF1;sp|P21359|NF1_HUMAN Neurofibromin OS=Homo sapiens OX=9606 GN=NF1 PE=1 SV=2
ACO1	Cytoplasmic aconitate hydratase	1.21201	1.25185		P21399	sp|P21399|ACOC_HUMAN Cytoplasmic aconitate hydratase OS=Homo sapiens OX=9606 GN=ACO1 PE=1 SV=3
VDAC1	Voltage-dependent anion-selective channel protein 1	0.0658585	0.376333		P21796	sp|P21796|VDAC1_HUMAN Voltage-dependent anion-selective channel protein 1 OS=Homo sapiens OX=9606 GN=VDAC1 PE=1 SV=2
SDHB	Succinate dehydrogenase [ubiquinone] iron-sulfur subunit, mitochondrial	0.106155	0.238275		P21912	sp|P21912|SDHB_HUMAN Succinate dehydrogenase [ubiquinone] iron-sulfur subunit, mitochondrial OS=Homo sapiens OX=9606 GN=SDHB PE=1 SV=3
CD9	CD9 antigen	0.14272	0.111599		P21926	sp|P21926|CD9_HUMAN CD9 antigen OS=Homo sapiens OX=9606 GN=CD9 PE=1 SV=4
COMT	Catechol O-methyltransferase	0.403821	0.141095		P21964-2;P21964	sp|P21964-2|COMT_HUMAN Isoform Soluble of Catechol O-methyltransferase OS=Homo sapiens OX=9606 GN=COMT;sp|P21964|COMT_HUMAN Catechol O-methyltransferase OS=Homo sapiens OX=9606 GN=COMT PE=1 SV=2
TGM2	Protein-glutamine gamma-glutamyltransferase 2	0.0136696	0.0486709		P21980;P21980-2	sp|P21980|TGM2_HUMAN Protein-glutamine gamma-glutamyltransferase 2 OS=Homo sapiens OX=9606 GN=TGM2 PE=1 SV=2;sp|P21980-2|TGM2_HUMAN Isoform 2 of Protein-glutamine gamma-glutamyltransferase 2 OS=Homo sapiens OX=9606 GN=TGM2
MUT	Methylmalonyl-CoA mutase, mitochondrial	0.615853	1.40851	+	P22033	sp|P22033|MUTA_HUMAN Methylmalonyl-CoA mutase, mitochondrial OS=Homo sapiens OX=9606 GN=MMUT PE=1 SV=4
OSBP	Oxysterol-binding protein 1	1.18556	0.857114		P22059	sp|P22059|OSBP1_HUMAN Oxysterol-binding protein 1 OS=Homo sapiens OX=9606 GN=OSBP PE=1 SV=1
PCMT1	Protein-L-isoaspartate(D-aspartate) O-methyltransferase	1.48814	1.3455	+	P22061;P22061-2	sp|P22061|PIMT_HUMAN Protein-L-isoaspartate(D-aspartate) O-methyltransferase OS=Homo sapiens OX=9606 GN=PCMT1 PE=1 SV=4;sp|P22061-2|PIMT_HUMAN Isoform 2 of Protein-L-isoaspartate(D-aspartate) O-methyltransferase OS=Homo sapiens OX=9606 GN=PCMT1
FBL	rRNA 2-O-methyltransferase fibrillarin	-0.302102	0.885844		P22087	sp|P22087|FBRL_HUMAN rRNA 2-O-methyltransferase fibrillarin OS=Homo sapiens OX=9606 GN=FBL PE=1 SV=2
GART	Trifunctional purine biosynthetic protein adenosine-3;Phosphoribosylamine--glycine ligase;Phosphoribosylformylglycinamidine cyclo-ligase;Phosphoribosylglycinamide formyltransferase	-0.21793	0.556498		P22102;P22102-2	sp|P22102|PUR2_HUMAN Trifunctional purine biosynthetic protein adenosine-3 OS=Homo sapiens OX=9606 GN=GART PE=1 SV=1;sp|P22102-2|PUR2_HUMAN Isoform Short of Trifunctional purine biosynthetic protein adenosine-3 OS=Homo sapiens OX=9606 GN=GART
PAICS	Multifunctional protein ADE2;Phosphoribosylaminoimidazole-succinocarboxamide synthase;Phosphoribosylaminoimidazole carboxylase	-0.249277	1.0185		P22234;P22234-2	sp|P22234|PUR6_HUMAN Multifunctional protein ADE2 OS=Homo sapiens OX=9606 GN=PAICS PE=1 SV=3;sp|P22234-2|PUR6_HUMAN Isoform 2 of Multifunctional protein ADE2 OS=Homo sapiens OX=9606 GN=PAICS
SCP2	Non-specific lipid-transfer protein	0.213988	0.617467		P22307-4;P22307-7;P22307-8;P22307;P22307-6;P22307-2	sp|P22307-4|NLTP_HUMAN Isoform 4 of Non-specific lipid-transfer protein OS=Homo sapiens OX=9606 GN=SCP2;sp|P22307-7|NLTP_HUMAN Isoform 7 of Non-specific lipid-transfer protein OS=Homo sapiens OX=9606 GN=SCP2;sp|P22307-8|NLTP_HUMAN Isoform 8 of Non-specific
UBA1	Ubiquitin-like modifier-activating enzyme 1	0.315993	1.80999		P22314-2;P22314	sp|P22314-2|UBA1_HUMAN Isoform 2 of Ubiquitin-like modifier-activating enzyme 1 OS=Homo sapiens OX=9606 GN=UBA1;sp|P22314|UBA1_HUMAN Ubiquitin-like modifier-activating enzyme 1 OS=Homo sapiens OX=9606 GN=UBA1 PE=1 SV=3
FDXR	NADPH:adrenodoxin oxidoreductase, mitochondrial	0.769039	2.13913	+	P22570;P22570-7;P22570-5;P22570-2;P22570-3;P22570-4	sp|P22570|ADRO_HUMAN NADPH:adrenodoxin oxidoreductase, mitochondrial OS=Homo sapiens OX=9606 GN=FDXR PE=1 SV=3;sp|P22570-7|ADRO_HUMAN Isoform 7 of NADPH:adrenodoxin oxidoreductase, mitochondrial OS=Homo sapiens OX=9606 GN=FDXR;sp|P22570-5|ADRO_HUMAN Isofor
HNRNPA2B1	Heterogeneous nuclear ribonucleoproteins A2/B1	0.371335	1.25479		P22626;P22626-2	sp|P22626|ROA2_HUMAN Heterogeneous nuclear ribonucleoproteins A2/B1 OS=Homo sapiens OX=9606 GN=HNRNPA2B1 PE=1 SV=2;sp|P22626-2|ROA2_HUMAN Isoform A2 of Heterogeneous nuclear ribonucleoproteins A2/B1 OS=Homo sapiens OX=9606 GN=HNRNPA2B1
RFX1	MHC class II regulatory factor RFX1	0.32014	0.303653		P22670	sp|P22670|RFX1_HUMAN MHC class II regulatory factor RFX1 OS=Homo sapiens OX=9606 GN=RFX1 PE=1 SV=2
IGFBP4	Insulin-like growth factor-binding protein 4	1.5651	0.844637		P22692-2;P22692	sp|P22692-2|IBP4_HUMAN Isoform 2 of Insulin-like growth factor-binding protein 4 OS=Homo sapiens OX=9606 GN=IGFBP4;sp|P22692|IBP4_HUMAN Insulin-like growth factor-binding protein 4 OS=Homo sapiens OX=9606 GN=IGFBP4 PE=1 SV=2
PRKACB	cAMP-dependent protein kinase catalytic subunit beta	0.0553955	0.144366		P22694-10;P22694-4;P22694-3;P22694;P22694-5;P22694-7;P22694-6;P22694-9;P22694-2;P22694-8	sp|P22694-10|KAPCB_HUMAN Isoform 10 of cAMP-dependent protein kinase catalytic subunit beta OS=Homo sapiens OX=9606 GN=PRKACB;sp|P22694-4|KAPCB_HUMAN Isoform 4 of cAMP-dependent protein kinase catalytic subunit beta OS=Homo sapiens OX=9606 GN=PRKACB;sp|P22
UQCRC2	Cytochrome b-c1 complex subunit 2, mitochondrial	0.255013	1.07592		P22695	sp|P22695|QCR2_HUMAN Cytochrome b-c1 complex subunit 2, mitochondrial OS=Homo sapiens OX=9606 GN=UQCRC2 PE=1 SV=3
FECH	Ferrochelatase, mitochondrial	0.801	0.594209		P22830;P22830-2	sp|P22830|HEMH_HUMAN Ferrochelatase, mitochondrial OS=Homo sapiens OX=9606 GN=FECH PE=1 SV=2;sp|P22830-2|HEMH_HUMAN Isoform 2 of Ferrochelatase, mitochondrial OS=Homo sapiens OX=9606 GN=FECH
TCEA1	Transcription elongation factor A protein 1	0.337716	0.419285		P23193;P23193-2	sp|P23193|TCEA1_HUMAN Transcription elongation factor A protein 1 OS=Homo sapiens OX=9606 GN=TCEA1 PE=1 SV=2;sp|P23193-2|TCEA1_HUMAN Isoform 2 of Transcription elongation factor A protein 1 OS=Homo sapiens OX=9606 GN=TCEA1
ITGA6	Integrin alpha-6;Integrin alpha-6 heavy chain;Integrin alpha-6 light chain;Processed integrin alpha-6	-0.584038	1.27857		P23229-4;P23229-2;P23229-5;P23229-3;P23229-9;P23229-6;P23229;P23229-7	sp|P23229-4|ITA6_HUMAN Isoform Alpha-6X2A of Integrin alpha-6 OS=Homo sapiens OX=9606 GN=ITGA6;sp|P23229-2|ITA6_HUMAN Isoform Alpha-6X1A of Integrin alpha-6 OS=Homo sapiens OX=9606 GN=ITGA6;sp|P23229-5|ITA6_HUMAN Isoform Alpha-6X2B of Integrin alpha-6 OS=H
SFPQ	Splicing factor, proline- and glutamine-rich	-0.100951	0.320993		P23246;P23246-2	sp|P23246|SFPQ_HUMAN Splicing factor, proline- and glutamine-rich OS=Homo sapiens OX=9606 GN=SFPQ PE=1 SV=2;sp|P23246-2|SFPQ_HUMAN Isoform Short of Splicing factor, proline- and glutamine-rich OS=Homo sapiens OX=9606 GN=SFPQ
TUBG1;TUBG2	Tubulin gamma-1 chain;Tubulin gamma-2 chain	0.795373	1.4143	+	P23258;Q9NRH3	sp|P23258|TBG1_HUMAN Tubulin gamma-1 chain OS=Homo sapiens OX=9606 GN=TUBG1 PE=1 SV=2;sp|Q9NRH3|TBG2_HUMAN Tubulin gamma-2 chain OS=Homo sapiens OX=9606 GN=TUBG2 PE=2 SV=1
PPIB	Peptidyl-prolyl cis-trans isomerase B	0.101815	0.593938		P23284	sp|P23284|PPIB_HUMAN Peptidyl-prolyl cis-trans isomerase B OS=Homo sapiens OX=9606 GN=PPIB PE=1 SV=2
ME2	NAD-dependent malic enzyme, mitochondrial	0.0839994	0.097826		P23368;P23368-2	sp|P23368|MAOM_HUMAN NAD-dependent malic enzyme, mitochondrial OS=Homo sapiens OX=9606 GN=ME2 PE=1 SV=1;sp|P23368-2|MAOM_HUMAN Isoform 2 of NAD-dependent malic enzyme, mitochondrial OS=Homo sapiens OX=9606 GN=ME2
GLDC	Glycine dehydrogenase (decarboxylating), mitochondrial	-0.549724	0.136632		P23378	sp|P23378|GCSP_HUMAN Glycine dehydrogenase (decarboxylating), mitochondrial OS=Homo sapiens OX=9606 GN=GLDC PE=1 SV=2
WARS	Tryptophan--tRNA ligase, cytoplasmic;T1-TrpRS;T2-TrpRS	0.652123	0.895688		P23381;P23381-2	sp|P23381|SYWC_HUMAN Tryptophan--tRNA ligase, cytoplasmic OS=Homo sapiens OX=9606 GN=WARS1 PE=1 SV=2;sp|P23381-2|SYWC_HUMAN Isoform 2 of Tryptophan--tRNA ligase, cytoplasmic OS=Homo sapiens OX=9606 GN=WARS1
RPS3	40S ribosomal protein S3	-0.0783265	0.276581		P23396;P23396-2	sp|P23396|RS3_HUMAN 40S ribosomal protein S3 OS=Homo sapiens OX=9606 GN=RPS3 PE=1 SV=2;sp|P23396-2|RS3_HUMAN Isoform 2 of 40S ribosomal protein S3 OS=Homo sapiens OX=9606 GN=RPS3
JAK1	Tyrosine-protein kinase JAK1	-0.624399	0.587028		P23458	sp|P23458|JAK1_HUMAN Tyrosine-protein kinase JAK1 OS=Homo sapiens OX=9606 GN=JAK1 PE=1 SV=2
SP100	Nuclear autoantigen Sp-100	-0.580221	1.27175		P23497;P23497-7;P23497-6;P23497-5;P23497-2;P23497-3;P23497-4	sp|P23497|SP100_HUMAN Nuclear autoantigen Sp-100 OS=Homo sapiens OX=9606 GN=SP100 PE=1 SV=3;sp|P23497-7|SP100_HUMAN Isoform 7 of Nuclear autoantigen Sp-100 OS=Homo sapiens OX=9606 GN=SP100;sp|P23497-6|SP100_HUMAN Isoform 6 of Nuclear autoantigen Sp-100 OS=
AHCY	Adenosylhomocysteinase	-0.38754	1.59184		P23526;P23526-2	sp|P23526|SAHH_HUMAN Adenosylhomocysteinase OS=Homo sapiens OX=9606 GN=AHCY PE=1 SV=4;sp|P23526-2|SAHH_HUMAN Isoform 2 of Adenosylhomocysteinase OS=Homo sapiens OX=9606 GN=AHCY
CFL1	Cofilin-1	0.245365	1.82072		P23528	sp|P23528|COF1_HUMAN Cofilin-1 OS=Homo sapiens OX=9606 GN=CFL1 PE=1 SV=3
EIF4B	Eukaryotic translation initiation factor 4B	0.477955	1.50148		P23588;P23588-2	sp|P23588|IF4B_HUMAN Eukaryotic translation initiation factor 4B OS=Homo sapiens OX=9606 GN=EIF4B PE=1 SV=2;sp|P23588-2|IF4B_HUMAN Isoform 2 of Eukaryotic translation initiation factor 4B OS=Homo sapiens OX=9606 GN=EIF4B
F8A1	Factor VIII intron 22 protein	-0.115295	0.331919		P23610	sp|P23610|HAP40_HUMAN 40-kDa huntingtin-associated protein OS=Homo sapiens OX=9606 GN=F8A1 PE=1 SV=2
CPT2	Carnitine O-palmitoyltransferase 2, mitochondrial	2.14321	2.17017	+	P23786	sp|P23786|CPT2_HUMAN Carnitine O-palmitoyltransferase 2, mitochondrial OS=Homo sapiens OX=9606 GN=CPT2 PE=1 SV=2
DTYMK	Thymidylate kinase	-0.218875	0.669785		P23919-2;P23919	sp|P23919-2|KTHY_HUMAN Isoform 2 of Thymidylate kinase OS=Homo sapiens OX=9606 GN=DTYMK;sp|P23919|KTHY_HUMAN Thymidylate kinase OS=Homo sapiens OX=9606 GN=DTYMK PE=1 SV=4
RRM1	Ribonucleoside-diphosphate reductase large subunit	-0.103683	0.35133		P23921	sp|P23921|RIR1_HUMAN Ribonucleoside-diphosphate reductase large subunit OS=Homo sapiens OX=9606 GN=RRM1 PE=1 SV=1
COX7B	Cytochrome c oxidase subunit 7B, mitochondrial	-0.394478	0.528381		P24311	sp|P24311|COX7B_HUMAN Cytochrome c oxidase subunit 7B, mitochondrial OS=Homo sapiens OX=9606 GN=COX7B PE=1 SV=2
EEF1B2	Elongation factor 1-beta	0.28924	0.785968		P24534	sp|P24534|EF1B_HUMAN Elongation factor 1-beta OS=Homo sapiens OX=9606 GN=EEF1B2 PE=1 SV=3
ATP5F1	ATP synthase F(0) complex subunit B1, mitochondrial	-0.129547	0.290655		P24539	sp|P24539|AT5F1_HUMAN ATP synthase F(0) complex subunit B1, mitochondrial OS=Homo sapiens OX=9606 GN=ATP5PB PE=1 SV=2
ACP1	Low molecular weight phosphotyrosine protein phosphatase	-0.0421447	0.127436		P24666;P24666-4;P24666-3;P24666-2	sp|P24666|PPAC_HUMAN Low molecular weight phosphotyrosine protein phosphatase OS=Homo sapiens OX=9606 GN=ACP1 PE=1 SV=3;sp|P24666-4|PPAC_HUMAN Isoform 4 of Low molecular weight phosphotyrosine protein phosphatase OS=Homo sapiens OX=9606 GN=ACP1;sp|P24666-3
ACAT1	Acetyl-CoA acetyltransferase, mitochondrial	0.210992	0.819803		P24752	sp|P24752|THIL_HUMAN Acetyl-CoA acetyltransferase, mitochondrial OS=Homo sapiens OX=9606 GN=ACAT1 PE=1 SV=1
POLR2A	DNA-directed RNA polymerase II subunit RPB1	-0.0702776	0.082984		P24928	sp|P24928|RPB1_HUMAN DNA-directed RNA polymerase II subunit RPB1 OS=Homo sapiens OX=9606 GN=POLR2A PE=1 SV=2
CDK2	Cyclin-dependent kinase 2	0.83401	0.578296		P24941-2;P24941	sp|P24941-2|CDK2_HUMAN Isoform 2 of Cyclin-dependent kinase 2 OS=Homo sapiens OX=9606 GN=CDK2;sp|P24941|CDK2_HUMAN Cyclin-dependent kinase 2 OS=Homo sapiens OX=9606 GN=CDK2 PE=1 SV=2
MCM3	DNA replication licensing factor MCM3	-0.559549	2.28757	+	P25205;P25205-2	sp|P25205|MCM3_HUMAN DNA replication licensing factor MCM3 OS=Homo sapiens OX=9606 GN=MCM3 PE=1 SV=3;sp|P25205-2|MCM3_HUMAN Isoform 2 of DNA replication licensing factor MCM3 OS=Homo sapiens OX=9606 GN=MCM3
MPST	3-mercaptopyruvate sulfurtransferase	-0.0940886	0.331421		P25325;P25325-2	sp|P25325|THTM_HUMAN 3-mercaptopyruvate sulfurtransferase OS=Homo sapiens OX=9606 GN=MPST PE=1 SV=3;sp|P25325-2|THTM_HUMAN Isoform 2 of 3-mercaptopyruvate sulfurtransferase OS=Homo sapiens OX=9606 GN=MPST
RPS12	40S ribosomal protein S12	-0.544125	3.4752	+	P25398	sp|P25398|RS12_HUMAN 40S ribosomal protein S12 OS=Homo sapiens OX=9606 GN=RPS12 PE=1 SV=3
BRD2	Bromodomain-containing protein 2	1.17931	1.26158		P25440-3;P25440;P25440-2;P25440-4	sp|P25440-3|BRD2_HUMAN Isoform 3 of Bromodomain-containing protein 2 OS=Homo sapiens OX=9606 GN=BRD2;sp|P25440|BRD2_HUMAN Bromodomain-containing protein 2 OS=Homo sapiens OX=9606 GN=BRD2 PE=1 SV=2;sp|P25440-2|BRD2_HUMAN Isoform 2 of Bromodomain-containing
FAS	Tumor necrosis factor receptor superfamily member 6	2.05948	1.31124	+	P25445-6;P25445	sp|P25445-6|TNR6_HUMAN Isoform 6 of Tumor necrosis factor receptor superfamily member 6 OS=Homo sapiens OX=9606 GN=FAS;sp|P25445|TNR6_HUMAN Tumor necrosis factor receptor superfamily member 6 OS=Homo sapiens OX=9606 GN=FAS PE=1 SV=1
YY1	Transcriptional repressor protein YY1	-0.948002	2.36413	+	P25490	sp|P25490|TYY1_HUMAN Transcriptional repressor protein YY1 OS=Homo sapiens OX=9606 GN=YY1 PE=1 SV=2
DNAJB1	DnaJ homolog subfamily B member 1	0.395599	1.08583		P25685;P25685-2	sp|P25685|DNJB1_HUMAN DnaJ homolog subfamily B member 1 OS=Homo sapiens OX=9606 GN=DNAJB1 PE=1 SV=4;sp|P25685-2|DNJB1_HUMAN Isoform 2 of DnaJ homolog subfamily B member 1 OS=Homo sapiens OX=9606 GN=DNAJB1
PSMA1	Proteasome subunit alpha type-1	0.0626921	0.360685		P25786;P25786-2	sp|P25786|PSA1_HUMAN Proteasome subunit alpha type-1 OS=Homo sapiens OX=9606 GN=PSMA1 PE=1 SV=1;sp|P25786-2|PSA1_HUMAN Isoform Long of Proteasome subunit alpha type-1 OS=Homo sapiens OX=9606 GN=PSMA1
PSMA2	Proteasome subunit alpha type-2	-0.286173	0.634046		P25787	sp|P25787|PSA2_HUMAN Proteasome subunit alpha type-2 OS=Homo sapiens OX=9606 GN=PSMA2 PE=1 SV=2
PSMA3	Proteasome subunit alpha type-3	-0.243351	1.10569		P25788-2;P25788	sp|P25788-2|PSA3_HUMAN Isoform 2 of Proteasome subunit alpha type-3 OS=Homo sapiens OX=9606 GN=PSMA3;sp|P25788|PSA3_HUMAN Proteasome subunit alpha type-3 OS=Homo sapiens OX=9606 GN=PSMA3 PE=1 SV=2
PSMA4	Proteasome subunit alpha type-4	-0.931467	1.66574	+	P25789;P25789-2	sp|P25789|PSA4_HUMAN Proteasome subunit alpha type-4 OS=Homo sapiens OX=9606 GN=PSMA4 PE=1 SV=1;sp|P25789-2|PSA4_HUMAN Isoform 2 of Proteasome subunit alpha type-4 OS=Homo sapiens OX=9606 GN=PSMA4
S100P	Protein S100-P	1.2238	4.86821	+	P25815	sp|P25815|S100P_HUMAN Protein S100-P OS=Homo sapiens OX=9606 GN=S100P PE=1 SV=2
ITGA3	Integrin alpha-3;Integrin alpha-3 heavy chain;Integrin alpha-3 light chain	0.111075	0.200005		P26006;P26006-1	sp|P26006|ITA3_HUMAN Integrin alpha-3 OS=Homo sapiens OX=9606 GN=ITGA3 PE=1 SV=5;sp|P26006-1|ITA3_HUMAN Isoform 2 of Integrin alpha-3 OS=Homo sapiens OX=9606 GN=ITGA3
MSN	Moesin	0.359483	1.85256		P26038	sp|P26038|MOES_HUMAN Moesin OS=Homo sapiens OX=9606 GN=MSN PE=1 SV=3
DDX6	Probable ATP-dependent RNA helicase DDX6	0.245446	0.310593		P26196	sp|P26196|DDX6_HUMAN Probable ATP-dependent RNA helicase DDX6 OS=Homo sapiens OX=9606 GN=DDX6 PE=1 SV=2
U2AF2	Splicing factor U2AF 65 kDa subunit	-0.0987497	0.114948		P26368-2;P26368	sp|P26368-2|U2AF2_HUMAN Isoform 2 of Splicing factor U2AF 65 kDa subunit OS=Homo sapiens OX=9606 GN=U2AF2;sp|P26368|U2AF2_HUMAN Splicing factor U2AF 65 kDa subunit OS=Homo sapiens OX=9606 GN=U2AF2 PE=1 SV=4
RPL13	60S ribosomal protein L13	-0.160005	0.413361		P26373;P26373-2	sp|P26373|RL13_HUMAN 60S ribosomal protein L13 OS=Homo sapiens OX=9606 GN=RPL13 PE=1 SV=4;sp|P26373-2|RL13_HUMAN Isoform 2 of 60S ribosomal protein L13 OS=Homo sapiens OX=9606 GN=RPL13
S100A4	Protein S100-A4	-0.221352	1.0326		P26447	sp|P26447|S10A4_HUMAN Protein S100-A4 OS=Homo sapiens OX=9606 GN=S100A4 PE=1 SV=1
HMGB2	High mobility group protein B2	-0.503164	2.26633	+	P26583	sp|P26583|HMGB2_HUMAN High mobility group protein B2 OS=Homo sapiens OX=9606 GN=HMGB2 PE=1 SV=2
PTBP1	Polypyrimidine tract-binding protein 1	0.0426415	0.0967307		P26599;P26599-2;P26599-3	sp|P26599|PTBP1_HUMAN Polypyrimidine tract-binding protein 1 OS=Homo sapiens OX=9606 GN=PTBP1 PE=1 SV=1;sp|P26599-2|PTBP1_HUMAN Isoform 2 of Polypyrimidine tract-binding protein 1 OS=Homo sapiens OX=9606 GN=PTBP1;sp|P26599-3|PTBP1_HUMAN Isoform 3 of Polypy
TARS	Threonine--tRNA ligase, cytoplasmic	0.124045	0.731203		P26639;P26639-2	sp|P26639|SYTC_HUMAN Threonine--tRNA ligase 1, cytoplasmic OS=Homo sapiens OX=9606 GN=TARS1 PE=1 SV=3;sp|P26639-2|SYTC_HUMAN Isoform 2 of Threonine--tRNA ligase 1, cytoplasmic OS=Homo sapiens OX=9606 GN=TARS1
VARS	Valine--tRNA ligase	-0.511789	2.04428	+	P26640	sp|P26640|SYVC_HUMAN Valine--tRNA ligase OS=Homo sapiens OX=9606 GN=VARS1 PE=1 SV=4
EEF1G	Elongation factor 1-gamma	-0.613414	3.24155	+	P26641;P26641-2	sp|P26641|EF1G_HUMAN Elongation factor 1-gamma OS=Homo sapiens OX=9606 GN=EEF1G PE=1 SV=3;sp|P26641-2|EF1G_HUMAN Isoform 2 of Elongation factor 1-gamma OS=Homo sapiens OX=9606 GN=EEF1G
FKBP2	Peptidyl-prolyl cis-trans isomerase FKBP2	-0.502785	0.46014		P26885	sp|P26885|FKBP2_HUMAN Peptidyl-prolyl cis-trans isomerase FKBP2 OS=Homo sapiens OX=9606 GN=FKBP2 PE=1 SV=2
STOM	Erythrocyte band 7 integral membrane protein	0.856858	2.96896	+	P27105	sp|P27105|STOM_HUMAN Erythrocyte band 7 integral membrane protein OS=Homo sapiens OX=9606 GN=STOM PE=1 SV=3
AK4	Adenylate kinase 4, mitochondrial	0.478522	2.10265		P27144	sp|P27144|KAD4_HUMAN Adenylate kinase 4, mitochondrial OS=Homo sapiens OX=9606 GN=AK4 PE=1 SV=1
ANXA13	Annexin A13	1.3779	1.50951	+	P27216-2;P27216	sp|P27216-2|ANX13_HUMAN Isoform B of Annexin A13 OS=Homo sapiens OX=9606 GN=ANXA13;sp|P27216|ANX13_HUMAN Annexin A13 OS=Homo sapiens OX=9606 GN=ANXA13 PE=1 SV=3
YWHAQ	14-3-3 protein theta	-0.0884454	0.297987		P27348	sp|P27348|1433T_HUMAN 14-3-3 protein theta OS=Homo sapiens OX=9606 GN=YWHAQ PE=1 SV=1
MAPK3	Mitogen-activated protein kinase 3	-0.0710462	0.155956		P27361;P27361-3;P27361-2	sp|P27361|MK03_HUMAN Mitogen-activated protein kinase 3 OS=Homo sapiens OX=9606 GN=MAPK3 PE=1 SV=4;sp|P27361-3|MK03_HUMAN Isoform 3 of Mitogen-activated protein kinase 3 OS=Homo sapiens OX=9606 GN=MAPK3;sp|P27361-2|MK03_HUMAN Isoform 2 of Mitogen-activated
MARK3	MAP/microtubule affinity-regulating kinase 3	5.70181	5.49023	+	P27448-6;P27448-3;P27448-4;P27448-2;P27448;P27448-7;P27448-8	sp|P27448-6|MARK3_HUMAN Isoform 5 of MAP/microtubule affinity-regulating kinase 3 OS=Homo sapiens OX=9606 GN=MARK3;sp|P27448-3|MARK3_HUMAN Isoform 3 of MAP/microtubule affinity-regulating kinase 3 OS=Homo sapiens OX=9606 GN=MARK3;sp|P27448-4|MARK3_HUMAN Is
RPL10	60S ribosomal protein L10	-0.47673	2.67961		P27635	sp|P27635|RL10_HUMAN 60S ribosomal protein L10 OS=Homo sapiens OX=9606 GN=RPL10 PE=1 SV=4
RPA1	Replication protein A 70 kDa DNA-binding subunit;Replication protein A 70 kDa DNA-binding subunit, N-terminally processed	-0.429773	0.717456		P27694	sp|P27694|RFA1_HUMAN Replication protein A 70 kDa DNA-binding subunit OS=Homo sapiens OX=9606 GN=RPA1 PE=1 SV=2
APEX1	DNA-(apurinic or apyrimidinic site) lyase;DNA-(apurinic or apyrimidinic site) lyase, mitochondrial	0.290743	1.68422		P27695	sp|P27695|APEX1_HUMAN DNA-(apurinic or apyrimidinic site) endonuclease OS=Homo sapiens OX=9606 GN=APEX1 PE=1 SV=2
DCK	Deoxycytidine kinase	-0.296564	0.291135		P27707	sp|P27707|DCK_HUMAN Deoxycytidine kinase OS=Homo sapiens OX=9606 GN=DCK PE=1 SV=1
CAD	CAD protein;Glutamine-dependent carbamoyl-phosphate synthase;Aspartate carbamoyltransferase;Dihydroorotase	-0.614878	3.44464	+	P27708	sp|P27708|PYR1_HUMAN CAD protein OS=Homo sapiens OX=9606 GN=CAD PE=1 SV=3
CALR	Calreticulin	-0.196421	0.380738		P27797	sp|P27797|CALR_HUMAN Calreticulin OS=Homo sapiens OX=9606 GN=CALR PE=1 SV=1
MAP4	Microtubule-associated protein 4	0.20108	0.573689		P27816-6;P27816;P27816-2;P27816-5	sp|P27816-6|MAP4_HUMAN Isoform 6 of Microtubule-associated protein 4 OS=Homo sapiens OX=9606 GN=MAP4;sp|P27816|MAP4_HUMAN Microtubule-associated protein 4 OS=Homo sapiens OX=9606 GN=MAP4 PE=1 SV=3;sp|P27816-2|MAP4_HUMAN Isoform 2 of Microtubule-associated
CANX	Calnexin	-0.0356167	0.0594906		P27824-2;P27824;P27824-3	sp|P27824-2|CALX_HUMAN Isoform 2 of Calnexin OS=Homo sapiens OX=9606 GN=CANX;sp|P27824|CALX_HUMAN Calnexin OS=Homo sapiens OX=9606 GN=CANX PE=1 SV=2;sp|P27824-3|CALX_HUMAN Isoform 3 of Calnexin OS=Homo sapiens OX=9606 GN=CANX
PSMB8	Proteasome subunit beta type-8	2.48677	1.31396	+	P28062-2;P28062	sp|P28062-2|PSB8_HUMAN Isoform 2 of Proteasome subunit beta type-8 OS=Homo sapiens OX=9606 GN=PSMB8;sp|P28062|PSB8_HUMAN Proteasome subunit beta type-8 OS=Homo sapiens OX=9606 GN=PSMB8 PE=1 SV=3
PSMB9	Proteasome subunit beta type-9	-0.794723	2.1654	+	P28065-2;P28065	sp|P28065-2|PSB9_HUMAN Isoform LMP2.S of Proteasome subunit beta type-9 OS=Homo sapiens OX=9606 GN=PSMB9;sp|P28065|PSB9_HUMAN Proteasome subunit beta type-9 OS=Homo sapiens OX=9606 GN=PSMB9 PE=1 SV=2
PSMA5	Proteasome subunit alpha type-5	0.299904	0.535559		P28066;P28066-2	sp|P28066|PSA5_HUMAN Proteasome subunit alpha type-5 OS=Homo sapiens OX=9606 GN=PSMA5 PE=1 SV=3;sp|P28066-2|PSA5_HUMAN Isoform 2 of Proteasome subunit alpha type-5 OS=Homo sapiens OX=9606 GN=PSMA5
PSMB4	Proteasome subunit beta type-4	0.00981036	0.016357		P28070	sp|P28070|PSB4_HUMAN Proteasome subunit beta type-4 OS=Homo sapiens OX=9606 GN=PSMB4 PE=1 SV=4
PSMB6	Proteasome subunit beta type-6	-0.229377	0.911058		P28072	sp|P28072|PSB6_HUMAN Proteasome subunit beta type-6 OS=Homo sapiens OX=9606 GN=PSMB6 PE=1 SV=4
PSMB5	Proteasome subunit beta type-5	-0.0636468	0.0917329		P28074;P28074-3;P28074-2	sp|P28074|PSB5_HUMAN Proteasome subunit beta type-5 OS=Homo sapiens OX=9606 GN=PSMB5 PE=1 SV=3;sp|P28074-3|PSB5_HUMAN Isoform 3 of Proteasome subunit beta type-5 OS=Homo sapiens OX=9606 GN=PSMB5;sp|P28074-2|PSB5_HUMAN Isoform 2 of Proteasome subunit beta t
ABCD3	ATP-binding cassette sub-family D member 3	-0.0887046	0.0783996		P28288;P28288-2	sp|P28288|ABCD3_HUMAN ATP-binding cassette sub-family D member 3 OS=Homo sapiens OX=9606 GN=ABCD3 PE=1 SV=1;sp|P28288-2|ABCD3_HUMAN Isoform 2 of ATP-binding cassette sub-family D member 3 OS=Homo sapiens OX=9606 GN=ABCD3
SSFA2	Sperm-specific antigen 2	0.299543	0.212542		P28290-2;P28290-3;P28290	sp|P28290-2|ITPI2_HUMAN Isoform 2 of Protein ITPRID2 OS=Homo sapiens OX=9606 GN=ITPRID2;sp|P28290-3|ITPI2_HUMAN Isoform 3 of Protein ITPRID2 OS=Homo sapiens OX=9606 GN=ITPRID2;sp|P28290|ITPI2_HUMAN Protein ITPRID2 OS=Homo sapiens OX=9606 GN=ITPRID2 PE=1 SV
NDUFS1	NADH-ubiquinone oxidoreductase 75 kDa subunit, mitochondrial	0.401795	1.52136		P28331;P28331-2;P28331-4;P28331-5;P28331-3	sp|P28331|NDUS1_HUMAN NADH-ubiquinone oxidoreductase 75 kDa subunit, mitochondrial OS=Homo sapiens OX=9606 GN=NDUFS1 PE=1 SV=3;sp|P28331-2|NDUS1_HUMAN Isoform 2 of NADH-ubiquinone oxidoreductase 75 kDa subunit, mitochondrial OS=Homo sapiens OX=9606 GN=NDUF
POLD1	DNA polymerase delta catalytic subunit	0.0135983	0.0186743		P28340	sp|P28340|DPOD1_HUMAN DNA polymerase delta catalytic subunit OS=Homo sapiens OX=9606 GN=POLD1 PE=1 SV=2
TEAD1	Transcriptional enhancer factor TEF-1	-2.22693	2.10041	+	P28347;P28347-2	sp|P28347|TEAD1_HUMAN Transcriptional enhancer factor TEF-1 OS=Homo sapiens OX=9606 GN=TEAD1 PE=1 SV=2;sp|P28347-2|TEAD1_HUMAN Isoform 2 of Transcriptional enhancer factor TEF-1 OS=Homo sapiens OX=9606 GN=TEAD1
SMARCA1	Probable global transcription activator SNF2L1	-1.12551	1.4789	+	P28370-2;P28370	sp|P28370-2|SMCA1_HUMAN Isoform 2 of Probable global transcription activator SNF2L1 OS=Homo sapiens OX=9606 GN=SMARCA1;sp|P28370|SMCA1_HUMAN Probable global transcription activator SNF2L1 OS=Homo sapiens OX=9606 GN=SMARCA1 PE=1 SV=2
MAPK1	Mitogen-activated protein kinase 1	0.263855	0.377055		P28482;P28482-2	sp|P28482|MK01_HUMAN Mitogen-activated protein kinase 1 OS=Homo sapiens OX=9606 GN=MAPK1 PE=1 SV=3;sp|P28482-2|MK01_HUMAN Isoform 2 of Mitogen-activated protein kinase 1 OS=Homo sapiens OX=9606 GN=MAPK1
GCA	Grancalcin	0.461298	0.699768		P28676	sp|P28676|GRAN_HUMAN Grancalcin OS=Homo sapiens OX=9606 GN=GCA PE=1 SV=2
ERCC5	DNA repair protein complementing XP-G cells	0.304065	0.372566		P28715;P28715-3	sp|P28715|ERCC5_HUMAN DNA repair protein complementing XP-G cells OS=Homo sapiens OX=9606 GN=ERCC5 PE=1 SV=3;sp|P28715-3|ERCC5_HUMAN Isoform 3 of DNA repair protein complementing XP-G cells OS=Homo sapiens OX=9606 GN=ERCC5
RBL1	Retinoblastoma-like protein 1	0.776592	0.628151		P28749-2;P28749	sp|P28749-2|RBL1_HUMAN Isoform 2 of Retinoblastoma-like protein 1 OS=Homo sapiens OX=9606 GN=RBL1;sp|P28749|RBL1_HUMAN Retinoblastoma-like protein 1 OS=Homo sapiens OX=9606 GN=RBL1 PE=1 SV=3
GRN	Granulins;Acrogranin;Paragranulin;Granulin-1;Granulin-2;Granulin-3;Granulin-4;Granulin-5;Granulin-6;Granulin-7	-0.14118	0.305513		P28799-3;P28799-2;P28799	sp|P28799-3|GRN_HUMAN Isoform 3 of Progranulin OS=Homo sapiens OX=9606 GN=GRN;sp|P28799-2|GRN_HUMAN Isoform 2 of Progranulin OS=Homo sapiens OX=9606 GN=GRN;sp|P28799|GRN_HUMAN Progranulin OS=Homo sapiens OX=9606 GN=GRN PE=1 SV=2
PTPRM	Receptor-type tyrosine-protein phosphatase mu	0.125437	0.105291		P28827;P28827-2	sp|P28827|PTPRM_HUMAN Receptor-type tyrosine-protein phosphatase mu OS=Homo sapiens OX=9606 GN=PTPRM PE=1 SV=2;sp|P28827-2|PTPRM_HUMAN Isoform 2 of Receptor-type tyrosine-protein phosphatase mu OS=Homo sapiens OX=9606 GN=PTPRM
LAP3	Cytosol aminopeptidase	-0.583404	2.42981	+	P28838-2;P28838	sp|P28838-2|AMPL_HUMAN Isoform 2 of Cytosol aminopeptidase OS=Homo sapiens OX=9606 GN=LAP3;sp|P28838|AMPL_HUMAN Cytosol aminopeptidase OS=Homo sapiens OX=9606 GN=LAP3 PE=1 SV=3
CD38	ADP-ribosyl cyclase/cyclic ADP-ribose hydrolase 1	-1.92521	2.53259	+	P28907	sp|P28907|CD38_HUMAN ADP-ribosyl cyclase/cyclic ADP-ribose hydrolase 1 OS=Homo sapiens OX=9606 GN=CD38 PE=1 SV=2
GTF2E1	General transcription factor IIE subunit 1	0.372153	0.136723		P29083	sp|P29083|T2EA_HUMAN General transcription factor IIE subunit 1 OS=Homo sapiens OX=9606 GN=GTF2E1 PE=1 SV=2
GTF2E2	Transcription initiation factor IIE subunit beta	-0.87362	0.760344		P29084	sp|P29084|T2EB_HUMAN Transcription initiation factor IIE subunit beta OS=Homo sapiens OX=9606 GN=GTF2E2 PE=1 SV=1
TPP2	Tripeptidyl-peptidase 2	0.659998	0.382445		P29144	sp|P29144|TPP2_HUMAN Tripeptidyl-peptidase 2 OS=Homo sapiens OX=9606 GN=TPP2 PE=1 SV=4
IMPA1	Inositol monophosphatase 1	-0.982091	0.983925		P29218-3;P29218	sp|P29218-3|IMPA1_HUMAN Isoform 3 of Inositol monophosphatase 1 OS=Homo sapiens OX=9606 GN=IMPA1;sp|P29218|IMPA1_HUMAN Inositol monophosphatase 1 OS=Homo sapiens OX=9606 GN=IMPA1 PE=1 SV=1
EPHA2	Ephrin type-A receptor 2	0.00385705	0.0140628		P29317	sp|P29317|EPHA2_HUMAN Ephrin type-A receptor 2 OS=Homo sapiens OX=9606 GN=EPHA2 PE=1 SV=2
PTPN6	Tyrosine-protein phosphatase non-receptor type 6	-0.345228	0.428189		P29350;P29350-3;P29350-4;P29350-2	sp|P29350|PTN6_HUMAN Tyrosine-protein phosphatase non-receptor type 6 OS=Homo sapiens OX=9606 GN=PTPN6 PE=1 SV=1;sp|P29350-3|PTN6_HUMAN Isoform 2 of Tyrosine-protein phosphatase non-receptor type 6 OS=Homo sapiens OX=9606 GN=PTPN6;sp|P29350-4|PTN6_HUMAN Is
SHC1	SHC-transforming protein 1	0.0725668	0.0496486		P29353-2;P29353-7;P29353;P29353-6;P29353-5;P29353-3	sp|P29353-2|SHC1_HUMAN Isoform p52Shc of SHC-transforming protein 1 OS=Homo sapiens OX=9606 GN=SHC1;sp|P29353-7|SHC1_HUMAN Isoform 7 of SHC-transforming protein 1 OS=Homo sapiens OX=9606 GN=SHC1;sp|P29353|SHC1_HUMAN SHC-transforming protein 1 OS=Homo sapie
TKT	Transketolase	0.426476	2.91502		P29401;P29401-2	sp|P29401|TKT_HUMAN Transketolase OS=Homo sapiens OX=9606 GN=TKT PE=1 SV=3;sp|P29401-2|TKT_HUMAN Isoform 2 of Transketolase OS=Homo sapiens OX=9606 GN=TKT
RBMS1	RNA-binding motif, single-stranded-interacting protein 1	-0.139326	0.694492		P29558-2;P29558	sp|P29558-2|RBMS1_HUMAN Isoform 2 of RNA-binding motif, single-stranded-interacting protein 1 OS=Homo sapiens OX=9606 GN=RBMS1;sp|P29558|RBMS1_HUMAN RNA-binding motif, single-stranded-interacting protein 1 OS=Homo sapiens OX=9606 GN=RBMS1 PE=1 SV=3
PML	Protein PML	-0.993573	0.93007		P29590;P29590-5;P29590-11;P29590-12;P29590-2;P29590-9;P29590-3;P29590-8;P29590-4;P29590-13;P29590-14;P29590-10	sp|P29590|PML_HUMAN Protein PML OS=Homo sapiens OX=9606 GN=PML PE=1 SV=3;sp|P29590-5|PML_HUMAN Isoform PML-4 of Protein PML OS=Homo sapiens OX=9606 GN=PML;sp|P29590-11|PML_HUMAN Isoform PML-11 of Protein PML OS=Homo sapiens OX=9606 GN=PML;sp|P29590-12|PML_
MARCKS	Myristoylated alanine-rich C-kinase substrate	0.395554	1.88759		P29966	sp|P29966|MARCS_HUMAN Myristoylated alanine-rich C-kinase substrate OS=Homo sapiens OX=9606 GN=MARCKS PE=1 SV=4
GNA11;GNAQ	Guanine nucleotide-binding protein subunit alpha-11;Guanine nucleotide-binding protein G(q) subunit alpha	1.18588	0.900642		P29992;P50148	sp|P29992|GNA11_HUMAN Guanine nucleotide-binding protein subunit alpha-11 OS=Homo sapiens OX=9606 GN=GNA11 PE=1 SV=2;sp|P50148|GNAQ_HUMAN Guanine nucleotide-binding protein G(q) subunit alpha OS=Homo sapiens OX=9606 GN=GNAQ PE=1 SV=4
ALDH4A1	Delta-1-pyrroline-5-carboxylate dehydrogenase, mitochondrial	1.56628	1.29112		P30038;P30038-3;P30038-2	sp|P30038|AL4A1_HUMAN Delta-1-pyrroline-5-carboxylate dehydrogenase, mitochondrial OS=Homo sapiens OX=9606 GN=ALDH4A1 PE=1 SV=3;sp|P30038-3|AL4A1_HUMAN Isoform 3 of Delta-1-pyrroline-5-carboxylate dehydrogenase, mitochondrial OS=Homo sapiens OX=9606 GN=ALD
ERP29	Endoplasmic reticulum resident protein 29	0.491054	1.45444		P30040	sp|P30040|ERP29_HUMAN Endoplasmic reticulum resident protein 29 OS=Homo sapiens OX=9606 GN=ERP29 PE=1 SV=4
PRDX6	Peroxiredoxin-6	0.282314	2.85913		P30041	sp|P30041|PRDX6_HUMAN Peroxiredoxin-6 OS=Homo sapiens OX=9606 GN=PRDX6 PE=1 SV=3
BLVRB	Flavin reductase (NADPH)	0.258164	1.01864		P30043	sp|P30043|BLVRB_HUMAN Flavin reductase (NADPH) OS=Homo sapiens OX=9606 GN=BLVRB PE=1 SV=3
PRDX5	Peroxiredoxin-5, mitochondrial	0.459147	1.92639		P30044-2;P30044;P30044-3;P30044-4	sp|P30044-2|PRDX5_HUMAN Isoform Cytoplasmic+peroxisomal of Peroxiredoxin-5, mitochondrial OS=Homo sapiens OX=9606 GN=PRDX5;sp|P30044|PRDX5_HUMAN Peroxiredoxin-5, mitochondrial OS=Homo sapiens OX=9606 GN=PRDX5 PE=1 SV=4;sp|P30044-3|PRDX5_HUMAN Isoform 3 of
DDT;DDTL	D-dopachrome decarboxylase;D-dopachrome decarboxylase-like protein	-0.282117	0.454068		P30046;P30046-2;A6NHG4	sp|P30046|DOPD_HUMAN D-dopachrome decarboxylase OS=Homo sapiens OX=9606 GN=DDT PE=1 SV=3;sp|P30046-2|DOPD_HUMAN Isoform 2 of D-dopachrome decarboxylase OS=Homo sapiens OX=9606 GN=DDT;sp|A6NHG4|DDTL_HUMAN D-dopachrome decarboxylase-like protein OS=Homo sapi
PRDX3	Thioredoxin-dependent peroxide reductase, mitochondrial	0.525904	1.49476	+	P30048-2;P30048	sp|P30048-2|PRDX3_HUMAN Isoform 2 of Thioredoxin-dependent peroxide reductase, mitochondrial OS=Homo sapiens OX=9606 GN=PRDX3;sp|P30048|PRDX3_HUMAN Thioredoxin-dependent peroxide reductase, mitochondrial OS=Homo sapiens OX=9606 GN=PRDX3 PE=1 SV=3
ATP5D	ATP synthase subunit delta, mitochondrial	-0.0421893	0.0757798		P30049	sp|P30049|ATPD_HUMAN ATP synthase subunit delta, mitochondrial OS=Homo sapiens OX=9606 GN=ATP5F1D PE=1 SV=2
RPL12	60S ribosomal protein L12	-0.121753	0.163883		P30050;P30050-2	sp|P30050|RL12_HUMAN 60S ribosomal protein L12 OS=Homo sapiens OX=9606 GN=RPL12 PE=1 SV=1;sp|P30050-2|RL12_HUMAN Isoform 2 of 60S ribosomal protein L12 OS=Homo sapiens OX=9606 GN=RPL12
ECHS1	Enoyl-CoA hydratase, mitochondrial	0.107672	0.13376		P30084	sp|P30084|ECHM_HUMAN Enoyl-CoA hydratase, mitochondrial OS=Homo sapiens OX=9606 GN=ECHS1 PE=1 SV=4
CMPK1	UMP-CMP kinase	0.0416409	0.066547		P30085;P30085-3;P30085-2	sp|P30085|KCY_HUMAN UMP-CMP kinase OS=Homo sapiens OX=9606 GN=CMPK1 PE=1 SV=3;sp|P30085-3|KCY_HUMAN Isoform 3 of UMP-CMP kinase OS=Homo sapiens OX=9606 GN=CMPK1;sp|P30085-2|KCY_HUMAN Isoform 2 of UMP-CMP kinase OS=Homo sapiens OX=9606 GN=CMPK1
PEBP1	Phosphatidylethanolamine-binding protein 1;Hippocampal cholinergic neurostimulating peptide	0.185927	0.451208		P30086	sp|P30086|PEBP1_HUMAN Phosphatidylethanolamine-binding protein 1 OS=Homo sapiens OX=9606 GN=PEBP1 PE=1 SV=3
PDIA3	Protein disulfide-isomerase A3	-0.214891	2.96452		P30101	sp|P30101|PDIA3_HUMAN Protein disulfide-isomerase A3 OS=Homo sapiens OX=9606 GN=PDIA3 PE=1 SV=4
PPP2R1A	Serine/threonine-protein phosphatase 2A 65 kDa regulatory subunit A alpha isoform	-0.475249	1.45345		P30153	sp|P30153|2AAA_HUMAN Serine/threonine-protein phosphatase 2A 65 kDa regulatory subunit A alpha isoform OS=Homo sapiens OX=9606 GN=PPP2R1A PE=1 SV=4
PPP2R1B	Serine/threonine-protein phosphatase 2A 65 kDa regulatory subunit A beta isoform	-0.477906	0.203814		P30154;P30154-2;P30154-5;P30154-4;P30154-3	sp|P30154|2AAB_HUMAN Serine/threonine-protein phosphatase 2A 65 kDa regulatory subunit A beta isoform OS=Homo sapiens OX=9606 GN=PPP2R1B PE=1 SV=3;sp|P30154-2|2AAB_HUMAN Isoform 2 of Serine/threonine-protein phosphatase 2A 65 kDa regulatory subunit A beta
CDC27	Cell division cycle protein 27 homolog	-1.36437	0.402358		P30260;P30260-2	sp|P30260|CDC27_HUMAN Cell division cycle protein 27 homolog OS=Homo sapiens OX=9606 GN=CDC27 PE=1 SV=2;sp|P30260-2|CDC27_HUMAN Isoform 2 of Cell division cycle protein 27 homolog OS=Homo sapiens OX=9606 GN=CDC27
CCND3	G1/S-specific cyclin-D3	-0.898836	0.666661		P30281-2;P30281	sp|P30281-2|CCND3_HUMAN Isoform 2 of G1/S-specific cyclin-D3 OS=Homo sapiens OX=9606 GN=CCND3;sp|P30281|CCND3_HUMAN G1/S-specific cyclin-D3 OS=Homo sapiens OX=9606 GN=CCND3 PE=1 SV=2
PPIF	Peptidyl-prolyl cis-trans isomerase F, mitochondrial	-1.9128	3.83742	+	P30405;P30405-2	sp|P30405|PPIF_HUMAN Peptidyl-prolyl cis-trans isomerase F, mitochondrial OS=Homo sapiens OX=9606 GN=PPIF PE=1 SV=1;sp|P30405-2|PPIF_HUMAN Isoform 2 of Peptidyl-prolyl cis-trans isomerase F, mitochondrial OS=Homo sapiens OX=9606 GN=PPIF
NMT1	Glycylpeptide N-tetradecanoyltransferase 1	-0.105762	0.281471		P30419;P30419-2	sp|P30419|NMT1_HUMAN Glycylpeptide N-tetradecanoyltransferase 1 OS=Homo sapiens OX=9606 GN=NMT1 PE=1 SV=2;sp|P30419-2|NMT1_HUMAN Isoform Short of Glycylpeptide N-tetradecanoyltransferase 1 OS=Homo sapiens OX=9606 GN=NMT1
HMOX2	Heme oxygenase 2	-0.0666183	0.243564		P30519-2;P30519	sp|P30519-2|HMOX2_HUMAN Isoform 2 of Heme oxygenase 2 OS=Homo sapiens OX=9606 GN=HMOX2;sp|P30519|HMOX2_HUMAN Heme oxygenase 2 OS=Homo sapiens OX=9606 GN=HMOX2 PE=1 SV=2
ADSS	Adenylosuccinate synthetase isozyme 2	-1.10283	2.35998	+	P30520	sp|P30520|PURA2_HUMAN Adenylosuccinate synthetase isozyme 2 OS=Homo sapiens OX=9606 GN=ADSS2 PE=1 SV=3
LRPAP1	Alpha-2-macroglobulin receptor-associated protein	-0.505165	0.806421		P30533	sp|P30533|AMRP_HUMAN Alpha-2-macroglobulin receptor-associated protein OS=Homo sapiens OX=9606 GN=LRPAP1 PE=1 SV=1
ADSL	Adenylosuccinate lyase	0.00483375	0.0116937		P30566;P30566-2	sp|P30566|PUR8_HUMAN Adenylosuccinate lyase OS=Homo sapiens OX=9606 GN=ADSL PE=1 SV=2;sp|P30566-2|PUR8_HUMAN Isoform 2 of Adenylosuccinate lyase OS=Homo sapiens OX=9606 GN=ADSL
CLIP1	CAP-Gly domain-containing linker protein 1	0.126389	0.611412		P30622-2;P30622-1;P30622	sp|P30622-2|CLIP1_HUMAN Isoform 3 of CAP-Gly domain-containing linker protein 1 OS=Homo sapiens OX=9606 GN=CLIP1;sp|P30622-1|CLIP1_HUMAN Isoform 2 of CAP-Gly domain-containing linker protein 1 OS=Homo sapiens OX=9606 GN=CLIP1;sp|P30622|CLIP1_HUMAN CAP-Gly
SRI	Sorcin	0.0888692	0.0862175		P30626-3;P30626-2;P30626	sp|P30626-3|SORCN_HUMAN Isoform 3 of Sorcin OS=Homo sapiens OX=9606 GN=SRI;sp|P30626-2|SORCN_HUMAN Isoform 2 of Sorcin OS=Homo sapiens OX=9606 GN=SRI;sp|P30626|SORCN_HUMAN Sorcin OS=Homo sapiens OX=9606 GN=SRI PE=1 SV=1
SERPINB1	Leukocyte elastase inhibitor	0.333128	0.877773		P30740;P30740-2	sp|P30740|ILEU_HUMAN Leukocyte elastase inhibitor OS=Homo sapiens OX=9606 GN=SERPINB1 PE=1 SV=1;sp|P30740-2|ILEU_HUMAN Isoform 2 of Leukocyte elastase inhibitor OS=Homo sapiens OX=9606 GN=SERPINB1
SLC7A1	High affinity cationic amino acid transporter 1	0.498953	0.531089		P30825	sp|P30825|SL7A1_HUMAN High affinity cationic amino acid transporter 1 OS=Homo sapiens OX=9606 GN=SLC7A1 PE=1 SV=1
ALDH1B1	Aldehyde dehydrogenase X, mitochondrial	0.797886	2.02147	+	P30837	sp|P30837|AL1B1_HUMAN Aldehyde dehydrogenase X, mitochondrial OS=Homo sapiens OX=9606 GN=ALDH1B1 PE=1 SV=3
ALDH3A1	Aldehyde dehydrogenase, dimeric NADP-preferring	0.640296	3.47203	+	P30838	sp|P30838|AL3A1_HUMAN Aldehyde dehydrogenase, dimeric NADP-preferring OS=Homo sapiens OX=9606 GN=ALDH3A1 PE=1 SV=3
POLR2B	DNA-directed RNA polymerase II subunit RPB2	-0.382035	1.2675		P30876	sp|P30876|RPB2_HUMAN DNA-directed RNA polymerase II subunit RPB2 OS=Homo sapiens OX=9606 GN=POLR2B PE=1 SV=1
SDHA	Succinate dehydrogenase [ubiquinone] flavoprotein subunit, mitochondrial	-0.547887	1.36241	+	P31040;P31040-2;P31040-3	sp|P31040|SDHA_HUMAN Succinate dehydrogenase [ubiquinone] flavoprotein subunit, mitochondrial OS=Homo sapiens OX=9606 GN=SDHA PE=1 SV=2;sp|P31040-2|SDHA_HUMAN Isoform 2 of Succinate dehydrogenase [ubiquinone] flavoprotein subunit, mitochondrial OS=Homo sap
GDI1	Rab GDP dissociation inhibitor alpha	0.370831	0.759187		P31150	sp|P31150|GDIA_HUMAN Rab GDP dissociation inhibitor alpha OS=Homo sapiens OX=9606 GN=GDI1 PE=1 SV=2
MAT2A	S-adenosylmethionine synthase isoform type-2	0.184266	0.698947		P31153;P31153-2	sp|P31153|METK2_HUMAN S-adenosylmethionine synthase isoform type-2 OS=Homo sapiens OX=9606 GN=MAT2A PE=1 SV=1;sp|P31153-2|METK2_HUMAN Isoform 2 of S-adenosylmethionine synthase isoform type-2 OS=Homo sapiens OX=9606 GN=MAT2A
CPS1	Carbamoyl-phosphate synthase [ammonia], mitochondrial	0.484249	5.47155		P31327-3;P31327;P31327-2	sp|P31327-3|CPSM_HUMAN Isoform 3 of Carbamoyl-phosphate synthase [ammonia], mitochondrial OS=Homo sapiens OX=9606 GN=CPS1;sp|P31327|CPSM_HUMAN Carbamoyl-phosphate synthase [ammonia], mitochondrial OS=Homo sapiens OX=9606 GN=CPS1 PE=1 SV=2;sp|P31327-2|CPSM_
RRM2	Ribonucleoside-diphosphate reductase subunit M2	-2.0248	3.25489	+	P31350;P31350-2	sp|P31350|RIR2_HUMAN Ribonucleoside-diphosphate reductase subunit M2 OS=Homo sapiens OX=9606 GN=RRM2 PE=1 SV=1;sp|P31350-2|RIR2_HUMAN Isoform 2 of Ribonucleoside-diphosphate reductase subunit M2 OS=Homo sapiens OX=9606 GN=RRM2
TIA1	Nucleolysin TIA-1 isoform p40	0.378653	1.13525		P31483;P31483-3	sp|P31483|TIA1_HUMAN Nucleolysin TIA-1 isoform p40 OS=Homo sapiens OX=9606 GN=TIA1 PE=1 SV=3;sp|P31483-3|TIA1_HUMAN Isoform 3 of Nucleolysin TIA-1 isoform p40 OS=Homo sapiens OX=9606 GN=TIA1
SLC6A6	Sodium- and chloride-dependent taurine transporter	-1.00107	0.504673		P31641	sp|P31641|SC6A6_HUMAN Sodium- and chloride-dependent taurine transporter OS=Homo sapiens OX=9606 GN=SLC6A6 PE=1 SV=2
DNAJA1	DnaJ homolog subfamily A member 1	-1.83801	2.192	+	P31689;P31689-2	sp|P31689|DNJA1_HUMAN DnaJ homolog subfamily A member 1 OS=Homo sapiens OX=9606 GN=DNAJA1 PE=1 SV=2;sp|P31689-2|DNJA1_HUMAN Isoform 2 of DnaJ homolog subfamily A member 1 OS=Homo sapiens OX=9606 GN=DNAJA1
AKT1	RAC-alpha serine/threonine-protein kinase	0.109063	0.0819799		P31749;P31749-2	sp|P31749|AKT1_HUMAN RAC-alpha serine/threonine-protein kinase OS=Homo sapiens OX=9606 GN=AKT1 PE=1 SV=2;sp|P31749-2|AKT1_HUMAN Isoform 2 of RAC-alpha serine/threonine-protein kinase OS=Homo sapiens OX=9606 GN=AKT1
AKT2	RAC-beta serine/threonine-protein kinase	-0.430789	0.163728		P31751-2;P31751	sp|P31751-2|AKT2_HUMAN Isoform 2 of RAC-beta serine/threonine-protein kinase OS=Homo sapiens OX=9606 GN=AKT2;sp|P31751|AKT2_HUMAN RAC-beta serine/threonine-protein kinase OS=Homo sapiens OX=9606 GN=AKT2 PE=1 SV=2
UQCRC1	Cytochrome b-c1 complex subunit 1, mitochondrial	-0.57816	0.815039		P31930	sp|P31930|QCR1_HUMAN Cytochrome b-c1 complex subunit 1, mitochondrial OS=Homo sapiens OX=9606 GN=UQCRC1 PE=1 SV=3
HIBADH	3-hydroxyisobutyrate dehydrogenase, mitochondrial	0.190394	0.235892		P31937	sp|P31937|3HIDH_HUMAN 3-hydroxyisobutyrate dehydrogenase, mitochondrial OS=Homo sapiens OX=9606 GN=HIBADH PE=1 SV=2
ATIC	Bifunctional purine biosynthesis protein PURH;Phosphoribosylaminoimidazolecarboxamide formyltransferase;IMP cyclohydrolase	0.062536	0.194711		P31939;P31939-2	sp|P31939|PUR9_HUMAN Bifunctional purine biosynthesis protein ATIC OS=Homo sapiens OX=9606 GN=ATIC PE=1 SV=3;sp|P31939-2|PUR9_HUMAN Isoform 2 of Bifunctional purine biosynthesis protein ATIC OS=Homo sapiens OX=9606 GN=ATIC
HNRNPH3	Heterogeneous nuclear ribonucleoprotein H3	0.252655	0.443578		P31942-2;P31942;P31942-3;P31942-4	sp|P31942-2|HNRH3_HUMAN Isoform 2 of Heterogeneous nuclear ribonucleoprotein H3 OS=Homo sapiens OX=9606 GN=HNRNPH3;sp|P31942|HNRH3_HUMAN Heterogeneous nuclear ribonucleoprotein H3 OS=Homo sapiens OX=9606 GN=HNRNPH3 PE=1 SV=2;sp|P31942-3|HNRH3_HUMAN Isoform
HNRNPH1	Heterogeneous nuclear ribonucleoprotein H;Heterogeneous nuclear ribonucleoprotein H, N-terminally processed	-0.268902	0.83769		P31943	sp|P31943|HNRH1_HUMAN Heterogeneous nuclear ribonucleoprotein H OS=Homo sapiens OX=9606 GN=HNRNPH1 PE=1 SV=4
YWHAB	14-3-3 protein beta/alpha;14-3-3 protein beta/alpha, N-terminally processed	-0.0804483	0.185076		P31946-2;P31946	sp|P31946-2|1433B_HUMAN Isoform Short of 14-3-3 protein beta/alpha OS=Homo sapiens OX=9606 GN=YWHAB;sp|P31946|1433B_HUMAN 14-3-3 protein beta/alpha OS=Homo sapiens OX=9606 GN=YWHAB PE=1 SV=3
SFN	14-3-3 protein sigma	0.840235	2.27939	+	P31947;P31947-2	sp|P31947|1433S_HUMAN 14-3-3 protein sigma OS=Homo sapiens OX=9606 GN=SFN PE=1 SV=1;sp|P31947-2|1433S_HUMAN Isoform 2 of 14-3-3 protein sigma OS=Homo sapiens OX=9606 GN=SFN
STIP1	Stress-induced-phosphoprotein 1	0.216105	0.909989		P31948-2;P31948;P31948-3	sp|P31948-2|STIP1_HUMAN Isoform 2 of Stress-induced-phosphoprotein 1 OS=Homo sapiens OX=9606 GN=STIP1;sp|P31948|STIP1_HUMAN Stress-induced-phosphoprotein 1 OS=Homo sapiens OX=9606 GN=STIP1 PE=1 SV=1;sp|P31948-3|STIP1_HUMAN Isoform 3 of Stress-induced-phosp
S100A11	Protein S100-A11;Protein S100-A11, N-terminally processed	0.187002	0.516947		P31949	sp|P31949|S10AB_HUMAN Protein S100-A11 OS=Homo sapiens OX=9606 GN=S100A11 PE=1 SV=2
ARRB2	Beta-arrestin-2	0.592485	0.55111		P32121-5;P32121-2;P32121;P32121-3;P32121-4	sp|P32121-5|ARRB2_HUMAN Isoform 5 of Beta-arrestin-2 OS=Homo sapiens OX=9606 GN=ARRB2;sp|P32121-2|ARRB2_HUMAN Isoform 3 of Beta-arrestin-2 OS=Homo sapiens OX=9606 GN=ARRB2;sp|P32121|ARRB2_HUMAN Beta-arrestin-2 OS=Homo sapiens OX=9606 GN=ARRB2 PE=1 SV=2;sp|
DCTD	Deoxycytidylate deaminase	0.406344	0.54814		P32321;P32321-2	sp|P32321|DCTD_HUMAN Deoxycytidylate deaminase OS=Homo sapiens OX=9606 GN=DCTD PE=1 SV=2;sp|P32321-2|DCTD_HUMAN Isoform 2 of Deoxycytidylate deaminase OS=Homo sapiens OX=9606 GN=DCTD
PYCR1	Pyrroline-5-carboxylate reductase 1, mitochondrial	0.161074	0.145566		P32322-3;P32322;P32322-2	sp|P32322-3|P5CR1_HUMAN Isoform 3 of Pyrroline-5-carboxylate reductase 1, mitochondrial OS=Homo sapiens OX=9606 GN=PYCR1;sp|P32322|P5CR1_HUMAN Pyrroline-5-carboxylate reductase 1, mitochondrial OS=Homo sapiens OX=9606 GN=PYCR1 PE=1 SV=2;sp|P32322-2|P5CR1_H
ELF1	ETS-related transcription factor Elf-1	-0.208933	0.536658		P32519-2;P32519	sp|P32519-2|ELF1_HUMAN Isoform 2 of ETS-related transcription factor Elf-1 OS=Homo sapiens OX=9606 GN=ELF1;sp|P32519|ELF1_HUMAN ETS-related transcription factor Elf-1 OS=Homo sapiens OX=9606 GN=ELF1 PE=1 SV=2
HPD	4-hydroxyphenylpyruvate dioxygenase	-0.783675	0.852354		P32754-2;P32754	sp|P32754-2|HPPD_HUMAN Isoform 2 of 4-hydroxyphenylpyruvate dioxygenase OS=Homo sapiens OX=9606 GN=HPD;sp|P32754|HPPD_HUMAN 4-hydroxyphenylpyruvate dioxygenase OS=Homo sapiens OX=9606 GN=HPD PE=1 SV=2
GTF2H1	General transcription factor IIH subunit 1	-0.00592091	0.00774699		P32780-2;P32780	sp|P32780-2|TF2H1_HUMAN Isoform 2 of General transcription factor IIH subunit 1 OS=Homo sapiens OX=9606 GN=GTF2H1;sp|P32780|TF2H1_HUMAN General transcription factor IIH subunit 1 OS=Homo sapiens OX=9606 GN=GTF2H1 PE=1 SV=1
CTH	Cystathionine gamma-lyase	0.626964	1.02003		P32929-2;P32929-3;P32929	sp|P32929-2|CGL_HUMAN Isoform 2 of Cystathionine gamma-lyase OS=Homo sapiens OX=9606 GN=CTH;sp|P32929-3|CGL_HUMAN Isoform 3 of Cystathionine gamma-lyase OS=Homo sapiens OX=9606 GN=CTH;sp|P32929|CGL_HUMAN Cystathionine gamma-lyase OS=Homo sapiens OX=9606 GN
RPL9	60S ribosomal protein L9	-0.20365	0.430328		P32969	sp|P32969|RL9_HUMAN 60S ribosomal protein L9 OS=Homo sapiens OX=9606 GN=RPL9 PE=1 SV=1
KIF5B	Kinesin-1 heavy chain	-0.42728	3.22586		P33176	sp|P33176|KINH_HUMAN Kinesin-1 heavy chain OS=Homo sapiens OX=9606 GN=KIF5B PE=1 SV=1
CSTF2	Cleavage stimulation factor subunit 2	0.127347	0.336058		P33240-2;P33240	sp|P33240-2|CSTF2_HUMAN Isoform 2 of Cleavage stimulation factor subunit 2 OS=Homo sapiens OX=9606 GN=CSTF2;sp|P33240|CSTF2_HUMAN Cleavage stimulation factor subunit 2 OS=Homo sapiens OX=9606 GN=CSTF2 PE=1 SV=1
ABCC1	Multidrug resistance-associated protein 1	0.178995	0.728707		P33527;P33527-9;P33527-4;P33527-2;P33527-3;P33527-6;P33527-7;P33527-5;P33527-8	sp|P33527|MRP1_HUMAN Multidrug resistance-associated protein 1 OS=Homo sapiens OX=9606 GN=ABCC1 PE=1 SV=3;sp|P33527-9|MRP1_HUMAN Isoform 9 of Multidrug resistance-associated protein 1 OS=Homo sapiens OX=9606 GN=ABCC1;sp|P33527-4|MRP1_HUMAN Isoform 4 of Mul
CKS2	Cyclin-dependent kinases regulatory subunit 2	-0.512297	0.756791		P33552	sp|P33552|CKS2_HUMAN Cyclin-dependent kinases regulatory subunit 2 OS=Homo sapiens OX=9606 GN=CKS2 PE=1 SV=1
TTK	Dual specificity protein kinase TTK	-1.81753	1.945	+	P33981-2;P33981	sp|P33981-2|TTK_HUMAN Isoform 2 of Dual specificity protein kinase TTK OS=Homo sapiens OX=9606 GN=TTK;sp|P33981|TTK_HUMAN Dual specificity protein kinase TTK OS=Homo sapiens OX=9606 GN=TTK PE=1 SV=2
MCM4	DNA replication licensing factor MCM4	-1.4626	4.35518	+	P33991	sp|P33991|MCM4_HUMAN DNA replication licensing factor MCM4 OS=Homo sapiens OX=9606 GN=MCM4 PE=1 SV=5
MCM5	DNA replication licensing factor MCM5	0.0621357	0.19046		P33992	sp|P33992|MCM5_HUMAN DNA replication licensing factor MCM5 OS=Homo sapiens OX=9606 GN=MCM5 PE=1 SV=5
MCM7	DNA replication licensing factor MCM7	-0.107125	0.286403		P33993;P33993-3	sp|P33993|MCM7_HUMAN DNA replication licensing factor MCM7 OS=Homo sapiens OX=9606 GN=MCM7 PE=1 SV=4;sp|P33993-3|MCM7_HUMAN Isoform 3 of DNA replication licensing factor MCM7 OS=Homo sapiens OX=9606 GN=MCM7
SHMT1	Serine hydroxymethyltransferase, cytosolic	-1.66607	1.60483	+	P34896-2;P34896;P34896-3	sp|P34896-2|GLYC_HUMAN Isoform 2 of Serine hydroxymethyltransferase, cytosolic OS=Homo sapiens OX=9606 GN=SHMT1;sp|P34896|GLYC_HUMAN Serine hydroxymethyltransferase, cytosolic OS=Homo sapiens OX=9606 GN=SHMT1 PE=1 SV=1;sp|P34896-3|GLYC_HUMAN Isoform 3 of S
SHMT2	Serine hydroxymethyltransferase, mitochondrial	-0.123237	0.412022		P34897-3;P34897;P34897-2	sp|P34897-3|GLYM_HUMAN Isoform 3 of Serine hydroxymethyltransferase, mitochondrial OS=Homo sapiens OX=9606 GN=SHMT2;sp|P34897|GLYM_HUMAN Serine hydroxymethyltransferase, mitochondrial OS=Homo sapiens OX=9606 GN=SHMT2 PE=1 SV=3;sp|P34897-2|GLYM_HUMAN Isofor
HSPA4	Heat shock 70 kDa protein 4	0.305003	1.13117		P34932	sp|P34932|HSP74_HUMAN Heat shock 70 kDa protein 4 OS=Homo sapiens OX=9606 GN=HSPA4 PE=1 SV=4
MPI	Mannose-6-phosphate isomerase	-0.195961	0.140245		P34949	sp|P34949|MPI_HUMAN Mannose-6-phosphate isomerase OS=Homo sapiens OX=9606 GN=MPI PE=1 SV=2
GPC1	Glypican-1;Secreted glypican-1	-0.476963	0.629243		P35052;P35052-2	sp|P35052|GPC1_HUMAN Glypican-1 OS=Homo sapiens OX=9606 GN=GPC1 PE=1 SV=2;sp|P35052-2|GPC1_HUMAN Isoform 2 of Glypican-1 OS=Homo sapiens OX=9606 GN=GPC1
PFN2	Profilin-2	-0.702141	1.2919		P35080	sp|P35080|PROF2_HUMAN Profilin-2 OS=Homo sapiens OX=9606 GN=PFN2 PE=1 SV=3
PFN2	Profilin-2	-0.821992	1.09104		P35080-2	sp|P35080-2|PROF2_HUMAN Isoform IIb of Profilin-2 OS=Homo sapiens OX=9606 GN=PFN2
CA8	Carbonic anhydrase-related protein	0.447845	0.212341		P35219	sp|P35219|CAH8_HUMAN Carbonic anhydrase-related protein OS=Homo sapiens OX=9606 GN=CA8 PE=1 SV=3
CTNNA1	Catenin alpha-1	0.11484	0.310492		P35221;P35221-2;P35221-3	sp|P35221|CTNA1_HUMAN Catenin alpha-1 OS=Homo sapiens OX=9606 GN=CTNNA1 PE=1 SV=1;sp|P35221-2|CTNA1_HUMAN Isoform 2 of Catenin alpha-1 OS=Homo sapiens OX=9606 GN=CTNNA1;sp|P35221-3|CTNA1_HUMAN Isoform 3 of Catenin alpha-1 OS=Homo sapiens OX=9606 GN=CTNNA1
CTNNB1	Catenin beta-1	-1.04185	0.977489		P35222	sp|P35222|CTNB1_HUMAN Catenin beta-1 OS=Homo sapiens OX=9606 GN=CTNNB1 PE=1 SV=1
PHB	Prohibitin	0.0714507	0.291511		P35232;P35232-2	sp|P35232|PHB_HUMAN Prohibitin OS=Homo sapiens OX=9606 GN=PHB PE=1 SV=1;sp|P35232-2|PHB_HUMAN Isoform 2 of Prohibitin OS=Homo sapiens OX=9606 GN=PHB
SERPINB6	Serpin B6	-0.484392	2.23663		P35237	sp|P35237|SPB6_HUMAN Serpin B6 OS=Homo sapiens OX=9606 GN=SERPINB6 PE=1 SV=3
NF2;TSPAN31	Merlin;Tetraspanin-31	0.134319	0.204359		P35240-4;P35240-6;P35240-5;P35240-3;P35240;P35240-2;Q12999;P35240-8	sp|P35240-4|MERL_HUMAN Isoform 4 of Merlin OS=Homo sapiens OX=9606 GN=NF2;sp|P35240-6|MERL_HUMAN Isoform 6 of Merlin OS=Homo sapiens OX=9606 GN=NF2;sp|P35240-5|MERL_HUMAN Isoform 5 of Merlin OS=Homo sapiens OX=9606 GN=NF2;sp|P35240-3|MERL_HUMAN Isoform 3 o
RDX	Radixin	0.666309	1.08532		P35241-5;P35241;P35241-4	sp|P35241-5|RADI_HUMAN Isoform 5 of Radixin OS=Homo sapiens OX=9606 GN=RDX;sp|P35241|RADI_HUMAN Radixin OS=Homo sapiens OX=9606 GN=RDX PE=1 SV=1;sp|P35241-4|RADI_HUMAN Isoform 4 of Radixin OS=Homo sapiens OX=9606 GN=RDX
RPA3	Replication protein A 14 kDa subunit	-0.595192	0.210543		P35244	sp|P35244|RFA3_HUMAN Replication protein A 14 kDa subunit OS=Homo sapiens OX=9606 GN=RPA3 PE=1 SV=1
RFC4	Replication factor C subunit 4	-1.45974	2.23289	+	P35249;P35249-2	sp|P35249|RFC4_HUMAN Replication factor C subunit 4 OS=Homo sapiens OX=9606 GN=RFC4 PE=1 SV=2;sp|P35249-2|RFC4_HUMAN Isoform 2 of Replication factor C subunit 4 OS=Homo sapiens OX=9606 GN=RFC4
RFC2	Replication factor C subunit 2	-1.0983	3.41619	+	P35250;P35250-2	sp|P35250|RFC2_HUMAN Replication factor C subunit 2 OS=Homo sapiens OX=9606 GN=RFC2 PE=1 SV=3;sp|P35250-2|RFC2_HUMAN Isoform 2 of Replication factor C subunit 2 OS=Homo sapiens OX=9606 GN=RFC2
RFC1	Replication factor C subunit 1	-0.369942	0.550984		P35251-2;P35251	sp|P35251-2|RFC1_HUMAN Isoform 2 of Replication factor C subunit 1 OS=Homo sapiens OX=9606 GN=RFC1;sp|P35251|RFC1_HUMAN Replication factor C subunit 1 OS=Homo sapiens OX=9606 GN=RFC1 PE=1 SV=4
RPL22	60S ribosomal protein L22	-0.499349	2.82592		P35268	sp|P35268|RL22_HUMAN 60S ribosomal protein L22 OS=Homo sapiens OX=9606 GN=RPL22 PE=1 SV=2
GTF2F1	General transcription factor IIF subunit 1	0.209805	0.0812719		P35269	sp|P35269|T2FA_HUMAN General transcription factor IIF subunit 1 OS=Homo sapiens OX=9606 GN=GTF2F1 PE=1 SV=2
SPR	Sepiapterin reductase	0.650029	1.41171	+	P35270	sp|P35270|SPRE_HUMAN Sepiapterin reductase OS=Homo sapiens OX=9606 GN=SPR PE=1 SV=1
AGL	Glycogen debranching enzyme;4-alpha-glucanotransferase;Amylo-alpha-1,6-glucosidase	-1.8406	1.26697		P35573-2;P35573-3;P35573	sp|P35573-2|GDE_HUMAN Isoform 5 of Glycogen debranching enzyme OS=Homo sapiens OX=9606 GN=AGL;sp|P35573-3|GDE_HUMAN Isoform 6 of Glycogen debranching enzyme OS=Homo sapiens OX=9606 GN=AGL;sp|P35573|GDE_HUMAN Glycogen debranching enzyme OS=Homo sapiens OX=9
MYH9	Myosin-9	-0.089221	1.14887		P35579	sp|P35579|MYH9_HUMAN Myosin-9 OS=Homo sapiens OX=9606 GN=MYH9 PE=1 SV=4
COPB2	Coatomer subunit beta	0.025075	0.0366691		P35606-2;P35606	sp|P35606-2|COPB2_HUMAN Isoform 2 of Coatomer subunit beta OS=Homo sapiens OX=9606 GN=COPB2;sp|P35606|COPB2_HUMAN Coatomer subunit beta OS=Homo sapiens OX=9606 GN=COPB2 PE=1 SV=2
SOAT1	Sterol O-acyltransferase 1	0.788274	0.363696		P35610;P35610-3;P35610-2	sp|P35610|SOAT1_HUMAN Sterol O-acyltransferase 1 OS=Homo sapiens OX=9606 GN=SOAT1 PE=1 SV=3;sp|P35610-3|SOAT1_HUMAN Isoform 3 of Sterol O-acyltransferase 1 OS=Homo sapiens OX=9606 GN=SOAT1;sp|P35610-2|SOAT1_HUMAN Isoform 2 of Sterol O-acyltransferase 1 OS=
ADD1	Alpha-adducin	-0.439821	0.274448		P35611-2;P35611-6;P35611;P35611-3;P35611-4	sp|P35611-2|ADDA_HUMAN Isoform 2 of Alpha-adducin OS=Homo sapiens OX=9606 GN=ADD1;sp|P35611-6|ADDA_HUMAN Isoform 6 of Alpha-adducin OS=Homo sapiens OX=9606 GN=ADD1;sp|P35611|ADDA_HUMAN Alpha-adducin OS=Homo sapiens OX=9606 GN=ADD1 PE=1 SV=2;sp|P35611-3|ADD
ADD2	Beta-adducin	-0.92348	0.802272		P35612;P35612-2;P35612-8;P35612-9;P35612-4;P35612-3	sp|P35612|ADDB_HUMAN Beta-adducin OS=Homo sapiens OX=9606 GN=ADD2 PE=1 SV=3;sp|P35612-2|ADDB_HUMAN Isoform 2 of Beta-adducin OS=Homo sapiens OX=9606 GN=ADD2;sp|P35612-8|ADDB_HUMAN Isoform 8 of Beta-adducin OS=Homo sapiens OX=9606 GN=ADD2;sp|P35612-9|ADDB_H
BSG	Basigin	-0.495432	0.797924		P35613-2;P35613;P35613-3;P35613-4	sp|P35613-2|BASI_HUMAN Isoform 2 of Basigin OS=Homo sapiens OX=9606 GN=BSG;sp|P35613|BASI_HUMAN Basigin OS=Homo sapiens OX=9606 GN=BSG PE=1 SV=2;sp|P35613-3|BASI_HUMAN Isoform 3 of Basigin OS=Homo sapiens OX=9606 GN=BSG;sp|P35613-4|BASI_HUMAN Isoform 4 of
FUS	RNA-binding protein FUS	0.600612	1.38938	+	P35637-2;P35637	sp|P35637-2|FUS_HUMAN Isoform Short of RNA-binding protein FUS OS=Homo sapiens OX=9606 GN=FUS;sp|P35637|FUS_HUMAN RNA-binding protein FUS OS=Homo sapiens OX=9606 GN=FUS PE=1 SV=1
NUP214	Nuclear pore complex protein Nup214	0.277324	1.15704		P35658-2;P35658;P35658-4;P35658-3;P35658-5	sp|P35658-2|NU214_HUMAN Isoform 2 of Nuclear pore complex protein Nup214 OS=Homo sapiens OX=9606 GN=NUP214;sp|P35658|NU214_HUMAN Nuclear pore complex protein Nup214 OS=Homo sapiens OX=9606 GN=NUP214 PE=1 SV=2;sp|P35658-4|NU214_HUMAN Isoform 4 of Nuclear po
DEK	Protein DEK	-0.0517949	0.116471		P35659;P35659-2	sp|P35659|DEK_HUMAN Protein DEK OS=Homo sapiens OX=9606 GN=DEK PE=1 SV=1;sp|P35659-2|DEK_HUMAN Isoform 2 of Protein DEK OS=Homo sapiens OX=9606 GN=DEK
GLRX	Glutaredoxin-1	0.118487	0.447661		P35754	sp|P35754|GLRX1_HUMAN Glutaredoxin-1 OS=Homo sapiens OX=9606 GN=GLRX PE=1 SV=2
CHKA	Choline kinase alpha	0.0777215	0.173024		P35790-2;P35790	sp|P35790-2|CHKA_HUMAN Isoform 2 of Choline kinase alpha OS=Homo sapiens OX=9606 GN=CHKA;sp|P35790|CHKA_HUMAN Choline kinase alpha OS=Homo sapiens OX=9606 GN=CHKA PE=1 SV=3
PPM1A	Protein phosphatase 1A	-0.323692	0.476664		P35813-3;P35813;P35813-2	sp|P35813-3|PPM1A_HUMAN Isoform 3 of Protein phosphatase 1A OS=Homo sapiens OX=9606 GN=PPM1A;sp|P35813|PPM1A_HUMAN Protein phosphatase 1A OS=Homo sapiens OX=9606 GN=PPM1A PE=1 SV=1;sp|P35813-2|PPM1A_HUMAN Isoform Alpha-2 of Protein phosphatase 1A OS=Homo s
PSMC2	26S protease regulatory subunit 7	-0.420515	2.32819		P35998;P35998-2	sp|P35998|PRS7_HUMAN 26S proteasome regulatory subunit 7 OS=Homo sapiens OX=9606 GN=PSMC2 PE=1 SV=3;sp|P35998-2|PRS7_HUMAN Isoform 2 of 26S proteasome regulatory subunit 7 OS=Homo sapiens OX=9606 GN=PSMC2
ARL2	ADP-ribosylation factor-like protein 2	0.19396	0.472862		P36404	sp|P36404|ARL2_HUMAN ADP-ribosylation factor-like protein 2 OS=Homo sapiens OX=9606 GN=ARL2 PE=1 SV=4
ARL3	ADP-ribosylation factor-like protein 3	0.897464	1.16784		P36405	sp|P36405|ARL3_HUMAN ADP-ribosylation factor-like protein 3 OS=Homo sapiens OX=9606 GN=ARL3 PE=1 SV=2
MAP2K2	Dual specificity mitogen-activated protein kinase kinase 2	0.0999885	0.200451		P36507	sp|P36507|MP2K2_HUMAN Dual specificity mitogen-activated protein kinase kinase 2 OS=Homo sapiens OX=9606 GN=MAP2K2 PE=1 SV=1
ATP5C1	ATP synthase subunit gamma, mitochondrial	0.704933	1.96792	+	P36542;P36542-2	sp|P36542|ATPG_HUMAN ATP synthase subunit gamma, mitochondrial OS=Homo sapiens OX=9606 GN=ATP5F1C PE=1 SV=1;sp|P36542-2|ATPG_HUMAN Isoform Heart of ATP synthase subunit gamma, mitochondrial OS=Homo sapiens OX=9606 GN=ATP5F1C
ATP6V1E1	V-type proton ATPase subunit E 1	-0.234935	0.318964		P36543;P36543-3;P36543-2	sp|P36543|VATE1_HUMAN V-type proton ATPase subunit E 1 OS=Homo sapiens OX=9606 GN=ATP6V1E1 PE=1 SV=1;sp|P36543-3|VATE1_HUMAN Isoform 3 of V-type proton ATPase subunit E 1 OS=Homo sapiens OX=9606 GN=ATP6V1E1;sp|P36543-2|VATE1_HUMAN Isoform 2 of V-type proto
CPOX	Oxygen-dependent coproporphyrinogen-III oxidase, mitochondrial	-0.116425	0.160886		P36551	sp|P36551|HEM6_HUMAN Oxygen-dependent coproporphyrinogen-III oxidase, mitochondrial OS=Homo sapiens OX=9606 GN=CPOX PE=1 SV=3
RPL4	60S ribosomal protein L4	-0.319156	1.05376		P36578	sp|P36578|RL4_HUMAN 60S ribosomal protein L4 OS=Homo sapiens OX=9606 GN=RPL4 PE=1 SV=5
NUDT1	7,8-dihydro-8-oxoguanine triphosphatase	-0.285321	0.340966		P36639-4;P36639-3;P36639-2;P36639	sp|P36639-4|8ODP_HUMAN Isoform p18 of 7,8-dihydro-8-oxoguanine triphosphatase OS=Homo sapiens OX=9606 GN=NUDT1;sp|P36639-3|8ODP_HUMAN Isoform p21 of 7,8-dihydro-8-oxoguanine triphosphatase OS=Homo sapiens OX=9606 GN=NUDT1;sp|P36639-2|8ODP_HUMAN Isoform p22
LONP1	Lon protease homolog, mitochondrial	-0.316072	1.17769		P36776;P36776-2;P36776-3	sp|P36776|LONM_HUMAN Lon protease homolog, mitochondrial OS=Homo sapiens OX=9606 GN=LONP1 PE=1 SV=2;sp|P36776-2|LONM_HUMAN Isoform 2 of Lon protease homolog, mitochondrial OS=Homo sapiens OX=9606 GN=LONP1;sp|P36776-3|LONM_HUMAN Isoform 3 of Lon protease ho
PGM1	Phosphoglucomutase-1	0.428645	1.44778		P36871;P36871-2;P36871-3	sp|P36871|PGM1_HUMAN Phosphoglucomutase-1 OS=Homo sapiens OX=9606 GN=PGM1 PE=1 SV=3;sp|P36871-2|PGM1_HUMAN Isoform 2 of Phosphoglucomutase-1 OS=Homo sapiens OX=9606 GN=PGM1;sp|P36871-3|PGM1_HUMAN Isoform 3 of Phosphoglucomutase-1 OS=Homo sapiens OX=9606 GN
PPP1CC	Serine/threonine-protein phosphatase PP1-gamma catalytic subunit	-0.227731	1.19813		P36873;P36873-2	sp|P36873|PP1G_HUMAN Serine/threonine-protein phosphatase PP1-gamma catalytic subunit OS=Homo sapiens OX=9606 GN=PPP1CC PE=1 SV=1;sp|P36873-2|PP1G_HUMAN Isoform 2 of Serine/threonine-protein phosphatase PP1-gamma catalytic subunit OS=Homo sapiens OX=9606 G
GNL1	Guanine nucleotide-binding protein-like 1	0.172241	0.271365		P36915;P36915-2	sp|P36915|GNL1_HUMAN Guanine nucleotide-binding protein-like 1 OS=Homo sapiens OX=9606 GN=GNL1 PE=1 SV=2;sp|P36915-2|GNL1_HUMAN Isoform 2 of Guanine nucleotide-binding protein-like 1 OS=Homo sapiens OX=9606 GN=GNL1
POLR2I	DNA-directed RNA polymerase II subunit RPB9	-1.8751	0.544325		P36954	sp|P36954|RPB9_HUMAN DNA-directed RNA polymerase II subunit RPB9 OS=Homo sapiens OX=9606 GN=POLR2I PE=1 SV=1
DLST	Dihydrolipoyllysine-residue succinyltransferase component of 2-oxoglutarate dehydrogenase complex, mitochondrial	-0.0380232	0.155806		P36957;P36957-2	sp|P36957|ODO2_HUMAN Dihydrolipoyllysine-residue succinyltransferase component of 2-oxoglutarate dehydrogenase complex, mitochondrial OS=Homo sapiens OX=9606 GN=DLST PE=1 SV=4;sp|P36957-2|ODO2_HUMAN Isoform 2 of Dihydrolipoyllysine-residue succinyltransfer
SRP14	Signal recognition particle 14 kDa protein	0.333369	1.25823		P37108	sp|P37108|SRP14_HUMAN Signal recognition particle 14 kDa protein OS=Homo sapiens OX=9606 GN=SRP14 PE=1 SV=2
NUP62	Nuclear pore glycoprotein p62	-0.909448	0.946373		P37198	sp|P37198|NUP62_HUMAN Nuclear pore glycoprotein p62 OS=Homo sapiens OX=9606 GN=NUP62 PE=1 SV=3
HPCAL1	Hippocalcin-like protein 1	1.7849	1.80632	+	P37235	sp|P37235|HPCL1_HUMAN Hippocalcin-like protein 1 OS=Homo sapiens OX=9606 GN=HPCAL1 PE=1 SV=3
FDFT1	Squalene synthase	-0.887722	1.4961	+	P37268;P37268-3;P37268-2;P37268-4;P37268-5	sp|P37268|FDFT_HUMAN Squalene synthase OS=Homo sapiens OX=9606 GN=FDFT1 PE=1 SV=1;sp|P37268-3|FDFT_HUMAN Isoform 3 of Squalene synthase OS=Homo sapiens OX=9606 GN=FDFT1;sp|P37268-2|FDFT_HUMAN Isoform 2 of Squalene synthase OS=Homo sapiens OX=9606 GN=FDFT1;
TAGLN2	Transgelin-2	0.145303	1.19701		P37802;P37802-2	sp|P37802|TAGL2_HUMAN Transgelin-2 OS=Homo sapiens OX=9606 GN=TAGLN2 PE=1 SV=3;sp|P37802-2|TAGL2_HUMAN Isoform 2 of Transgelin-2 OS=Homo sapiens OX=9606 GN=TAGLN2
TALDO1	Transaldolase	0.461596	2.83243		P37837	sp|P37837|TALDO_HUMAN Transaldolase OS=Homo sapiens OX=9606 GN=TALDO1 PE=1 SV=2
ETFB	Electron transfer flavoprotein subunit beta	0.00429761	0.0278541		P38117;P38117-2	sp|P38117|ETFB_HUMAN Electron transfer flavoprotein subunit beta OS=Homo sapiens OX=9606 GN=ETFB PE=1 SV=3;sp|P38117-2|ETFB_HUMAN Isoform 2 of Electron transfer flavoprotein subunit beta OS=Homo sapiens OX=9606 GN=ETFB
RBMX;RBMXL1	RNA-binding motif protein, X chromosome;RNA-binding motif protein, X chromosome, N-terminally processed;RNA binding motif protein, X-linked-like-1	-0.150952	0.33829		P38159;P38159-2;Q96E39	sp|P38159|RBMX_HUMAN RNA-binding motif protein, X chromosome OS=Homo sapiens OX=9606 GN=RBMX PE=1 SV=3;sp|P38159-2|RBMX_HUMAN Isoform 2 of RNA-binding motif protein, X chromosome OS=Homo sapiens OX=9606 GN=RBMX;sp|Q96E39|RMXL1_HUMAN RNA binding motif prote
COIL	Coilin	-0.552924	1.48764	+	P38432	sp|P38432|COIL_HUMAN Coilin OS=Homo sapiens OX=9606 GN=COIL PE=1 SV=1
ATP6V1A	V-type proton ATPase catalytic subunit A	0.059559	0.30916		P38606-2;P38606	sp|P38606-2|VATA_HUMAN Isoform 2 of V-type proton ATPase catalytic subunit A OS=Homo sapiens OX=9606 GN=ATP6V1A;sp|P38606|VATA_HUMAN V-type proton ATPase catalytic subunit A OS=Homo sapiens OX=9606 GN=ATP6V1A PE=1 SV=2
HSPA9	Stress-70 protein, mitochondrial	0.156216	0.997198		P38646	sp|P38646|GRP75_HUMAN Stress-70 protein, mitochondrial OS=Homo sapiens OX=9606 GN=HSPA9 PE=1 SV=2
EIF4A3	Eukaryotic initiation factor 4A-III;Eukaryotic initiation factor 4A-III, N-terminally processed	-0.348135	1.92967		P38919	sp|P38919|IF4A3_HUMAN Eukaryotic initiation factor 4A-III OS=Homo sapiens OX=9606 GN=EIF4A3 PE=1 SV=4
CDKN1A	Cyclin-dependent kinase inhibitor 1	-0.854617	0.974935		P38936	sp|P38936|CDN1A_HUMAN Cyclin-dependent kinase inhibitor 1 OS=Homo sapiens OX=9606 GN=CDKN1A PE=1 SV=3
RPS19	40S ribosomal protein S19	0.164239	0.204545		P39019	sp|P39019|RS19_HUMAN 40S ribosomal protein S19 OS=Homo sapiens OX=9606 GN=RPS19 PE=1 SV=2
RPL3	60S ribosomal protein L3	-0.16074	0.601222		P39023	sp|P39023|RL3_HUMAN 60S ribosomal protein L3 OS=Homo sapiens OX=9606 GN=RPL3 PE=1 SV=2
DDOST	Dolichyl-diphosphooligosaccharide--protein glycosyltransferase 48 kDa subunit	-0.120823	0.313756		P39656;P39656-3;P39656-2	sp|P39656|OST48_HUMAN Dolichyl-diphosphooligosaccharide--protein glycosyltransferase 48 kDa subunit OS=Homo sapiens OX=9606 GN=DDOST PE=1 SV=4;sp|P39656-3|OST48_HUMAN Isoform 3 of Dolichyl-diphosphooligosaccharide--protein glycosyltransferase 48 kDa subuni
ANP32A	Acidic leucine-rich nuclear phosphoprotein 32 family member A	0.153344	0.851732		P39687	sp|P39687|AN32A_HUMAN Acidic leucine-rich nuclear phosphoprotein 32 family member A OS=Homo sapiens OX=9606 GN=ANP32A PE=1 SV=1
FEN1	Flap endonuclease 1	0.426126	0.789394		P39748;P39748-2	sp|P39748|FEN1_HUMAN Flap endonuclease 1 OS=Homo sapiens OX=9606 GN=FEN1 PE=1 SV=1;sp|P39748-2|FEN1_HUMAN Isoform FENMIT of Flap endonuclease 1 OS=Homo sapiens OX=9606 GN=FEN1
CUX1	Homeobox protein cut-like 1	0.431887	1.22639		P39880-3;P39880-5;P39880-2;P39880;P39880-6;P39880-4	sp|P39880-3|CUX1_HUMAN Isoform 3 of Homeobox protein cut-like 1 OS=Homo sapiens OX=9606 GN=CUX1;sp|P39880-5|CUX1_HUMAN Isoform 6 of Homeobox protein cut-like 1 OS=Homo sapiens OX=9606 GN=CUX1;sp|P39880-2|CUX1_HUMAN Isoform 2 of Homeobox protein cut-like 1
CAPG	Macrophage-capping protein	-0.335781	0.337537		P40121-2;P40121	sp|P40121-2|CAPG_HUMAN Isoform 2 of Macrophage-capping protein OS=Homo sapiens OX=9606 GN=CAPG;sp|P40121|CAPG_HUMAN Macrophage-capping protein OS=Homo sapiens OX=9606 GN=CAPG PE=1 SV=2
CAP2	Adenylyl cyclase-associated protein 2	-0.0170995	0.0346009		P40123;P40123-2	sp|P40123|CAP2_HUMAN Adenylyl cyclase-associated protein 2 OS=Homo sapiens OX=9606 GN=CAP2 PE=1 SV=1;sp|P40123-2|CAP2_HUMAN Isoform 2 of Adenylyl cyclase-associated protein 2 OS=Homo sapiens OX=9606 GN=CAP2
CEACAM6	Carcinoembryonic antigen-related cell adhesion molecule 6	-0.465934	0.466414		P40199	sp|P40199|CEAM6_HUMAN Carcinoembryonic antigen-related cell adhesion molecule 6 OS=Homo sapiens OX=9606 GN=CEACAM6 PE=1 SV=3
TXLNA	Alpha-taxilin	-0.208117	0.188386		P40222	sp|P40222|TXLNA_HUMAN Alpha-taxilin OS=Homo sapiens OX=9606 GN=TXLNA PE=1 SV=3
CCT6A	T-complex protein 1 subunit zeta	-0.151423	0.860319		P40227;P40227-2	sp|P40227|TCPZ_HUMAN T-complex protein 1 subunit zeta OS=Homo sapiens OX=9606 GN=CCT6A PE=1 SV=3;sp|P40227-2|TCPZ_HUMAN Isoform 2 of T-complex protein 1 subunit zeta OS=Homo sapiens OX=9606 GN=CCT6A
NNMT	Nicotinamide N-methyltransferase	0.425237	0.849671		P40261	sp|P40261|NNMT_HUMAN Nicotinamide N-methyltransferase OS=Homo sapiens OX=9606 GN=NNMT PE=1 SV=1
PSMB10	Proteasome subunit beta type-10	-0.864383	1.34507	+	P40306	sp|P40306|PSB10_HUMAN Proteasome subunit beta type-10 OS=Homo sapiens OX=9606 GN=PSMB10 PE=1 SV=1
RPL13A	60S ribosomal protein L13a	1.26594	2.11826	+	P40429	sp|P40429|RL13A_HUMAN 60S ribosomal protein L13a OS=Homo sapiens OX=9606 GN=RPL13A PE=1 SV=2
ARL1	ADP-ribosylation factor-like protein 1	0.39291	0.479948		P40616-2;P40616	sp|P40616-2|ARL1_HUMAN Isoform 2 of ADP-ribosylation factor-like protein 1 OS=Homo sapiens OX=9606 GN=ARL1;sp|P40616|ARL1_HUMAN ADP-ribosylation factor-like protein 1 OS=Homo sapiens OX=9606 GN=ARL1 PE=1 SV=1
MLH1	DNA mismatch repair protein Mlh1	-1.2384	1.34436	+	P40692;P40692-2;P40692-3	sp|P40692|MLH1_HUMAN DNA mismatch repair protein Mlh1 OS=Homo sapiens OX=9606 GN=MLH1 PE=1 SV=1;sp|P40692-2|MLH1_HUMAN Isoform 2 of DNA mismatch repair protein Mlh1 OS=Homo sapiens OX=9606 GN=MLH1;sp|P40692-3|MLH1_HUMAN Isoform 3 of DNA mismatch repair pro
STAT3	Signal transducer and activator of transcription 3	-0.523741	1.66434	+	P40763-3;P40763;P40763-2	sp|P40763-3|STAT3_HUMAN Isoform 3 of Signal transducer and activator of transcription 3 OS=Homo sapiens OX=9606 GN=STAT3;sp|P40763|STAT3_HUMAN Signal transducer and activator of transcription 3 OS=Homo sapiens OX=9606 GN=STAT3 PE=1 SV=2;sp|P40763-2|STAT3_H
USP8	Ubiquitin carboxyl-terminal hydrolase 8	-0.53061	0.822345		P40818;P40818-2	sp|P40818|UBP8_HUMAN Ubiquitin carboxyl-terminal hydrolase 8 OS=Homo sapiens OX=9606 GN=USP8 PE=1 SV=1;sp|P40818-2|UBP8_HUMAN Isoform 2 of Ubiquitin carboxyl-terminal hydrolase 8 OS=Homo sapiens OX=9606 GN=USP8
PEX19	Peroxisomal biogenesis factor 19	0.198282	0.0570101		P40855;P40855-5	sp|P40855|PEX19_HUMAN Peroxisomal biogenesis factor 19 OS=Homo sapiens OX=9606 GN=PEX19 PE=1 SV=1;sp|P40855-5|PEX19_HUMAN Isoform 5 of Peroxisomal biogenesis factor 19 OS=Homo sapiens OX=9606 GN=PEX19
MDH1	Malate dehydrogenase, cytoplasmic	-0.0938448	0.348907		P40925-3;P40925;P40925-2	sp|P40925-3|MDHC_HUMAN Isoform 3 of Malate dehydrogenase, cytoplasmic OS=Homo sapiens OX=9606 GN=MDH1;sp|P40925|MDHC_HUMAN Malate dehydrogenase, cytoplasmic OS=Homo sapiens OX=9606 GN=MDH1 PE=1 SV=4;sp|P40925-2|MDHC_HUMAN Isoform 2 of Malate dehydrogenase,
MDH2	Malate dehydrogenase, mitochondrial	0.129422	0.484298		P40926;P40926-2	sp|P40926|MDHM_HUMAN Malate dehydrogenase, mitochondrial OS=Homo sapiens OX=9606 GN=MDH2 PE=1 SV=3;sp|P40926-2|MDHM_HUMAN Isoform 2 of Malate dehydrogenase, mitochondrial OS=Homo sapiens OX=9606 GN=MDH2
RFC5	Replication factor C subunit 5	1.33628	2.63707	+	P40937;P40937-2	sp|P40937|RFC5_HUMAN Replication factor C subunit 5 OS=Homo sapiens OX=9606 GN=RFC5 PE=1 SV=1;sp|P40937-2|RFC5_HUMAN Isoform 2 of Replication factor C subunit 5 OS=Homo sapiens OX=9606 GN=RFC5
RFC3	Replication factor C subunit 3	-1.11558	3.43581	+	P40938;P40938-2	sp|P40938|RFC3_HUMAN Replication factor C subunit 3 OS=Homo sapiens OX=9606 GN=RFC3 PE=1 SV=2;sp|P40938-2|RFC3_HUMAN Isoform 2 of Replication factor C subunit 3 OS=Homo sapiens OX=9606 GN=RFC3
HADHA	Trifunctional enzyme subunit alpha, mitochondrial;Long-chain enoyl-CoA hydratase;Long chain 3-hydroxyacyl-CoA dehydrogenase	0.527306	1.04346		P40939	sp|P40939|ECHA_HUMAN Trifunctional enzyme subunit alpha, mitochondrial OS=Homo sapiens OX=9606 GN=HADHA PE=1 SV=2
EIF2S3	Eukaryotic translation initiation factor 2 subunit 3	-0.631874	3.65736	+	P41091	sp|P41091|IF2G_HUMAN Eukaryotic translation initiation factor 2 subunit 3 OS=Homo sapiens OX=9606 GN=EIF2S3 PE=1 SV=3
CETN2	Centrin-2	-1.1678	1.38624	+	P41208	sp|P41208|CETN2_HUMAN Centrin-2 OS=Homo sapiens OX=9606 GN=CETN2 PE=1 SV=1
EIF2D	Eukaryotic translation initiation factor 2D	0.237773	0.0874376		P41214;P41214-2	sp|P41214|EIF2D_HUMAN Eukaryotic translation initiation factor 2D OS=Homo sapiens OX=9606 GN=EIF2D PE=1 SV=3;sp|P41214-2|EIF2D_HUMAN Isoform 2 of Eukaryotic translation initiation factor 2D OS=Homo sapiens OX=9606 GN=EIF2D
BUD31	Protein BUD31 homolog	0.912063	0.295946		P41223;P41223-2	sp|P41223|BUD31_HUMAN Protein BUD31 homolog OS=Homo sapiens OX=9606 GN=BUD31 PE=1 SV=2;sp|P41223-2|BUD31_HUMAN Isoform 2 of Protein BUD31 homolog OS=Homo sapiens OX=9606 GN=BUD31
NAA10	N-alpha-acetyltransferase 10	-0.0874787	0.417235		P41227;P41227-2	sp|P41227|NAA10_HUMAN N-alpha-acetyltransferase 10 OS=Homo sapiens OX=9606 GN=NAA10 PE=1 SV=1;sp|P41227-2|NAA10_HUMAN Isoform 2 of N-alpha-acetyltransferase 10 OS=Homo sapiens OX=9606 GN=NAA10
PPP1R2;PPP1R2P3	Protein phosphatase inhibitor 2;Protein phosphatase inhibitor 2-like protein 3	-0.485389	1.01821		P41236;Q6NXS1	sp|P41236|IPP2_HUMAN Protein phosphatase inhibitor 2 OS=Homo sapiens OX=9606 GN=PPP1R2 PE=1 SV=2;sp|Q6NXS1|IPP2B_HUMAN Protein phosphatase inhibitor 2 family member B OS=Homo sapiens OX=9606 GN=PPP1R2B PE=1 SV=2
CSK	Tyrosine-protein kinase CSK	-0.977261	1.02185		P41240	sp|P41240|CSK_HUMAN Tyrosine-protein kinase CSK OS=Homo sapiens OX=9606 GN=CSK PE=1 SV=1
GARS	Glycine--tRNA ligase	0.821764	3.51238	+	P41250	sp|P41250|GARS_HUMAN Glycine--tRNA ligase OS=Homo sapiens OX=9606 GN=GARS1 PE=1 SV=3
IARS	Isoleucine--tRNA ligase, cytoplasmic	0.171126	0.222659		P41252	sp|P41252|SYIC_HUMAN Isoleucine--tRNA ligase, cytoplasmic OS=Homo sapiens OX=9606 GN=IARS1 PE=1 SV=2
EIF1;EIF1B	Eukaryotic translation initiation factor 1;Eukaryotic translation initiation factor 1b	0.36888	0.564074		P41567;O60739	sp|P41567|EIF1_HUMAN Eukaryotic translation initiation factor 1 OS=Homo sapiens OX=9606 GN=EIF1 PE=1 SV=1;sp|O60739|EIF1B_HUMAN Eukaryotic translation initiation factor 1b OS=Homo sapiens OX=9606 GN=EIF1B PE=1 SV=2
PRKCI	Protein kinase C iota type	0.0667461	0.0511981		P41743	sp|P41743|KPCI_HUMAN Protein kinase C iota type OS=Homo sapiens OX=9606 GN=PRKCI PE=1 SV=2
ACTR1B	Beta-centractin	-0.809766	0.403122		P42025	sp|P42025|ACTY_HUMAN Beta-centractin OS=Homo sapiens OX=9606 GN=ACTR1B PE=1 SV=1
ECI1	Enoyl-CoA delta isomerase 1, mitochondrial	0.930746	2.24883	+	P42126-2;P42126	sp|P42126-2|ECI1_HUMAN Isoform 2 of Enoyl-CoA delta isomerase 1, mitochondrial OS=Homo sapiens OX=9606 GN=ECI1;sp|P42126|ECI1_HUMAN Enoyl-CoA delta isomerase 1, mitochondrial OS=Homo sapiens OX=9606 GN=ECI1 PE=1 SV=1
TMPO	Lamina-associated polypeptide 2, isoform alpha;Thymopoietin;Thymopentin	-0.386237	2.21977		P42166	sp|P42166|LAP2A_HUMAN Lamina-associated polypeptide 2, isoform alpha OS=Homo sapiens OX=9606 GN=TMPO PE=1 SV=2
TMPO	Lamina-associated polypeptide 2, isoforms beta/gamma;Thymopoietin;Thymopentin	-0.459706	0.83889		P42167;P42167-2	sp|P42167|LAP2B_HUMAN Lamina-associated polypeptide 2, isoforms beta/gamma OS=Homo sapiens OX=9606 GN=TMPO PE=1 SV=2;sp|P42167-2|LAP2B_HUMAN Isoform Gamma of Lamina-associated polypeptide 2, isoforms beta/gamma OS=Homo sapiens OX=9606 GN=TMPO
STAT1	Signal transducer and activator of transcription 1-alpha/beta	-0.24149	3.42263		P42224;P42224-2	sp|P42224|STAT1_HUMAN Signal transducer and activator of transcription 1-alpha/beta OS=Homo sapiens OX=9606 GN=STAT1 PE=1 SV=2;sp|P42224-2|STAT1_HUMAN Isoform Beta of Signal transducer and activator of transcription 1-alpha/beta OS=Homo sapiens OX=9606 GN=
STAT6	Signal transducer and activator of transcription 6	0.601937	1.75287	+	P42226;P42226-3;P42226-2	sp|P42226|STAT6_HUMAN Signal transducer and activator of transcription 6 OS=Homo sapiens OX=9606 GN=STAT6 PE=1 SV=1;sp|P42226-3|STAT6_HUMAN Isoform 3 of Signal transducer and activator of transcription 6 OS=Homo sapiens OX=9606 GN=STAT6;sp|P42226-2|STAT6_H
SKIV2L2	Superkiller viralicidic activity 2-like 2	0.207411	0.514893		P42285	sp|P42285|MTREX_HUMAN Exosome RNA helicase MTR4 OS=Homo sapiens OX=9606 GN=MTREX PE=1 SV=3
AKR1C3	Aldo-keto reductase family 1 member C3	0.453485	1.15417		P42330	sp|P42330|AK1C3_HUMAN Aldo-keto reductase family 1 member C3 OS=Homo sapiens OX=9606 GN=AKR1C3 PE=1 SV=4
MTOR	Serine/threonine-protein kinase mTOR	-0.434226	0.139953		P42345	sp|P42345|MTOR_HUMAN Serine/threonine-protein kinase mTOR OS=Homo sapiens OX=9606 GN=MTOR PE=1 SV=1
EPS15	Epidermal growth factor receptor substrate 15	1.76929	3.43499	+	P42566;P42566-2	sp|P42566|EPS15_HUMAN Epidermal growth factor receptor substrate 15 OS=Homo sapiens OX=9606 GN=EPS15 PE=1 SV=2;sp|P42566-2|EPS15_HUMAN Isoform 2 of Epidermal growth factor receptor substrate 15 OS=Homo sapiens OX=9606 GN=EPS15
MLLT3	Protein AF-9	-0.063668	0.0180667		P42568-2;P42568	sp|P42568-2|AF9_HUMAN Isoform 2 of Protein AF-9 OS=Homo sapiens OX=9606 GN=MLLT3;sp|P42568|AF9_HUMAN Protein AF-9 OS=Homo sapiens OX=9606 GN=MLLT3 PE=1 SV=2
CASP3	Caspase-3;Caspase-3 subunit p17;Caspase-3 subunit p12	-0.455401	0.482194		P42574	sp|P42574|CASP3_HUMAN Caspase-3 OS=Homo sapiens OX=9606 GN=CASP3 PE=1 SV=2
CASP2	Caspase-2;Caspase-2 subunit p18;Caspase-2 subunit p13;Caspase-2 subunit p12	0.0689742	0.0752756		P42575;P42575-2	sp|P42575|CASP2_HUMAN Caspase-2 OS=Homo sapiens OX=9606 GN=CASP2 PE=1 SV=2;sp|P42575-2|CASP2_HUMAN Isoform 2 of Caspase-2 OS=Homo sapiens OX=9606 GN=CASP2
NCAPD3	Condensin-2 complex subunit D3	-1.65247	2.08731	+	P42695	sp|P42695|CNDD3_HUMAN Condensin-2 complex subunit D3 OS=Homo sapiens OX=9606 GN=NCAPD3 PE=1 SV=2
RBM34	RNA-binding protein 34	-0.458731	0.36742		P42696;P42696-2	sp|P42696|RBM34_HUMAN RNA-binding protein 34 OS=Homo sapiens OX=9606 GN=RBM34 PE=1 SV=2;sp|P42696-2|RBM34_HUMAN Isoform 2 of RNA-binding protein 34 OS=Homo sapiens OX=9606 GN=RBM34
LRPPRC	Leucine-rich PPR motif-containing protein, mitochondrial	-0.204879	1.58764		P42704	sp|P42704|LPPRC_HUMAN Leucine-rich PPR motif-containing protein, mitochondrial OS=Homo sapiens OX=9606 GN=LRPPRC PE=1 SV=3
ACAA2	3-ketoacyl-CoA thiolase, mitochondrial	0.740959	2.0277	+	P42765	sp|P42765|THIM_HUMAN 3-ketoacyl-CoA thiolase, mitochondrial OS=Homo sapiens OX=9606 GN=ACAA2 PE=1 SV=2
RPL35	60S ribosomal protein L35	-0.0646629	0.109273		P42766	sp|P42766|RL35_HUMAN 60S ribosomal protein L35 OS=Homo sapiens OX=9606 GN=RPL35 PE=1 SV=2
PRCP	Lysosomal Pro-X carboxypeptidase	-0.165769	0.065118		P42785;P42785-2	sp|P42785|PCP_HUMAN Lysosomal Pro-X carboxypeptidase OS=Homo sapiens OX=9606 GN=PRCP PE=1 SV=1;sp|P42785-2|PCP_HUMAN Isoform 2 of Lysosomal Pro-X carboxypeptidase OS=Homo sapiens OX=9606 GN=PRCP
ECE1	Endothelin-converting enzyme 1	-0.341695	0.32675		P42892-3;P42892-2;P42892-4;P42892	sp|P42892-3|ECE1_HUMAN Isoform C of Endothelin-converting enzyme 1 OS=Homo sapiens OX=9606 GN=ECE1;sp|P42892-2|ECE1_HUMAN Isoform A of Endothelin-converting enzyme 1 OS=Homo sapiens OX=9606 GN=ECE1;sp|P42892-4|ECE1_HUMAN Isoform D of Endothelin-converting
SLC1A4	Neutral amino acid transporter A	0.753382	1.30911	+	P43007;P43007-2	sp|P43007|SATT_HUMAN Neutral amino acid transporter A OS=Homo sapiens OX=9606 GN=SLC1A4 PE=1 SV=1;sp|P43007-2|SATT_HUMAN Isoform 2 of Neutral amino acid transporter A OS=Homo sapiens OX=9606 GN=SLC1A4
PAFAH1B1	Platelet-activating factor acetylhydrolase IB subunit alpha	0.174941	0.147994		P43034	sp|P43034|LIS1_HUMAN Platelet-activating factor acetylhydrolase IB subunit alpha OS=Homo sapiens OX=9606 GN=PAFAH1B1 PE=1 SV=2
CRAT	Carnitine O-acetyltransferase	0.247942	0.205091		P43155;P43155-2;P43155-3	sp|P43155|CACP_HUMAN Carnitine O-acetyltransferase OS=Homo sapiens OX=9606 GN=CRAT PE=1 SV=5;sp|P43155-2|CACP_HUMAN Isoform 2 of Carnitine O-acetyltransferase OS=Homo sapiens OX=9606 GN=CRAT;sp|P43155-3|CACP_HUMAN Isoform 3 of Carnitine O-acetyltransferase
MATR3	Matrin-3	-0.268764	1.69807		P43243	sp|P43243|MATR3_HUMAN Matrin-3 OS=Homo sapiens OX=9606 GN=MATR3 PE=1 SV=2
MSH2	DNA mismatch repair protein Msh2	-0.480772	1.30772		P43246;P43246-2	sp|P43246|MSH2_HUMAN DNA mismatch repair protein Msh2 OS=Homo sapiens OX=9606 GN=MSH2 PE=1 SV=1;sp|P43246-2|MSH2_HUMAN Isoform 2 of DNA mismatch repair protein Msh2 OS=Homo sapiens OX=9606 GN=MSH2
GPD2	Glycerol-3-phosphate dehydrogenase, mitochondrial	-0.528501	0.944249		P43304;P43304-2	sp|P43304|GPDM_HUMAN Glycerol-3-phosphate dehydrogenase, mitochondrial OS=Homo sapiens OX=9606 GN=GPD2 PE=1 SV=3;sp|P43304-2|GPDM_HUMAN Isoform 2 of Glycerol-3-phosphate dehydrogenase, mitochondrial OS=Homo sapiens OX=9606 GN=GPD2
SSR1	Translocon-associated protein subunit alpha	-1.12663	2.29023	+	P43307;P43307-2	sp|P43307|SSRA_HUMAN Translocon-associated protein subunit alpha OS=Homo sapiens OX=9606 GN=SSR1 PE=1 SV=3;sp|P43307-2|SSRA_HUMAN Isoform 2 of Translocon-associated protein subunit alpha OS=Homo sapiens OX=9606 GN=SSR1
ALDH3B1	Aldehyde dehydrogenase family 3 member B1	0.615697	1.33801	+	P43353;P43353-2	sp|P43353|AL3B1_HUMAN Aldehyde dehydrogenase family 3 member B1 OS=Homo sapiens OX=9606 GN=ALDH3B1 PE=1 SV=1;sp|P43353-2|AL3B1_HUMAN Isoform 2 of Aldehyde dehydrogenase family 3 member B1 OS=Homo sapiens OX=9606 GN=ALDH3B1
PTPN9	Tyrosine-protein phosphatase non-receptor type 9	0.948462	0.952093		P43378	sp|P43378|PTN9_HUMAN Tyrosine-protein phosphatase non-receptor type 9 OS=Homo sapiens OX=9606 GN=PTPN9 PE=1 SV=1
RANBP1	Ran-specific GTPase-activating protein	-0.00326959	0.00905388		P43487-2;P43487	sp|P43487-2|RANG_HUMAN Isoform 2 of Ran-specific GTPase-activating protein OS=Homo sapiens OX=9606 GN=RANBP1;sp|P43487|RANG_HUMAN Ran-specific GTPase-activating protein OS=Homo sapiens OX=9606 GN=RANBP1 PE=1 SV=1
NAMPT	Nicotinamide phosphoribosyltransferase	0.277597	0.956871		P43490	sp|P43490|NAMPT_HUMAN Nicotinamide phosphoribosyltransferase OS=Homo sapiens OX=9606 GN=NAMPT PE=1 SV=1
PSMC4	26S protease regulatory subunit 6B	-0.821852	2.79912	+	P43686;P43686-2	sp|P43686|PRS6B_HUMAN 26S proteasome regulatory subunit 6B OS=Homo sapiens OX=9606 GN=PSMC4 PE=1 SV=2;sp|P43686-2|PRS6B_HUMAN Isoform 2 of 26S proteasome regulatory subunit 6B OS=Homo sapiens OX=9606 GN=PSMC4
TSFM	Elongation factor Ts, mitochondrial	0.221636	0.914984		P43897;P43897-2	sp|P43897|EFTS_HUMAN Elongation factor Ts, mitochondrial OS=Homo sapiens OX=9606 GN=TSFM PE=1 SV=2;sp|P43897-2|EFTS_HUMAN Isoform 2 of Elongation factor Ts, mitochondrial OS=Homo sapiens OX=9606 GN=TSFM
VDAC2	Voltage-dependent anion-selective channel protein 2	0.120598	0.405509		P45880;P45880-2;P45880-1	sp|P45880|VDAC2_HUMAN Voltage-dependent anion-selective channel protein 2 OS=Homo sapiens OX=9606 GN=VDAC2 PE=1 SV=2;sp|P45880-2|VDAC2_HUMAN Isoform 2 of Voltage-dependent anion-selective channel protein 2 OS=Homo sapiens OX=9606 GN=VDAC2;sp|P45880-1|VDAC2
ACADSB	Short/branched chain specific acyl-CoA dehydrogenase, mitochondrial	1.77055	1.5467	+	P45954-2;P45954	sp|P45954-2|ACDSB_HUMAN Isoform 2 of Short/branched chain specific acyl-CoA dehydrogenase, mitochondrial OS=Homo sapiens OX=9606 GN=ACADSB;sp|P45954|ACDSB_HUMAN Short/branched chain specific acyl-CoA dehydrogenase, mitochondrial OS=Homo sapiens OX=9606 GN=
CBX5	Chromobox protein homolog 5	-0.341388	1.27649		P45973	sp|P45973|CBX5_HUMAN Chromobox protein homolog 5 OS=Homo sapiens OX=9606 GN=CBX5 PE=1 SV=1
USP5	Ubiquitin carboxyl-terminal hydrolase 5	0.223608	1.34002		P45974-2;P45974	sp|P45974-2|UBP5_HUMAN Isoform Short of Ubiquitin carboxyl-terminal hydrolase 5 OS=Homo sapiens OX=9606 GN=USP5;sp|P45974|UBP5_HUMAN Ubiquitin carboxyl-terminal hydrolase 5 OS=Homo sapiens OX=9606 GN=USP5 PE=1 SV=2
MAP2K4	Dual specificity mitogen-activated protein kinase kinase 4	0.00462154	0.00294073		P45985;P45985-2	sp|P45985|MP2K4_HUMAN Dual specificity mitogen-activated protein kinase kinase 4 OS=Homo sapiens OX=9606 GN=MAP2K4 PE=1 SV=1;sp|P45985-2|MP2K4_HUMAN Isoform 2 of Dual specificity mitogen-activated protein kinase kinase 4 OS=Homo sapiens OX=9606 GN=MAP2K4
MKI67	Antigen KI-67	-3.01435	4.66122	+	P46013;P46013-2	sp|P46013|KI67_HUMAN Proliferation marker protein Ki-67 OS=Homo sapiens OX=9606 GN=MKI67 PE=1 SV=2;sp|P46013-2|KI67_HUMAN Isoform Short of Proliferation marker protein Ki-67 OS=Homo sapiens OX=9606 GN=MKI67
PHKA2	Phosphorylase b kinase regulatory subunit alpha, liver isoform	-0.594427	1.62713	+	P46019	sp|P46019|KPB2_HUMAN Phosphorylase b kinase regulatory subunit alpha, liver isoform OS=Homo sapiens OX=9606 GN=PHKA2 PE=1 SV=1
PHKA1	Phosphorylase b kinase regulatory subunit alpha, skeletal muscle isoform	1.01065	0.84007		P46020;P46020-2;P46020-3	sp|P46020|KPB1_HUMAN Phosphorylase b kinase regulatory subunit alpha, skeletal muscle isoform OS=Homo sapiens OX=9606 GN=PHKA1 PE=1 SV=2;sp|P46020-2|KPB1_HUMAN Isoform 2 of Phosphorylase b kinase regulatory subunit alpha, skeletal muscle isoform OS=Homo sa
RANGAP1	Ran GTPase-activating protein 1	-0.150775	0.549907		P46060	sp|P46060|RAGP1_HUMAN Ran GTPase-activating protein 1 OS=Homo sapiens OX=9606 GN=RANGAP1 PE=1 SV=1
RECQL	ATP-dependent DNA helicase Q1	1.18997	1.46477	+	P46063	sp|P46063|RECQ1_HUMAN ATP-dependent DNA helicase Q1 OS=Homo sapiens OX=9606 GN=RECQL PE=1 SV=3
ATRX	Transcriptional regulator ATRX	-1.0662	0.887785		P46100-2;P46100-5;P46100-3;P46100-4;P46100	sp|P46100-2|ATRX_HUMAN Isoform 1 of Transcriptional regulator ATRX OS=Homo sapiens OX=9606 GN=ATRX;sp|P46100-5|ATRX_HUMAN Isoform 5 of Transcriptional regulator ATRX OS=Homo sapiens OX=9606 GN=ATRX;sp|P46100-3|ATRX_HUMAN Isoform 2 of Transcriptional regula
CRK	Adapter molecule crk	0.119305	0.840389		P46108;P46108-2	sp|P46108|CRK_HUMAN Adapter molecule crk OS=Homo sapiens OX=9606 GN=CRK PE=1 SV=2;sp|P46108-2|CRK_HUMAN Isoform Crk-I of Adapter molecule crk OS=Homo sapiens OX=9606 GN=CRK
CRKL	Crk-like protein	-0.625215	0.91658		P46109	sp|P46109|CRKL_HUMAN Crk-like protein OS=Homo sapiens OX=9606 GN=CRKL PE=1 SV=1
MTIF2	Translation initiation factor IF-2, mitochondrial	0.2721	0.183228		P46199	sp|P46199|IF2M_HUMAN Translation initiation factor IF-2, mitochondrial OS=Homo sapiens OX=9606 GN=MTIF2 PE=1 SV=2
BAG6	Large proline-rich protein BAG6	0.246087	0.630663		P46379-2;P46379;P46379-3;P46379-5;P46379-4	sp|P46379-2|BAG6_HUMAN Isoform 2 of Large proline-rich protein BAG6 OS=Homo sapiens OX=9606 GN=BAG6;sp|P46379|BAG6_HUMAN Large proline-rich protein BAG6 OS=Homo sapiens OX=9606 GN=BAG6 PE=1 SV=2;sp|P46379-3|BAG6_HUMAN Isoform 3 of Large proline-rich protei
NSF	Vesicle-fusing ATPase	0.251079	0.596332		P46459;P46459-2	sp|P46459|NSF_HUMAN Vesicle-fusing ATPase OS=Homo sapiens OX=9606 GN=NSF PE=1 SV=3;sp|P46459-2|NSF_HUMAN Isoform 2 of Vesicle-fusing ATPase OS=Homo sapiens OX=9606 GN=NSF
MAP2K3	Dual specificity mitogen-activated protein kinase kinase 3	-0.361011	0.855323		P46734;P46734-3;P46734-2	sp|P46734|MP2K3_HUMAN Dual specificity mitogen-activated protein kinase kinase 3 OS=Homo sapiens OX=9606 GN=MAP2K3 PE=1 SV=2;sp|P46734-3|MP2K3_HUMAN Isoform 2 of Dual specificity mitogen-activated protein kinase kinase 3 OS=Homo sapiens OX=9606 GN=MAP2K3;s
BRCC3	Lys-63-specific deubiquitinase BRCC36	1.12094	0.71618		P46736-2;P46736-3;P46736;P46736-4;P46736-5	sp|P46736-2|BRCC3_HUMAN Isoform 1 of Lys-63-specific deubiquitinase BRCC36 OS=Homo sapiens OX=9606 GN=BRCC3;sp|P46736-3|BRCC3_HUMAN Isoform 3 of Lys-63-specific deubiquitinase BRCC36 OS=Homo sapiens OX=9606 GN=BRCC3;sp|P46736|BRCC3_HUMAN Lys-63-specific de
RPL27A	60S ribosomal protein L27a	-0.0931957	0.173003		P46776	sp|P46776|RL27A_HUMAN 60S ribosomal protein L27a OS=Homo sapiens OX=9606 GN=RPL27A PE=1 SV=2
RPL5	60S ribosomal protein L5	-0.602927	3.09272	+	P46777	sp|P46777|RL5_HUMAN 60S ribosomal protein L5 OS=Homo sapiens OX=9606 GN=RPL5 PE=1 SV=3
RPL21	60S ribosomal protein L21	-0.788514	1.46993	+	P46778	sp|P46778|RL21_HUMAN 60S ribosomal protein L21 OS=Homo sapiens OX=9606 GN=RPL21 PE=1 SV=2
RPL28	60S ribosomal protein L28	0.579655	1.32388	+	P46779;P46779-2;P46779-3;P46779-4;P46779-5	sp|P46779|RL28_HUMAN 60S ribosomal protein L28 OS=Homo sapiens OX=9606 GN=RPL28 PE=1 SV=3;sp|P46779-2|RL28_HUMAN Isoform 2 of 60S ribosomal protein L28 OS=Homo sapiens OX=9606 GN=RPL28;sp|P46779-3|RL28_HUMAN Isoform 3 of 60S ribosomal protein L28 OS=Homo s
RPS9	40S ribosomal protein S9	0.289969	0.851997		P46781	sp|P46781|RS9_HUMAN 40S ribosomal protein S9 OS=Homo sapiens OX=9606 GN=RPS9 PE=1 SV=3
RPS5	40S ribosomal protein S5;40S ribosomal protein S5, N-terminally processed	-0.49868	1.32771		P46782	sp|P46782|RS5_HUMAN 40S ribosomal protein S5 OS=Homo sapiens OX=9606 GN=RPS5 PE=1 SV=4
RPS10	40S ribosomal protein S10	-0.42909	1.4386		P46783	sp|P46783|RS10_HUMAN 40S ribosomal protein S10 OS=Homo sapiens OX=9606 GN=RPS10 PE=1 SV=1
MAP1B	Microtubule-associated protein 1B;MAP1B heavy chain;MAP1 light chain LC1	0.476957	4.5337		P46821	sp|P46821|MAP1B_HUMAN Microtubule-associated protein 1B OS=Homo sapiens OX=9606 GN=MAP1B PE=1 SV=2
GNPDA1	Glucosamine-6-phosphate isomerase 1	1.26839	0.84671		P46926;P46926-2	sp|P46926|GNPI1_HUMAN Glucosamine-6-phosphate isomerase 1 OS=Homo sapiens OX=9606 GN=GNPDA1 PE=1 SV=1;sp|P46926-2|GNPI1_HUMAN Isoform 2 of Glucosamine-6-phosphate isomerase 1 OS=Homo sapiens OX=9606 GN=GNPDA1
NEDD4	E3 ubiquitin-protein ligase NEDD4	-1.1908	1.4415	+	P46934-4;P46934-2;P46934;P46934-3	sp|P46934-4|NEDD4_HUMAN Isoform 4 of E3 ubiquitin-protein ligase NEDD4 OS=Homo sapiens OX=9606 GN=NEDD4;sp|P46934-2|NEDD4_HUMAN Isoform 2 of E3 ubiquitin-protein ligase NEDD4 OS=Homo sapiens OX=9606 GN=NEDD4;sp|P46934|NEDD4_HUMAN E3 ubiquitin-protein ligas
YAP1	Transcriptional coactivator YAP1	0.310212	0.279737		P46937-5;P46937-3;P46937-6;P46937-7;P46937-2;P46937-8;P46937;P46937-9;P46937-4	sp|P46937-5|YAP1_HUMAN Isoform 5 of Transcriptional coactivator YAP1 OS=Homo sapiens OX=9606 GN=YAP1;sp|P46937-3|YAP1_HUMAN Isoform 3 of Transcriptional coactivator YAP1 OS=Homo sapiens OX=9606 GN=YAP1;sp|P46937-6|YAP1_HUMAN Isoform 6 of Transcriptional co
UTRN	Utrophin	0.139877	0.0846056		P46939;P46939-2;P46939-4	sp|P46939|UTRO_HUMAN Utrophin OS=Homo sapiens OX=9606 GN=UTRN PE=1 SV=2;sp|P46939-2|UTRO_HUMAN Isoform 2 of Utrophin OS=Homo sapiens OX=9606 GN=UTRN;sp|P46939-4|UTRO_HUMAN Isoform Up140 of Utrophin OS=Homo sapiens OX=9606 GN=UTRN
IQGAP1	Ras GTPase-activating-like protein IQGAP1	9.34414e-05	0.000305932		P46940	sp|P46940|IQGA1_HUMAN Ras GTPase-activating-like protein IQGAP1 OS=Homo sapiens OX=9606 GN=IQGAP1 PE=1 SV=1
GYG1	Glycogenin-1	-0.273323	0.51994		P46976;P46976-2;P46976-3	sp|P46976|GLYG_HUMAN Glycogenin-1 OS=Homo sapiens OX=9606 GN=GYG1 PE=1 SV=4;sp|P46976-2|GLYG_HUMAN Isoform GN-1 of Glycogenin-1 OS=Homo sapiens OX=9606 GN=GYG1;sp|P46976-3|GLYG_HUMAN Isoform GN-1S of Glycogenin-1 OS=Homo sapiens OX=9606 GN=GYG1
STT3A	Dolichyl-diphosphooligosaccharide--protein glycosyltransferase subunit STT3A	0.90796	1.39267	+	P46977;P46977-2	sp|P46977|STT3A_HUMAN Dolichyl-diphosphooligosaccharide--protein glycosyltransferase subunit STT3A OS=Homo sapiens OX=9606 GN=STT3A PE=1 SV=2;sp|P46977-2|STT3A_HUMAN Isoform 2 of Dolichyl-diphosphooligosaccharide--protein glycosyltransferase subunit STT3A
PLA2G4A	Cytosolic phospholipase A2;Phospholipase A2;Lysophospholipase	0.291418	0.168013		P47712	sp|P47712|PA24A_HUMAN Cytosolic phospholipase A2 OS=Homo sapiens OX=9606 GN=PLA2G4A PE=1 SV=2
RAP1GAP	Rap1 GTPase-activating protein 1	0.633569	0.434391		P47736;P47736-2;P47736-4;P47736-3	sp|P47736|RPGP1_HUMAN Rap1 GTPase-activating protein 1 OS=Homo sapiens OX=9606 GN=RAP1GAP PE=1 SV=2;sp|P47736-2|RPGP1_HUMAN Isoform 2 of Rap1 GTPase-activating protein 1 OS=Homo sapiens OX=9606 GN=RAP1GAP;sp|P47736-4|RPGP1_HUMAN Isoform 4 of Rap1 GTPase-ac
CAPZA2	F-actin-capping protein subunit alpha-2	-0.179216	0.392922		P47755;P47755-2	sp|P47755|CAZA2_HUMAN F-actin-capping protein subunit alpha-2 OS=Homo sapiens OX=9606 GN=CAPZA2 PE=1 SV=3;sp|P47755-2|CAZA2_HUMAN Isoform 2 of F-actin-capping protein subunit alpha-2 OS=Homo sapiens OX=9606 GN=CAPZA2
CAPZB	F-actin-capping protein subunit beta	-0.350611	1.60045		P47756-2;P47756	sp|P47756-2|CAPZB_HUMAN Isoform 2 of F-actin-capping protein subunit beta OS=Homo sapiens OX=9606 GN=CAPZB;sp|P47756|CAPZB_HUMAN F-actin-capping protein subunit beta OS=Homo sapiens OX=9606 GN=CAPZB PE=1 SV=4
EIF1AX;EIF1AY	Eukaryotic translation initiation factor 1A, X-chromosomal;Eukaryotic translation initiation factor 1A, Y-chromosomal	-0.0946353	0.0815777		P47813;O14602	sp|P47813|IF1AX_HUMAN Eukaryotic translation initiation factor 1A, X-chromosomal OS=Homo sapiens OX=9606 GN=EIF1AX PE=1 SV=2;sp|O14602|IF1AY_HUMAN Eukaryotic translation initiation factor 1A, Y-chromosomal OS=Homo sapiens OX=9606 GN=EIF1AY PE=1 SV=4
ALDH1A3	Aldehyde dehydrogenase family 1 member A3	0.445824	0.275819		P47895	sp|P47895|AL1A3_HUMAN Aldehyde dehydrogenase family 1 member A3 OS=Homo sapiens OX=9606 GN=ALDH1A3 PE=1 SV=2
QARS	Glutamine--tRNA ligase	-0.101644	0.204621		P47897;P47897-2	sp|P47897|SYQ_HUMAN Glutamine--tRNA ligase OS=Homo sapiens OX=9606 GN=QARS1 PE=1 SV=1;sp|P47897-2|SYQ_HUMAN Isoform 2 of Glutamine--tRNA ligase OS=Homo sapiens OX=9606 GN=QARS1
RPL29	60S ribosomal protein L29	-0.202885	0.528861		P47914	sp|P47914|RL29_HUMAN 60S ribosomal protein L29 OS=Homo sapiens OX=9606 GN=RPL29 PE=1 SV=2
ZFP36L2;ZFP36L1	Zinc finger protein 36, C3H1 type-like 2;Zinc finger protein 36, C3H1 type-like 1	-0.305732	0.455203		P47974;Q07352	sp|P47974|TISD_HUMAN mRNA decay activator protein ZFP36L2 OS=Homo sapiens OX=9606 GN=ZFP36L2 PE=1 SV=3;sp|Q07352|TISB_HUMAN mRNA decay activator protein ZFP36L1 OS=Homo sapiens OX=9606 GN=ZFP36L1 PE=1 SV=1
UQCRFS1;UQCRFS1P1	Cytochrome b-c1 complex subunit Rieske, mitochondrial;Cytochrome b-c1 complex subunit 11;Putative cytochrome b-c1 complex subunit Rieske-like protein 1	0.0268467	0.0540539		P47985;P0C7P4	sp|P47985|UCRI_HUMAN Cytochrome b-c1 complex subunit Rieske, mitochondrial OS=Homo sapiens OX=9606 GN=UQCRFS1 PE=1 SV=2;sp|P0C7P4|UCRIL_HUMAN Putative cytochrome b-c1 complex subunit Rieske-like protein 1 OS=Homo sapiens OX=9606 GN=UQCRFS1P1 PE=5 SV=1
ATP5O	ATP synthase subunit O, mitochondrial	0.9682	1.50036	+	P48047	sp|P48047|ATPO_HUMAN ATP synthase subunit O, mitochondrial OS=Homo sapiens OX=9606 GN=ATP5PO PE=1 SV=1
LIMS1	LIM and senescent cell antigen-like-containing domain protein 1	-0.333289	0.847163		P48059;P48059-4;P48059-2;P48059-5;P48059-3	sp|P48059|LIMS1_HUMAN LIM and senescent cell antigen-like-containing domain protein 1 OS=Homo sapiens OX=9606 GN=LIMS1 PE=1 SV=4;sp|P48059-4|LIMS1_HUMAN Isoform 4 of LIM and senescent cell antigen-like-containing domain protein 1 OS=Homo sapiens OX=9606 GN
PREP	Prolyl endopeptidase	-0.588813	0.902969		P48147	sp|P48147|PPCE_HUMAN Prolyl endopeptidase OS=Homo sapiens OX=9606 GN=PREP PE=1 SV=2
ME1	NADP-dependent malic enzyme	0.347699	0.938608		P48163;P48163-2	sp|P48163|MAOX_HUMAN NADP-dependent malic enzyme OS=Homo sapiens OX=9606 GN=ME1 PE=1 SV=1;sp|P48163-2|MAOX_HUMAN Isoform 2 of NADP-dependent malic enzyme OS=Homo sapiens OX=9606 GN=ME1
IREB2	Iron-responsive element-binding protein 2	0.189488	0.547067		P48200	sp|P48200|IREB2_HUMAN Iron-responsive element-binding protein 2 OS=Homo sapiens OX=9606 GN=IREB2 PE=1 SV=4
TFPI2	Tissue factor pathway inhibitor 2	-1.49096	2.39822	+	P48307-2;P48307	sp|P48307-2|TFPI2_HUMAN Isoform 2 of Tissue factor pathway inhibitor 2 OS=Homo sapiens OX=9606 GN=TFPI2;sp|P48307|TFPI2_HUMAN Tissue factor pathway inhibitor 2 OS=Homo sapiens OX=9606 GN=TFPI2 PE=1 SV=1
ARCN1	Coatomer subunit delta	0.561403	1.80925	+	P48444;P48444-2	sp|P48444|COPD_HUMAN Coatomer subunit delta OS=Homo sapiens OX=9606 GN=ARCN1 PE=1 SV=1;sp|P48444-2|COPD_HUMAN Isoform 2 of Coatomer subunit delta OS=Homo sapiens OX=9606 GN=ARCN1
LSS	Lanosterol synthase	-1.0302	1.16278		P48449-2;P48449-3;P48449	sp|P48449-2|LSS_HUMAN Isoform 2 of Lanosterol synthase OS=Homo sapiens OX=9606 GN=LSS;sp|P48449-3|LSS_HUMAN Isoform 3 of Lanosterol synthase OS=Homo sapiens OX=9606 GN=LSS;sp|P48449|LSS_HUMAN Lanosterol synthase OS=Homo sapiens OX=9606 GN=LSS PE=1 SV=1
GCLC	Glutamate--cysteine ligase catalytic subunit	0.475593	2.39022		P48506	sp|P48506|GSH1_HUMAN Glutamate--cysteine ligase catalytic subunit OS=Homo sapiens OX=9606 GN=GCLC PE=1 SV=2
GCLM	Glutamate--cysteine ligase regulatory subunit	0.132185	0.256133		P48507;P48507-2	sp|P48507|GSH0_HUMAN Glutamate--cysteine ligase regulatory subunit OS=Homo sapiens OX=9606 GN=GCLM PE=1 SV=1;sp|P48507-2|GSH0_HUMAN Isoform 2 of Glutamate--cysteine ligase regulatory subunit OS=Homo sapiens OX=9606 GN=GCLM
CD151	CD151 antigen	1.05218	0.399778		P48509	sp|P48509|CD151_HUMAN CD151 antigen OS=Homo sapiens OX=9606 GN=CD151 PE=1 SV=3
PSMD8	26S proteasome non-ATPase regulatory subunit 8	-0.730923	0.799014		P48556	sp|P48556|PSMD8_HUMAN 26S proteasome non-ATPase regulatory subunit 8 OS=Homo sapiens OX=9606 GN=PSMD8 PE=1 SV=2
PRRC2A	Protein PRRC2A	0.381685	1.05886		P48634;P48634-2;P48634-3;P48634-4	sp|P48634|PRC2A_HUMAN Protein PRRC2A OS=Homo sapiens OX=9606 GN=PRRC2A PE=1 SV=3;sp|P48634-2|PRC2A_HUMAN Isoform 2 of Protein PRRC2A OS=Homo sapiens OX=9606 GN=PRRC2A;sp|P48634-3|PRC2A_HUMAN Isoform 3 of Protein PRRC2A OS=Homo sapiens OX=9606 GN=PRRC2A;sp|
GSS	Glutathione synthetase	0.686988	2.51592	+	P48637;P48637-2	sp|P48637|GSHB_HUMAN Glutathione synthetase OS=Homo sapiens OX=9606 GN=GSS PE=1 SV=1;sp|P48637-2|GSHB_HUMAN Isoform 2 of Glutathione synthetase OS=Homo sapiens OX=9606 GN=GSS
CCT5	T-complex protein 1 subunit epsilon	0.163537	0.525132		P48643;P48643-2	sp|P48643|TCPE_HUMAN T-complex protein 1 subunit epsilon OS=Homo sapiens OX=9606 GN=CCT5 PE=1 SV=1;sp|P48643-2|TCPE_HUMAN Isoform 2 of T-complex protein 1 subunit epsilon OS=Homo sapiens OX=9606 GN=CCT5
HSPA13	Heat shock 70 kDa protein 13	-0.143684	0.0984331		P48723	sp|P48723|HSP13_HUMAN Heat shock 70 kDa protein 13 OS=Homo sapiens OX=9606 GN=HSPA13 PE=1 SV=1
CSNK1A1	Casein kinase I isoform alpha	0.267314	0.136187		P48729;P48729-2;P48729-3	sp|P48729|KC1A_HUMAN Casein kinase I isoform alpha OS=Homo sapiens OX=9606 GN=CSNK1A1 PE=1 SV=2;sp|P48729-2|KC1A_HUMAN Isoform 2 of Casein kinase I isoform alpha OS=Homo sapiens OX=9606 GN=CSNK1A1;sp|P48729-3|KC1A_HUMAN Isoform 3 of Casein kinase I isoform
CSNK1D;CSNK1E	Casein kinase I isoform delta;Casein kinase I isoform epsilon	0.0122192	0.0084008		P48730-2;P48730;P49674	sp|P48730-2|KC1D_HUMAN Isoform 2 of Casein kinase I isoform delta OS=Homo sapiens OX=9606 GN=CSNK1D;sp|P48730|KC1D_HUMAN Casein kinase I isoform delta OS=Homo sapiens OX=9606 GN=CSNK1D PE=1 SV=2;sp|P49674|KC1E_HUMAN Casein kinase I isoform epsilon OS=Homo
IDH2	Isocitrate dehydrogenase [NADP], mitochondrial	0.863764	1.79144	+	P48735;P48735-2	sp|P48735|IDHP_HUMAN Isocitrate dehydrogenase [NADP], mitochondrial OS=Homo sapiens OX=9606 GN=IDH2 PE=1 SV=2;sp|P48735-2|IDHP_HUMAN Isoform 2 of Isocitrate dehydrogenase [NADP], mitochondrial OS=Homo sapiens OX=9606 GN=IDH2
PITPNB	Phosphatidylinositol transfer protein beta isoform	-0.78601	4.44504	+	P48739;P48739-2;P48739-3	sp|P48739|PIPNB_HUMAN Phosphatidylinositol transfer protein beta isoform OS=Homo sapiens OX=9606 GN=PITPNB PE=1 SV=2;sp|P48739-2|PIPNB_HUMAN Isoform 2 of Phosphatidylinositol transfer protein beta isoform OS=Homo sapiens OX=9606 GN=PITPNB;sp|P48739-3|PIPNB
CD97	CD97 antigen;CD97 antigen subunit alpha;CD97 antigen subunit beta	1.11792	0.843555		P48960-2;P48960-3;P48960	sp|P48960-2|AGRE5_HUMAN Isoform 2 of Adhesion G protein-coupled receptor E5 OS=Homo sapiens OX=9606 GN=ADGRE5;sp|P48960-3|AGRE5_HUMAN Isoform 3 of Adhesion G protein-coupled receptor E5 OS=Homo sapiens OX=9606 GN=ADGRE5;sp|P48960|AGRE5_HUMAN Adhesion G pro
POLD2	DNA polymerase delta subunit 2	-0.474171	0.968091		P49005	sp|P49005|DPOD2_HUMAN DNA polymerase delta subunit 2 OS=Homo sapiens OX=9606 GN=POLD2 PE=1 SV=1
MARCKSL1	MARCKS-related protein	-0.0644763	0.101813		P49006	sp|P49006|MRP_HUMAN MARCKS-related protein OS=Homo sapiens OX=9606 GN=MARCKSL1 PE=1 SV=2
PXN	Paxillin	0.474274	0.304764		P49023-2;P49023;P49023-3;P49023-4	sp|P49023-2|PAXI_HUMAN Isoform Alpha of Paxillin OS=Homo sapiens OX=9606 GN=PXN;sp|P49023|PAXI_HUMAN Paxillin OS=Homo sapiens OX=9606 GN=PXN PE=1 SV=3;sp|P49023-3|PAXI_HUMAN Isoform Gamma of Paxillin OS=Homo sapiens OX=9606 GN=PXN;sp|P49023-4|PAXI_HUMAN Is
MAPKAPK2	MAP kinase-activated protein kinase 2	-1.70538	4.89064	+	P49137-2;P49137	sp|P49137-2|MAPK2_HUMAN Isoform 2 of MAP kinase-activated protein kinase 2 OS=Homo sapiens OX=9606 GN=MAPKAPK2;sp|P49137|MAPK2_HUMAN MAP kinase-activated protein kinase 2 OS=Homo sapiens OX=9606 GN=MAPKAPK2 PE=1 SV=1
ALDH9A1	4-trimethylaminobutyraldehyde dehydrogenase	0.484388	0.627542		P49189;P49189-3;P49189-2	sp|P49189|AL9A1_HUMAN 4-trimethylaminobutyraldehyde dehydrogenase OS=Homo sapiens OX=9606 GN=ALDH9A1 PE=1 SV=3;sp|P49189-3|AL9A1_HUMAN Isoform 3 of 4-trimethylaminobutyraldehyde dehydrogenase OS=Homo sapiens OX=9606 GN=ALDH9A1;sp|P49189-2|AL9A1_HUMAN Isofo
RPL34	60S ribosomal protein L34	-0.341475	1.64275		P49207	sp|P49207|RL34_HUMAN 60S ribosomal protein L34 OS=Homo sapiens OX=9606 GN=RPL34 PE=1 SV=3
RPIA	Ribose-5-phosphate isomerase	0.0582369	0.0177297		P49247	sp|P49247|RPIA_HUMAN Ribose-5-phosphate isomerase OS=Homo sapiens OX=9606 GN=RPIA PE=1 SV=3
LMAN1	Protein ERGIC-53	0.756264	0.962286		P49257	sp|P49257|LMAN1_HUMAN Protein ERGIC-53 OS=Homo sapiens OX=9606 GN=LMAN1 PE=1 SV=2
NASP	Nuclear autoantigenic sperm protein	-0.433027	2.94543		P49321;P49321-3;P49321-4;P49321-2	sp|P49321|NASP_HUMAN Nuclear autoantigenic sperm protein OS=Homo sapiens OX=9606 GN=NASP PE=1 SV=2;sp|P49321-3|NASP_HUMAN Isoform 3 of Nuclear autoantigenic sperm protein OS=Homo sapiens OX=9606 GN=NASP;sp|P49321-4|NASP_HUMAN Isoform 4 of Nuclear autoantig
FASN	Fatty acid synthase;[Acyl-carrier-protein] S-acetyltransferase;[Acyl-carrier-protein] S-malonyltransferase;3-oxoacyl-[acyl-carrier-protein] synthase;3-oxoacyl-[acyl-carrier-protein] reductase;3-hydroxyacyl-[acyl-carrier-protein] dehydratase;Enoyl-[acyl-carrier-protein] reductase;Oleoyl-[acyl-carrier-protein] hydrolase	-0.653782	4.07053	+	P49327	sp|P49327|FAS_HUMAN Fatty acid synthase OS=Homo sapiens OX=9606 GN=FASN PE=1 SV=3
FNTA	Protein farnesyltransferase/geranylgeranyltransferase type-1 subunit alpha	0.260412	0.222821		P49354;P49354-2	sp|P49354|FNTA_HUMAN Protein farnesyltransferase/geranylgeranyltransferase type-1 subunit alpha OS=Homo sapiens OX=9606 GN=FNTA PE=1 SV=1;sp|P49354-2|FNTA_HUMAN Isoform 2 of Protein farnesyltransferase/geranylgeranyltransferase type-1 subunit alpha OS=Homo
FNTB	Protein farnesyltransferase subunit beta	-0.886856	1.63868	+	P49356;P49356-2	sp|P49356|FNTB_HUMAN Protein farnesyltransferase subunit beta OS=Homo sapiens OX=9606 GN=FNTB PE=1 SV=1;sp|P49356-2|FNTB_HUMAN Isoform 2 of Protein farnesyltransferase subunit beta OS=Homo sapiens OX=9606 GN=FNTB
DHPS	Deoxyhypusine synthase	-0.791084	1.00505		P49366;P49366-3;P49366-2	sp|P49366|DHYS_HUMAN Deoxyhypusine synthase OS=Homo sapiens OX=9606 GN=DHPS PE=1 SV=1;sp|P49366-3|DHYS_HUMAN Isoform 3 of Deoxyhypusine synthase OS=Homo sapiens OX=9606 GN=DHPS;sp|P49366-2|DHYS_HUMAN Isoform Short of Deoxyhypusine synthase OS=Homo sapiens
CCT3	T-complex protein 1 subunit gamma	-0.528192	2.98286	+	P49368;P49368-2	sp|P49368|TCPG_HUMAN T-complex protein 1 subunit gamma OS=Homo sapiens OX=9606 GN=CCT3 PE=1 SV=4;sp|P49368-2|TCPG_HUMAN Isoform 2 of T-complex protein 1 subunit gamma OS=Homo sapiens OX=9606 GN=CCT3
MRPL19	39S ribosomal protein L19, mitochondrial	0.269605	0.484271		P49406	sp|P49406|RM19_HUMAN 39S ribosomal protein L19, mitochondrial OS=Homo sapiens OX=9606 GN=MRPL19 PE=1 SV=2
ARRB1	Beta-arrestin-1	-0.92862	1.14964		P49407-2;P49407	sp|P49407-2|ARRB1_HUMAN Isoform 1B of Beta-arrestin-1 OS=Homo sapiens OX=9606 GN=ARRB1;sp|P49407|ARRB1_HUMAN Beta-arrestin-1 OS=Homo sapiens OX=9606 GN=ARRB1 PE=1 SV=2
TUFM	Elongation factor Tu, mitochondrial	0.378954	1.25914		P49411	sp|P49411|EFTU_HUMAN Elongation factor Tu, mitochondrial OS=Homo sapiens OX=9606 GN=TUFM PE=1 SV=2
ALDH7A1	Alpha-aminoadipic semialdehyde dehydrogenase	0.575333	1.62813	+	P49419;P49419-2;P49419-4	sp|P49419|AL7A1_HUMAN Alpha-aminoadipic semialdehyde dehydrogenase OS=Homo sapiens OX=9606 GN=ALDH7A1 PE=1 SV=5;sp|P49419-2|AL7A1_HUMAN Isoform 2 of Alpha-aminoadipic semialdehyde dehydrogenase OS=Homo sapiens OX=9606 GN=ALDH7A1;sp|P49419-4|AL7A1_HUMAN Iso
CENPF	Centromere protein F	0.503588	0.478091		P49454	sp|P49454|CENPF_HUMAN Centromere protein F OS=Homo sapiens OX=9606 GN=CENPF PE=1 SV=3
SRP9	Signal recognition particle 9 kDa protein	0.561715	0.886453		P49458;P49458-2	sp|P49458|SRP09_HUMAN Signal recognition particle 9 kDa protein OS=Homo sapiens OX=9606 GN=SRP9 PE=1 SV=2;sp|P49458-2|SRP09_HUMAN Isoform 2 of Signal recognition particle 9 kDa protein OS=Homo sapiens OX=9606 GN=SRP9
UBE2A	Ubiquitin-conjugating enzyme E2 A	2.36768	3.41491	+	P49459;P49459-3	sp|P49459|UBE2A_HUMAN Ubiquitin-conjugating enzyme E2 A OS=Homo sapiens OX=9606 GN=UBE2A PE=1 SV=2;sp|P49459-3|UBE2A_HUMAN Isoform 3 of Ubiquitin-conjugating enzyme E2 A OS=Homo sapiens OX=9606 GN=UBE2A
PCYT1A;PCYT1B	Choline-phosphate cytidylyltransferase A;Choline-phosphate cytidylyltransferase B	0.811282	2.78859	+	P49585;Q9Y5K3-2;Q9Y5K3-4;Q9Y5K3-3;Q9Y5K3	sp|P49585|PCY1A_HUMAN Choline-phosphate cytidylyltransferase A OS=Homo sapiens OX=9606 GN=PCYT1A PE=1 SV=2;sp|Q9Y5K3-2|PCY1B_HUMAN Isoform 1 of Choline-phosphate cytidylyltransferase B OS=Homo sapiens OX=9606 GN=PCYT1B;sp|Q9Y5K3-4|PCY1B_HUMAN Isoform 4 of
AARS	Alanine--tRNA ligase, cytoplasmic	0.412887	1.2299		P49588;P49588-2	sp|P49588|SYAC_HUMAN Alanine--tRNA ligase, cytoplasmic OS=Homo sapiens OX=9606 GN=AARS1 PE=1 SV=2;sp|P49588-2|SYAC_HUMAN Isoform 2 of Alanine--tRNA ligase, cytoplasmic OS=Homo sapiens OX=9606 GN=AARS1
CARS	Cysteine--tRNA ligase, cytoplasmic	0.814996	3.01994	+	P49589-3;P49589;P49589-2	sp|P49589-3|SYCC_HUMAN Isoform 3 of Cysteine--tRNA ligase, cytoplasmic OS=Homo sapiens OX=9606 GN=CARS1;sp|P49589|SYCC_HUMAN Cysteine--tRNA ligase, cytoplasmic OS=Homo sapiens OX=9606 GN=CARS1 PE=1 SV=3;sp|P49589-2|SYCC_HUMAN Isoform 2 of Cysteine--tRNA li
HARS2	Probable histidine--tRNA ligase, mitochondrial	-0.62833	0.594359		P49590-2;P49590	sp|P49590-2|SYHM_HUMAN Isoform 2 of Histidine--tRNA ligase, mitochondrial OS=Homo sapiens OX=9606 GN=HARS2;sp|P49590|SYHM_HUMAN Histidine--tRNA ligase, mitochondrial OS=Homo sapiens OX=9606 GN=HARS2 PE=1 SV=1
SARS	Serine--tRNA ligase, cytoplasmic	0.470634	0.324693		P49591	sp|P49591|SYSC_HUMAN Serine--tRNA ligase, cytoplasmic OS=Homo sapiens OX=9606 GN=SARS1 PE=1 SV=3
PPM1F	Protein phosphatase 1F	0.636475	1.01571		P49593-2;P49593	sp|P49593-2|PPM1F_HUMAN Isoform 2 of Protein phosphatase 1F OS=Homo sapiens OX=9606 GN=PPM1F;sp|P49593|PPM1F_HUMAN Protein phosphatase 1F OS=Homo sapiens OX=9606 GN=PPM1F PE=1 SV=3
PRIM1	DNA primase small subunit	-0.766436	0.210274		P49642	sp|P49642|PRI1_HUMAN DNA primase small subunit OS=Homo sapiens OX=9606 GN=PRIM1 PE=1 SV=1
PRIM2	DNA primase large subunit	1.67097	1.80663	+	P49643	sp|P49643|PRI2_HUMAN DNA primase large subunit OS=Homo sapiens OX=9606 GN=PRIM2 PE=1 SV=2
CTCF	Transcriptional repressor CTCF	0.259749	0.193859		P49711;P49711-2	sp|P49711|CTCF_HUMAN Transcriptional repressor CTCF OS=Homo sapiens OX=9606 GN=CTCF PE=1 SV=1;sp|P49711-2|CTCF_HUMAN Isoform 2 of Transcriptional repressor CTCF OS=Homo sapiens OX=9606 GN=CTCF
PSMB3	Proteasome subunit beta type-3	0.674634	0.878344		P49720	sp|P49720|PSB3_HUMAN Proteasome subunit beta type-3 OS=Homo sapiens OX=9606 GN=PSMB3 PE=1 SV=2
PSMB2	Proteasome subunit beta type-2	0.310389	2.24271		P49721	sp|P49721|PSB2_HUMAN Proteasome subunit beta type-2 OS=Homo sapiens OX=9606 GN=PSMB2 PE=1 SV=1
MCM2	DNA replication licensing factor MCM2	-0.0456808	0.236481		P49736	sp|P49736|MCM2_HUMAN DNA replication licensing factor MCM2 OS=Homo sapiens OX=9606 GN=MCM2 PE=1 SV=4
ACADVL	Very long-chain specific acyl-CoA dehydrogenase, mitochondrial	0.10469	0.255412		P49748-3;P49748;P49748-2	sp|P49748-3|ACADV_HUMAN Isoform 3 of Very long-chain specific acyl-CoA dehydrogenase, mitochondrial OS=Homo sapiens OX=9606 GN=ACADVL;sp|P49748|ACADV_HUMAN Very long-chain specific acyl-CoA dehydrogenase, mitochondrial OS=Homo sapiens OX=9606 GN=ACADVL PE=
YLPM1	YLP motif-containing protein 1	-0.467665	0.89755		P49750;P49750-1;P49750-3	sp|P49750|YLPM1_HUMAN YLP motif-containing protein 1 OS=Homo sapiens OX=9606 GN=YLPM1 PE=1 SV=4;sp|P49750-1|YLPM1_HUMAN Isoform 1 of YLP motif-containing protein 1 OS=Homo sapiens OX=9606 GN=YLPM1;sp|P49750-3|YLPM1_HUMAN Isoform 3 of YLP motif-containing p
TMED10	Transmembrane emp24 domain-containing protein 10	0.214305	0.303748		P49755	sp|P49755|TMEDA_HUMAN Transmembrane emp24 domain-containing protein 10 OS=Homo sapiens OX=9606 GN=TMED10 PE=1 SV=2
RBM25	RNA-binding protein 25	0.576232	0.210404		P49756	sp|P49756|RBM25_HUMAN RNA-binding protein 25 OS=Homo sapiens OX=9606 GN=RBM25 PE=1 SV=3
NUMB	Protein numb homolog	0.404662	0.468716		P49757-3;P49757;P49757-4;P49757-2;P49757-8;P49757-7;P49757-6;P49757-5	sp|P49757-3|NUMB_HUMAN Isoform 3 of Protein numb homolog OS=Homo sapiens OX=9606 GN=NUMB;sp|P49757|NUMB_HUMAN Protein numb homolog OS=Homo sapiens OX=9606 GN=NUMB PE=1 SV=2;sp|P49757-4|NUMB_HUMAN Isoform 4 of Protein numb homolog OS=Homo sapiens OX=9606 GN
EIF2B2	Translation initiation factor eIF-2B subunit beta	-0.942598	2.5091	+	P49770	sp|P49770|EI2BB_HUMAN Translation initiation factor eIF-2B subunit beta OS=Homo sapiens OX=9606 GN=EIF2B2 PE=1 SV=3
HINT1	Histidine triad nucleotide-binding protein 1	0.0206849	0.037247		P49773	sp|P49773|HINT1_HUMAN Histidine triad nucleotide-binding protein 1 OS=Homo sapiens OX=9606 GN=HINT1 PE=1 SV=2
NUP153	Nuclear pore complex protein Nup153	-0.0357463	0.0546733		P49790-3;P49790;P49790-2	sp|P49790-3|NU153_HUMAN Isoform 3 of Nuclear pore complex protein Nup153 OS=Homo sapiens OX=9606 GN=NUP153;sp|P49790|NU153_HUMAN Nuclear pore complex protein Nup153 OS=Homo sapiens OX=9606 GN=NUP153 PE=1 SV=2;sp|P49790-2|NU153_HUMAN Isoform 2 of Nuclear po
RANBP2	E3 SUMO-protein ligase RanBP2	-0.268326	3.08846		P49792	sp|P49792|RBP2_HUMAN E3 SUMO-protein ligase RanBP2 OS=Homo sapiens OX=9606 GN=RANBP2 PE=1 SV=2
NDUFV1	NADH dehydrogenase [ubiquinone] flavoprotein 1, mitochondrial	0.16468	0.373473		P49821-2;P49821	sp|P49821-2|NDUV1_HUMAN Isoform 2 of NADH dehydrogenase [ubiquinone] flavoprotein 1, mitochondrial OS=Homo sapiens OX=9606 GN=NDUFV1;sp|P49821|NDUV1_HUMAN NADH dehydrogenase [ubiquinone] flavoprotein 1, mitochondrial OS=Homo sapiens OX=9606 GN=NDUFV1 PE=1
GSK3A	Glycogen synthase kinase-3 alpha	-0.912255	3.9432	+	P49840	sp|P49840|GSK3A_HUMAN Glycogen synthase kinase-3 alpha OS=Homo sapiens OX=9606 GN=GSK3A PE=1 SV=2
GSK3B	Glycogen synthase kinase-3 beta	0.813752	0.845294		P49841;P49841-2	sp|P49841|GSK3B_HUMAN Glycogen synthase kinase-3 beta OS=Homo sapiens OX=9606 GN=GSK3B PE=1 SV=2;sp|P49841-2|GSK3B_HUMAN Isoform 2 of Glycogen synthase kinase-3 beta OS=Homo sapiens OX=9606 GN=GSK3B
TAF6	Transcription initiation factor TFIID subunit 6	0.661802	0.310539		P49848-4;P49848-2;P49848;P49848-3	sp|P49848-4|TAF6_HUMAN Isoform 4 of Transcription initiation factor TFIID subunit 6 OS=Homo sapiens OX=9606 GN=TAF6;sp|P49848-2|TAF6_HUMAN Isoform 2 of Transcription initiation factor TFIID subunit 6 OS=Homo sapiens OX=9606 GN=TAF6;sp|P49848|TAF6_HUMAN Tra
NT5C2	Cytosolic purine 5-nucleotidase	0.268044	0.786117		P49902;P49902-2	sp|P49902|5NTC_HUMAN Cytosolic purine 5-nucleotidase OS=Homo sapiens OX=9606 GN=NT5C2 PE=1 SV=1;sp|P49902-2|5NTC_HUMAN Isoform 2 of Cytosolic purine 5-nucleotidase OS=Homo sapiens OX=9606 GN=NT5C2
SEPHS1	Selenide, water dikinase 1	0.494721	0.967732		P49903-4;P49903;P49903-2;P49903-3	sp|P49903-4|SPS1_HUMAN Isoform 4 of Selenide, water dikinase 1 OS=Homo sapiens OX=9606 GN=SEPHS1;sp|P49903|SPS1_HUMAN Selenide, water dikinase 1 OS=Homo sapiens OX=9606 GN=SEPHS1 PE=1 SV=2;sp|P49903-2|SPS1_HUMAN Isoform 2 of Selenide, water dikinase 1 OS=H
MTHFS	5-formyltetrahydrofolate cyclo-ligase	0.0678532	0.0389193		P49914;P49914-2	sp|P49914|MTHFS_HUMAN 5-formyltetrahydrofolate cyclo-ligase OS=Homo sapiens OX=9606 GN=MTHFS PE=1 SV=2;sp|P49914-2|MTHFS_HUMAN Isoform 2 of 5-formyltetrahydrofolate cyclo-ligase OS=Homo sapiens OX=9606 GN=MTHFS
GMPS	GMP synthase [glutamine-hydrolyzing]	-0.390793	2.41433		P49915;P49915-2	sp|P49915|GUAA_HUMAN GMP synthase [glutamine-hydrolyzing] OS=Homo sapiens OX=9606 GN=GMPS PE=1 SV=1;sp|P49915-2|GUAA_HUMAN Isoform 2 of GMP synthase [glutamine-hydrolyzing] OS=Homo sapiens OX=9606 GN=GMPS
LIG3	DNA ligase 3	0.698665	0.699513		P49916-3;P49916;P49916-4;P49916-2	sp|P49916-3|DNLI3_HUMAN Isoform 3 of DNA ligase 3 OS=Homo sapiens OX=9606 GN=LIG3;sp|P49916|DNLI3_HUMAN DNA ligase 3 OS=Homo sapiens OX=9606 GN=LIG3 PE=1 SV=2;sp|P49916-4|DNLI3_HUMAN Isoform 4 of DNA ligase 3 OS=Homo sapiens OX=9606 GN=LIG3;sp|P49916-2|DNL
MRE11A	Double-strand break repair protein MRE11A	0.0398652	0.102345		P49959-3;P49959;P49959-2	sp|P49959-3|MRE11_HUMAN Isoform 3 of Double-strand break repair protein MRE11 OS=Homo sapiens OX=9606 GN=MRE11;sp|P49959|MRE11_HUMAN Double-strand break repair protein MRE11 OS=Homo sapiens OX=9606 GN=MRE11 PE=1 SV=3;sp|P49959-2|MRE11_HUMAN Isoform 2 of Do
IDH3A	Isocitrate dehydrogenase [NAD] subunit alpha, mitochondrial	0.917408	0.876505		P50213;P50213-2	sp|P50213|IDH3A_HUMAN Isocitrate dehydrogenase [NAD] subunit alpha, mitochondrial OS=Homo sapiens OX=9606 GN=IDH3A PE=1 SV=1;sp|P50213-2|IDH3A_HUMAN Isoform 2 of Isocitrate dehydrogenase [NAD] subunit alpha, mitochondrial OS=Homo sapiens OX=9606 GN=IDH3A
SULT1A1;SULT1A2	Sulfotransferase 1A1;Sulfotransferase 1A2	0.482915	0.139125		P50225;P50225-2;P50226	sp|P50225|ST1A1_HUMAN Sulfotransferase 1A1 OS=Homo sapiens OX=9606 GN=SULT1A1 PE=1 SV=3;sp|P50225-2|ST1A1_HUMAN Isoform 2 of Sulfotransferase 1A1 OS=Homo sapiens OX=9606 GN=SULT1A1;sp|P50226|ST1A2_HUMAN Sulfotransferase 1A2 OS=Homo sapiens OX=9606 GN=SULT1
CRIP1	Cysteine-rich protein 1	2.57054	2.10081	+	P50238	sp|P50238|CRIP1_HUMAN Cysteine-rich protein 1 OS=Homo sapiens OX=9606 GN=CRIP1 PE=1 SV=3
GDI2	Rab GDP dissociation inhibitor beta	-0.0206532	0.106837		P50395;P50395-2	sp|P50395|GDIB_HUMAN Rab GDP dissociation inhibitor beta OS=Homo sapiens OX=9606 GN=GDI2 PE=1 SV=2;sp|P50395-2|GDIB_HUMAN Isoform 2 of Rab GDP dissociation inhibitor beta OS=Homo sapiens OX=9606 GN=GDI2
EMD	Emerin	0.357469	2.3978		P50402	sp|P50402|EMD_HUMAN Emerin OS=Homo sapiens OX=9606 GN=EMD PE=1 SV=1
CPT1A	Carnitine O-palmitoyltransferase 1, liver isoform	-0.15128	0.107985		P50416;P50416-2	sp|P50416|CPT1A_HUMAN Carnitine O-palmitoyltransferase 1, liver isoform OS=Homo sapiens OX=9606 GN=CPT1A PE=1 SV=2;sp|P50416-2|CPT1A_HUMAN Isoform 2 of Carnitine O-palmitoyltransferase 1, liver isoform OS=Homo sapiens OX=9606 GN=CPT1A
SLC26A2	Sulfate transporter	-0.171319	0.120912		P50443	sp|P50443|S26A2_HUMAN Sulfate transporter OS=Homo sapiens OX=9606 GN=SLC26A2 PE=1 SV=2
SERPINB9	Serpin B9	0.224538	0.44586		P50453	sp|P50453|SPB9_HUMAN Serpin B9 OS=Homo sapiens OX=9606 GN=SERPINB9 PE=1 SV=1
SERPINH1	Serpin H1	-0.100265	0.265656		P50454	sp|P50454|SERPH_HUMAN Serpin H1 OS=Homo sapiens OX=9606 GN=SERPINH1 PE=1 SV=2
ST13;ST13P5	Hsc70-interacting protein;Putative protein FAM10A5	0.0629938	0.1327		P50502;Q8NFI4	sp|P50502|F10A1_HUMAN Hsc70-interacting protein OS=Homo sapiens OX=9606 GN=ST13 PE=1 SV=2;sp|Q8NFI4|F10A5_HUMAN Putative protein FAM10A5 OS=Homo sapiens OX=9606 GN=ST13P5 PE=5 SV=1
PEX5	Peroxisomal targeting signal 1 receptor	0.488137	0.484002		P50542-2;P50542-3;P50542;P50542-4	sp|P50542-2|PEX5_HUMAN Isoform 2 of Peroxisomal targeting signal 1 receptor OS=Homo sapiens OX=9606 GN=PEX5;sp|P50542-3|PEX5_HUMAN Isoform 3 of Peroxisomal targeting signal 1 receptor OS=Homo sapiens OX=9606 GN=PEX5;sp|P50542|PEX5_HUMAN Peroxisomal targeti
ERF	ETS domain-containing transcription factor ERF	-0.60892	1.34372	+	P50548-2;P50548	sp|P50548-2|ERF_HUMAN Isoform 2 of ETS domain-containing transcription factor ERF OS=Homo sapiens OX=9606 GN=ERF;sp|P50548|ERF_HUMAN ETS domain-containing transcription factor ERF OS=Homo sapiens OX=9606 GN=ERF PE=1 SV=2
VASP	Vasodilator-stimulated phosphoprotein	-0.543151	1.53022	+	P50552	sp|P50552|VASP_HUMAN Vasodilator-stimulated phosphoprotein OS=Homo sapiens OX=9606 GN=VASP PE=1 SV=3
DNM2	Dynamin-2	-0.676656	1.4072	+	P50570-3;P50570-2;P50570-5;P50570-4;P50570	sp|P50570-3|DYN2_HUMAN Isoform 3 of Dynamin-2 OS=Homo sapiens OX=9606 GN=DNM2;sp|P50570-2|DYN2_HUMAN Isoform 2 of Dynamin-2 OS=Homo sapiens OX=9606 GN=DNM2;sp|P50570-5|DYN2_HUMAN Isoform 5 of Dynamin-2 OS=Homo sapiens OX=9606 GN=DNM2;sp|P50570-4|DYN2_HUMAN
METAP2	Methionine aminopeptidase 2	-0.635484	1.01688		P50579;P50579-3	sp|P50579|MAP2_HUMAN Methionine aminopeptidase 2 OS=Homo sapiens OX=9606 GN=METAP2 PE=1 SV=1;sp|P50579-3|MAP2_HUMAN Isoform 3 of Methionine aminopeptidase 2 OS=Homo sapiens OX=9606 GN=METAP2
NUDT2	Bis(5-nucleosyl)-tetraphosphatase [asymmetrical]	-1.28347	1.56246	+	P50583	sp|P50583|AP4A_HUMAN Bis(5-nucleosyl)-tetraphosphatase [asymmetrical] OS=Homo sapiens OX=9606 GN=NUDT2 PE=1 SV=3
CDK7	Cyclin-dependent kinase 7	1.0321	0.420744		P50613	sp|P50613|CDK7_HUMAN Cyclin-dependent kinase 7 OS=Homo sapiens OX=9606 GN=CDK7 PE=1 SV=1
KNTC1	Kinetochore-associated protein 1	0.698793	0.432311		P50748	sp|P50748|KNTC1_HUMAN Kinetochore-associated protein 1 OS=Homo sapiens OX=9606 GN=KNTC1 PE=1 SV=1
RASSF2	Ras association domain-containing protein 2	-1.02478	0.549623		P50749	sp|P50749|RASF2_HUMAN Ras association domain-containing protein 2 OS=Homo sapiens OX=9606 GN=RASSF2 PE=1 SV=1
CDK9	Cyclin-dependent kinase 9	-1.32618	1.92386	+	P50750;P50750-2	sp|P50750|CDK9_HUMAN Cyclin-dependent kinase 9 OS=Homo sapiens OX=9606 GN=CDK9 PE=1 SV=3;sp|P50750-2|CDK9_HUMAN Isoform 2 of Cyclin-dependent kinase 9 OS=Homo sapiens OX=9606 GN=CDK9
LRBA	Lipopolysaccharide-responsive and beige-like anchor protein	0.226532	0.150717		P50851-2;P50851	sp|P50851-2|LRBA_HUMAN Isoform 2 of Lipopolysaccharide-responsive and beige-like anchor protein OS=Homo sapiens OX=9606 GN=LRBA;sp|P50851|LRBA_HUMAN Lipopolysaccharide-responsive and beige-like anchor protein OS=Homo sapiens OX=9606 GN=LRBA PE=1 SV=4
PPT1	Palmitoyl-protein thioesterase 1	-0.0198086	0.0171717		P50897;P50897-2	sp|P50897|PPT1_HUMAN Palmitoyl-protein thioesterase 1 OS=Homo sapiens OX=9606 GN=PPT1 PE=1 SV=1;sp|P50897-2|PPT1_HUMAN Isoform 2 of Palmitoyl-protein thioesterase 1 OS=Homo sapiens OX=9606 GN=PPT1
RPL14	60S ribosomal protein L14	-0.485401	0.800628		P50914	sp|P50914|RL14_HUMAN 60S ribosomal protein L14 OS=Homo sapiens OX=9606 GN=RPL14 PE=1 SV=4
CCT8	T-complex protein 1 subunit theta	-0.155135	1.85942		P50990;P50990-2;P50990-3	sp|P50990|TCPQ_HUMAN T-complex protein 1 subunit theta OS=Homo sapiens OX=9606 GN=CCT8 PE=1 SV=4;sp|P50990-2|TCPQ_HUMAN Isoform 2 of T-complex protein 1 subunit theta OS=Homo sapiens OX=9606 GN=CCT8;sp|P50990-3|TCPQ_HUMAN Isoform 3 of T-complex protein 1 s
CCT4	T-complex protein 1 subunit delta	0.0228644	0.0519776		P50991;P50991-2	sp|P50991|TCPD_HUMAN T-complex protein 1 subunit delta OS=Homo sapiens OX=9606 GN=CCT4 PE=1 SV=4;sp|P50991-2|TCPD_HUMAN Isoform 2 of T-complex protein 1 subunit delta OS=Homo sapiens OX=9606 GN=CCT4
ANXA11	Annexin A11	0.509893	1.45147	+	P50995-2;P50995	sp|P50995-2|ANX11_HUMAN Isoform 2 of Annexin A11 OS=Homo sapiens OX=9606 GN=ANXA11;sp|P50995|ANX11_HUMAN Annexin A11 OS=Homo sapiens OX=9606 GN=ANXA11 PE=1 SV=1
PAPOLA	Poly(A) polymerase alpha	-2.04736	0.816283		P51003;P51003-2	sp|P51003|PAPOA_HUMAN Poly(A) polymerase alpha OS=Homo sapiens OX=9606 GN=PAPOLA PE=1 SV=4;sp|P51003-2|PAPOA_HUMAN Isoform 2 of Poly(A) polymerase alpha OS=Homo sapiens OX=9606 GN=PAPOLA
FXR1	Fragile X mental retardation syndrome-related protein 1	-0.776977	1.58467	+	P51114;P51114-3;P51114-2	sp|P51114|FXR1_HUMAN Fragile X mental retardation syndrome-related protein 1 OS=Homo sapiens OX=9606 GN=FXR1 PE=1 SV=3;sp|P51114-3|FXR1_HUMAN Isoform 3 of Fragile X mental retardation syndrome-related protein 1 OS=Homo sapiens OX=9606 GN=FXR1;sp|P51114-2|F
FXR2	Fragile X mental retardation syndrome-related protein 2	-0.849414	0.810708		P51116	sp|P51116|FXR2_HUMAN Fragile X mental retardation syndrome-related protein 2 OS=Homo sapiens OX=9606 GN=FXR2 PE=1 SV=2
RAB5C	Ras-related protein Rab-5C	-0.325947	1.08616		P51148;P51148-2	sp|P51148|RAB5C_HUMAN Ras-related protein Rab-5C OS=Homo sapiens OX=9606 GN=RAB5C PE=1 SV=2;sp|P51148-2|RAB5C_HUMAN Isoform 2 of Ras-related protein Rab-5C OS=Homo sapiens OX=9606 GN=RAB5C
RAB7A	Ras-related protein Rab-7a	0.18218	0.475282		P51149	sp|P51149|RAB7A_HUMAN Ras-related protein Rab-7a OS=Homo sapiens OX=9606 GN=RAB7A PE=1 SV=1
RAB9A	Ras-related protein Rab-9A	-0.15817	0.0451049		P51151	sp|P51151|RAB9A_HUMAN Ras-related protein Rab-9A OS=Homo sapiens OX=9606 GN=RAB9A PE=1 SV=1
RAB13	Ras-related protein Rab-13	-0.57642	1.02898		P51153	sp|P51153|RAB13_HUMAN Ras-related protein Rab-13 OS=Homo sapiens OX=9606 GN=RAB13 PE=1 SV=1
DAP	Death-associated protein 1	-1.79045	1.84195	+	P51397	sp|P51397|DAP1_HUMAN Death-associated protein 1 OS=Homo sapiens OX=9606 GN=DAP PE=1 SV=3
DAP3	28S ribosomal protein S29, mitochondrial	-0.00784144	0.00754804		P51398-2;P51398-3;P51398	sp|P51398-2|RT29_HUMAN Isoform 2 of 28S ribosomal protein S29, mitochondrial OS=Homo sapiens OX=9606 GN=DAP3;sp|P51398-3|RT29_HUMAN Isoform 3 of 28S ribosomal protein S29, mitochondrial OS=Homo sapiens OX=9606 GN=DAP3;sp|P51398|RT29_HUMAN 28S ribosomal pro
DUSP3	Dual specificity protein phosphatase 3	0.333935	0.623359		P51452;P51452-2	sp|P51452|DUS3_HUMAN Dual specificity protein phosphatase 3 OS=Homo sapiens OX=9606 GN=DUSP3 PE=1 SV=1;sp|P51452-2|DUS3_HUMAN Isoform 2 of Dual specificity protein phosphatase 3 OS=Homo sapiens OX=9606 GN=DUSP3
SMARCA2;SMARCA4	Probable global transcription activator SNF2L2;Transcription activator BRG1	-0.783336	0.718399		P51531-2;P51531;P51532-5;P51532-2;P51532-3;P51532-4;P51532	sp|P51531-2|SMCA2_HUMAN Isoform Short of Probable global transcription activator SNF2L2 OS=Homo sapiens OX=9606 GN=SMARCA2;sp|P51531|SMCA2_HUMAN Probable global transcription activator SNF2L2 OS=Homo sapiens OX=9606 GN=SMARCA2 PE=1 SV=2;sp|P51532-5|SMCA4_H
IDH3G	Isocitrate dehydrogenase [NAD] subunit gamma, mitochondrial	0.15083	0.112236		P51553;P51553-2	sp|P51553|IDH3G_HUMAN Isocitrate dehydrogenase [NAD] subunit gamma, mitochondrial OS=Homo sapiens OX=9606 GN=IDH3G PE=1 SV=1;sp|P51553-2|IDH3G_HUMAN Isoform 2 of Isocitrate dehydrogenase [NAD] subunit gamma, mitochondrial OS=Homo sapiens OX=9606 GN=IDH3G
GALK1	Galactokinase	0.107832	0.312431		P51570;P51570-2	sp|P51570|GALK1_HUMAN Galactokinase OS=Homo sapiens OX=9606 GN=GALK1 PE=1 SV=1;sp|P51570-2|GALK1_HUMAN Isoform 2 of Galactokinase OS=Homo sapiens OX=9606 GN=GALK1
SSR4	Translocon-associated protein subunit delta	-1.0995	1.59917	+	P51571	sp|P51571|SSRD_HUMAN Translocon-associated protein subunit delta OS=Homo sapiens OX=9606 GN=SSR4 PE=1 SV=1
BCAP31	B-cell receptor-associated protein 31	0.635304	1.11316		P51572;P51572-2	sp|P51572|BAP31_HUMAN B-cell receptor-associated protein 31 OS=Homo sapiens OX=9606 GN=BCAP31 PE=1 SV=3;sp|P51572-2|BAP31_HUMAN Isoform 2 of B-cell receptor-associated protein 31 OS=Homo sapiens OX=9606 GN=BCAP31
TPMT	Thiopurine S-methyltransferase	2.21232	4.22195	+	P51580	sp|P51580|TPMT_HUMAN Thiopurine S-methyltransferase OS=Homo sapiens OX=9606 GN=TPMT PE=1 SV=1
IRAK1	Interleukin-1 receptor-associated kinase 1	-0.729444	0.342418		P51617-4;P51617-2;P51617-3;P51617	sp|P51617-4|IRAK1_HUMAN Isoform 4 of Interleukin-1 receptor-associated kinase 1 OS=Homo sapiens OX=9606 GN=IRAK1;sp|P51617-2|IRAK1_HUMAN Isoform 2 of Interleukin-1 receptor-associated kinase 1 OS=Homo sapiens OX=9606 GN=IRAK1;sp|P51617-3|IRAK1_HUMAN Isofor
CAV2	Caveolin-2	0.525752	1.66376	+	P51636;P51636-2;P51636-3	sp|P51636|CAV2_HUMAN Caveolin-2 OS=Homo sapiens OX=9606 GN=CAV2 PE=1 SV=2;sp|P51636-2|CAV2_HUMAN Isoform Beta of Caveolin-2 OS=Homo sapiens OX=9606 GN=CAV2;sp|P51636-3|CAV2_HUMAN Isoform C of Caveolin-2 OS=Homo sapiens OX=9606 GN=CAV2
ALDH3A2	Fatty aldehyde dehydrogenase	0.52222	1.79245	+	P51648;P51648-2	sp|P51648|AL3A2_HUMAN Aldehyde dehydrogenase family 3 member A2 OS=Homo sapiens OX=9606 GN=ALDH3A2 PE=1 SV=1;sp|P51648-2|AL3A2_HUMAN Isoform 2 of Aldehyde dehydrogenase family 3 member A2 OS=Homo sapiens OX=9606 GN=ALDH3A2
ALDH5A1	Succinate-semialdehyde dehydrogenase, mitochondrial	0.8866	0.732716		P51649;P51649-2	sp|P51649|SSDH_HUMAN Succinate-semialdehyde dehydrogenase, mitochondrial OS=Homo sapiens OX=9606 GN=ALDH5A1 PE=1 SV=2;sp|P51649-2|SSDH_HUMAN Isoform 2 of Succinate-semialdehyde dehydrogenase, mitochondrial OS=Homo sapiens OX=9606 GN=ALDH5A1
HSD17B4	Peroxisomal multifunctional enzyme type 2;(3R)-hydroxyacyl-CoA dehydrogenase;Enoyl-CoA hydratase 2	0.148949	0.584718		P51659;P51659-3;P51659-2	sp|P51659|DHB4_HUMAN Peroxisomal multifunctional enzyme type 2 OS=Homo sapiens OX=9606 GN=HSD17B4 PE=1 SV=3;sp|P51659-3|DHB4_HUMAN Isoform 3 of Peroxisomal multifunctional enzyme type 2 OS=Homo sapiens OX=9606 GN=HSD17B4;sp|P51659-2|DHB4_HUMAN Isoform 2 of
PSMD7	26S proteasome non-ATPase regulatory subunit 7	-0.318274	1.84764		P51665	sp|P51665|PSMD7_HUMAN 26S proteasome non-ATPase regulatory subunit 7 OS=Homo sapiens OX=9606 GN=PSMD7 PE=1 SV=2
ARSE	Arylsulfatase E	-1.44947	1.8223	+	P51690	sp|P51690|ARSL_HUMAN Arylsulfatase L OS=Homo sapiens OX=9606 GN=ARSL PE=1 SV=2
USP11	Ubiquitin carboxyl-terminal hydrolase 11	0.0735566	0.0691701		P51784	sp|P51784|UBP11_HUMAN Ubiquitin carboxyl-terminal hydrolase 11 OS=Homo sapiens OX=9606 GN=USP11 PE=1 SV=3
CLCN7	H(+)/Cl(-) exchange transporter 7	-1.05634	1.05309		P51798-2;P51798	sp|P51798-2|CLCN7_HUMAN Isoform 2 of H(+)/Cl(-) exchange transporter 7 OS=Homo sapiens OX=9606 GN=CLCN7;sp|P51798|CLCN7_HUMAN H(+)/Cl(-) exchange transporter 7 OS=Homo sapiens OX=9606 GN=CLCN7 PE=1 SV=2
RPS6KA3	Ribosomal protein S6 kinase alpha-3	-0.122187	0.395152		P51812	sp|P51812|KS6A3_HUMAN Ribosomal protein S6 kinase alpha-3 OS=Homo sapiens OX=9606 GN=RPS6KA3 PE=1 SV=1
NR0B1	Nuclear receptor subfamily 0 group B member 1	0.671653	0.480304		P51843-2;P51843	sp|P51843-2|NR0B1_HUMAN Isoform 2 of Nuclear receptor subfamily 0 group B member 1 OS=Homo sapiens OX=9606 GN=NR0B1;sp|P51843|NR0B1_HUMAN Nuclear receptor subfamily 0 group B member 1 OS=Homo sapiens OX=9606 GN=NR0B1 PE=1 SV=2
HDGF	Hepatoma-derived growth factor	-0.191536	1.16709		P51858;P51858-2;P51858-3	sp|P51858|HDGF_HUMAN Hepatoma-derived growth factor OS=Homo sapiens OX=9606 GN=HDGF PE=1 SV=1;sp|P51858-2|HDGF_HUMAN Isoform 2 of Hepatoma-derived growth factor OS=Homo sapiens OX=9606 GN=HDGF;sp|P51858-3|HDGF_HUMAN Isoform 3 of Hepatoma-derived growth fac
CCNH	Cyclin-H	2.31344	3.06144	+	P51946	sp|P51946|CCNH_HUMAN Cyclin-H OS=Homo sapiens OX=9606 GN=CCNH PE=1 SV=1
MNAT1	CDK-activating kinase assembly factor MAT1	0.170886	0.107329		P51948-2;P51948	sp|P51948-2|MAT1_HUMAN Isoform 2 of CDK-activating kinase assembly factor MAT1 OS=Homo sapiens OX=9606 GN=MNAT1;sp|P51948|MAT1_HUMAN CDK-activating kinase assembly factor MAT1 OS=Homo sapiens OX=9606 GN=MNAT1 PE=1 SV=1
NDUFA8	NADH dehydrogenase [ubiquinone] 1 alpha subcomplex subunit 8	0.126916	0.190885		P51970	sp|P51970|NDUA8_HUMAN NADH dehydrogenase [ubiquinone] 1 alpha subcomplex subunit 8 OS=Homo sapiens OX=9606 GN=NDUFA8 PE=1 SV=3
HNRNPA3	Heterogeneous nuclear ribonucleoprotein A3	0.575026	2.24865	+	P51991;P51991-2	sp|P51991|ROA3_HUMAN Heterogeneous nuclear ribonucleoprotein A3 OS=Homo sapiens OX=9606 GN=HNRNPA3 PE=1 SV=2;sp|P51991-2|ROA3_HUMAN Isoform 2 of Heterogeneous nuclear ribonucleoprotein A3 OS=Homo sapiens OX=9606 GN=HNRNPA3
PGD	6-phosphogluconate dehydrogenase, decarboxylating	0.321693	1.75583		P52209;P52209-2	sp|P52209|6PGD_HUMAN 6-phosphogluconate dehydrogenase, decarboxylating OS=Homo sapiens OX=9606 GN=PGD PE=1 SV=3;sp|P52209-2|6PGD_HUMAN Isoform 2 of 6-phosphogluconate dehydrogenase, decarboxylating OS=Homo sapiens OX=9606 GN=PGD
HNRNPM	Heterogeneous nuclear ribonucleoprotein M	-0.0378703	0.101706		P52272;P52272-2	sp|P52272|HNRPM_HUMAN Heterogeneous nuclear ribonucleoprotein M OS=Homo sapiens OX=9606 GN=HNRNPM PE=1 SV=3;sp|P52272-2|HNRPM_HUMAN Isoform 2 of Heterogeneous nuclear ribonucleoprotein M OS=Homo sapiens OX=9606 GN=HNRNPM
KPNA2	Importin subunit alpha-1	-1.52883	5.73632	+	P52292	sp|P52292|IMA1_HUMAN Importin subunit alpha-1 OS=Homo sapiens OX=9606 GN=KPNA2 PE=1 SV=1
KPNA1	Importin subunit alpha-5;Importin subunit alpha-5, N-terminally processed	0.417586	0.25042		P52294	sp|P52294|IMA5_HUMAN Importin subunit alpha-5 OS=Homo sapiens OX=9606 GN=KPNA1 PE=1 SV=3
NCBP2	Nuclear cap-binding protein subunit 2	0.303661	0.662902		P52298-3;P52298;P52298-2	sp|P52298-3|NCBP2_HUMAN Isoform 3 of Nuclear cap-binding protein subunit 2 OS=Homo sapiens OX=9606 GN=NCBP2;sp|P52298|NCBP2_HUMAN Nuclear cap-binding protein subunit 2 OS=Homo sapiens OX=9606 GN=NCBP2 PE=1 SV=1;sp|P52298-2|NCBP2_HUMAN Isoform 2 of Nuclear
RAP1GDS1	Rap1 GTPase-GDP dissociation stimulator 1	-1.00096	0.613371		P52306-4;P52306;P52306-5;P52306-6;P52306-2;P52306-3	sp|P52306-4|GDS1_HUMAN Isoform 4 of Rap1 GTPase-GDP dissociation stimulator 1 OS=Homo sapiens OX=9606 GN=RAP1GDS1;sp|P52306|GDS1_HUMAN Rap1 GTPase-GDP dissociation stimulator 1 OS=Homo sapiens OX=9606 GN=RAP1GDS1 PE=1 SV=3;sp|P52306-5|GDS1_HUMAN Isoform 5
POLR2H	DNA-directed RNA polymerases I, II, and III subunit RPABC3	-1.87498	1.44174	+	P52434;P52434-4;P52434-2;P52434-3	sp|P52434|RPAB3_HUMAN DNA-directed RNA polymerases I, II, and III subunit RPABC3 OS=Homo sapiens OX=9606 GN=POLR2H PE=1 SV=4;sp|P52434-4|RPAB3_HUMAN Isoform 4 of DNA-directed RNA polymerases I, II, and III subunit RPABC3 OS=Homo sapiens OX=9606 GN=POLR2H;s
POLR2J;POLR2J3;POLR2J2	DNA-directed RNA polymerase II subunit RPB11-a;DNA-directed RNA polymerase II subunit RPB11-b2;DNA-directed RNA polymerase II subunit RPB11-b1	-2.2018	1.86418	+	P52435;Q9H1A7;Q9GZM3	sp|P52435|RPB11_HUMAN DNA-directed RNA polymerase II subunit RPB11-a OS=Homo sapiens OX=9606 GN=POLR2J PE=1 SV=1;sp|Q9H1A7|RPB1C_HUMAN DNA-directed RNA polymerase II subunit RPB11-b2 OS=Homo sapiens OX=9606 GN=POLR2J3 PE=1 SV=1;sp|Q9GZM3|RPB1B_HUMAN DNA-di
ARHGDIA	Rho GDP-dissociation inhibitor 1	-0.351866	0.56812		P52565;P52565-2	sp|P52565|GDIR1_HUMAN Rho GDP-dissociation inhibitor 1 OS=Homo sapiens OX=9606 GN=ARHGDIA PE=1 SV=3;sp|P52565-2|GDIR1_HUMAN Isoform 2 of Rho GDP-dissociation inhibitor 1 OS=Homo sapiens OX=9606 GN=ARHGDIA
AGFG1	Arf-GAP domain and FG repeat-containing protein 1	-0.00985248	0.00888305		P52594-2;P52594-3;P52594;P52594-4	sp|P52594-2|AGFG1_HUMAN Isoform 2 of Arf-GAP domain and FG repeat-containing protein 1 OS=Homo sapiens OX=9606 GN=AGFG1;sp|P52594-3|AGFG1_HUMAN Isoform 3 of Arf-GAP domain and FG repeat-containing protein 1 OS=Homo sapiens OX=9606 GN=AGFG1;sp|P52594|AGFG1_
HNRNPF	Heterogeneous nuclear ribonucleoprotein F;Heterogeneous nuclear ribonucleoprotein F, N-terminally processed	-0.411333	0.818826		P52597	sp|P52597|HNRPF_HUMAN Heterogeneous nuclear ribonucleoprotein F OS=Homo sapiens OX=9606 GN=HNRNPF PE=1 SV=3
STAT2	Signal transducer and activator of transcription 2	0.348993	0.102534		P52630-4;P52630	sp|P52630-4|STAT2_HUMAN Isoform 2 of Signal transducer and activator of transcription 2 OS=Homo sapiens OX=9606 GN=STAT2;sp|P52630|STAT2_HUMAN Signal transducer and activator of transcription 2 OS=Homo sapiens OX=9606 GN=STAT2 PE=1 SV=1
MSH6	DNA mismatch repair protein Msh6	-0.808932	0.695128		P52701;P52701-3;P52701-2;P52701-4	sp|P52701|MSH6_HUMAN DNA mismatch repair protein Msh6 OS=Homo sapiens OX=9606 GN=MSH6 PE=1 SV=2;sp|P52701-3|MSH6_HUMAN Isoform 3 of DNA mismatch repair protein Msh6 OS=Homo sapiens OX=9606 GN=MSH6;sp|P52701-2|MSH6_HUMAN Isoform GTBP-alt of DNA mismatch rep
KIF11	Kinesin-like protein KIF11	-2.00491	3.67446	+	P52732	sp|P52732|KIF11_HUMAN Kinesin-like protein KIF11 OS=Homo sapiens OX=9606 GN=KIF11 PE=1 SV=2
VAV2	Guanine nucleotide exchange factor VAV2	0.068178	0.0811412		P52735-3;P52735-2;P52735	sp|P52735-3|VAV2_HUMAN Isoform 3 of Guanine nucleotide exchange factor VAV2 OS=Homo sapiens OX=9606 GN=VAV2;sp|P52735-2|VAV2_HUMAN Isoform 2 of Guanine nucleotide exchange factor VAV2 OS=Homo sapiens OX=9606 GN=VAV2;sp|P52735|VAV2_HUMAN Guanine nucleotide
HRSP12	Ribonuclease UK114	0.0583937	0.043285		P52758	sp|P52758|RIDA_HUMAN 2-iminobutanoate/2-iminopropanoate deaminase OS=Homo sapiens OX=9606 GN=RIDA PE=1 SV=1
SMS	Spermine synthase	0.15577	0.210658		P52788;P52788-2	sp|P52788|SPSY_HUMAN Spermine synthase OS=Homo sapiens OX=9606 GN=SMS PE=1 SV=2;sp|P52788-2|SPSY_HUMAN Isoform 2 of Spermine synthase OS=Homo sapiens OX=9606 GN=SMS
MRPL12	39S ribosomal protein L12, mitochondrial	0.0617063	0.63059		P52815	sp|P52815|RM12_HUMAN 39S ribosomal protein L12, mitochondrial OS=Homo sapiens OX=9606 GN=MRPL12 PE=1 SV=2
THOP1	Thimet oligopeptidase	-0.510774	1.55276	+	P52888	sp|P52888|THOP1_HUMAN Thimet oligopeptidase OS=Homo sapiens OX=9606 GN=THOP1 PE=1 SV=2
AKR1C2	Aldo-keto reductase family 1 member C2	0.727813	1.91025	+	P52895	sp|P52895|AK1C2_HUMAN Aldo-keto reductase family 1 member C2 OS=Homo sapiens OX=9606 GN=AKR1C2 PE=1 SV=3
CAPZA1	F-actin-capping protein subunit alpha-1	-0.0984237	0.186006		P52907	sp|P52907|CAZA1_HUMAN F-actin-capping protein subunit alpha-1 OS=Homo sapiens OX=9606 GN=CAPZA1 PE=1 SV=3
HMGA2	High mobility group protein HMGI-C	0.00123743	0.00159886		P52926-3;P52926-6;P52926-4;P52926-5;P52926-2;P52926	sp|P52926-3|HMGA2_HUMAN Isoform 3 of High mobility group protein HMGI-C OS=Homo sapiens OX=9606 GN=HMGA2;sp|P52926-6|HMGA2_HUMAN Isoform 6 of High mobility group protein HMGI-C OS=Homo sapiens OX=9606 GN=HMGA2;sp|P52926-4|HMGA2_HUMAN Isoform 4 of High mobi
CRIP2	Cysteine-rich protein 2	-0.161595	0.683312		P52943;P52943-2	sp|P52943|CRIP2_HUMAN Cysteine-rich protein 2 OS=Homo sapiens OX=9606 GN=CRIP2 PE=1 SV=1;sp|P52943-2|CRIP2_HUMAN Isoform 2 of Cysteine-rich protein 2 OS=Homo sapiens OX=9606 GN=CRIP2
NUP98	Nuclear pore complex protein Nup98-Nup96;Nuclear pore complex protein Nup98;Nuclear pore complex protein Nup96	0.00836449	0.012651		P52948-5;P52948;P52948-6;P52948-2;P52948-4;P52948-3	sp|P52948-5|NUP98_HUMAN Isoform 5 of Nuclear pore complex protein Nup98-Nup96 OS=Homo sapiens OX=9606 GN=NUP98;sp|P52948|NUP98_HUMAN Nuclear pore complex protein Nup98-Nup96 OS=Homo sapiens OX=9606 GN=NUP98 PE=1 SV=4;sp|P52948-6|NUP98_HUMAN Isoform 6 of Nu
BLVRA	Biliverdin reductase A	-0.0494052	0.127583		P53004	sp|P53004|BIEA_HUMAN Biliverdin reductase A OS=Homo sapiens OX=9606 GN=BLVRA PE=1 SV=2
SLC25A1	Tricarboxylate transport protein, mitochondrial	0.256072	0.257422		P53007	sp|P53007|TXTP_HUMAN Tricarboxylate transport protein, mitochondrial OS=Homo sapiens OX=9606 GN=SLC25A1 PE=1 SV=2
PPP5C	Serine/threonine-protein phosphatase 5	-0.508642	1.33196	+	P53041	sp|P53041|PPP5_HUMAN Serine/threonine-protein phosphatase 5 OS=Homo sapiens OX=9606 GN=PPP5C PE=1 SV=1
PLK1	Serine/threonine-protein kinase PLK1	-1.91686	3.07739	+	P53350	sp|P53350|PLK1_HUMAN Serine/threonine-protein kinase PLK1 OS=Homo sapiens OX=9606 GN=PLK1 PE=1 SV=1
DAPK1	Death-associated protein kinase 1	1.25513	1.18883		P53355-4;P53355;P53355-3	sp|P53355-4|DAPK1_HUMAN Isoform 4 of Death-associated protein kinase 1 OS=Homo sapiens OX=9606 GN=DAPK1;sp|P53355|DAPK1_HUMAN Death-associated protein kinase 1 OS=Homo sapiens OX=9606 GN=DAPK1 PE=1 SV=6;sp|P53355-3|DAPK1_HUMAN Isoform 3 of Death-associated
ARFIP2	Arfaptin-2	1.19973	0.62382		P53365;P53365-3;P53365-2	sp|P53365|ARFP2_HUMAN Arfaptin-2 OS=Homo sapiens OX=9606 GN=ARFIP2 PE=1 SV=1;sp|P53365-3|ARFP2_HUMAN Isoform 3 of Arfaptin-2 OS=Homo sapiens OX=9606 GN=ARFIP2;sp|P53365-2|ARFP2_HUMAN Isoform 2 of Arfaptin-2 OS=Homo sapiens OX=9606 GN=ARFIP2
NUBP1	Cytosolic Fe-S cluster assembly factor NUBP1	0.58381	0.657507		P53384-2;P53384	sp|P53384-2|NUBP1_HUMAN Isoform 2 of Cytosolic Fe-S cluster assembly factor NUBP1 OS=Homo sapiens OX=9606 GN=NUBP1;sp|P53384|NUBP1_HUMAN Cytosolic Fe-S cluster assembly factor NUBP1 OS=Homo sapiens OX=9606 GN=NUBP1 PE=1 SV=2
ACLY	ATP-citrate synthase	-0.206806	2.01481		P53396;P53396-2;P53396-3	sp|P53396|ACLY_HUMAN ATP-citrate synthase OS=Homo sapiens OX=9606 GN=ACLY PE=1 SV=3;sp|P53396-2|ACLY_HUMAN Isoform 2 of ATP-citrate synthase OS=Homo sapiens OX=9606 GN=ACLY;sp|P53396-3|ACLY_HUMAN Isoform 3 of ATP-citrate synthase OS=Homo sapiens OX=9606 GN
METAP1	Methionine aminopeptidase 1	-0.339643	0.435389		P53582	sp|P53582|MAP11_HUMAN Methionine aminopeptidase 1 OS=Homo sapiens OX=9606 GN=METAP1 PE=1 SV=2
SUCLG1	Succinyl-CoA ligase [ADP/GDP-forming] subunit alpha, mitochondrial	-0.0228489	0.0745635		P53597	sp|P53597|SUCA_HUMAN Succinate--CoA ligase [ADP/GDP-forming] subunit alpha, mitochondrial OS=Homo sapiens OX=9606 GN=SUCLG1 PE=1 SV=4
PGGT1B	Geranylgeranyl transferase type-1 subunit beta	2.24433	4.63254	+	P53609-2;P53609	sp|P53609-2|PGTB1_HUMAN Isoform 2 of Geranylgeranyl transferase type-1 subunit beta OS=Homo sapiens OX=9606 GN=PGGT1B;sp|P53609|PGTB1_HUMAN Geranylgeranyl transferase type-1 subunit beta OS=Homo sapiens OX=9606 GN=PGGT1B PE=1 SV=2
RABGGTB	Geranylgeranyl transferase type-2 subunit beta	-0.71227	1.04467		P53611	sp|P53611|PGTB2_HUMAN Geranylgeranyl transferase type-2 subunit beta OS=Homo sapiens OX=9606 GN=RABGGTB PE=1 SV=2
COPB1	Coatomer subunit beta	-0.517495	0.795753		P53618	sp|P53618|COPB_HUMAN Coatomer subunit beta OS=Homo sapiens OX=9606 GN=COPB1 PE=1 SV=3
COPA	Coatomer subunit alpha;Xenin;Proxenin	0.114155	0.264631		P53621;P53621-2	sp|P53621|COPA_HUMAN Coatomer subunit alpha OS=Homo sapiens OX=9606 GN=COPA PE=1 SV=2;sp|P53621-2|COPA_HUMAN Isoform 2 of Coatomer subunit alpha OS=Homo sapiens OX=9606 GN=COPA
CTSC	Dipeptidyl peptidase 1;Dipeptidyl peptidase 1 exclusion domain chain;Dipeptidyl peptidase 1 heavy chain;Dipeptidyl peptidase 1 light chain	-0.248403	0.089246		P53634	sp|P53634|CATC_HUMAN Dipeptidyl peptidase 1 OS=Homo sapiens OX=9606 GN=CTSC PE=1 SV=2
AP2S1	AP-2 complex subunit sigma	0.459959	0.931429		P53680;P53680-2	sp|P53680|AP2S1_HUMAN AP-2 complex subunit sigma OS=Homo sapiens OX=9606 GN=AP2S1 PE=1 SV=2;sp|P53680-2|AP2S1_HUMAN Isoform 2 of AP-2 complex subunit sigma OS=Homo sapiens OX=9606 GN=AP2S1
HCCS	Cytochrome c-type heme lyase	-2.70746	2.75909	+	P53701	sp|P53701|CCHL_HUMAN Cytochrome c-type heme lyase OS=Homo sapiens OX=9606 GN=HCCS PE=1 SV=1
PLA2G16	HRAS-like suppressor 3	-0.399694	0.225725		P53816	sp|P53816|PLAT3_HUMAN Phospholipase A and acyltransferase 3 OS=Homo sapiens OX=9606 GN=PLAAT3 PE=1 SV=2
SLC16A1	Monocarboxylate transporter 1	-2.10956	1.76414	+	P53985;P53985-2	sp|P53985|MOT1_HUMAN Monocarboxylate transporter 1 OS=Homo sapiens OX=9606 GN=SLC16A1 PE=1 SV=3;sp|P53985-2|MOT1_HUMAN Isoform 2 of Monocarboxylate transporter 1 OS=Homo sapiens OX=9606 GN=SLC16A1
IST1	IST1 homolog	-0.903013	1.66907	+	P53990;P53990-4;P53990-5;P53990-2;P53990-3	sp|P53990|IST1_HUMAN IST1 homolog OS=Homo sapiens OX=9606 GN=IST1 PE=1 SV=1;sp|P53990-4|IST1_HUMAN Isoform 4 of IST1 homolog OS=Homo sapiens OX=9606 GN=IST1;sp|P53990-5|IST1_HUMAN Isoform 5 of IST1 homolog OS=Homo sapiens OX=9606 GN=IST1;sp|P53990-2|IST1_H
SEC24C	Protein transport protein Sec24C	0.319894	1.19165		P53992	sp|P53992|SC24C_HUMAN Protein transport protein Sec24C OS=Homo sapiens OX=9606 GN=SEC24C PE=1 SV=3
SUB1	Activated RNA polymerase II transcriptional coactivator p15	0.0292919	0.0315432		P53999	sp|P53999|TCP4_HUMAN Activated RNA polymerase II transcriptional coactivator p15 OS=Homo sapiens OX=9606 GN=SUB1 PE=1 SV=3
CLNS1A	Methylosome subunit pICln	-0.0457722	0.0199084		P54105	sp|P54105|ICLN_HUMAN Methylosome subunit pICln OS=Homo sapiens OX=9606 GN=CLNS1A PE=1 SV=1
BLM	Bloom syndrome protein	1.36827	0.438766		P54132	sp|P54132|BLM_HUMAN Bloom syndrome protein OS=Homo sapiens OX=9606 GN=BLM PE=1 SV=1
RARS	Arginine--tRNA ligase, cytoplasmic	0.753388	3.60198	+	P54136;P54136-2	sp|P54136|SYRC_HUMAN Arginine--tRNA ligase, cytoplasmic OS=Homo sapiens OX=9606 GN=RARS1 PE=1 SV=2;sp|P54136-2|SYRC_HUMAN Isoform Monomeric of Arginine--tRNA ligase, cytoplasmic OS=Homo sapiens OX=9606 GN=RARS1
YARS	Tyrosine--tRNA ligase, cytoplasmic;Tyrosine--tRNA ligase, cytoplasmic, N-terminally processed	0.639153	3.79624	+	P54577	sp|P54577|SYYC_HUMAN Tyrosine--tRNA ligase, cytoplasmic OS=Homo sapiens OX=9606 GN=YARS1 PE=1 SV=4
USP14	Ubiquitin carboxyl-terminal hydrolase 14	0.208104	0.551942		P54578-2;P54578-3;P54578	sp|P54578-2|UBP14_HUMAN Isoform 2 of Ubiquitin carboxyl-terminal hydrolase 14 OS=Homo sapiens OX=9606 GN=USP14;sp|P54578-3|UBP14_HUMAN Isoform 3 of Ubiquitin carboxyl-terminal hydrolase 14 OS=Homo sapiens OX=9606 GN=USP14;sp|P54578|UBP14_HUMAN Ubiquitin ca
PRKAG1	5-AMP-activated protein kinase subunit gamma-1	0.496236	0.822427		P54619-2;P54619;P54619-3	sp|P54619-2|AAKG1_HUMAN Isoform 2 of 5-AMP-activated protein kinase subunit gamma-1 OS=Homo sapiens OX=9606 GN=PRKAG1;sp|P54619|AAKG1_HUMAN 5-AMP-activated protein kinase subunit gamma-1 OS=Homo sapiens OX=9606 GN=PRKAG1 PE=1 SV=1;sp|P54619-3|AAKG1_HUMAN
HSPA2	Heat shock-related 70 kDa protein 2	0.110057	0.210866		P54652	sp|P54652|HSP72_HUMAN Heat shock-related 70 kDa protein 2 OS=Homo sapiens OX=9606 GN=HSPA2 PE=1 SV=1
ATP1B3	Sodium/potassium-transporting ATPase subunit beta-3	-1.66958	2.06904	+	P54709;P54709-2	sp|P54709|AT1B3_HUMAN Sodium/potassium-transporting ATPase subunit beta-3 OS=Homo sapiens OX=9606 GN=ATP1B3 PE=1 SV=1;sp|P54709-2|AT1B3_HUMAN Isoform 2 of Sodium/potassium-transporting ATPase subunit beta-3 OS=Homo sapiens OX=9606 GN=ATP1B3
FXYD2	Sodium/potassium-transporting ATPase subunit gamma	-0.0971302	0.151705		P54710;P54710-2	sp|P54710|ATNG_HUMAN Sodium/potassium-transporting ATPase subunit gamma OS=Homo sapiens OX=9606 GN=FXYD2 PE=1 SV=3;sp|P54710-2|ATNG_HUMAN Isoform 2 of Sodium/potassium-transporting ATPase subunit gamma OS=Homo sapiens OX=9606 GN=FXYD2
RAD23A	UV excision repair protein RAD23 homolog A	-1.32153	0.949927		P54725-2;P54725-3;P54725	sp|P54725-2|RD23A_HUMAN Isoform 2 of UV excision repair protein RAD23 homolog A OS=Homo sapiens OX=9606 GN=RAD23A;sp|P54725-3|RD23A_HUMAN Isoform 3 of UV excision repair protein RAD23 homolog A OS=Homo sapiens OX=9606 GN=RAD23A;sp|P54725|RD23A_HUMAN UV exc
RAD23B	UV excision repair protein RAD23 homolog B	-0.453974	1.17167		P54727;P54727-2	sp|P54727|RD23B_HUMAN UV excision repair protein RAD23 homolog B OS=Homo sapiens OX=9606 GN=RAD23B PE=1 SV=1;sp|P54727-2|RD23B_HUMAN Isoform 2 of UV excision repair protein RAD23 homolog B OS=Homo sapiens OX=9606 GN=RAD23B
NAGLU	Alpha-N-acetylglucosaminidase;Alpha-N-acetylglucosaminidase 82 kDa form;Alpha-N-acetylglucosaminidase 77 kDa form	1.01916	1.38227	+	P54802	sp|P54802|ANAG_HUMAN Alpha-N-acetylglucosaminidase OS=Homo sapiens OX=9606 GN=NAGLU PE=1 SV=2
AK2	Adenylate kinase 2, mitochondrial;Adenylate kinase 2, mitochondrial, N-terminally processed	0.131258	0.300833		P54819-2;P54819;P54819-5;P54819-6;P54819-3;P54819-4	sp|P54819-2|KAD2_HUMAN Isoform 2 of Adenylate kinase 2, mitochondrial OS=Homo sapiens OX=9606 GN=AK2;sp|P54819|KAD2_HUMAN Adenylate kinase 2, mitochondrial OS=Homo sapiens OX=9606 GN=AK2 PE=1 SV=2;sp|P54819-5|KAD2_HUMAN Isoform 5 of Adenylate kinase 2, mit
ALDH18A1	Delta-1-pyrroline-5-carboxylate synthase;Glutamate 5-kinase;Gamma-glutamyl phosphate reductase	0.14414	0.737894		P54886-2;P54886	sp|P54886-2|P5CS_HUMAN Isoform Short of Delta-1-pyrroline-5-carboxylate synthase OS=Homo sapiens OX=9606 GN=ALDH18A1;sp|P54886|P5CS_HUMAN Delta-1-pyrroline-5-carboxylate synthase OS=Homo sapiens OX=9606 GN=ALDH18A1 PE=1 SV=2
NAPA	Alpha-soluble NSF attachment protein	0.134589	0.304353		P54920	sp|P54920|SNAA_HUMAN Alpha-soluble NSF attachment protein OS=Homo sapiens OX=9606 GN=NAPA PE=1 SV=3
EIF5	Eukaryotic translation initiation factor 5	-0.43181	0.850867		P55010	sp|P55010|IF5_HUMAN Eukaryotic translation initiation factor 5 OS=Homo sapiens OX=9606 GN=EIF5 PE=1 SV=2
SLC12A2	Solute carrier family 12 member 2	0.505898	0.718606		P55011-3;P55011	sp|P55011-3|S12A2_HUMAN Isoform 2 of Solute carrier family 12 member 2 OS=Homo sapiens OX=9606 GN=SLC12A2;sp|P55011|S12A2_HUMAN Solute carrier family 12 member 2 OS=Homo sapiens OX=9606 GN=SLC12A2 PE=1 SV=1
PSMD4	26S proteasome non-ATPase regulatory subunit 4	-0.344221	1.45275		P55036;P55036-2	sp|P55036|PSMD4_HUMAN 26S proteasome non-ATPase regulatory subunit 4 OS=Homo sapiens OX=9606 GN=PSMD4 PE=1 SV=1;sp|P55036-2|PSMD4_HUMAN Isoform Rpn10E of 26S proteasome non-ATPase regulatory subunit 4 OS=Homo sapiens OX=9606 GN=PSMD4
DRG2	Developmentally-regulated GTP-binding protein 2	-0.306985	0.300709		P55039	sp|P55039|DRG2_HUMAN Developmentally-regulated GTP-binding protein 2 OS=Homo sapiens OX=9606 GN=DRG2 PE=1 SV=1
CSE1L	Exportin-2	-1.03784	1.10499		P55060-3;P55060;P55060-4	sp|P55060-3|XPO2_HUMAN Isoform 3 of Exportin-2 OS=Homo sapiens OX=9606 GN=CSE1L;sp|P55060|XPO2_HUMAN Exportin-2 OS=Homo sapiens OX=9606 GN=CSE1L PE=1 SV=3;sp|P55060-4|XPO2_HUMAN Isoform 4 of Exportin-2 OS=Homo sapiens OX=9606 GN=CSE1L
TMBIM6	Bax inhibitor 1	-0.378783	0.254888		P55061;P55061-2	sp|P55061|BI1_HUMAN Bax inhibitor 1 OS=Homo sapiens OX=9606 GN=TMBIM6 PE=1 SV=2;sp|P55061-2|BI1_HUMAN Isoform 2 of Bax inhibitor 1 OS=Homo sapiens OX=9606 GN=TMBIM6
VCP	Transitional endoplasmic reticulum ATPase	0.223344	1.51234		P55072	sp|P55072|TERA_HUMAN Transitional endoplasmic reticulum ATPase OS=Homo sapiens OX=9606 GN=VCP PE=1 SV=4
MFAP1	Microfibrillar-associated protein 1	-0.406795	1.08616		P55081	sp|P55081|MFAP1_HUMAN Microfibrillar-associated protein 1 OS=Homo sapiens OX=9606 GN=MFAP1 PE=1 SV=2
HADHB	Trifunctional enzyme subunit beta, mitochondrial;3-ketoacyl-CoA thiolase	0.378518	1.79225		P55084;P55084-2	sp|P55084|ECHB_HUMAN Trifunctional enzyme subunit beta, mitochondrial OS=Homo sapiens OX=9606 GN=HADHB PE=1 SV=3;sp|P55084-2|ECHB_HUMAN Isoform 2 of Trifunctional enzyme subunit beta, mitochondrial OS=Homo sapiens OX=9606 GN=HADHB
MANF	Mesencephalic astrocyte-derived neurotrophic factor	-1.64819	1.51292	+	P55145	sp|P55145|MANF_HUMAN Mesencephalic astrocyte-derived neurotrophic factor OS=Homo sapiens OX=9606 GN=MANF PE=1 SV=3
MLLT4	Afadin	0.0923897	0.12104		P55196-1;P55196;P55196-5;P55196-2;P55196-6;P55196-3	sp|P55196-1|AFAD_HUMAN Isoform 2 of Afadin OS=Homo sapiens OX=9606 GN=AFDN;sp|P55196|AFAD_HUMAN Afadin OS=Homo sapiens OX=9606 GN=AFDN PE=1 SV=3;sp|P55196-5|AFAD_HUMAN Isoform 5 of Afadin OS=Homo sapiens OX=9606 GN=AFDN;sp|P55196-2|AFAD_HUMAN Isoform 1 of
NAP1L1	Nucleosome assembly protein 1-like 1	-0.803305	1.87023	+	P55209;P55209-2;P55209-3	sp|P55209|NP1L1_HUMAN Nucleosome assembly protein 1-like 1 OS=Homo sapiens OX=9606 GN=NAP1L1 PE=1 SV=1;sp|P55209-2|NP1L1_HUMAN Isoform 2 of Nucleosome assembly protein 1-like 1 OS=Homo sapiens OX=9606 GN=NAP1L1;sp|P55209-3|NP1L1_HUMAN Isoform 3 of Nucleoso
CASP7	Caspase-7;Caspase-7 subunit p20;Caspase-7 subunit p11	-0.0888471	0.0517649		P55210;P55210-4;P55210-3	sp|P55210|CASP7_HUMAN Caspase-7 OS=Homo sapiens OX=9606 GN=CASP7 PE=1 SV=1;sp|P55210-4|CASP7_HUMAN Isoform 4 of Caspase-7 OS=Homo sapiens OX=9606 GN=CASP7;sp|P55210-3|CASP7_HUMAN Isoform Alpha of Caspase-7 OS=Homo sapiens OX=9606 GN=CASP7
CASP6	Caspase-6;Caspase-6 subunit p18;Caspase-6 subunit p11	-3.25652	3.95492	+	P55212;P55212-2	sp|P55212|CASP6_HUMAN Caspase-6 OS=Homo sapiens OX=9606 GN=CASP6 PE=1 SV=2;sp|P55212-2|CASP6_HUMAN Isoform Beta of Caspase-6 OS=Homo sapiens OX=9606 GN=CASP6
ADK	Adenosine kinase	-1.34377	2.85642	+	P55263-3;P55263;P55263-2;P55263-4	sp|P55263-3|ADK_HUMAN Isoform 3 of Adenosine kinase OS=Homo sapiens OX=9606 GN=ADK;sp|P55263|ADK_HUMAN Adenosine kinase OS=Homo sapiens OX=9606 GN=ADK PE=1 SV=2;sp|P55263-2|ADK_HUMAN Isoform 2 of Adenosine kinase OS=Homo sapiens OX=9606 GN=ADK;sp|P55263-4|
ADAR	Double-stranded RNA-specific adenosine deaminase	-0.0983611	0.834749		P55265-4;P55265;P55265-5	sp|P55265-4|DSRAD_HUMAN Isoform 4 of Double-stranded RNA-specific adenosine deaminase OS=Homo sapiens OX=9606 GN=ADAR;sp|P55265|DSRAD_HUMAN Double-stranded RNA-specific adenosine deaminase OS=Homo sapiens OX=9606 GN=ADAR PE=1 SV=4;sp|P55265-5|DSRAD_HUMAN I
TPD52	Tumor protein D52	0.0947829	0.166034		P55327-2;P55327-4;P55327-3;P55327;P55327-7;P55327-5;P55327-6	sp|P55327-2|TPD52_HUMAN Isoform 2 of Tumor protein D52 OS=Homo sapiens OX=9606 GN=TPD52;sp|P55327-4|TPD52_HUMAN Isoform 4 of Tumor protein D52 OS=Homo sapiens OX=9606 GN=TPD52;sp|P55327-3|TPD52_HUMAN Isoform 3 of Tumor protein D52 OS=Homo sapiens OX=9606 G
SEC13	Protein SEC13 homolog	-0.0330025	0.0941762		P55735;P55735-2;P55735-4;P55735-3	sp|P55735|SEC13_HUMAN Protein SEC13 homolog OS=Homo sapiens OX=9606 GN=SEC13 PE=1 SV=3;sp|P55735-2|SEC13_HUMAN Isoform 2 of Protein SEC13 homolog OS=Homo sapiens OX=9606 GN=SEC13;sp|P55735-4|SEC13_HUMAN Isoform 4 of Protein SEC13 homolog OS=Homo sapiens OX
NHP2L1	NHP2-like protein 1;NHP2-like protein 1, N-terminally processed	0.0157928	0.0450973		P55769	sp|P55769|NH2L1_HUMAN NHP2-like protein 1 OS=Homo sapiens OX=9606 GN=SNU13 PE=1 SV=3
NPEPPS	Puromycin-sensitive aminopeptidase	0.166181	0.254141		P55786;P55786-2	sp|P55786|PSA_HUMAN Puromycin-sensitive aminopeptidase OS=Homo sapiens OX=9606 GN=NPEPPS PE=1 SV=2;sp|P55786-2|PSA_HUMAN Isoform 2 of Puromycin-sensitive aminopeptidase OS=Homo sapiens OX=9606 GN=NPEPPS
GFER	FAD-linked sulfhydryl oxidase ALR	-0.0464778	0.0228782		P55789	sp|P55789|ALR_HUMAN FAD-linked sulfhydryl oxidase ALR OS=Homo sapiens OX=9606 GN=GFER PE=1 SV=2
HNRNPH2	Heterogeneous nuclear ribonucleoprotein H2	0.34177	0.666589		P55795	sp|P55795|HNRH2_HUMAN Heterogeneous nuclear ribonucleoprotein H2 OS=Homo sapiens OX=9606 GN=HNRNPH2 PE=1 SV=1
EIF3B	Eukaryotic translation initiation factor 3 subunit B	-0.543306	2.25341	+	P55884;P55884-2	sp|P55884|EIF3B_HUMAN Eukaryotic translation initiation factor 3 subunit B OS=Homo sapiens OX=9606 GN=EIF3B PE=1 SV=3;sp|P55884-2|EIF3B_HUMAN Isoform 2 of Eukaryotic translation initiation factor 3 subunit B OS=Homo sapiens OX=9606 GN=EIF3B
BID	BH3-interacting domain death agonist;BH3-interacting domain death agonist p15;BH3-interacting domain death agonist p13;BH3-interacting domain death agonist p11	-1.19707	1.4381	+	P55957-2;P55957;P55957-4	sp|P55957-2|BID_HUMAN Isoform 2 of BH3-interacting domain death agonist OS=Homo sapiens OX=9606 GN=BID;sp|P55957|BID_HUMAN BH3-interacting domain death agonist OS=Homo sapiens OX=9606 GN=BID PE=1 SV=1;sp|P55957-4|BID_HUMAN Isoform 4 of BH3-interacting doma
ATP5J2	ATP synthase subunit f, mitochondrial	2.00279	2.29816	+	P56134-4;P56134-3;P56134-2;P56134	sp|P56134-4|ATPK_HUMAN Isoform 4 of ATP synthase subunit f, mitochondrial OS=Homo sapiens OX=9606 GN=ATP5MF;sp|P56134-3|ATPK_HUMAN Isoform 3 of ATP synthase subunit f, mitochondrial OS=Homo sapiens OX=9606 GN=ATP5MF;sp|P56134-2|ATPK_HUMAN Isoform 2 of ATP
NDUFV3	NADH dehydrogenase [ubiquinone] flavoprotein 3, mitochondrial	-0.948019	2.96752	+	P56181-2	sp|P56181-2|NDUV3_HUMAN Isoform 2 of NADH dehydrogenase [ubiquinone] flavoprotein 3, mitochondrial OS=Homo sapiens OX=9606 GN=NDUFV3
RRP1	Ribosomal RNA processing protein 1 homolog A	-0.401726	1.3552		P56182	sp|P56182|RRP1_HUMAN Ribosomal RNA processing protein 1 homolog A OS=Homo sapiens OX=9606 GN=RRP1 PE=1 SV=1
MARS	Methionine--tRNA ligase, cytoplasmic	0.375663	1.21137		P56192;P56192-2	sp|P56192|SYMC_HUMAN Methionine--tRNA ligase, cytoplasmic OS=Homo sapiens OX=9606 GN=MARS1 PE=1 SV=2;sp|P56192-2|SYMC_HUMAN Isoform 2 of Methionine--tRNA ligase, cytoplasmic OS=Homo sapiens OX=9606 GN=MARS1
ARPP19	cAMP-regulated phosphoprotein 19	1.2964	1.64357	+	P56211;P56211-2	sp|P56211|ARP19_HUMAN cAMP-regulated phosphoprotein 19 OS=Homo sapiens OX=9606 GN=ARPP19 PE=1 SV=2;sp|P56211-2|ARP19_HUMAN Isoform ARPP-16 of cAMP-regulated phosphoprotein 19 OS=Homo sapiens OX=9606 GN=ARPP19
ATP5I	ATP synthase subunit e, mitochondrial	1.21597	0.936139		P56385	sp|P56385|ATP5I_HUMAN ATP synthase subunit e, mitochondrial OS=Homo sapiens OX=9606 GN=ATP5ME PE=1 SV=2
HDAC4	Histone deacetylase 4	-0.195997	0.111572		P56524-2;P56524	sp|P56524-2|HDAC4_HUMAN Isoform 2 of Histone deacetylase 4 OS=Homo sapiens OX=9606 GN=HDAC4;sp|P56524|HDAC4_HUMAN Histone deacetylase 4 OS=Homo sapiens OX=9606 GN=HDAC4 PE=1 SV=3
EIF6	Eukaryotic translation initiation factor 6	0.182798	0.649919		P56537;P56537-2	sp|P56537|IF6_HUMAN Eukaryotic translation initiation factor 6 OS=Homo sapiens OX=9606 GN=EIF6 PE=1 SV=1;sp|P56537-2|IF6_HUMAN Isoform 2 of Eukaryotic translation initiation factor 6 OS=Homo sapiens OX=9606 GN=EIF6
CTBP2	C-terminal-binding protein 2	-0.02949	0.0572064		P56545;P56545-3;P56545-2	sp|P56545|CTBP2_HUMAN C-terminal-binding protein 2 OS=Homo sapiens OX=9606 GN=CTBP2 PE=1 SV=1;sp|P56545-3|CTBP2_HUMAN Isoform 3 of C-terminal-binding protein 2 OS=Homo sapiens OX=9606 GN=CTBP2;sp|P56545-2|CTBP2_HUMAN Isoform 2 of C-terminal-binding protein
NDUFA6	NADH dehydrogenase [ubiquinone] 1 alpha subcomplex subunit 6	0.49901	0.280466		P56556	sp|P56556|NDUA6_HUMAN NADH dehydrogenase [ubiquinone] 1 alpha subcomplex subunit 6 OS=Homo sapiens OX=9606 GN=NDUFA6 PE=1 SV=4
BCAR1	Breast cancer anti-estrogen resistance protein 1	2.11684	2.7297	+	P56945-4;P56945-5;P56945-8;P56945;P56945-7;P56945-3;P56945-2;P56945-6	sp|P56945-4|BCAR1_HUMAN Isoform 4 of Breast cancer anti-estrogen resistance protein 1 OS=Homo sapiens OX=9606 GN=BCAR1;sp|P56945-5|BCAR1_HUMAN Isoform 5 of Breast cancer anti-estrogen resistance protein 1 OS=Homo sapiens OX=9606 GN=BCAR1;sp|P56945-8|BCAR1_
STX17	Syntaxin-17	-1.82573	0.985071		P56962	sp|P56962|STX17_HUMAN Syntaxin-17 OS=Homo sapiens OX=9606 GN=STX17 PE=1 SV=2
TMEM33	Transmembrane protein 33	0.118345	0.929263		P57088	sp|P57088|TMM33_HUMAN Transmembrane protein 33 OS=Homo sapiens OX=9606 GN=TMEM33 PE=1 SV=2
SYNJ2BP	Synaptojanin-2-binding protein	-1.37625	0.481533		P57105	sp|P57105|SYJ2B_HUMAN Synaptojanin-2-binding protein OS=Homo sapiens OX=9606 GN=SYNJ2BP PE=1 SV=2
GEMIN4	Gem-associated protein 4	-1.29009	0.673246		P57678	sp|P57678|GEMI4_HUMAN Gem-associated protein 4 OS=Homo sapiens OX=9606 GN=GEMIN4 PE=1 SV=2
CORO7	Coronin-7	0.00860226	0.00623578		P57737-3;P57737-2;P57737-4;P57737	sp|P57737-3|CORO7_HUMAN Isoform 3 of Coronin-7 OS=Homo sapiens OX=9606 GN=CORO7;sp|P57737-2|CORO7_HUMAN Isoform 2 of Coronin-7 OS=Homo sapiens OX=9606 GN=CORO7;sp|P57737-4|CORO7_HUMAN Isoform 4 of Coronin-7 OS=Homo sapiens OX=9606 GN=CORO7;sp|P57737|CORO7_
NUP107	Nuclear pore complex protein Nup107	-0.468033	1.57791		P57740;P57740-2;P57740-3	sp|P57740|NU107_HUMAN Nuclear pore complex protein Nup107 OS=Homo sapiens OX=9606 GN=NUP107 PE=1 SV=1;sp|P57740-2|NU107_HUMAN Isoform 2 of Nuclear pore complex protein Nup107 OS=Homo sapiens OX=9606 GN=NUP107;sp|P57740-3|NU107_HUMAN Isoform 3 of Nuclear po
GSDMD	Gasdermin-D	-0.0499645	0.0381929		P57764	sp|P57764|GSDMD_HUMAN Gasdermin-D OS=Homo sapiens OX=9606 GN=GSDMD PE=1 SV=1
EEFSEC	Selenocysteine-specific elongation factor	-0.69833	1.6363	+	P57772;P57772-2	sp|P57772|SELB_HUMAN Selenocysteine-specific elongation factor OS=Homo sapiens OX=9606 GN=EEFSEC PE=1 SV=4;sp|P57772-2|SELB_HUMAN Isoform 2 of Selenocysteine-specific elongation factor OS=Homo sapiens OX=9606 GN=EEFSEC
MTPN	Myotrophin	0.254553	0.92288		P58546	sp|P58546|MTPN_HUMAN Myotrophin OS=Homo sapiens OX=9606 GN=MTPN PE=1 SV=2
ARPC4	Actin-related protein 2/3 complex subunit 4	0.621368	1.33988	+	P59998;P59998-3;P59998-4;P59998-2	sp|P59998|ARPC4_HUMAN Actin-related protein 2/3 complex subunit 4 OS=Homo sapiens OX=9606 GN=ARPC4 PE=1 SV=3;sp|P59998-3|ARPC4_HUMAN Isoform 3 of Actin-related protein 2/3 complex subunit 4 OS=Homo sapiens OX=9606 GN=ARPC4;sp|P59998-4|ARPC4_HUMAN Isoform 4
CD81	CD81 antigen	0.288614	0.235125		P60033	sp|P60033|CD81_HUMAN CD81 antigen OS=Homo sapiens OX=9606 GN=CD81 PE=1 SV=1
TPI1	Triosephosphate isomerase	-0.165416	1.94133		P60174;P60174-1;P60174-4	sp|P60174|TPIS_HUMAN Triosephosphate isomerase OS=Homo sapiens OX=9606 GN=TPI1 PE=1 SV=3;sp|P60174-1|TPIS_HUMAN Isoform 2 of Triosephosphate isomerase OS=Homo sapiens OX=9606 GN=TPI1;sp|P60174-4|TPIS_HUMAN Isoform 4 of Triosephosphate isomerase OS=Homo sap
EIF3E	Eukaryotic translation initiation factor 3 subunit E	-0.322843	0.687053		P60228	sp|P60228|EIF3E_HUMAN Eukaryotic translation initiation factor 3 subunit E OS=Homo sapiens OX=9606 GN=EIF3E PE=1 SV=1
SEC61B	Protein transport protein Sec61 subunit beta	0.255688	0.558014		P60468	sp|P60468|SC61B_HUMAN Protein transport protein Sec61 subunit beta OS=Homo sapiens OX=9606 GN=SEC61B PE=1 SV=2
PTEN	Phosphatidylinositol 3,4,5-trisphosphate 3-phosphatase and dual-specificity protein phosphatase PTEN	-1.23432	0.620501		P60484;P60484-2	sp|P60484|PTEN_HUMAN Phosphatidylinositol 3,4,5-trisphosphate 3-phosphatase and dual-specificity protein phosphatase PTEN OS=Homo sapiens OX=9606 GN=PTEN PE=1 SV=1;sp|P60484-2|PTEN_HUMAN Isoform alpha of Phosphatidylinositol 3,4,5-trisphosphate 3-phosphata
PPP4C	Serine/threonine-protein phosphatase 4 catalytic subunit	0.770912	1.75011	+	P60510	sp|P60510|PP4C_HUMAN Serine/threonine-protein phosphatase 4 catalytic subunit OS=Homo sapiens OX=9606 GN=PPP4C PE=1 SV=1
MYL6	Myosin light polypeptide 6	-0.148967	0.356063		P60660-2;P60660	sp|P60660-2|MYL6_HUMAN Isoform Smooth muscle of Myosin light polypeptide 6 OS=Homo sapiens OX=9606 GN=MYL6;sp|P60660|MYL6_HUMAN Myosin light polypeptide 6 OS=Homo sapiens OX=9606 GN=MYL6 PE=1 SV=2
EIF4A1	Eukaryotic initiation factor 4A-I	-0.678159	2.08677	+	P60842;P60842-2	sp|P60842|IF4A1_HUMAN Eukaryotic initiation factor 4A-I OS=Homo sapiens OX=9606 GN=EIF4A1 PE=1 SV=1;sp|P60842-2|IF4A1_HUMAN Isoform 2 of Eukaryotic initiation factor 4A-I OS=Homo sapiens OX=9606 GN=EIF4A1
RPS20	40S ribosomal protein S20	-1.4254	3.42657	+	P60866;P60866-2	sp|P60866|RS20_HUMAN 40S ribosomal protein S20 OS=Homo sapiens OX=9606 GN=RPS20 PE=1 SV=1;sp|P60866-2|RS20_HUMAN Isoform 2 of 40S ribosomal protein S20 OS=Homo sapiens OX=9606 GN=RPS20
PRPS1	Ribose-phosphate pyrophosphokinase 1	-0.546633	1.53783	+	P60891;P60891-2	sp|P60891|PRPS1_HUMAN Ribose-phosphate pyrophosphokinase 1 OS=Homo sapiens OX=9606 GN=PRPS1 PE=1 SV=2;sp|P60891-2|PRPS1_HUMAN Isoform 2 of Ribose-phosphate pyrophosphokinase 1 OS=Homo sapiens OX=9606 GN=PRPS1
PSMA6	Proteasome subunit alpha type-6	-0.106824	0.299132		P60900;P60900-2	sp|P60900|PSA6_HUMAN Proteasome subunit alpha type-6 OS=Homo sapiens OX=9606 GN=PSMA6 PE=1 SV=1;sp|P60900-2|PSA6_HUMAN Isoform 2 of Proteasome subunit alpha type-6 OS=Homo sapiens OX=9606 GN=PSMA6
S100A10	Protein S100-A10	0.727164	2.14092	+	P60903	sp|P60903|S10AA_HUMAN Protein S100-A10 OS=Homo sapiens OX=9606 GN=S100A10 PE=1 SV=2
CDC42	Cell division control protein 42 homolog	0.233013	0.290806		P60953;P60953-1	sp|P60953|CDC42_HUMAN Cell division control protein 42 homolog OS=Homo sapiens OX=9606 GN=CDC42 PE=1 SV=2;sp|P60953-1|CDC42_HUMAN Isoform 1 of Cell division control protein 42 homolog OS=Homo sapiens OX=9606 GN=CDC42
DSTN	Destrin	0.167134	0.619802		P60981;P60981-2	sp|P60981|DEST_HUMAN Destrin OS=Homo sapiens OX=9606 GN=DSTN PE=1 SV=3;sp|P60981-2|DEST_HUMAN Isoform 2 of Destrin OS=Homo sapiens OX=9606 GN=DSTN
GMFB	Glia maturation factor beta	1.42287	1.13594		P60983	sp|P60983|GMFB_HUMAN Glia maturation factor beta OS=Homo sapiens OX=9606 GN=GMFB PE=1 SV=2
RAB8A	Ras-related protein Rab-8A	-0.411854	0.789965		P61006	sp|P61006|RAB8A_HUMAN Ras-related protein Rab-8A OS=Homo sapiens OX=9606 GN=RAB8A PE=1 SV=1
SPCS3	Signal peptidase complex subunit 3	1.08195	1.0328		P61009	sp|P61009|SPCS3_HUMAN Signal peptidase complex subunit 3 OS=Homo sapiens OX=9606 GN=SPCS3 PE=1 SV=1
SRP54	Signal recognition particle 54 kDa protein	-1.323	0.824563		P61011-2;P61011	sp|P61011-2|SRP54_HUMAN Isoform 2 of Signal recognition particle 54 kDa protein OS=Homo sapiens OX=9606 GN=SRP54;sp|P61011|SRP54_HUMAN Signal recognition particle 54 kDa protein OS=Homo sapiens OX=9606 GN=SRP54 PE=1 SV=1
RAB2A	Ras-related protein Rab-2A	-0.641894	0.891244		P61019;P61019-2	sp|P61019|RAB2A_HUMAN Ras-related protein Rab-2A OS=Homo sapiens OX=9606 GN=RAB2A PE=1 SV=1;sp|P61019-2|RAB2A_HUMAN Isoform 2 of Ras-related protein Rab-2A OS=Homo sapiens OX=9606 GN=RAB2A
RAB5B	Ras-related protein Rab-5B	0.353541	0.367475		P61020;P61020-2	sp|P61020|RAB5B_HUMAN Ras-related protein Rab-5B OS=Homo sapiens OX=9606 GN=RAB5B PE=1 SV=1;sp|P61020-2|RAB5B_HUMAN Isoform 2 of Ras-related protein Rab-5B OS=Homo sapiens OX=9606 GN=RAB5B
CKS1B	Cyclin-dependent kinases regulatory subunit 1	-2.17795	1.8205	+	P61024	sp|P61024|CKS1_HUMAN Cyclin-dependent kinases regulatory subunit 1 OS=Homo sapiens OX=9606 GN=CKS1B PE=1 SV=1
RAB10	Ras-related protein Rab-10	0.0151949	0.0160941		P61026	sp|P61026|RAB10_HUMAN Ras-related protein Rab-10 OS=Homo sapiens OX=9606 GN=RAB10 PE=1 SV=1
UBE2M	NEDD8-conjugating enzyme Ubc12	0.360124	0.817774		P61081	sp|P61081|UBC12_HUMAN NEDD8-conjugating enzyme Ubc12 OS=Homo sapiens OX=9606 GN=UBE2M PE=1 SV=1
UBE2K	Ubiquitin-conjugating enzyme E2 K	-0.661266	3.89253	+	P61086;P61086-3	sp|P61086|UBE2K_HUMAN Ubiquitin-conjugating enzyme E2 K OS=Homo sapiens OX=9606 GN=UBE2K PE=1 SV=3;sp|P61086-3|UBE2K_HUMAN Isoform 3 of Ubiquitin-conjugating enzyme E2 K OS=Homo sapiens OX=9606 GN=UBE2K
[truncated: 2,915 more rows]

## Sheet: RTCB LOF FP-MS enrichment
query	significant	p_value	term_size	query_size	intersection_size	precision	recall	term_id	source	term_name	effective_domain_size	source_order	parents
[truncated: 112 more rows]
