# Supplementary material for: The ISG Atlas: a loss-of-function analysis characterizes antiviral properties of interferon stimulated genes
Source: Nat Commun. 2026 May 8;17:4206. doi: 10.1038/s41467-026-72732-x (PMC13156316; doi:10.1038/s41467-026-72732-x)
Supplement: Supplementary file 6 — Supplementary Data 4 [file 41467_2026_72732_MOESM6_ESM.xlsx]

## Sheet: info
Supplementary Data 4 | Proteomics Data of RTCB Overexpressing Cells
Sheet	Description
RTCB GOF AP-MS	Contains the affinity-purification proteome data of cells overexpressing RTCB (gain-of-function, GOF) compared to control cells. Statistical significance was determined using a two-tailed, two-sample Welch’s t-test. Protein groups with a |log2FC| ≥ 0.5 and a p-value ≤ 0.05 were considered significantly regulated.
RTCB GOF AP-MS enrichment	Contains the corresponding gene set enrichment analysis of interactor proteins in cells overexpressing RTCB. Significance was determined using a one-sided hypergeometric test, and all reported p-values have been adjusted for multiple comparisons using the g:SCS algorithm.

## Sheet: RTCB GOF AP-MS
Condition	Gene names	Protein names	log2FC	p.val	sig	Majority protein IDs	Fasta headers
RTCB_untreated	RBM47	RNA-binding protein 47	3.18719	2.15261	+	A0AV96;A0AV96-2	sp|A0AV96|RBM47_HUMAN RNA-binding protein 47 OS=Homo sapiens OX=9606 GN=RBM47 PE=1 SV=2;sp|A0AV96-2|RBM47_HUMAN Isoform 2 of RNA-binding protein 47 OS=Homo sapiens OX=9606 GN=RBM47
RTCB_untreated	ILVBL	Acetolactate synthase-like protein	0.105866	0.0462818		A1L0T0	sp|A1L0T0|HACL2_HUMAN 2-hydroxyacyl-CoA lyase 2 OS=Homo sapiens OX=9606 GN=ILVBL PE=1 SV=2
RTCB_untreated	VWA8	von Willebrand factor A domain-containing protein 8	0.643599	0.314424		A3KMH1;A3KMH1-3;A3KMH1-2	sp|A3KMH1|VWA8_HUMAN von Willebrand factor A domain-containing protein 8 OS=Homo sapiens OX=9606 GN=VWA8 PE=1 SV=2;sp|A3KMH1-3|VWA8_HUMAN Isoform 3 of von Willebrand factor A domain-containing protein 8 OS=Homo sapiens OX=9606 GN=VWA8;sp|A3KMH1-2|VWA8_HUMA
RTCB_untreated	GTPBP10	GTP-binding protein 10	-0.0847316	0.0175621		A4D1E9;A4D1E9-2	sp|A4D1E9|GTPBA_HUMAN GTP-binding protein 10 OS=Homo sapiens OX=9606 GN=GTPBP10 PE=1 SV=1;sp|A4D1E9-2|GTPBA_HUMAN Isoform 2 of GTP-binding protein 10 OS=Homo sapiens OX=9606 GN=GTPBP10
RTCB_untreated	KRBA1	Protein KRBA1	1.06924	0.707278		A5PL33-3;A5PL33-2;A5PL33	sp|A5PL33-3|KRBA1_HUMAN Isoform 3 of Protein KRBA1 OS=Homo sapiens OX=9606 GN=KRBA1;sp|A5PL33-2|KRBA1_HUMAN Isoform 2 of Protein KRBA1 OS=Homo sapiens OX=9606 GN=KRBA1;sp|A5PL33|KRBA1_HUMAN Protein KRBA1 OS=Homo sapiens OX=9606 GN=KRBA1 PE=1 SV=3
RTCB_untreated	CNOT1	CCR4-NOT transcription complex subunit 1	0.215287	0.169146		A5YKK6;A5YKK6-2;A5YKK6-3;A5YKK6-4	sp|A5YKK6|CNOT1_HUMAN CCR4-NOT transcription complex subunit 1 OS=Homo sapiens OX=9606 GN=CNOT1 PE=1 SV=2;sp|A5YKK6-2|CNOT1_HUMAN Isoform 2 of CCR4-NOT transcription complex subunit 1 OS=Homo sapiens OX=9606 GN=CNOT1;sp|A5YKK6-3|CNOT1_HUMAN Isoform 3 of CC
RTCB_untreated	FBLL1	rRNA/tRNA 2-O-methyltransferase fibrillarin-like protein 1	-0.693004	0.135877		A6NHQ2	sp|A6NHQ2|FBLL1_HUMAN rRNA/tRNA 2-O-methyltransferase fibrillarin-like protein 1 OS=Homo sapiens OX=9606 GN=FBLL1 PE=3 SV=2
RTCB_untreated	METTL15	Probable methyltransferase-like protein 15	3.76283	0.581089		A6NJ78;A6NJ78-2;A6NJ78-4	sp|A6NJ78|MET15_HUMAN 12S rRNA N4-methylcytidine (m4C) methyltransferase OS=Homo sapiens OX=9606 GN=METTL15 PE=1 SV=1;sp|A6NJ78-2|MET15_HUMAN Isoform 2 of 12S rRNA N4-methylcytidine (m4C) methyltransferase OS=Homo sapiens OX=9606 GN=METTL15;sp|A6NJ78-4|MET
RTCB_untreated	SNRPG;SNRPGP15	Small nuclear ribonucleoprotein G;Putative small nuclear ribonucleoprotein G-like protein 15	-0.851129	0.897736		P62308;A8MWD9	sp|P62308|RUXG_HUMAN Small nuclear ribonucleoprotein G OS=Homo sapiens OX=9606 GN=SNRPG PE=1 SV=1;sp|A8MWD9|RUXGL_HUMAN Putative small nuclear ribonucleoprotein G-like protein 15 OS=Homo sapiens OX=9606 GN=SNRPGP15 PE=5 SV=2
RTCB_untreated	C11orf98	Uncharacterized protein C11orf98	-1.62854	0.237361		E9PRG8	sp|E9PRG8|CK098_HUMAN Uncharacterized protein C11orf98 OS=Homo sapiens OX=9606 GN=C11orf98 PE=4 SV=2
RTCB_untreated	AGPS	Alkyldihydroxyacetonephosphate synthase, peroxisomal	1.38328	0.93449		O00116	sp|O00116|ADAS_HUMAN Alkyldihydroxyacetonephosphate synthase, peroxisomal OS=Homo sapiens OX=9606 GN=AGPS PE=1 SV=1
RTCB_untreated	ACOT7	Cytosolic acyl coenzyme A thioester hydrolase	1.29466	0.353134		O00154-6;O00154-4;O00154-7;O00154;O00154-5;O00154-2;O00154-3	sp|O00154-6|BACH_HUMAN Isoform 6 of Cytosolic acyl coenzyme A thioester hydrolase OS=Homo sapiens OX=9606 GN=ACOT7;sp|O00154-4|BACH_HUMAN Isoform 4 of Cytosolic acyl coenzyme A thioester hydrolase OS=Homo sapiens OX=9606 GN=ACOT7;sp|O00154-7|BACH_HUMAN Iso
RTCB_untreated	MYO1C	Unconventional myosin-Ic	1.90501	0.536518		O00159-3;O00159	sp|O00159-3|MYO1C_HUMAN Isoform 3 of Unconventional myosin-Ic OS=Homo sapiens OX=9606 GN=MYO1C;sp|O00159|MYO1C_HUMAN Unconventional myosin-Ic OS=Homo sapiens OX=9606 GN=MYO1C PE=1 SV=4
RTCB_untreated	AP3B1	AP-3 complex subunit beta-1	-0.813488	0.363227		O00203-3;O00203	sp|O00203-3|AP3B1_HUMAN Isoform 2 of AP-3 complex subunit beta-1 OS=Homo sapiens OX=9606 GN=AP3B1;sp|O00203|AP3B1_HUMAN AP-3 complex subunit beta-1 OS=Homo sapiens OX=9606 GN=AP3B1 PE=1 SV=3
RTCB_untreated	PSMD11	26S proteasome non-ATPase regulatory subunit 11	0.205563	0.0722865		O00231;O00231-2	sp|O00231|PSD11_HUMAN 26S proteasome non-ATPase regulatory subunit 11 OS=Homo sapiens OX=9606 GN=PSMD11 PE=1 SV=3;sp|O00231-2|PSD11_HUMAN Isoform 2 of 26S proteasome non-ATPase regulatory subunit 11 OS=Homo sapiens OX=9606 GN=PSMD11
RTCB_untreated	PSMD12	26S proteasome non-ATPase regulatory subunit 12	0.229213	0.0457998		O00232;O00232-2	sp|O00232|PSD12_HUMAN 26S proteasome non-ATPase regulatory subunit 12 OS=Homo sapiens OX=9606 GN=PSMD12 PE=1 SV=3;sp|O00232-2|PSD12_HUMAN Isoform 2 of 26S proteasome non-ATPase regulatory subunit 12 OS=Homo sapiens OX=9606 GN=PSMD12
RTCB_untreated	CBX4	E3 SUMO-protein ligase CBX4	-0.522527	0.189941		O00257;O00257-3	sp|O00257|CBX4_HUMAN E3 SUMO-protein ligase CBX4 OS=Homo sapiens OX=9606 GN=CBX4 PE=1 SV=3;sp|O00257-3|CBX4_HUMAN Isoform 2 of E3 SUMO-protein ligase CBX4 OS=Homo sapiens OX=9606 GN=CBX4
RTCB_untreated	PGRMC1	Membrane-associated progesterone receptor component 1	2.70284	0.539354		O00264;O00264-2	sp|O00264|PGRC1_HUMAN Membrane-associated progesterone receptor component 1 OS=Homo sapiens OX=9606 GN=PGRMC1 PE=1 SV=3;sp|O00264-2|PGRC1_HUMAN Isoform 2 of Membrane-associated progesterone receptor component 1 OS=Homo sapiens OX=9606 GN=PGRMC1
RTCB_untreated	SUPT5H	Transcription elongation factor SPT5	-0.770427	0.386435		O00267;O00267-2	sp|O00267|SPT5H_HUMAN Transcription elongation factor SPT5 OS=Homo sapiens OX=9606 GN=SUPT5H PE=1 SV=1;sp|O00267-2|SPT5H_HUMAN Isoform 2 of Transcription elongation factor SPT5 OS=Homo sapiens OX=9606 GN=SUPT5H
RTCB_untreated	RFXAP	Regulatory factor X-associated protein	0.156678	0.0665421		O00287	sp|O00287|RFXAP_HUMAN Regulatory factor X-associated protein OS=Homo sapiens OX=9606 GN=RFXAP PE=1 SV=1
RTCB_untreated	HIP1	Huntingtin-interacting protein 1	-1.51854	0.984363		O00291-3;O00291;O00291-4	sp|O00291-3|HIP1_HUMAN Isoform 3 of Huntingtin-interacting protein 1 OS=Homo sapiens OX=9606 GN=HIP1;sp|O00291|HIP1_HUMAN Huntingtin-interacting protein 1 OS=Homo sapiens OX=9606 GN=HIP1 PE=1 SV=5;sp|O00291-4|HIP1_HUMAN Isoform 4 of Huntingtin-interacting
RTCB_untreated	EIF3F	Eukaryotic translation initiation factor 3 subunit F	0.0572962	0.0234754		O00303	sp|O00303|EIF3F_HUMAN Eukaryotic translation initiation factor 3 subunit F OS=Homo sapiens OX=9606 GN=EIF3F PE=1 SV=1
RTCB_untreated	IPO5	Importin-5	1.83411	1.21312		O00410;O00410-3;O00410-2	sp|O00410|IPO5_HUMAN Importin-5 OS=Homo sapiens OX=9606 GN=IPO5 PE=1 SV=4;sp|O00410-3|IPO5_HUMAN Isoform 3 of Importin-5 OS=Homo sapiens OX=9606 GN=IPO5;sp|O00410-2|IPO5_HUMAN Isoform 2 of Importin-5 OS=Homo sapiens OX=9606 GN=IPO5
RTCB_untreated	POLRMT	DNA-directed RNA polymerase, mitochondrial	-0.386727	0.106199		O00411	sp|O00411|RPOM_HUMAN DNA-directed RNA polymerase, mitochondrial OS=Homo sapiens OX=9606 GN=POLRMT PE=1 SV=2
RTCB_untreated	IGF2BP3	Insulin-like growth factor 2 mRNA-binding protein 3	1.19542	0.341238		O00425	sp|O00425|IF2B3_HUMAN Insulin-like growth factor 2 mRNA-binding protein 3 OS=Homo sapiens OX=9606 GN=IGF2BP3 PE=1 SV=2
RTCB_untreated	PIK3C2A	Phosphatidylinositol 4-phosphate 3-kinase C2 domain-containing subunit alpha	-0.383541	0.164876		O00443	sp|O00443|P3C2A_HUMAN Phosphatidylinositol 4-phosphate 3-kinase C2 domain-containing subunit alpha OS=Homo sapiens OX=9606 GN=PIK3C2A PE=1 SV=2
RTCB_untreated	AGRN	Agrin;Agrin N-terminal 110 kDa subunit;Agrin C-terminal 110 kDa subunit;Agrin C-terminal 90 kDa fragment;Agrin C-terminal 22 kDa fragment	-1.41778	0.921014		O00468-6;O00468-3;O00468-7;O00468-5;O00468-4;O00468;O00468-2	sp|O00468-6|AGRIN_HUMAN Isoform 6 of Agrin OS=Homo sapiens OX=9606 GN=AGRN;sp|O00468-3|AGRIN_HUMAN Isoform 3 of Agrin OS=Homo sapiens OX=9606 GN=AGRN;sp|O00468-7|AGRIN_HUMAN Isoform 7 of Agrin OS=Homo sapiens OX=9606 GN=AGRN;sp|O00468-5|AGRIN_HUMAN Isoform
RTCB_untreated	NDUFA4	Cytochrome c oxidase subunit NDUFA4	2.8462	0.406613		O00483	sp|O00483|NDUA4_HUMAN Cytochrome c oxidase subunit NDUFA4 OS=Homo sapiens OX=9606 GN=NDUFA4 PE=1 SV=1
RTCB_untreated	KPNA3	Importin subunit alpha-4	-0.0412619	0.00750715		O00505	sp|O00505|IMA4_HUMAN Importin subunit alpha-4 OS=Homo sapiens OX=9606 GN=KPNA3 PE=1 SV=2
RTCB_untreated	PES1	Pescadillo homolog	1.41829	0.467658		O00541	sp|O00541|PESC_HUMAN Pescadillo homolog OS=Homo sapiens OX=9606 GN=PES1 PE=1 SV=1
RTCB_untreated	SDCBP	Syntenin-1	-0.627859	0.0999928		O00560;O00560-3	sp|O00560|SDCB1_HUMAN Syntenin-1 OS=Homo sapiens OX=9606 GN=SDCBP PE=1 SV=1;sp|O00560-3|SDCB1_HUMAN Isoform 3 of Syntenin-1 OS=Homo sapiens OX=9606 GN=SDCBP
RTCB_untreated	MPHOSPH10	U3 small nucleolar ribonucleoprotein protein MPP10	0.157784	0.0310193		O00566	sp|O00566|MPP10_HUMAN U3 small nucleolar ribonucleoprotein protein MPP10 OS=Homo sapiens OX=9606 GN=MPHOSPH10 PE=1 SV=2
RTCB_untreated	NOP56	Nucleolar protein 56	-0.358613	0.104153		O00567	sp|O00567|NOP56_HUMAN Nucleolar protein 56 OS=Homo sapiens OX=9606 GN=NOP56 PE=1 SV=4
RTCB_untreated	DDX3X	ATP-dependent RNA helicase DDX3X	1.45234	1.08627		O00571;O00571-2	sp|O00571|DDX3X_HUMAN ATP-dependent RNA helicase DDX3X OS=Homo sapiens OX=9606 GN=DDX3X PE=1 SV=3;sp|O00571-2|DDX3X_HUMAN Isoform 2 of ATP-dependent RNA helicase DDX3X OS=Homo sapiens OX=9606 GN=DDX3X
RTCB_untreated	KPNA4	Importin subunit alpha-3	-0.0406401	0.0254729		O00629	sp|O00629|IMA3_HUMAN Importin subunit alpha-3 OS=Homo sapiens OX=9606 GN=KPNA4 PE=1 SV=1
RTCB_untreated	TRIM38	E3 ubiquitin-protein ligase TRIM38	0.358136	0.0741506		O00635	sp|O00635|TRI38_HUMAN E3 ubiquitin-protein ligase TRIM38 OS=Homo sapiens OX=9606 GN=TRIM38 PE=1 SV=1
RTCB_untreated	NME4	Nucleoside diphosphate kinase, mitochondrial	1.72096	0.729312		O00746	sp|O00746|NDKM_HUMAN Nucleoside diphosphate kinase, mitochondrial OS=Homo sapiens OX=9606 GN=NME4 PE=1 SV=1
RTCB_untreated	SCD	Acyl-CoA desaturase	1.63981	0.974984		O00767	sp|O00767|ACOD_HUMAN Acyl-CoA desaturase OS=Homo sapiens OX=9606 GN=SCD PE=1 SV=2
RTCB_untreated	COPE	Coatomer subunit epsilon	-0.697819	0.140282		O14579;O14579-3;O14579-2	sp|O14579|COPE_HUMAN Coatomer subunit epsilon OS=Homo sapiens OX=9606 GN=COPE PE=1 SV=3;sp|O14579-3|COPE_HUMAN Isoform 3 of Coatomer subunit epsilon OS=Homo sapiens OX=9606 GN=COPE;sp|O14579-2|COPE_HUMAN Isoform 2 of Coatomer subunit epsilon OS=Homo sapien
RTCB_untreated	RFXANK	DNA-binding protein RFXANK	-1.53202	0.22031		O14593;O14593-3;O14593-2	sp|O14593|RFXK_HUMAN DNA-binding protein RFXANK OS=Homo sapiens OX=9606 GN=RFXANK PE=1 SV=2;sp|O14593-3|RFXK_HUMAN Isoform 3 of DNA-binding protein RFXANK OS=Homo sapiens OX=9606 GN=RFXANK;sp|O14593-2|RFXK_HUMAN Isoform 2 of DNA-binding protein RFXANK OS=H
RTCB_untreated	CHD1	Chromodomain-helicase-DNA-binding protein 1	-0.847492	0.508187		O14646;O14646-2	sp|O14646|CHD1_HUMAN Chromodomain-helicase-DNA-binding protein 1 OS=Homo sapiens OX=9606 GN=CHD1 PE=1 SV=2;sp|O14646-2|CHD1_HUMAN Isoform 2 of Chromodomain-helicase-DNA-binding protein 1 OS=Homo sapiens OX=9606 GN=CHD1
RTCB_untreated	ACOT8	Acyl-coenzyme A thioesterase 8	3.35756	1.92917		O14734	sp|O14734|ACOT8_HUMAN Acyl-coenzyme A thioesterase 8 OS=Homo sapiens OX=9606 GN=ACOT8 PE=1 SV=1
RTCB_untreated	PDCD5	Programmed cell death protein 5	5.46542	5.14303	+	O14737;O14737-2	sp|O14737|PDCD5_HUMAN Programmed cell death protein 5 OS=Homo sapiens OX=9606 GN=PDCD5 PE=1 SV=3;sp|O14737-2|PDCD5_HUMAN Isoform 2 of Programmed cell death protein 5 OS=Homo sapiens OX=9606 GN=PDCD5
RTCB_untreated	PRMT5	Protein arginine N-methyltransferase 5;Protein arginine N-methyltransferase 5, N-terminally processed	0.374805	0.283275		O14744;O14744-5;O14744-2;O14744-3;O14744-4	sp|O14744|ANM5_HUMAN Protein arginine N-methyltransferase 5 OS=Homo sapiens OX=9606 GN=PRMT5 PE=1 SV=4;sp|O14744-5|ANM5_HUMAN Isoform 5 of Protein arginine N-methyltransferase 5 OS=Homo sapiens OX=9606 GN=PRMT5;sp|O14744-2|ANM5_HUMAN Isoform 2 of Protein a
RTCB_untreated	SLC9A3R1	Na(+)/H(+) exchange regulatory cofactor NHE-RF1	2.99078	0.881456		O14745;O14745-2	sp|O14745|NHRF1_HUMAN Na(+)/H(+) exchange regulatory cofactor NHE-RF1 OS=Homo sapiens OX=9606 GN=SLC9A3R1 PE=1 SV=4;sp|O14745-2|NHRF1_HUMAN Isoform 2 of Na(+)/H(+) exchange regulatory cofactor NHE-RF1 OS=Homo sapiens OX=9606 GN=SLC9A3R1
RTCB_untreated	TCERG1	Transcription elongation regulator 1	0.489089	0.207282		O14776;O14776-2	sp|O14776|TCRG1_HUMAN Transcription elongation regulator 1 OS=Homo sapiens OX=9606 GN=TCERG1 PE=1 SV=2;sp|O14776-2|TCRG1_HUMAN Isoform 2 of Transcription elongation regulator 1 OS=Homo sapiens OX=9606 GN=TCERG1
RTCB_untreated	PSMA7	Proteasome subunit alpha type-7	2.56318	0.970987		O14818;O14818-4;O14818-2	sp|O14818|PSA7_HUMAN Proteasome subunit alpha type-7 OS=Homo sapiens OX=9606 GN=PSMA7 PE=1 SV=1;sp|O14818-4|PSA7_HUMAN Isoform 3 of Proteasome subunit alpha type-7 OS=Homo sapiens OX=9606 GN=PSMA7;sp|O14818-2|PSA7_HUMAN Isoform 2 of Proteasome subunit alph
RTCB_untreated	LIN7A	Protein lin-7 homolog A	-0.129274	0.024275		O14910	sp|O14910|LIN7A_HUMAN Protein lin-7 homolog A OS=Homo sapiens OX=9606 GN=LIN7A PE=1 SV=2
RTCB_untreated	HAT1	Histone acetyltransferase type B catalytic subunit	0.326825	0.108776		O14929;O14929-2	sp|O14929|HAT1_HUMAN Histone acetyltransferase type B catalytic subunit OS=Homo sapiens OX=9606 GN=HAT1 PE=1 SV=1;sp|O14929-2|HAT1_HUMAN Isoform B of Histone acetyltransferase type B catalytic subunit OS=Homo sapiens OX=9606 GN=HAT1
RTCB_untreated	MYL12B;MYL12A	Myosin regulatory light chain 12B;Myosin regulatory light chain 12A	1.75273	0.398988		O14950;P19105	sp|O14950|ML12B_HUMAN Myosin regulatory light chain 12B OS=Homo sapiens OX=9606 GN=MYL12B PE=1 SV=2;sp|P19105|ML12A_HUMAN Myosin regulatory light chain 12A OS=Homo sapiens OX=9606 GN=MYL12A PE=1 SV=2
RTCB_untreated	AURKA	Aurora kinase A	1.11639	0.462867		O14965	sp|O14965|AURKA_HUMAN Aurora kinase A OS=Homo sapiens OX=9606 GN=AURKA PE=1 SV=2
RTCB_untreated	PPP1R12A	Protein phosphatase 1 regulatory subunit 12A	0.0847832	0.177367		O14974;O14974-4;O14974-3;O14974-2;O14974-5	sp|O14974|MYPT1_HUMAN Protein phosphatase 1 regulatory subunit 12A OS=Homo sapiens OX=9606 GN=PPP1R12A PE=1 SV=1;sp|O14974-4|MYPT1_HUMAN Isoform 4 of Protein phosphatase 1 regulatory subunit 12A OS=Homo sapiens OX=9606 GN=PPP1R12A;sp|O14974-3|MYPT1_HUMAN I
RTCB_untreated	SLC27A2	Very long-chain acyl-CoA synthetase	1.06156	0.29173		O14975;O14975-2	sp|O14975|S27A2_HUMAN Very long-chain acyl-CoA synthetase OS=Homo sapiens OX=9606 GN=SLC27A2 PE=1 SV=2;sp|O14975-2|S27A2_HUMAN Isoform 2 of Very long-chain acyl-CoA synthetase OS=Homo sapiens OX=9606 GN=SLC27A2
RTCB_untreated	HNRNPDL	Heterogeneous nuclear ribonucleoprotein D-like	1.05669	0.413954		O14979	sp|O14979|HNRDL_HUMAN Heterogeneous nuclear ribonucleoprotein D-like OS=Homo sapiens OX=9606 GN=HNRNPDL PE=1 SV=3
RTCB_untreated	XPO1	Exportin-1	-0.0240152	0.00748841		O14980	sp|O14980|XPO1_HUMAN Exportin-1 OS=Homo sapiens OX=9606 GN=XPO1 PE=1 SV=1
RTCB_untreated	U2SURP	U2 snRNP-associated SURP motif-containing protein	0.0469168	0.0419834		O15042;O15042-2;O15042-3	sp|O15042|SR140_HUMAN U2 snRNP-associated SURP motif-containing protein OS=Homo sapiens OX=9606 GN=U2SURP PE=1 SV=2;sp|O15042-2|SR140_HUMAN Isoform 2 of U2 snRNP-associated SURP motif-containing protein OS=Homo sapiens OX=9606 GN=U2SURP;sp|O15042-3|SR140_H
RTCB_untreated	KIAA0391	Mitochondrial ribonuclease P protein 3	0.257877	0.0541459		O15091;O15091-2;O15091-4	sp|O15091|MRPP3_HUMAN Mitochondrial ribonuclease P catalytic subunit OS=Homo sapiens OX=9606 GN=PRORP PE=1 SV=2;sp|O15091-2|MRPP3_HUMAN Isoform 2 of Mitochondrial ribonuclease P catalytic subunit OS=Homo sapiens OX=9606 GN=PRORP;sp|O15091-4|MRPP3_HUMAN Iso
RTCB_untreated	ARPC1B	Actin-related protein 2/3 complex subunit 1B	-0.0271316	0.00463988		O15143	sp|O15143|ARC1B_HUMAN Actin-related protein 2/3 complex subunit 1B OS=Homo sapiens OX=9606 GN=ARPC1B PE=1 SV=3
RTCB_untreated	ARPC2	Actin-related protein 2/3 complex subunit 2	0.015319	0.00222721		O15144	sp|O15144|ARPC2_HUMAN Actin-related protein 2/3 complex subunit 2 OS=Homo sapiens OX=9606 GN=ARPC2 PE=1 SV=1
RTCB_untreated	ARPC3	Actin-related protein 2/3 complex subunit 3	1.7151	0.930223		O15145	sp|O15145|ARPC3_HUMAN Actin-related protein 2/3 complex subunit 3 OS=Homo sapiens OX=9606 GN=ARPC3 PE=1 SV=3
RTCB_untreated	PFDN6	Prefoldin subunit 6	-0.246646	0.112183		O15212	sp|O15212|PFD6_HUMAN Prefoldin subunit 6 OS=Homo sapiens OX=9606 GN=PFDN6 PE=1 SV=1
RTCB_untreated	NKRF	NF-kappa-B-repressing factor	-0.832969	0.162965		O15226;O15226-2	sp|O15226|NKRF_HUMAN NF-kappa-B-repressing factor OS=Homo sapiens OX=9606 GN=NKRF PE=1 SV=2;sp|O15226-2|NKRF_HUMAN Isoform 2 of NF-kappa-B-repressing factor OS=Homo sapiens OX=9606 GN=NKRF
RTCB_untreated	MRPS12	28S ribosomal protein S12, mitochondrial	2.36998	0.363361		O15235	sp|O15235|RT12_HUMAN 28S ribosomal protein S12, mitochondrial OS=Homo sapiens OX=9606 GN=MRPS12 PE=1 SV=1
RTCB_untreated	RER1	Protein RER1	0.00101297	0.000246099		O15258	sp|O15258|RER1_HUMAN Protein RER1 OS=Homo sapiens OX=9606 GN=RER1 PE=1 SV=1
RTCB_untreated	EIF3D	Eukaryotic translation initiation factor 3 subunit D	1.40693	0.636796		O15371;O15371-3;O15371-2	sp|O15371|EIF3D_HUMAN Eukaryotic translation initiation factor 3 subunit D OS=Homo sapiens OX=9606 GN=EIF3D PE=1 SV=1;sp|O15371-3|EIF3D_HUMAN Isoform 3 of Eukaryotic translation initiation factor 3 subunit D OS=Homo sapiens OX=9606 GN=EIF3D;sp|O15371-2|EIF
RTCB_untreated	EIF3H	Eukaryotic translation initiation factor 3 subunit H	1.5515	0.440896		O15372	sp|O15372|EIF3H_HUMAN Eukaryotic translation initiation factor 3 subunit H OS=Homo sapiens OX=9606 GN=EIF3H PE=1 SV=1
RTCB_untreated	DDX3Y	ATP-dependent RNA helicase DDX3Y	1.68204	1.26689		O15523;O15523-2	sp|O15523|DDX3Y_HUMAN ATP-dependent RNA helicase DDX3Y OS=Homo sapiens OX=9606 GN=DDX3Y PE=1 SV=2;sp|O15523-2|DDX3Y_HUMAN Isoform 2 of ATP-dependent RNA helicase DDX3Y OS=Homo sapiens OX=9606 GN=DDX3Y
RTCB_untreated	DHX15	Pre-mRNA-splicing factor ATP-dependent RNA helicase DHX15	0.0466434	0.0413741		O43143	sp|O43143|DHX15_HUMAN Pre-mRNA-splicing factor ATP-dependent RNA helicase DHX15 OS=Homo sapiens OX=9606 GN=DHX15 PE=1 SV=2
RTCB_untreated	RRP8	Ribosomal RNA-processing protein 8	-1.5662	1.05422		O43159	sp|O43159|RRP8_HUMAN Ribosomal RNA-processing protein 8 OS=Homo sapiens OX=9606 GN=RRP8 PE=1 SV=2
RTCB_untreated	PRPF4	U4/U6 small nuclear ribonucleoprotein Prp4	1.21472	0.529808		O43172-2;O43172	sp|O43172-2|PRP4_HUMAN Isoform 2 of U4/U6 small nuclear ribonucleoprotein Prp4 OS=Homo sapiens OX=9606 GN=PRPF4;sp|O43172|PRP4_HUMAN U4/U6 small nuclear ribonucleoprotein Prp4 OS=Homo sapiens OX=9606 GN=PRPF4 PE=1 SV=2
RTCB_untreated	PHGDH	D-3-phosphoglycerate dehydrogenase	0.789594	0.984909		O43175	sp|O43175|SERA_HUMAN D-3-phosphoglycerate dehydrogenase OS=Homo sapiens OX=9606 GN=PHGDH PE=1 SV=4
RTCB_untreated	PSMD3	26S proteasome non-ATPase regulatory subunit 3	-1.04907	0.306916		O43242;O43242-2	sp|O43242|PSMD3_HUMAN 26S proteasome non-ATPase regulatory subunit 3 OS=Homo sapiens OX=9606 GN=PSMD3 PE=1 SV=2;sp|O43242-2|PSMD3_HUMAN Isoform 2 of 26S proteasome non-ATPase regulatory subunit 3 OS=Homo sapiens OX=9606 GN=PSMD3
RTCB_untreated	SART1	U4/U6.U5 tri-snRNP-associated protein 1	-2.66916	0.725505		O43290	sp|O43290|SNUT1_HUMAN U4/U6.U5 tri-snRNP-associated protein 1 OS=Homo sapiens OX=9606 GN=SART1 PE=1 SV=1
RTCB_untreated	EEF1E1	Eukaryotic translation elongation factor 1 epsilon-1	-0.118235	0.0660083		O43324;O43324-2	sp|O43324|MCA3_HUMAN Eukaryotic translation elongation factor 1 epsilon-1 OS=Homo sapiens OX=9606 GN=EEF1E1 PE=1 SV=1;sp|O43324-2|MCA3_HUMAN Isoform 2 of Eukaryotic translation elongation factor 1 epsilon-1 OS=Homo sapiens OX=9606 GN=EEF1E1
RTCB_untreated	HNRNPR	Heterogeneous nuclear ribonucleoprotein R	0.0305384	0.00917446		O43390;O43390-3	sp|O43390|HNRPR_HUMAN Heterogeneous nuclear ribonucleoprotein R OS=Homo sapiens OX=9606 GN=HNRNPR PE=1 SV=1;sp|O43390-3|HNRPR_HUMAN Isoform 3 of Heterogeneous nuclear ribonucleoprotein R OS=Homo sapiens OX=9606 GN=HNRNPR
RTCB_untreated	PRPF3	U4/U6 small nuclear ribonucleoprotein Prp3	1.18846	0.627544		O43395	sp|O43395|PRPF3_HUMAN U4/U6 small nuclear ribonucleoprotein Prp3 OS=Homo sapiens OX=9606 GN=PRPF3 PE=1 SV=2
RTCB_untreated	TXNL1	Thioredoxin-like protein 1	1.95215	0.689301		O43396	sp|O43396|TXNL1_HUMAN Thioredoxin-like protein 1 OS=Homo sapiens OX=9606 GN=TXNL1 PE=1 SV=3
RTCB_untreated	PPIH	Peptidyl-prolyl cis-trans isomerase H	0.72957	0.2384		O43447;O43447-2	sp|O43447|PPIH_HUMAN Peptidyl-prolyl cis-trans isomerase H OS=Homo sapiens OX=9606 GN=PPIH PE=1 SV=1;sp|O43447-2|PPIH_HUMAN Isoform 2 of Peptidyl-prolyl cis-trans isomerase H OS=Homo sapiens OX=9606 GN=PPIH
RTCB_untreated	PRC1	Protein regulator of cytokinesis 1	-0.268096	0.0701934		O43663-4;O43663;O43663-3;O43663-2	sp|O43663-4|PRC1_HUMAN Isoform 4 of Protein regulator of cytokinesis 1 OS=Homo sapiens OX=9606 GN=PRC1;sp|O43663|PRC1_HUMAN Protein regulator of cytokinesis 1 OS=Homo sapiens OX=9606 GN=PRC1 PE=1 SV=2;sp|O43663-3|PRC1_HUMAN Isoform 3 of Protein regulator o
RTCB_untreated	ZNF207	BUB3-interacting and GLEBS motif-containing protein ZNF207	0.7779	0.1306		O43670-2;O43670;O43670-4;O43670-3	sp|O43670-2|ZN207_HUMAN Isoform 2 of BUB3-interacting and GLEBS motif-containing protein ZNF207 OS=Homo sapiens OX=9606 GN=ZNF207;sp|O43670|ZN207_HUMAN BUB3-interacting and GLEBS motif-containing protein ZNF207 OS=Homo sapiens OX=9606 GN=ZNF207 PE=1 SV=1;s
RTCB_untreated	NDUFB3	NADH dehydrogenase [ubiquinone] 1 beta subcomplex subunit 3	1.85051	0.38451		O43676	sp|O43676|NDUB3_HUMAN NADH dehydrogenase [ubiquinone] 1 beta subcomplex subunit 3 OS=Homo sapiens OX=9606 GN=NDUFB3 PE=1 SV=3
RTCB_untreated	BUB3	Mitotic checkpoint protein BUB3	0.531872	0.7125		O43684-2;O43684	sp|O43684-2|BUB3_HUMAN Isoform 2 of Mitotic checkpoint protein BUB3 OS=Homo sapiens OX=9606 GN=BUB3;sp|O43684|BUB3_HUMAN Mitotic checkpoint protein BUB3 OS=Homo sapiens OX=9606 GN=BUB3 PE=1 SV=1
RTCB_untreated	ACTN4	Alpha-actinin-4	0.832164	0.252541		O43707;O43707-2;O43707-3	sp|O43707|ACTN4_HUMAN Alpha-actinin-4 OS=Homo sapiens OX=9606 GN=ACTN4 PE=1 SV=2;sp|O43707-2|ACTN4_HUMAN Isoform ACTN4ISO of Alpha-actinin-4 OS=Homo sapiens OX=9606 GN=ACTN4;sp|O43707-3|ACTN4_HUMAN Isoform 3 of Alpha-actinin-4 OS=Homo sapiens OX=9606 GN=AC
RTCB_untreated	WBSCR22	Probable 18S rRNA (guanine-N(7))-methyltransferase	2.56244	1.2736		O43709;O43709-3	sp|O43709|BUD23_HUMAN Probable 18S rRNA (guanine-N(7))-methyltransferase OS=Homo sapiens OX=9606 GN=BUD23 PE=1 SV=2;sp|O43709-3|BUD23_HUMAN Isoform 3 of Probable 18S rRNA (guanine-N(7))-methyltransferase OS=Homo sapiens OX=9606 GN=BUD23
RTCB_untreated	AP1G1	AP-1 complex subunit gamma-1	0.018453	0.00637995		O43747;O43747-2	sp|O43747|AP1G1_HUMAN AP-1 complex subunit gamma-1 OS=Homo sapiens OX=9606 GN=AP1G1 PE=1 SV=5;sp|O43747-2|AP1G1_HUMAN Isoform 2 of AP-1 complex subunit gamma-1 OS=Homo sapiens OX=9606 GN=AP1G1
RTCB_untreated	NUDT21	Cleavage and polyadenylation specificity factor subunit 5	-0.54191	0.416787		O43809	sp|O43809|CPSF5_HUMAN Cleavage and polyadenylation specificity factor subunit 5 OS=Homo sapiens OX=9606 GN=NUDT21 PE=1 SV=1
RTCB_untreated	LANCL1	LanC-like protein 1	-1.22561	0.26239		O43813	sp|O43813|LANC1_HUMAN Glutathione S-transferase LANCL1 OS=Homo sapiens OX=9606 GN=LANCL1 PE=1 SV=1
RTCB_untreated	STRN	Striatin	0.87623	0.245167		O43815;O43815-2	sp|O43815|STRN_HUMAN Striatin OS=Homo sapiens OX=9606 GN=STRN PE=1 SV=4;sp|O43815-2|STRN_HUMAN Isoform 2 of Striatin OS=Homo sapiens OX=9606 GN=STRN
RTCB_untreated	SCO2	Protein SCO2 homolog, mitochondrial	0.476638	0.123542		O43819	sp|O43819|SCO2_HUMAN Protein SCO2 homolog, mitochondrial OS=Homo sapiens OX=9606 GN=SCO2 PE=1 SV=3
RTCB_untreated	AKAP8	A-kinase anchor protein 8	-0.606056	0.360133		O43823	sp|O43823|AKAP8_HUMAN A-kinase anchor protein 8 OS=Homo sapiens OX=9606 GN=AKAP8 PE=1 SV=1
RTCB_untreated	GTPBP6	Putative GTP-binding protein 6	2.28691	1.88621		O43824	sp|O43824|GTPB6_HUMAN Putative GTP-binding protein 6 OS=Homo sapiens OX=9606 GN=GTPBP6 PE=2 SV=4
RTCB_untreated	IDH3B	Isocitrate dehydrogenase [NAD] subunit beta, mitochondrial	1.20208	0.58952		O43837;O43837-2	sp|O43837|IDH3B_HUMAN Isocitrate dehydrogenase [NAD] subunit beta, mitochondrial OS=Homo sapiens OX=9606 GN=IDH3B PE=1 SV=2;sp|O43837-2|IDH3B_HUMAN Isoform A of Isocitrate dehydrogenase [NAD] subunit beta, mitochondrial OS=Homo sapiens OX=9606 GN=IDH3B
RTCB_untreated	KIF1C	Kinesin-like protein KIF1C	0.309016	0.219928		O43896	sp|O43896|KIF1C_HUMAN Kinesin-like protein KIF1C OS=Homo sapiens OX=9606 GN=KIF1C PE=1 SV=3
RTCB_untreated	ORC5	Origin recognition complex subunit 5	0.21427	0.128139		O43913;O43913-2	sp|O43913|ORC5_HUMAN Origin recognition complex subunit 5 OS=Homo sapiens OX=9606 GN=ORC5 PE=1 SV=1;sp|O43913-2|ORC5_HUMAN Isoform 2 of Origin recognition complex subunit 5 OS=Homo sapiens OX=9606 GN=ORC5
RTCB_untreated	AKR1B10	Aldo-keto reductase family 1 member B10	0.377096	0.286779		O60218	sp|O60218|AK1BA_HUMAN Aldo-keto reductase family 1 member B10 OS=Homo sapiens OX=9606 GN=AKR1B10 PE=1 SV=2
RTCB_untreated	PRPSAP2	Phosphoribosyl pyrophosphate synthase-associated protein 2	-0.255555	0.0736118		O60256;O60256-3;O60256-2;O60256-4	sp|O60256|KPRB_HUMAN Phosphoribosyl pyrophosphate synthase-associated protein 2 OS=Homo sapiens OX=9606 GN=PRPSAP2 PE=1 SV=1;sp|O60256-3|KPRB_HUMAN Isoform 3 of Phosphoribosyl pyrophosphate synthase-associated protein 2 OS=Homo sapiens OX=9606 GN=PRPSAP2;s
RTCB_untreated	SMARCA5	SWI/SNF-related matrix-associated actin-dependent regulator of chromatin subfamily A member 5	-0.70423	0.229719		O60264	sp|O60264|SMCA5_HUMAN SWI/SNF-related matrix-associated actin-dependent regulator of chromatin subfamily A member 5 OS=Homo sapiens OX=9606 GN=SMARCA5 PE=1 SV=1
RTCB_untreated	SIPA1L3	Signal-induced proliferation-associated 1-like protein 3	-2.03866	0.705206		O60292	sp|O60292|SI1L3_HUMAN Signal-induced proliferation-associated 1-like protein 3 OS=Homo sapiens OX=9606 GN=SIPA1L3 PE=1 SV=3
RTCB_untreated	ZFC3H1	Zinc finger C3H1 domain-containing protein	-1.29199	0.737214		O60293;O60293-2	sp|O60293|ZC3H1_HUMAN Zinc finger C3H1 domain-containing protein OS=Homo sapiens OX=9606 GN=ZFC3H1 PE=1 SV=3;sp|O60293-2|ZC3H1_HUMAN Isoform 2 of Zinc finger C3H1 domain-containing protein OS=Homo sapiens OX=9606 GN=ZFC3H1
RTCB_untreated	AQR	Intron-binding protein aquarius	-0.0125151	0.00736582		O60306	sp|O60306|AQR_HUMAN RNA helicase aquarius OS=Homo sapiens OX=9606 GN=AQR PE=1 SV=4
RTCB_untreated	OPA1	Dynamin-like 120 kDa protein, mitochondrial;Dynamin-like 120 kDa protein, form S1	1.54763	0.685366		O60313-2;O60313;O60313-10;O60313-9;O60313-11;O60313-13	sp|O60313-2|OPA1_HUMAN Isoform 2 of Dynamin-like 120 kDa protein, mitochondrial OS=Homo sapiens OX=9606 GN=OPA1;sp|O60313|OPA1_HUMAN Dynamin-like 120 kDa protein, mitochondrial OS=Homo sapiens OX=9606 GN=OPA1 PE=1 SV=3;sp|O60313-10|OPA1_HUMAN Isoform 4 of
RTCB_untreated	FADS1	Fatty acid desaturase 1	0.875418	0.181972		O60427;O60427-2	sp|O60427|FADS1_HUMAN Acyl-CoA (8-3)-desaturase OS=Homo sapiens OX=9606 GN=FADS1 PE=1 SV=3;sp|O60427-2|FADS1_HUMAN Isoform 2 of Acyl-CoA (8-3)-desaturase OS=Homo sapiens OX=9606 GN=FADS1
RTCB_untreated	ACSL4	Long-chain-fatty-acid--CoA ligase 4	1.38636	0.679868		O60488-2;O60488	sp|O60488-2|ACSL4_HUMAN Isoform Short of Long-chain-fatty-acid--CoA ligase 4 OS=Homo sapiens OX=9606 GN=ACSL4;sp|O60488|ACSL4_HUMAN Long-chain-fatty-acid--CoA ligase 4 OS=Homo sapiens OX=9606 GN=ACSL4 PE=1 SV=2
RTCB_untreated	SYNCRIP	Heterogeneous nuclear ribonucleoprotein Q	0.641612	0.238779		O60506;O60506-2;O60506-3;O60506-4;O60506-5	sp|O60506|HNRPQ_HUMAN Heterogeneous nuclear ribonucleoprotein Q OS=Homo sapiens OX=9606 GN=SYNCRIP PE=1 SV=2;sp|O60506-2|HNRPQ_HUMAN Isoform 2 of Heterogeneous nuclear ribonucleoprotein Q OS=Homo sapiens OX=9606 GN=SYNCRIP;sp|O60506-3|HNRPQ_HUMAN Isoform 3
RTCB_untreated	DIAPH1	Protein diaphanous homolog 1	1.35809	0.796296		O60610-2;O60610-3;O60610	sp|O60610-2|DIAP1_HUMAN Isoform 2 of Protein diaphanous homolog 1 OS=Homo sapiens OX=9606 GN=DIAPH1;sp|O60610-3|DIAP1_HUMAN Isoform 3 of Protein diaphanous homolog 1 OS=Homo sapiens OX=9606 GN=DIAPH1;sp|O60610|DIAP1_HUMAN Protein diaphanous homolog 1 OS=Ho
RTCB_untreated	MAFK	Transcription factor MafK	0.799147	0.144516		O60675	sp|O60675|MAFK_HUMAN Transcription factor MafK OS=Homo sapiens OX=9606 GN=MAFK PE=1 SV=1
RTCB_untreated	UGDH	UDP-glucose 6-dehydrogenase	0.540414	0.596526		O60701;O60701-3;O60701-2	sp|O60701|UGDH_HUMAN UDP-glucose 6-dehydrogenase OS=Homo sapiens OX=9606 GN=UGDH PE=1 SV=1;sp|O60701-3|UGDH_HUMAN Isoform 3 of UDP-glucose 6-dehydrogenase OS=Homo sapiens OX=9606 GN=UGDH;sp|O60701-2|UGDH_HUMAN Isoform 2 of UDP-glucose 6-dehydrogenase OS=Ho
RTCB_untreated	CTNND1	Catenin delta-1	1.80601	1.19998		O60716;O60716-3;O60716-2;O60716-5;O60716-7;O60716-8;O60716-6;O60716-4;O60716-9;O60716-13;O60716-10;O60716-11;O60716-21;O60716-19;O60716-18;O60716-17;O60716-12;O60716-14;O60716-15;O60716-16;O60716-20;O60716-22;O60716-23;O60716-24;O60716-25;O60716-26;O60716-27;O60716-29;O60716-31;O60716-28;O60716-30;O60716-32	sp|O60716|CTND1_HUMAN Catenin delta-1 OS=Homo sapiens OX=9606 GN=CTNND1 PE=1 SV=1;sp|O60716-3|CTND1_HUMAN Isoform 1AC of Catenin delta-1 OS=Homo sapiens OX=9606 GN=CTNND1;sp|O60716-2|CTND1_HUMAN Isoform 1AB of Catenin delta-1 OS=Homo sapiens OX=9606 GN=CTN
RTCB_untreated	DPM1	Dolichol-phosphate mannosyltransferase subunit 1	1.05828	0.88244		O60762	sp|O60762|DPM1_HUMAN Dolichol-phosphate mannosyltransferase subunit 1 OS=Homo sapiens OX=9606 GN=DPM1 PE=1 SV=1
RTCB_untreated	PFKFB2	6-phosphofructo-2-kinase/fructose-2,6-bisphosphatase 2;6-phosphofructo-2-kinase;Fructose-2,6-bisphosphatase	1.4903	0.722693		O60825;O60825-2	sp|O60825|F262_HUMAN 6-phosphofructo-2-kinase/fructose-2,6-bisphosphatase 2 OS=Homo sapiens OX=9606 GN=PFKFB2 PE=1 SV=2;sp|O60825-2|F262_HUMAN Isoform 2 of 6-phosphofructo-2-kinase/fructose-2,6-bisphosphatase 2 OS=Homo sapiens OX=9606 GN=PFKFB2
RTCB_untreated	DKC1	H/ACA ribonucleoprotein complex subunit 4	-0.761902	0.132976		O60832;O60832-2	sp|O60832|DKC1_HUMAN H/ACA ribonucleoprotein complex subunit DKC1 OS=Homo sapiens OX=9606 GN=DKC1 PE=1 SV=3;sp|O60832-2|DKC1_HUMAN Isoform 3 of H/ACA ribonucleoprotein complex subunit DKC1 OS=Homo sapiens OX=9606 GN=DKC1
RTCB_untreated	EIF5B	Eukaryotic translation initiation factor 5B	0.101526	0.0380872		O60841	sp|O60841|IF2P_HUMAN Eukaryotic translation initiation factor 5B OS=Homo sapiens OX=9606 GN=EIF5B PE=1 SV=4
RTCB_untreated	DNAJA2	DnaJ homolog subfamily A member 2	3.39417	2.47761	+	O60884	sp|O60884|DNJA2_HUMAN DnaJ homolog subfamily A member 2 OS=Homo sapiens OX=9606 GN=DNAJA2 PE=1 SV=1
RTCB_untreated	ROCK2	Rho-associated protein kinase 2	-0.846845	0.60421		O75116	sp|O75116|ROCK2_HUMAN Rho-associated protein kinase 2 OS=Homo sapiens OX=9606 GN=ROCK2 PE=1 SV=4
RTCB_untreated	CLASP2	CLIP-associating protein 2	-0.305796	0.274096		O75122-3	sp|O75122-3|CLAP2_HUMAN Isoform 3 of CLIP-associating protein 2 OS=Homo sapiens OX=9606 GN=CLASP2
RTCB_untreated	PTCD1	Pentatricopeptide repeat-containing protein 1, mitochondrial	-0.864829	0.245823		O75127	sp|O75127|PTCD1_HUMAN Pentatricopeptide repeat-containing protein 1, mitochondrial OS=Homo sapiens OX=9606 GN=PTCD1 PE=1 SV=2
RTCB_untreated	CPNE3	Copine-3	1.10824	0.792342		O75131	sp|O75131|CPNE3_HUMAN Copine-3 OS=Homo sapiens OX=9606 GN=CPNE3 PE=1 SV=1
RTCB_untreated	ZC3H11A	Zinc finger CCCH domain-containing protein 11A	-0.339868	0.243227		O75152	sp|O75152|ZC11A_HUMAN Zinc finger CCCH domain-containing protein 11A OS=Homo sapiens OX=9606 GN=ZC3H11A PE=1 SV=3
RTCB_untreated	CLUH	Clustered mitochondria protein homolog	0.531511	0.313144		O75153	sp|O75153|CLU_HUMAN Clustered mitochondria protein homolog OS=Homo sapiens OX=9606 GN=CLUH PE=1 SV=2
RTCB_untreated	DNAJC13	DnaJ homolog subfamily C member 13	-0.556299	0.142147		O75165	sp|O75165|DJC13_HUMAN DnaJ homolog subfamily C member 13 OS=Homo sapiens OX=9606 GN=DNAJC13 PE=1 SV=5
RTCB_untreated	DNAJB6	DnaJ homolog subfamily B member 6	-0.594915	0.147829		O75190-3;O75190;O75190-2;O75190-4	sp|O75190-3|DNJB6_HUMAN Isoform C of DnaJ homolog subfamily B member 6 OS=Homo sapiens OX=9606 GN=DNAJB6;sp|O75190|DNJB6_HUMAN DnaJ homolog subfamily B member 6 OS=Homo sapiens OX=9606 GN=DNAJB6 PE=1 SV=2;sp|O75190-2|DNJB6_HUMAN Isoform B of DnaJ homolog s
RTCB_untreated	DUSP11	RNA/RNP complex-1-interacting phosphatase	2.4281	2.26606	+	O75319	sp|O75319|DUS11_HUMAN RNA/RNP complex-1-interacting phosphatase OS=Homo sapiens OX=9606 GN=DUSP11 PE=1 SV=2
RTCB_untreated	GBAS	Protein NipSnap homolog 2	2.74935	1.34075		O75323;O75323-2	sp|O75323|NIPS2_HUMAN Protein NipSnap homolog 2 OS=Homo sapiens OX=9606 GN=NIPSNAP2 PE=1 SV=1;sp|O75323-2|NIPS2_HUMAN Isoform 2 of Protein NipSnap homolog 2 OS=Homo sapiens OX=9606 GN=NIPSNAP2
RTCB_untreated	HMMR	Hyaluronan mediated motility receptor	1.32621	1.06912		O75330-2;O75330;O75330-3;O75330-4	sp|O75330-2|HMMR_HUMAN Isoform 2 of Hyaluronan mediated motility receptor OS=Homo sapiens OX=9606 GN=HMMR;sp|O75330|HMMR_HUMAN Hyaluronan mediated motility receptor OS=Homo sapiens OX=9606 GN=HMMR PE=1 SV=2;sp|O75330-3|HMMR_HUMAN Isoform 3 of Hyaluronan me
RTCB_untreated	PDCD6	Programmed cell death protein 6	1.98793	1.1087		O75340;O75340-2	sp|O75340|PDCD6_HUMAN Programmed cell death protein 6 OS=Homo sapiens OX=9606 GN=PDCD6 PE=1 SV=1;sp|O75340-2|PDCD6_HUMAN Isoform 2 of Programmed cell death protein 6 OS=Homo sapiens OX=9606 GN=PDCD6
RTCB_untreated	VPS4B	Vacuolar protein sorting-associated protein 4B	0.474183	0.186332		O75351	sp|O75351|VPS4B_HUMAN Vacuolar protein sorting-associated protein 4B OS=Homo sapiens OX=9606 GN=VPS4B PE=1 SV=2
RTCB_untreated	MPDU1	Mannose-P-dolichol utilization defect 1 protein	2.30228	0.635125		O75352-2;O75352	sp|O75352-2|MPU1_HUMAN Isoform 2 of Mannose-P-dolichol utilization defect 1 protein OS=Homo sapiens OX=9606 GN=MPDU1;sp|O75352|MPU1_HUMAN Mannose-P-dolichol utilization defect 1 protein OS=Homo sapiens OX=9606 GN=MPDU1 PE=1 SV=2
RTCB_untreated	H2AFY	Core histone macro-H2A.1	0.758263	0.185854		O75367;O75367-3;O75367-2	sp|O75367|H2AY_HUMAN Core histone macro-H2A.1 OS=Homo sapiens OX=9606 GN=MACROH2A1 PE=1 SV=4;sp|O75367-3|H2AY_HUMAN Isoform 3 of Core histone macro-H2A.1 OS=Homo sapiens OX=9606 GN=MACROH2A1;sp|O75367-2|H2AY_HUMAN Isoform 1 of Core histone macro-H2A.1 OS=H
RTCB_untreated	FLNB	Filamin-B	-0.123359	0.0407726		O75369-8	sp|O75369-8|FLNB_HUMAN Isoform 8 of Filamin-B OS=Homo sapiens OX=9606 GN=FLNB
RTCB_untreated	MRPL33	39S ribosomal protein L33, mitochondrial	-0.27097	0.026222		O75394	sp|O75394|RM33_HUMAN 39S ribosomal protein L33, mitochondrial OS=Homo sapiens OX=9606 GN=MRPL33 PE=1 SV=1
RTCB_untreated	SEC22B	Vesicle-trafficking protein SEC22b	1.85668	0.384662		O75396	sp|O75396|SC22B_HUMAN Vesicle-trafficking protein SEC22b OS=Homo sapiens OX=9606 GN=SEC22B PE=1 SV=4
RTCB_untreated	PRPF40A	Pre-mRNA-processing factor 40 homolog A	-0.20296	0.151442		O75400;O75400-2	sp|O75400|PR40A_HUMAN Pre-mRNA-processing factor 40 homolog A OS=Homo sapiens OX=9606 GN=PRPF40A PE=1 SV=2;sp|O75400-2|PR40A_HUMAN Isoform 2 of Pre-mRNA-processing factor 40 homolog A OS=Homo sapiens OX=9606 GN=PRPF40A
RTCB_untreated	PSIP1	PC4 and SFRS1-interacting protein	-1.47971	0.895264		O75475;O75475-3;O75475-2	sp|O75475|PSIP1_HUMAN PC4 and SFRS1-interacting protein OS=Homo sapiens OX=9606 GN=PSIP1 PE=1 SV=1;sp|O75475-3|PSIP1_HUMAN Isoform 3 of PC4 and SFRS1-interacting protein OS=Homo sapiens OX=9606 GN=PSIP1;sp|O75475-2|PSIP1_HUMAN Isoform 2 of PC4 and SFRS1-in
RTCB_untreated	NDUFS3	NADH dehydrogenase [ubiquinone] iron-sulfur protein 3, mitochondrial	0.425268	0.0938861		O75489	sp|O75489|NDUS3_HUMAN NADH dehydrogenase [ubiquinone] iron-sulfur protein 3, mitochondrial OS=Homo sapiens OX=9606 GN=NDUFS3 PE=1 SV=1
RTCB_untreated	SRSF10	Serine/arginine-rich splicing factor 10	-1.27058	0.347804		O75494-5;O75494-4;O75494-6;O75494-3;O75494-2;O75494	sp|O75494-5|SRS10_HUMAN Isoform 5 of Serine/arginine-rich splicing factor 10 OS=Homo sapiens OX=9606 GN=SRSF10;sp|O75494-4|SRS10_HUMAN Isoform 4 of Serine/arginine-rich splicing factor 10 OS=Homo sapiens OX=9606 GN=SRSF10;sp|O75494-6|SRS10_HUMAN Isoform 6
RTCB_untreated	HSBP1	Heat shock factor-binding protein 1	2.26289	0.42033		O75506	sp|O75506|HSBP1_HUMAN Heat shock factor-binding protein 1 OS=Homo sapiens OX=9606 GN=HSBP1 PE=1 SV=1
RTCB_untreated	EED	Polycomb protein EED	0.0305026	0.00880457		O75530-3;O75530;O75530-2	sp|O75530-3|EED_HUMAN Isoform 3 of Polycomb protein EED OS=Homo sapiens OX=9606 GN=EED;sp|O75530|EED_HUMAN Polycomb protein EED OS=Homo sapiens OX=9606 GN=EED PE=1 SV=2;sp|O75530-2|EED_HUMAN Isoform 2 of Polycomb protein EED OS=Homo sapiens OX=9606 GN=EED
RTCB_untreated	BANF1	Barrier-to-autointegration factor;Barrier-to-autointegration factor, N-terminally processed	2.84252	0.922032		O75531	sp|O75531|BAF_HUMAN Barrier-to-autointegration factor OS=Homo sapiens OX=9606 GN=BANF1 PE=1 SV=1
RTCB_untreated	SF3B1	Splicing factor 3B subunit 1	0.603559	0.559302		O75533	sp|O75533|SF3B1_HUMAN Splicing factor 3B subunit 1 OS=Homo sapiens OX=9606 GN=SF3B1 PE=1 SV=3
RTCB_untreated	CSDE1	Cold shock domain-containing protein E1	-1.55633	2.84519		O75534-2;O75534;O75534-3;O75534-4	sp|O75534-2|CSDE1_HUMAN Isoform 2 of Cold shock domain-containing protein E1 OS=Homo sapiens OX=9606 GN=CSDE1;sp|O75534|CSDE1_HUMAN Cold shock domain-containing protein E1 OS=Homo sapiens OX=9606 GN=CSDE1 PE=1 SV=2;sp|O75534-3|CSDE1_HUMAN Isoform 3 of Cold
RTCB_untreated	PRKRA	Interferon-inducible double-stranded RNA-dependent protein kinase activator A	-1.8146	0.512359		O75569;O75569-3;O75569-2	sp|O75569|PRKRA_HUMAN Interferon-inducible double-stranded RNA-dependent protein kinase activator A OS=Homo sapiens OX=9606 GN=PRKRA PE=1 SV=1;sp|O75569-3|PRKRA_HUMAN Isoform 3 of Interferon-inducible double-stranded RNA-dependent protein kinase activator
RTCB_untreated	NPM3	Nucleoplasmin-3	1.03165	0.219702		O75607	sp|O75607|NPM3_HUMAN Nucleoplasmin-3 OS=Homo sapiens OX=9606 GN=NPM3 PE=1 SV=3
RTCB_untreated	ERAL1	GTPase Era, mitochondrial	0.677028	0.286768		O75616;O75616-2	sp|O75616|ERAL1_HUMAN GTPase Era, mitochondrial OS=Homo sapiens OX=9606 GN=ERAL1 PE=1 SV=2;sp|O75616-2|ERAL1_HUMAN Isoform HERA-B of GTPase Era, mitochondrial OS=Homo sapiens OX=9606 GN=ERAL1
RTCB_untreated	SNRNP200	U5 small nuclear ribonucleoprotein 200 kDa helicase	-0.090078	0.0865501		O75643	sp|O75643|U520_HUMAN U5 small nuclear ribonucleoprotein 200 kDa helicase OS=Homo sapiens OX=9606 GN=SNRNP200 PE=1 SV=2
RTCB_untreated	TRMU	Mitochondrial tRNA-specific 2-thiouridylase 1	0.779674	0.376539		O75648-2;O75648;O75648-3;O75648-4	sp|O75648-2|MTU1_HUMAN Isoform 2 of Mitochondrial tRNA-specific 2-thiouridylase 1 OS=Homo sapiens OX=9606 GN=TRMU;sp|O75648|MTU1_HUMAN Mitochondrial tRNA-specific 2-thiouridylase 1 OS=Homo sapiens OX=9606 GN=TRMU PE=1 SV=2;sp|O75648-3|MTU1_HUMAN Isoform 3
RTCB_untreated	UTP20	Small subunit processome component 20 homolog	-2.95672	0.907815		O75691	sp|O75691|UTP20_HUMAN Small subunit processome component 20 homolog OS=Homo sapiens OX=9606 GN=UTP20 PE=1 SV=3
RTCB_untreated	NUP155	Nuclear pore complex protein Nup155	-0.270629	0.157943		O75694;O75694-2	sp|O75694|NU155_HUMAN Nuclear pore complex protein Nup155 OS=Homo sapiens OX=9606 GN=NUP155 PE=1 SV=1;sp|O75694-2|NU155_HUMAN Isoform 2 of Nuclear pore complex protein Nup155 OS=Homo sapiens OX=9606 GN=NUP155
RTCB_untreated	CRTAP	Cartilage-associated protein	-0.833235	0.201562		O75718	sp|O75718|CRTAP_HUMAN Cartilage-associated protein OS=Homo sapiens OX=9606 GN=CRTAP PE=1 SV=1
RTCB_untreated	EIF3G	Eukaryotic translation initiation factor 3 subunit G	1.17839	0.345054		O75821	sp|O75821|EIF3G_HUMAN Eukaryotic translation initiation factor 3 subunit G OS=Homo sapiens OX=9606 GN=EIF3G PE=1 SV=2
RTCB_untreated	EIF3J	Eukaryotic translation initiation factor 3 subunit J	1.89104	0.574123		O75822;O75822-2;O75822-3	sp|O75822|EIF3J_HUMAN Eukaryotic translation initiation factor 3 subunit J OS=Homo sapiens OX=9606 GN=EIF3J PE=1 SV=2;sp|O75822-2|EIF3J_HUMAN Isoform 2 of Eukaryotic translation initiation factor 3 subunit J OS=Homo sapiens OX=9606 GN=EIF3J;sp|O75822-3|EIF
RTCB_untreated	CCNK	Cyclin-K	0.628019	0.140366		O75909;O75909-4;O75909-1;O75909-2	sp|O75909|CCNK_HUMAN Cyclin-K OS=Homo sapiens OX=9606 GN=CCNK PE=1 SV=2;sp|O75909-4|CCNK_HUMAN Isoform 4 of Cyclin-K OS=Homo sapiens OX=9606 GN=CCNK;sp|O75909-1|CCNK_HUMAN Isoform 3 of Cyclin-K OS=Homo sapiens OX=9606 GN=CCNK;sp|O75909-2|CCNK_HUMAN Isoform
RTCB_untreated	DHRS3	Short-chain dehydrogenase/reductase 3	2.18151	0.617431		O75911	sp|O75911|DHRS3_HUMAN Short-chain dehydrogenase/reductase 3 OS=Homo sapiens OX=9606 GN=DHRS3 PE=1 SV=2
RTCB_untreated	PIAS1	E3 SUMO-protein ligase PIAS1	0.267057	0.0884911		O75925;O75925-2;O75925-3	sp|O75925|PIAS1_HUMAN E3 SUMO-protein ligase PIAS1 OS=Homo sapiens OX=9606 GN=PIAS1 PE=1 SV=2;sp|O75925-2|PIAS1_HUMAN Isoform 2 of E3 SUMO-protein ligase PIAS1 OS=Homo sapiens OX=9606 GN=PIAS1;sp|O75925-3|PIAS1_HUMAN Isoform 3 of E3 SUMO-protein ligase PIA
RTCB_untreated	BCAS2	Pre-mRNA-splicing factor SPF27	0.34863	0.198034		O75934	sp|O75934|SPF27_HUMAN Pre-mRNA-splicing factor SPF27 OS=Homo sapiens OX=9606 GN=BCAS2 PE=1 SV=1
RTCB_untreated	SMNDC1	Survival of motor neuron-related-splicing factor 30	-0.390042	0.0672742		O75940	sp|O75940|SPF30_HUMAN Survival of motor neuron-related-splicing factor 30 OS=Homo sapiens OX=9606 GN=SMNDC1 PE=1 SV=1
RTCB_untreated	FLOT1	Flotillin-1	-1.12118	0.424243		O75955;O75955-2	sp|O75955|FLOT1_HUMAN Flotillin-1 OS=Homo sapiens OX=9606 GN=FLOT1 PE=1 SV=3;sp|O75955-2|FLOT1_HUMAN Isoform 2 of Flotillin-1 OS=Homo sapiens OX=9606 GN=FLOT1
RTCB_untreated	RSL1D1	Ribosomal L1 domain-containing protein 1	0.640346	0.155131		O76021	sp|O76021|RL1D1_HUMAN Ribosomal L1 domain-containing protein 1 OS=Homo sapiens OX=9606 GN=RSL1D1 PE=1 SV=3
RTCB_untreated	CLPX	ATP-dependent Clp protease ATP-binding subunit clpX-like, mitochondrial	1.18613	0.749595		O76031	sp|O76031|CLPX_HUMAN ATP-dependent Clp protease ATP-binding subunit clpX-like, mitochondrial OS=Homo sapiens OX=9606 GN=CLPX PE=1 SV=2
RTCB_untreated	CIAO1	Probable cytosolic iron-sulfur protein assembly protein CIAO1	0.902363	0.462181		O76071	sp|O76071|CIAO1_HUMAN Probable cytosolic iron-sulfur protein assembly protein CIAO1 OS=Homo sapiens OX=9606 GN=CIAO1 PE=1 SV=1
RTCB_untreated	SRP72	Signal recognition particle subunit SRP72	-0.0995956	0.0338935		O76094	sp|O76094|SRP72_HUMAN Signal recognition particle subunit SRP72 OS=Homo sapiens OX=9606 GN=SRP72 PE=1 SV=3
RTCB_untreated	URI1	Unconventional prefoldin RPB5 interactor 1	3.47249	2.90422	+	O94763;O94763-3;O94763-2;O94763-4	sp|O94763|RMP_HUMAN Unconventional prefoldin RPB5 interactor 1 OS=Homo sapiens OX=9606 GN=URI1 PE=1 SV=3;sp|O94763-3|RMP_HUMAN Isoform 3 of Unconventional prefoldin RPB5 interactor 1 OS=Homo sapiens OX=9606 GN=URI1;sp|O94763-2|RMP_HUMAN Isoform 2 of Unconv
RTCB_untreated	MYO1D	Unconventional myosin-Id	3.12388	2.75537	+	O94832	sp|O94832|MYO1D_HUMAN Unconventional myosin-Id OS=Homo sapiens OX=9606 GN=MYO1D PE=1 SV=2
RTCB_untreated	ERLIN2	Erlin-2	-2.4029	0.872484		O94905	sp|O94905|ERLN2_HUMAN Erlin-2 OS=Homo sapiens OX=9606 GN=ERLIN2 PE=1 SV=1
RTCB_untreated	PRPF6	Pre-mRNA-processing factor 6	-0.814123	0.870562		O94906;O94906-2	sp|O94906|PRP6_HUMAN Pre-mRNA-processing factor 6 OS=Homo sapiens OX=9606 GN=PRPF6 PE=1 SV=1;sp|O94906-2|PRP6_HUMAN Isoform 2 of Pre-mRNA-processing factor 6 OS=Homo sapiens OX=9606 GN=PRPF6
RTCB_untreated	AP2A2	AP-2 complex subunit alpha-2	-0.232944	0.133556		O94973-2;O94973;O94973-3	sp|O94973-2|AP2A2_HUMAN Isoform 2 of AP-2 complex subunit alpha-2 OS=Homo sapiens OX=9606 GN=AP2A2;sp|O94973|AP2A2_HUMAN AP-2 complex subunit alpha-2 OS=Homo sapiens OX=9606 GN=AP2A2 PE=1 SV=2;sp|O94973-3|AP2A2_HUMAN Isoform 3 of AP-2 complex subunit alpha
RTCB_untreated	SEC31A	Protein transport protein Sec31A	1.92457	0.632733		O94979-6;O94979-3;O94979-10;O94979-4;O94979-9;O94979-2;O94979;O94979-8;O94979-7;O94979-5	sp|O94979-6|SC31A_HUMAN Isoform 6 of Protein transport protein Sec31A OS=Homo sapiens OX=9606 GN=SEC31A;sp|O94979-3|SC31A_HUMAN Isoform 3 of Protein transport protein Sec31A OS=Homo sapiens OX=9606 GN=SEC31A;sp|O94979-10|SC31A_HUMAN Isoform 10 of Protein t
RTCB_untreated	CLSTN1	Calsyntenin-1;Soluble Alc-alpha;CTF1-alpha	0.458124	0.17417		O94985-2;O94985	sp|O94985-2|CSTN1_HUMAN Isoform 2 of Calsyntenin-1 OS=Homo sapiens OX=9606 GN=CLSTN1;sp|O94985|CSTN1_HUMAN Calsyntenin-1 OS=Homo sapiens OX=9606 GN=CLSTN1 PE=1 SV=1
RTCB_untreated	HEXIM1	Protein HEXIM1	-0.149817	0.0283556		O94992	sp|O94992|HEXI1_HUMAN Protein HEXIM1 OS=Homo sapiens OX=9606 GN=HEXIM1 PE=1 SV=1
RTCB_untreated	UBR5	E3 ubiquitin-protein ligase UBR5	-1.62098	1.07902		O95071-2;O95071	sp|O95071-2|UBR5_HUMAN Isoform 2 of E3 ubiquitin-protein ligase UBR5 OS=Homo sapiens OX=9606 GN=UBR5;sp|O95071|UBR5_HUMAN E3 ubiquitin-protein ligase UBR5 OS=Homo sapiens OX=9606 GN=UBR5 PE=1 SV=2
RTCB_untreated	NDUFB6	NADH dehydrogenase [ubiquinone] 1 beta subcomplex subunit 6	1.96819	0.676756		O95139;O95139-2	sp|O95139|NDUB6_HUMAN NADH dehydrogenase [ubiquinone] 1 beta subcomplex subunit 6 OS=Homo sapiens OX=9606 GN=NDUFB6 PE=1 SV=3;sp|O95139-2|NDUB6_HUMAN Isoform 2 of NADH dehydrogenase [ubiquinone] 1 beta subcomplex subunit 6 OS=Homo sapiens OX=9606 GN=NDUFB6
RTCB_untreated	IKBKAP	Elongator complex protein 1	1.34525	1.39765		O95163	sp|O95163|ELP1_HUMAN Elongator complex protein 1 OS=Homo sapiens OX=9606 GN=ELP1 PE=1 SV=3
RTCB_untreated	NDUFB4	NADH dehydrogenase [ubiquinone] 1 beta subcomplex subunit 4	0.185194	0.029003		O95168-2;O95168	sp|O95168-2|NDUB4_HUMAN Isoform 2 of NADH dehydrogenase [ubiquinone] 1 beta subcomplex subunit 4 OS=Homo sapiens OX=9606 GN=NDUFB4;sp|O95168|NDUB4_HUMAN NADH dehydrogenase [ubiquinone] 1 beta subcomplex subunit 4 OS=Homo sapiens OX=9606 GN=NDUFB4 PE=1 SV=3
RTCB_untreated	LETM1	LETM1 and EF-hand domain-containing protein 1, mitochondrial	0.621046	0.263613		O95202	sp|O95202|LETM1_HUMAN Mitochondrial proton/calcium exchanger protein OS=Homo sapiens OX=9606 GN=LETM1 PE=1 SV=1
RTCB_untreated	ZRANB2	Zinc finger Ran-binding domain-containing protein 2	-0.545198	0.0825735		O95218-2;O95218	sp|O95218-2|ZRAB2_HUMAN Isoform 2 of Zinc finger Ran-binding domain-containing protein 2 OS=Homo sapiens OX=9606 GN=ZRANB2;sp|O95218|ZRAB2_HUMAN Zinc finger Ran-binding domain-containing protein 2 OS=Homo sapiens OX=9606 GN=ZRANB2 PE=1 SV=2
RTCB_untreated	LUC7L3	Luc7-like protein 3	-0.11235	0.0611594		O95232	sp|O95232|LC7L3_HUMAN Luc7-like protein 3 OS=Homo sapiens OX=9606 GN=LUC7L3 PE=1 SV=2
RTCB_untreated	KIF20A	Kinesin-like protein KIF20A	-1.71645	1.63424		O95235;O95235-2	sp|O95235|KI20A_HUMAN Kinesin-like protein KIF20A OS=Homo sapiens OX=9606 GN=KIF20A PE=1 SV=1;sp|O95235-2|KI20A_HUMAN Isoform 2 of Kinesin-like protein KIF20A OS=Homo sapiens OX=9606 GN=KIF20A
RTCB_untreated	GOSR1	Golgi SNAP receptor complex member 1	1.06792	0.251309		O95249;O95249-2	sp|O95249|GOSR1_HUMAN Golgi SNAP receptor complex member 1 OS=Homo sapiens OX=9606 GN=GOSR1 PE=1 SV=1;sp|O95249-2|GOSR1_HUMAN Isoform 2 of Golgi SNAP receptor complex member 1 OS=Homo sapiens OX=9606 GN=GOSR1
RTCB_untreated	VAPB	Vesicle-associated membrane protein-associated protein B/C	-0.278892	0.0469074		O95292	sp|O95292|VAPB_HUMAN Vesicle-associated membrane protein-associated protein B/C OS=Homo sapiens OX=9606 GN=VAPB PE=1 SV=3
RTCB_untreated	SMC2	Structural maintenance of chromosomes protein 2	-0.102619	0.0729612		O95347;O95347-2	sp|O95347|SMC2_HUMAN Structural maintenance of chromosomes protein 2 OS=Homo sapiens OX=9606 GN=SMC2 PE=1 SV=2;sp|O95347-2|SMC2_HUMAN Isoform 2 of Structural maintenance of chromosomes protein 2 OS=Homo sapiens OX=9606 GN=SMC2
RTCB_untreated	IPO7	Importin-7	-0.261047	0.146405		O95373	sp|O95373|IPO7_HUMAN Importin-7 OS=Homo sapiens OX=9606 GN=IPO7 PE=1 SV=1
RTCB_untreated	CD2BP2	CD2 antigen cytoplasmic tail-binding protein 2	-1.02328	0.241936		O95400	sp|O95400|CD2B2_HUMAN CD2 antigen cytoplasmic tail-binding protein 2 OS=Homo sapiens OX=9606 GN=CD2BP2 PE=1 SV=1
RTCB_untreated	SVIL	Supervillin	-1.63696	1.07802		O95425-2;O95425-4;O95425-3;O95425	sp|O95425-2|SVIL_HUMAN Isoform 2 of Supervillin OS=Homo sapiens OX=9606 GN=SVIL;sp|O95425-4|SVIL_HUMAN Isoform SV4 of Supervillin OS=Homo sapiens OX=9606 GN=SVIL;sp|O95425-3|SVIL_HUMAN Isoform SV3 of Supervillin OS=Homo sapiens OX=9606 GN=SVIL;sp|O95425|SV
RTCB_untreated	AHSA1	Activator of 90 kDa heat shock protein ATPase homolog 1	2.98094	1.0542		O95433;O95433-2	sp|O95433|AHSA1_HUMAN Activator of 90 kDa heat shock protein ATPase homolog 1 OS=Homo sapiens OX=9606 GN=AHSA1 PE=1 SV=1;sp|O95433-2|AHSA1_HUMAN Isoform 2 of Activator of 90 kDa heat shock protein ATPase homolog 1 OS=Homo sapiens OX=9606 GN=AHSA1
RTCB_untreated	SGPL1	Sphingosine-1-phosphate lyase 1	2.22999	0.999419		O95470	sp|O95470|SGPL1_HUMAN Sphingosine-1-phosphate lyase 1 OS=Homo sapiens OX=9606 GN=SGPL1 PE=1 SV=3
RTCB_untreated	NSA2	Ribosome biogenesis protein NSA2 homolog	-0.157965	0.0235115		O95478	sp|O95478|NSA2_HUMAN Ribosome biogenesis protein NSA2 homolog OS=Homo sapiens OX=9606 GN=NSA2 PE=1 SV=1
RTCB_untreated	ACSL3	Long-chain-fatty-acid--CoA ligase 3	1.18077	0.478609		O95573	sp|O95573|ACSL3_HUMAN Long-chain-fatty-acid--CoA ligase 3 OS=Homo sapiens OX=9606 GN=ACSL3 PE=1 SV=3
RTCB_untreated	POLR1A	DNA-directed RNA polymerase I subunit RPA1	0.1519	0.115012		O95602	sp|O95602|RPA1_HUMAN DNA-directed RNA polymerase I subunit RPA1 OS=Homo sapiens OX=9606 GN=POLR1A PE=1 SV=2
RTCB_untreated	CPSF4	Cleavage and polyadenylation specificity factor subunit 4	-0.95985	0.218605		O95639;O95639-3;O95639-2	sp|O95639|CPSF4_HUMAN Cleavage and polyadenylation specificity factor subunit 4 OS=Homo sapiens OX=9606 GN=CPSF4 PE=1 SV=1;sp|O95639-3|CPSF4_HUMAN Isoform 3 of Cleavage and polyadenylation specificity factor subunit 4 OS=Homo sapiens OX=9606 GN=CPSF4;sp|O9
RTCB_untreated	AP2A1	AP-2 complex subunit alpha-1	0.972026	0.31073		O95782-2;O95782	sp|O95782-2|AP2A1_HUMAN Isoform B of AP-2 complex subunit alpha-1 OS=Homo sapiens OX=9606 GN=AP2A1;sp|O95782|AP2A1_HUMAN AP-2 complex subunit alpha-1 OS=Homo sapiens OX=9606 GN=AP2A1 PE=1 SV=3
RTCB_untreated	SDPR	Serum deprivation-response protein	0.576544	0.408578		O95810	sp|O95810|CAVN2_HUMAN Caveolae-associated protein 2 OS=Homo sapiens OX=9606 GN=CAVIN2 PE=1 SV=3
RTCB_untreated	BAG2	BAG family molecular chaperone regulator 2	3.67301	4.5255	+	O95816;O95816-2	sp|O95816|BAG2_HUMAN BAG family molecular chaperone regulator 2 OS=Homo sapiens OX=9606 GN=BAG2 PE=1 SV=1;sp|O95816-2|BAG2_HUMAN Isoform 2 of BAG family molecular chaperone regulator 2 OS=Homo sapiens OX=9606 GN=BAG2
RTCB_untreated	AIFM1	Apoptosis-inducing factor 1, mitochondrial	3.94692	3.00737	+	O95831;O95831-3;O95831-2;O95831-5	sp|O95831|AIFM1_HUMAN Apoptosis-inducing factor 1, mitochondrial OS=Homo sapiens OX=9606 GN=AIFM1 PE=1 SV=1;sp|O95831-3|AIFM1_HUMAN Isoform 3 of Apoptosis-inducing factor 1, mitochondrial OS=Homo sapiens OX=9606 GN=AIFM1;sp|O95831-2|AIFM1_HUMAN Isoform 2 o
RTCB_untreated	FADS2	Fatty acid desaturase 2	0.788716	0.428071		O95864;O95864-3;O95864-4;O95864-2	sp|O95864|FADS2_HUMAN Acyl-CoA 6-desaturase OS=Homo sapiens OX=9606 GN=FADS2 PE=1 SV=1;sp|O95864-3|FADS2_HUMAN Isoform 3 of Acyl-CoA 6-desaturase OS=Homo sapiens OX=9606 GN=FADS2;sp|O95864-4|FADS2_HUMAN Isoform 4 of Acyl-CoA 6-desaturase OS=Homo sapiens OX
RTCB_untreated	SYF2	Pre-mRNA-splicing factor SYF2	0.635307	0.0920178		O95926;O95926-2	sp|O95926|SYF2_HUMAN Pre-mRNA-splicing factor SYF2 OS=Homo sapiens OX=9606 GN=SYF2 PE=1 SV=1;sp|O95926-2|SYF2_HUMAN Isoform 2 of Pre-mRNA-splicing factor SYF2 OS=Homo sapiens OX=9606 GN=SYF2
RTCB_untreated	AGR2	Anterior gradient protein 2 homolog	-0.750556	0.25616		O95994	sp|O95994|AGR2_HUMAN Anterior gradient protein 2 homolog OS=Homo sapiens OX=9606 GN=AGR2 PE=1 SV=1
RTCB_untreated	NDUFB10	NADH dehydrogenase [ubiquinone] 1 beta subcomplex subunit 10	1.19921	0.86717		O96000;O96000-2	sp|O96000|NDUBA_HUMAN NADH dehydrogenase [ubiquinone] 1 beta subcomplex subunit 10 OS=Homo sapiens OX=9606 GN=NDUFB10 PE=1 SV=3;sp|O96000-2|NDUBA_HUMAN Isoform 2 of NADH dehydrogenase [ubiquinone] 1 beta subcomplex subunit 10 OS=Homo sapiens OX=9606 GN=NDU
RTCB_untreated	ACTL6A	Actin-like protein 6A	0.0886062	0.0359405		O96019;O96019-2	sp|O96019|ACL6A_HUMAN Actin-like protein 6A OS=Homo sapiens OX=9606 GN=ACTL6A PE=1 SV=1;sp|O96019-2|ACL6A_HUMAN Isoform 2 of Actin-like protein 6A OS=Homo sapiens OX=9606 GN=ACTL6A
RTCB_untreated	LDHA	L-lactate dehydrogenase A chain	-2.1398	0.462555		P00338;P00338-3;P00338-4;P00338-5;P00338-2	sp|P00338|LDHA_HUMAN L-lactate dehydrogenase A chain OS=Homo sapiens OX=9606 GN=LDHA PE=1 SV=2;sp|P00338-3|LDHA_HUMAN Isoform 3 of L-lactate dehydrogenase A chain OS=Homo sapiens OX=9606 GN=LDHA;sp|P00338-4|LDHA_HUMAN Isoform 4 of L-lactate dehydrogenase A
RTCB_untreated	ALDH1A1	Retinal dehydrogenase 1	0.274097	0.235317		P00352	sp|P00352|AL1A1_HUMAN Retinal dehydrogenase 1 OS=Homo sapiens OX=9606 GN=ALDH1A1 PE=1 SV=2
RTCB_untreated	GLUD1	Glutamate dehydrogenase 1, mitochondrial	1.99297	1.75727		P00367;P00367-3;P00367-2	sp|P00367|DHE3_HUMAN Glutamate dehydrogenase 1, mitochondrial OS=Homo sapiens OX=9606 GN=GLUD1 PE=1 SV=2;sp|P00367-3|DHE3_HUMAN Isoform 3 of Glutamate dehydrogenase 1, mitochondrial OS=Homo sapiens OX=9606 GN=GLUD1;sp|P00367-2|DHE3_HUMAN Isoform 2 of Gluta
RTCB_untreated	GSR	Glutathione reductase, mitochondrial	-0.71921	0.301178		P00390-2;P00390;P00390-3;P00390-4;P00390-5	sp|P00390-2|GSHR_HUMAN Isoform Cytoplasmic of Glutathione reductase, mitochondrial OS=Homo sapiens OX=9606 GN=GSR;sp|P00390|GSHR_HUMAN Glutathione reductase, mitochondrial OS=Homo sapiens OX=9606 GN=GSR PE=1 SV=2;sp|P00390-3|GSHR_HUMAN Isoform 2 of Glutath
RTCB_untreated	CP	Ceruloplasmin	0.625229	0.411395		P00450	sp|P00450|CERU_HUMAN Ceruloplasmin OS=Homo sapiens OX=9606 GN=CP PE=1 SV=1
RTCB_untreated	PGK1	Phosphoglycerate kinase 1	-0.421881	0.143319		P00558;P00558-2	sp|P00558|PGK1_HUMAN Phosphoglycerate kinase 1 OS=Homo sapiens OX=9606 GN=PGK1 PE=1 SV=3;sp|P00558-2|PGK1_HUMAN Isoform 2 of Phosphoglycerate kinase 1 OS=Homo sapiens OX=9606 GN=PGK1
RTCB_untreated	OAS1	2-5-oligoadenylate synthase 1	1.92342	0.750888		P00973-2;P00973-4;P00973;P00973-3	sp|P00973-2|OAS1_HUMAN Isoform p41 of 2-5-oligoadenylate synthase 1 OS=Homo sapiens OX=9606 GN=OAS1;sp|P00973-4|OAS1_HUMAN Isoform p44 of 2-5-oligoadenylate synthase 1 OS=Homo sapiens OX=9606 GN=OAS1;sp|P00973|OAS1_HUMAN 2-5-oligoadenylate synthase 1
RTCB_untreated	IGHG1	Ig gamma-1 chain C region	0.134474	0.0244941		P01857	sp|P01857|IGHG1_HUMAN Immunoglobulin heavy constant gamma 1 OS=Homo sapiens OX=9606 GN=IGHG1 PE=1 SV=1
RTCB_untreated	IGHG2	Ig gamma-2 chain C region	0.70565	0.366337		P01859	sp|P01859|IGHG2_HUMAN Immunoglobulin heavy constant gamma 2 OS=Homo sapiens OX=9606 GN=IGHG2 PE=1 SV=2
RTCB_untreated	LMNA	Prelamin-A/C;Lamin-A/C	-0.884303	0.190895		P02545;P02545-6;P02545-3;P02545-5;P02545-4	sp|P02545|LMNA_HUMAN Prelamin-A/C OS=Homo sapiens OX=9606 GN=LMNA PE=1 SV=1;sp|P02545-6|LMNA_HUMAN Isoform 6 of Prelamin-A/C OS=Homo sapiens OX=9606 GN=LMNA;sp|P02545-3|LMNA_HUMAN Isoform ADelta10 of Prelamin-A/C OS=Homo sapiens OX=9606 GN=LMNA;sp|P02545-5
RTCB_untreated	TFRC	Transferrin receptor protein 1;Transferrin receptor protein 1, serum form	-0.0261402	0.0105493		P02786	sp|P02786|TFR1_HUMAN Transferrin receptor protein 1 OS=Homo sapiens OX=9606 GN=TFRC PE=1 SV=2
RTCB_untreated	TF	Serotransferrin	0.88699	0.525318		P02787	sp|P02787|TRFE_HUMAN Serotransferrin OS=Homo sapiens OX=9606 GN=TF PE=1 SV=3
RTCB_untreated	FTL	Ferritin light chain	1.07153	0.199985		P02792	sp|P02792|FRIL_HUMAN Ferritin light chain OS=Homo sapiens OX=9606 GN=FTL PE=1 SV=2
RTCB_untreated	FTH1	Ferritin heavy chain;Ferritin heavy chain, N-terminally processed	-0.8574	0.684478		P02794	sp|P02794|FRIH_HUMAN Ferritin heavy chain OS=Homo sapiens OX=9606 GN=FTH1 PE=1 SV=2
RTCB_untreated	ALDOA	Fructose-bisphosphate aldolase A	-1.95261	0.468371		P04075;P04075-2	sp|P04075|ALDOA_HUMAN Fructose-bisphosphate aldolase A OS=Homo sapiens OX=9606 GN=ALDOA PE=1 SV=2;sp|P04075-2|ALDOA_HUMAN Isoform 2 of Fructose-bisphosphate aldolase A OS=Homo sapiens OX=9606 GN=ALDOA
RTCB_untreated	CSTB	Cystatin-B	4.17752	2.64414	+	P04080	sp|P04080|CYTB_HUMAN Cystatin-B OS=Homo sapiens OX=9606 GN=CSTB PE=1 SV=2
RTCB_untreated	ANXA1	Annexin A1	-1.34108	0.528858		P04083	sp|P04083|ANXA1_HUMAN Annexin A1 OS=Homo sapiens OX=9606 GN=ANXA1 PE=1 SV=2
RTCB_untreated	OAT	Ornithine aminotransferase, mitochondrial;Ornithine aminotransferase, hepatic form;Ornithine aminotransferase, renal form	0.328504	0.0710911		P04181;P04181-2	sp|P04181|OAT_HUMAN Ornithine aminotransferase, mitochondrial OS=Homo sapiens OX=9606 GN=OAT PE=1 SV=1;sp|P04181-2|OAT_HUMAN Isoform 2 of Ornithine aminotransferase, mitochondrial OS=Homo sapiens OX=9606 GN=OAT
RTCB_untreated	TUBB4A	Tubulin beta-4A chain	0.984247	0.431911		P04350	sp|P04350|TBB4A_HUMAN Tubulin beta-4A chain OS=Homo sapiens OX=9606 GN=TUBB4A PE=1 SV=2
RTCB_untreated	GAPDH	Glyceraldehyde-3-phosphate dehydrogenase	1.23402	1.12004		P04406;P04406-2	sp|P04406|G3P_HUMAN Glyceraldehyde-3-phosphate dehydrogenase OS=Homo sapiens OX=9606 GN=GAPDH PE=1 SV=3;sp|P04406-2|G3P_HUMAN Isoform 2 of Glyceraldehyde-3-phosphate dehydrogenase OS=Homo sapiens OX=9606 GN=GAPDH
RTCB_untreated	CAPNS1	Calpain small subunit 1	-0.740237	0.127968		P04632	sp|P04632|CPNS1_HUMAN Calpain small subunit 1 OS=Homo sapiens OX=9606 GN=CAPNS1 PE=1 SV=1
RTCB_untreated	RPN1	Dolichyl-diphosphooligosaccharide--protein glycosyltransferase subunit 1	-1.64382	0.912718		P04843	sp|P04843|RPN1_HUMAN Dolichyl-diphosphooligosaccharide--protein glycosyltransferase subunit 1 OS=Homo sapiens OX=9606 GN=RPN1 PE=1 SV=1
RTCB_untreated	RPN2	Dolichyl-diphosphooligosaccharide--protein glycosyltransferase subunit 2	-0.446179	0.113935		P04844-2;P04844	sp|P04844-2|RPN2_HUMAN Isoform 2 of Dolichyl-diphosphooligosaccharide--protein glycosyltransferase subunit 2 OS=Homo sapiens OX=9606 GN=RPN2;sp|P04844|RPN2_HUMAN Dolichyl-diphosphooligosaccharide--protein glycosyltransferase subunit 2 OS=Homo sapiens OX=96
RTCB_untreated	ATP1A1	Sodium/potassium-transporting ATPase subunit alpha-1	-0.88343	0.311143		P05023-4;P05023;P05023-3;P05023-2	sp|P05023-4|AT1A1_HUMAN Isoform 4 of Sodium/potassium-transporting ATPase subunit alpha-1 OS=Homo sapiens OX=9606 GN=ATP1A1;sp|P05023|AT1A1_HUMAN Sodium/potassium-transporting ATPase subunit alpha-1 OS=Homo sapiens OX=9606 GN=ATP1A1 PE=1 SV=1;sp|P05023-3|A
RTCB_untreated	SLC25A5	ADP/ATP translocase 2;ADP/ATP translocase 2, N-terminally processed	-1.04652	1.96119		P05141	sp|P05141|ADT2_HUMAN ADP/ATP translocase 2 OS=Homo sapiens OX=9606 GN=SLC25A5 PE=1 SV=7
RTCB_untreated	EIF2S1	Eukaryotic translation initiation factor 2 subunit 1	0.529122	0.387609		P05198	sp|P05198|IF2A_HUMAN Eukaryotic translation initiation factor 2 subunit 1 OS=Homo sapiens OX=9606 GN=EIF2S1 PE=1 SV=3
RTCB_untreated	RPLP1	60S acidic ribosomal protein P1	0.118057	0.0468823		P05386	sp|P05386|RLA1_HUMAN 60S acidic ribosomal protein P1 OS=Homo sapiens OX=9606 GN=RPLP1 PE=1 SV=1
RTCB_untreated	RPLP2	60S acidic ribosomal protein P2	1.69676	0.357795		P05387	sp|P05387|RLA2_HUMAN 60S acidic ribosomal protein P2 OS=Homo sapiens OX=9606 GN=RPLP2 PE=1 SV=1
RTCB_untreated	RPLP0;RPLP0P6	60S acidic ribosomal protein P0;60S acidic ribosomal protein P0-like	-0.235077	0.0841542		P05388;P05388-2;Q8NHW5	sp|P05388|RLA0_HUMAN 60S acidic ribosomal protein P0 OS=Homo sapiens OX=9606 GN=RPLP0 PE=1 SV=1;sp|P05388-2|RLA0_HUMAN Isoform 2 of 60S acidic ribosomal protein P0 OS=Homo sapiens OX=9606 GN=RPLP0;sp|Q8NHW5|RLA0L_HUMAN 60S acidic ribosomal protein P0-like
RTCB_untreated	KRT18	Keratin, type I cytoskeletal 18	0.0625052	0.0344822		P05783	sp|P05783|K1C18_HUMAN Keratin, type I cytoskeletal 18 OS=Homo sapiens OX=9606 GN=KRT18 PE=1 SV=2
RTCB_untreated	MYL1;MYL3	Myosin light chain 1/3, skeletal muscle isoform;Myosin light chain 3	0.696991	0.0646154		P05976-2;P05976;P08590	sp|P05976-2|MYL1_HUMAN Isoform MLC3 of Myosin light chain 1/3, skeletal muscle isoform OS=Homo sapiens OX=9606 GN=MYL1;sp|P05976|MYL1_HUMAN Myosin light chain 1/3, skeletal muscle isoform OS=Homo sapiens OX=9606 GN=MYL1 PE=1 SV=3;sp|P08590|MYL3_HUMAN Myosi
RTCB_untreated	IGKV4-1	Ig kappa chain V-IV region	-0.156983	0.0670333		P06312	sp|P06312|KV401_HUMAN Immunoglobulin kappa variable 4-1 OS=Homo sapiens OX=9606 GN=IGKV4-1 PE=1 SV=1
RTCB_untreated	GSN	Gelsolin	0.304662	0.096977		P06396-2;P06396-4;P06396-3;P06396	sp|P06396-2|GELS_HUMAN Isoform 2 of Gelsolin OS=Homo sapiens OX=9606 GN=GSN;sp|P06396-4|GELS_HUMAN Isoform 4 of Gelsolin OS=Homo sapiens OX=9606 GN=GSN;sp|P06396-3|GELS_HUMAN Isoform 3 of Gelsolin OS=Homo sapiens OX=9606 GN=GSN;sp|P06396|GELS_HUMAN Gelsoli
RTCB_untreated	ATP5B	ATP synthase subunit beta, mitochondrial	0.446742	0.169378		P06576	sp|P06576|ATPB_HUMAN ATP synthase subunit beta, mitochondrial OS=Homo sapiens OX=9606 GN=ATP5F1B PE=1 SV=3
RTCB_untreated	S100A6	Protein S100-A6	1.64863	0.261568		P06703	sp|P06703|S10A6_HUMAN Protein S100-A6 OS=Homo sapiens OX=9606 GN=S100A6 PE=1 SV=1
RTCB_untreated	EIF4E	Eukaryotic translation initiation factor 4E	-0.785828	0.169687		P06730;P06730-3;P06730-2	sp|P06730|IF4E_HUMAN Eukaryotic translation initiation factor 4E OS=Homo sapiens OX=9606 GN=EIF4E PE=1 SV=2;sp|P06730-3|IF4E_HUMAN Isoform 3 of Eukaryotic translation initiation factor 4E OS=Homo sapiens OX=9606 GN=EIF4E;sp|P06730-2|IF4E_HUMAN Isoform 2 of
RTCB_untreated	ENO1	Alpha-enolase	0.291541	0.296917		P06733;P06733-2	sp|P06733|ENOA_HUMAN Alpha-enolase OS=Homo sapiens OX=9606 GN=ENO1 PE=1 SV=2;sp|P06733-2|ENOA_HUMAN Isoform MBP-1 of Alpha-enolase OS=Homo sapiens OX=9606 GN=ENO1
RTCB_untreated	POLB	DNA polymerase beta	0.47074	0.188338		P06746	sp|P06746|DPOLB_HUMAN DNA polymerase beta OS=Homo sapiens OX=9606 GN=POLB PE=1 SV=3
RTCB_untreated	NPM1	Nucleophosmin	0.902772	0.498726		P06748;P06748-3;P06748-2	sp|P06748|NPM_HUMAN Nucleophosmin OS=Homo sapiens OX=9606 GN=NPM1 PE=1 SV=2;sp|P06748-3|NPM_HUMAN Isoform 3 of Nucleophosmin OS=Homo sapiens OX=9606 GN=NPM1;sp|P06748-2|NPM_HUMAN Isoform 2 of Nucleophosmin OS=Homo sapiens OX=9606 GN=NPM1
RTCB_untreated			-0.682845	0.249297		P06753-2;P06753-3;P06753-6	sp|P06753-2|TPM3_HUMAN Isoform 2 of Tropomyosin alpha-3 chain OS=Homo sapiens OX=9606 GN=TPM3;sp|P06753-3|TPM3_HUMAN Isoform 3 of Tropomyosin alpha-3 chain OS=Homo sapiens OX=9606 GN=TPM3;sp|P06753-6|TPM3_HUMAN Isoform 6 of Tropomyosin alpha-3 chain OS=Hom
RTCB_untreated	EPHX1	Epoxide hydrolase 1	0.518148	0.220712		P07099	sp|P07099|HYEP_HUMAN Epoxide hydrolase 1 OS=Homo sapiens OX=9606 GN=EPHX1 PE=1 SV=1
RTCB_untreated	LDHB	L-lactate dehydrogenase B chain	0.224251	0.0512134		P07195	sp|P07195|LDHB_HUMAN L-lactate dehydrogenase B chain OS=Homo sapiens OX=9606 GN=LDHB PE=1 SV=2
RTCB_untreated	P4HB	Protein disulfide-isomerase	0.78693	0.408807		P07237	sp|P07237|PDIA1_HUMAN Protein disulfide-isomerase OS=Homo sapiens OX=9606 GN=P4HB PE=1 SV=3
RTCB_untreated	H1F0	Histone H1.0;Histone H1.0, N-terminally processed	-1.85116	0.265081		P07305;P07305-2	sp|P07305|H10_HUMAN Histone H1.0 OS=Homo sapiens OX=9606 GN=H1-0 PE=1 SV=3;sp|P07305-2|H10_HUMAN Isoform 2 of Histone H1.0 OS=Homo sapiens OX=9606 GN=H1-0
RTCB_untreated	ANXA2;ANXA2P2	Annexin A2;Putative annexin A2-like protein	-0.793488	1.19556		P07355;P07355-2;A6NMY6	sp|P07355|ANXA2_HUMAN Annexin A2 OS=Homo sapiens OX=9606 GN=ANXA2 PE=1 SV=2;sp|P07355-2|ANXA2_HUMAN Isoform 2 of Annexin A2 OS=Homo sapiens OX=9606 GN=ANXA2;sp|A6NMY6|AXA2L_HUMAN Putative annexin A2-like protein OS=Homo sapiens OX=9606 GN=ANXA2P2 PE=5 SV=2
RTCB_untreated	TUBB	Tubulin beta chain	1.65177	3.94086		P07437	sp|P07437|TBB5_HUMAN Tubulin beta chain OS=Homo sapiens OX=9606 GN=TUBB PE=1 SV=2
RTCB_untreated	PFN1	Profilin-1	0.571896	0.0901447		P07737	sp|P07737|PROF1_HUMAN Profilin-1 OS=Homo sapiens OX=9606 GN=PFN1 PE=1 SV=2
RTCB_untreated	EPRS	Bifunctional glutamate/proline--tRNA ligase;Glutamate--tRNA ligase;Proline--tRNA ligase	-0.517812	0.379225		P07814	sp|P07814|SYEP_HUMAN Bifunctional glutamate/proline--tRNA ligase OS=Homo sapiens OX=9606 GN=EPRS1 PE=1 SV=5
RTCB_untreated	HSP90AA1	Heat shock protein HSP 90-alpha	0.311382	0.205349		P07900;P07900-2	sp|P07900|HS90A_HUMAN Heat shock protein HSP 90-alpha OS=Homo sapiens OX=9606 GN=HSP90AA1 PE=1 SV=5;sp|P07900-2|HS90A_HUMAN Isoform 2 of Heat shock protein HSP 90-alpha OS=Homo sapiens OX=9606 GN=HSP90AA1
RTCB_untreated	HNRNPC	Heterogeneous nuclear ribonucleoproteins C1/C2	0.822626	0.403418		P07910-2;P07910-4	sp|P07910-2|HNRPC_HUMAN Isoform C1 of Heterogeneous nuclear ribonucleoproteins C1/C2 OS=Homo sapiens OX=9606 GN=HNRNPC;sp|P07910-4|HNRPC_HUMAN Isoform 4 of Heterogeneous nuclear ribonucleoproteins C1/C2 OS=Homo sapiens OX=9606 GN=HNRNPC
RTCB_untreated	LAMB1	Laminin subunit beta-1	-0.719762	0.549247		P07942	sp|P07942|LAMB1_HUMAN Laminin subunit beta-1 OS=Homo sapiens OX=9606 GN=LAMB1 PE=1 SV=2
RTCB_untreated	ERCC1	DNA excision repair protein ERCC-1	3.1475	0.34979		P07992-2;P07992;P07992-4;P07992-3	sp|P07992-2|ERCC1_HUMAN Isoform 2 of DNA excision repair protein ERCC-1 OS=Homo sapiens OX=9606 GN=ERCC1;sp|P07992|ERCC1_HUMAN DNA excision repair protein ERCC-1 OS=Homo sapiens OX=9606 GN=ERCC1 PE=1 SV=1;sp|P07992-4|ERCC1_HUMAN Isoform 4 of DNA excision r
RTCB_untreated	ANXA6	Annexin A6	0.445355	0.29262		P08133;P08133-2	sp|P08133|ANXA6_HUMAN Annexin A6 OS=Homo sapiens OX=9606 GN=ANXA6 PE=1 SV=3;sp|P08133-2|ANXA6_HUMAN Isoform 2 of Annexin A6 OS=Homo sapiens OX=9606 GN=ANXA6
RTCB_untreated	PFKM	ATP-dependent 6-phosphofructokinase, muscle type	2.18633	1.89337		P08237-3;P08237;P08237-2	sp|P08237-3|PFKAM_HUMAN Isoform 3 of ATP-dependent 6-phosphofructokinase, muscle type OS=Homo sapiens OX=9606 GN=PFKM;sp|P08237|PFKAM_HUMAN ATP-dependent 6-phosphofructokinase, muscle type OS=Homo sapiens OX=9606 GN=PFKM PE=1 SV=2;sp|P08237-2|PFKAM_HUMAN I
RTCB_untreated	HSP90AB1	Heat shock protein HSP 90-beta	0.139687	0.110576		P08238	sp|P08238|HS90B_HUMAN Heat shock protein HSP 90-beta OS=Homo sapiens OX=9606 GN=HSP90AB1 PE=1 SV=4
RTCB_untreated	ASNS	Asparagine synthetase [glutamine-hydrolyzing]	-0.436604	0.25627		P08243;P08243-2;P08243-3	sp|P08243|ASNS_HUMAN Asparagine synthetase [glutamine-hydrolyzing] OS=Homo sapiens OX=9606 GN=ASNS PE=1 SV=4;sp|P08243-2|ASNS_HUMAN Isoform 2 of Asparagine synthetase [glutamine-hydrolyzing] OS=Homo sapiens OX=9606 GN=ASNS;sp|P08243-3|ASNS_HUMAN Isoform 3
RTCB_untreated	PDHA1	Pyruvate dehydrogenase E1 component subunit alpha, somatic form, mitochondrial	1.07468	0.32322		P08559;P08559-4;P08559-3;P08559-2	sp|P08559|ODPA_HUMAN Pyruvate dehydrogenase E1 component subunit alpha, somatic form, mitochondrial OS=Homo sapiens OX=9606 GN=PDHA1 PE=1 SV=3;sp|P08559-4|ODPA_HUMAN Isoform 4 of Pyruvate dehydrogenase E1 component subunit alpha, somatic form, mitochondria
RTCB_untreated	SNRPB2	U2 small nuclear ribonucleoprotein B	0.286794	0.0443003		P08579	sp|P08579|RU2B_HUMAN U2 small nuclear ribonucleoprotein B OS=Homo sapiens OX=9606 GN=SNRPB2 PE=1 SV=1
RTCB_untreated	SNRNP70	U1 small nuclear ribonucleoprotein 70 kDa	-0.0776616	0.0582073		P08621;P08621-2;P08621-3	sp|P08621|RU17_HUMAN U1 small nuclear ribonucleoprotein 70 kDa OS=Homo sapiens OX=9606 GN=SNRNP70 PE=1 SV=2;sp|P08621-2|RU17_HUMAN Isoform 2 of U1 small nuclear ribonucleoprotein 70 kDa OS=Homo sapiens OX=9606 GN=SNRNP70;sp|P08621-3|RU17_HUMAN Isoform 3 of
RTCB_untreated	NFIC	Nuclear factor 1 C-type	1.3036	0.279727		P08651-4;P08651-5;P08651-3;P08651-6;P08651-2;P08651	sp|P08651-4|NFIC_HUMAN Isoform 3 of Nuclear factor 1 C-type OS=Homo sapiens OX=9606 GN=NFIC;sp|P08651-5|NFIC_HUMAN Isoform 5 of Nuclear factor 1 C-type OS=Homo sapiens OX=9606 GN=NFIC;sp|P08651-3|NFIC_HUMAN Isoform 2 of Nuclear factor 1 C-type OS=Homo sapi
RTCB_untreated	VIM	Vimentin	-1.78955	0.517049		P08670	sp|P08670|VIME_HUMAN Vimentin OS=Homo sapiens OX=9606 GN=VIM PE=1 SV=4
RTCB_untreated	RPS17	40S ribosomal protein S17	0.191356	0.112622		P08708	sp|P08708|RS17_HUMAN 40S ribosomal protein S17 OS=Homo sapiens OX=9606 GN=RPS17 PE=1 SV=2
RTCB_untreated	RPSA	40S ribosomal protein SA	0.617092	0.285788		P08865	sp|P08865|RSSA_HUMAN 40S ribosomal protein SA OS=Homo sapiens OX=9606 GN=RPSA PE=1 SV=4
RTCB_untreated	MRPL3	39S ribosomal protein L3, mitochondrial	0.679816	0.370104		P09001	sp|P09001|RM03_HUMAN 39S ribosomal protein L3, mitochondrial OS=Homo sapiens OX=9606 GN=MRPL3 PE=1 SV=1
RTCB_untreated	SRP19	Signal recognition particle 19 kDa protein	1.14903	0.257806		P09132	sp|P09132|SRP19_HUMAN Signal recognition particle 19 kDa protein OS=Homo sapiens OX=9606 GN=SRP19 PE=1 SV=3
RTCB_untreated	GSTP1	Glutathione S-transferase P	-0.199478	0.105114		P09211	sp|P09211|GSTP1_HUMAN Glutathione S-transferase P OS=Homo sapiens OX=9606 GN=GSTP1 PE=1 SV=2
RTCB_untreated	SNRPC	U1 small nuclear ribonucleoprotein C	0.178494	0.218104		P09234	sp|P09234|RU1C_HUMAN U1 small nuclear ribonucleoprotein C OS=Homo sapiens OX=9606 GN=SNRPC PE=1 SV=1
RTCB_untreated	VIL1	Villin-1	3.16545	2.96191	+	P09327	sp|P09327|VILI_HUMAN Villin-1 OS=Homo sapiens OX=9606 GN=VIL1 PE=1 SV=4
RTCB_untreated	HMGB1;HMGB1P1	High mobility group protein B1;Putative high mobility group protein B1-like 1	1.54262	0.360367		P09429;B2RPK0	sp|P09429|HMGB1_HUMAN High mobility group protein B1 OS=Homo sapiens OX=9606 GN=HMGB1 PE=1 SV=3;sp|B2RPK0|HGB1A_HUMAN Putative high mobility group protein B1-like 1 OS=Homo sapiens OX=9606 GN=HMGB1P1 PE=5 SV=1
RTCB_untreated	TPM1	Tropomyosin alpha-1 chain	-1.49599	0.319475		P09493-5	sp|P09493-5|TPM1_HUMAN Isoform 5 of Tropomyosin alpha-1 chain OS=Homo sapiens OX=9606 GN=TPM1
RTCB_untreated	CLTA	Clathrin light chain A	1.86557	0.429337		P09496-2;P09496-4;P09496-3;P09496;P09496-5	sp|P09496-2|CLCA_HUMAN Isoform Non-brain of Clathrin light chain A OS=Homo sapiens OX=9606 GN=CLTA;sp|P09496-4|CLCA_HUMAN Isoform 4 of Clathrin light chain A OS=Homo sapiens OX=9606 GN=CLTA;sp|P09496-3|CLCA_HUMAN Isoform 3 of Clathrin light chain A OS=Homo
RTCB_untreated	CLTB	Clathrin light chain B	1.11345	0.214539		P09497-2;P09497	sp|P09497-2|CLCB_HUMAN Isoform Non-brain of Clathrin light chain B OS=Homo sapiens OX=9606 GN=CLTB;sp|P09497|CLCB_HUMAN Clathrin light chain B OS=Homo sapiens OX=9606 GN=CLTB PE=1 SV=1
RTCB_untreated	CNP	2,3-cyclic-nucleotide 3-phosphodiesterase	2.09572	1.78687		P09543-2;P09543	sp|P09543-2|CN37_HUMAN Isoform CNPI of 2,3-cyclic-nucleotide 3-phosphodiesterase OS=Homo sapiens OX=9606 GN=CNP;sp|P09543|CN37_HUMAN 2,3-cyclic-nucleotide 3-phosphodiesterase OS=Homo sapiens OX=9606 GN=CNP PE=1 SV=2
RTCB_untreated	SNRPA1	U2 small nuclear ribonucleoprotein A	0.790413	0.199672		P09661	sp|P09661|RU2A_HUMAN U2 small nuclear ribonucleoprotein A OS=Homo sapiens OX=9606 GN=SNRPA1 PE=1 SV=2
RTCB_untreated	PARP1	Poly [ADP-ribose] polymerase 1	1.3021	0.38606		P09874	sp|P09874|PARP1_HUMAN Poly [ADP-ribose] polymerase 1 OS=Homo sapiens OX=9606 GN=PARP1 PE=1 SV=4
RTCB_untreated	LTA4H	Leukotriene A-4 hydrolase	1.31327	0.764841		P09960;P09960-4;P09960-2;P09960-3	sp|P09960|LKHA4_HUMAN Leukotriene A-4 hydrolase OS=Homo sapiens OX=9606 GN=LTA4H PE=1 SV=2;sp|P09960-4|LKHA4_HUMAN Isoform 4 of Leukotriene A-4 hydrolase OS=Homo sapiens OX=9606 GN=LTA4H;sp|P09960-2|LKHA4_HUMAN Isoform 2 of Leukotriene A-4 hydrolase OS=Hom
RTCB_untreated	ALDOC	Fructose-bisphosphate aldolase C	0.225269	0.0612526		P09972	sp|P09972|ALDOC_HUMAN Fructose-bisphosphate aldolase C OS=Homo sapiens OX=9606 GN=ALDOC PE=1 SV=2
RTCB_untreated	H2AFV;H2AFZ	Histone H2A.V;Histone H2A.Z	-0.371863	0.190737		Q71UI9;P0C0S5;Q71UI9-4;Q71UI9-2;Q71UI9-3	sp|Q71UI9|H2AV_HUMAN Histone H2A.V OS=Homo sapiens OX=9606 GN=H2AZ2 PE=1 SV=3;sp|P0C0S5|H2AZ_HUMAN Histone H2A.Z OS=Homo sapiens OX=9606 GN=H2AZ1 PE=1 SV=2;sp|Q71UI9-4|H2AV_HUMAN Isoform 4 of Histone H2A.V OS=Homo sapiens OX=9606 GN=H2AZ2;sp|Q71UI9-2|H2AV_
RTCB_untreated	CISD3	CDGSH iron-sulfur domain-containing protein 3, mitochondrial	-1.02555	0.293		P0C7P0	sp|P0C7P0|CISD3_HUMAN CDGSH iron-sulfur domain-containing protein 3, mitochondrial OS=Homo sapiens OX=9606 GN=CISD3 PE=1 SV=1
RTCB_untreated	RAB34	Ras-related protein Rab-34, isoform NARR	-0.0884477	0.0201049		P0DI83	sp|P0DI83|NARR_HUMAN Ras-related protein Rab-34, isoform NARR OS=Homo sapiens OX=9606 GN=RAB34 PE=1 SV=1
RTCB_untreated	HSPA1A;HSPA1B	Heat shock 70 kDa protein 1A;Heat shock 70 kDa protein 1B	0.909199	1.20771		P0DMV8;P0DMV9;P0DMV8-2	sp|P0DMV8|HS71A_HUMAN Heat shock 70 kDa protein 1A OS=Homo sapiens OX=9606 GN=HSPA1A PE=1 SV=1;sp|P0DMV9|HS71B_HUMAN Heat shock 70 kDa protein 1B OS=Homo sapiens OX=9606 GN=HSPA1B PE=1 SV=1;sp|P0DMV8-2|HS71A_HUMAN Isoform 2 of Heat shock 70 kDa protein 1A
RTCB_untreated	U2AF1	Splicing factor U2AF 35 kDa subunit	0.59956	0.404611		P0DN76;Q01081;Q01081-2;Q01081-4	sp|P0DN76|U2AF5_HUMAN Splicing factor U2AF 35 kDa subunit-like protein OS=Homo sapiens OX=9606 GN=U2AF1L5 PE=1 SV=1;sp|Q01081|U2AF1_HUMAN Splicing factor U2AF 35 kDa subunit OS=Homo sapiens OX=9606 GN=U2AF1 PE=1 SV=3;sp|Q01081-2|U2AF1_HUMAN Isoform 2 of Sp
RTCB_untreated			0.00674966	0.00556005		P0DP25;P0DP24;P0DP23	sp|P0DP25|CALM3_HUMAN Calmodulin-3 OS=Homo sapiens OX=9606 GN=CALM3 PE=1 SV=1;sp|P0DP24|CALM2_HUMAN Calmodulin-2 OS=Homo sapiens OX=9606 GN=CALM2 PE=1 SV=1;sp|P0DP23|CALM1_HUMAN Calmodulin-1 OS=Homo sapiens OX=9606 GN=CALM1 PE=1 SV=1
RTCB_untreated	TROVE2	60 kDa SS-A/Ro ribonucleoprotein	2.40041	1.82507		P10155-3;P10155-5;P10155-4;P10155	sp|P10155-3|RO60_HUMAN Isoform 3 of 60 kDa SS-A/Ro ribonucleoprotein OS=Homo sapiens OX=9606 GN=RO60;sp|P10155-5|RO60_HUMAN Isoform 5 of 60 kDa SS-A/Ro ribonucleoprotein OS=Homo sapiens OX=9606 GN=RO60;sp|P10155-4|RO60_HUMAN Isoform 4 of 60 kDa SS-A/Ro rib
RTCB_untreated	ARAF	Serine/threonine-protein kinase A-Raf	0.907492	0.244878		P10398	sp|P10398|ARAF_HUMAN Serine/threonine-protein kinase A-Raf OS=Homo sapiens OX=9606 GN=ARAF PE=1 SV=2
RTCB_untreated	TXN	Thioredoxin	0.810618	0.703075		P10599;P10599-2	sp|P10599|THIO_HUMAN Thioredoxin OS=Homo sapiens OX=9606 GN=TXN PE=1 SV=3;sp|P10599-2|THIO_HUMAN Isoform 2 of Thioredoxin OS=Homo sapiens OX=9606 GN=TXN
RTCB_untreated	HSPD1	60 kDa heat shock protein, mitochondrial	0.0396209	0.0299165		P10809	sp|P10809|CH60_HUMAN 60 kDa heat shock protein, mitochondrial OS=Homo sapiens OX=9606 GN=HSPD1 PE=1 SV=2
RTCB_untreated	HSPA5	78 kDa glucose-regulated protein	0.0584734	0.0651719		P11021	sp|P11021|BIP_HUMAN Endoplasmic reticulum chaperone BiP OS=Homo sapiens OX=9606 GN=HSPA5 PE=1 SV=2
RTCB_untreated	HSPA8	Heat shock cognate 71 kDa protein	0.786756	1.32014		P11142	sp|P11142|HSP7C_HUMAN Heat shock cognate 71 kDa protein OS=Homo sapiens OX=9606 GN=HSPA8 PE=1 SV=1
RTCB_untreated	UMPS	Uridine 5-monophosphate synthase;Orotate phosphoribosyltransferase;Orotidine 5-phosphate decarboxylase	1.34804	0.977385		P11172;P11172-3;P11172-2;P11172-4	sp|P11172|UMPS_HUMAN Uridine 5-monophosphate synthase OS=Homo sapiens OX=9606 GN=UMPS PE=1 SV=1;sp|P11172-3|UMPS_HUMAN Isoform 3 of Uridine 5-monophosphate synthase OS=Homo sapiens OX=9606 GN=UMPS;sp|P11172-2|UMPS_HUMAN Isoform 2 of Uridine 5-monophosph
RTCB_untreated	PDHB	Pyruvate dehydrogenase E1 component subunit beta, mitochondrial	-1.65623	0.468148		P11177;P11177-2;P11177-3	sp|P11177|ODPB_HUMAN Pyruvate dehydrogenase E1 component subunit beta, mitochondrial OS=Homo sapiens OX=9606 GN=PDHB PE=1 SV=3;sp|P11177-2|ODPB_HUMAN Isoform 2 of Pyruvate dehydrogenase E1 component subunit beta, mitochondrial OS=Homo sapiens OX=9606 GN=PD
RTCB_untreated	PYGB	Glycogen phosphorylase, brain form	0.708049	0.504445		P11216	sp|P11216|PYGB_HUMAN Glycogen phosphorylase, brain form OS=Homo sapiens OX=9606 GN=PYGB PE=1 SV=5
RTCB_untreated	TOP1	DNA topoisomerase 1	-0.435839	0.366011		P11387	sp|P11387|TOP1_HUMAN DNA topoisomerase 1 OS=Homo sapiens OX=9606 GN=TOP1 PE=1 SV=2
RTCB_untreated	TOP2A	DNA topoisomerase 2-alpha	-0.536324	0.159243		P11388;P11388-2;P11388-3;P11388-4	sp|P11388|TOP2A_HUMAN DNA topoisomerase 2-alpha OS=Homo sapiens OX=9606 GN=TOP2A PE=1 SV=3;sp|P11388-2|TOP2A_HUMAN Isoform 2 of DNA topoisomerase 2-alpha OS=Homo sapiens OX=9606 GN=TOP2A;sp|P11388-3|TOP2A_HUMAN Isoform 3 of DNA topoisomerase 2-alpha OS=Hom
RTCB_untreated	G6PD	Glucose-6-phosphate 1-dehydrogenase	1.08474	1.45614		P11413;P11413-3;P11413-2	sp|P11413|G6PD_HUMAN Glucose-6-phosphate 1-dehydrogenase OS=Homo sapiens OX=9606 GN=G6PD PE=1 SV=4;sp|P11413-3|G6PD_HUMAN Isoform 3 of Glucose-6-phosphate 1-dehydrogenase OS=Homo sapiens OX=9606 GN=G6PD;sp|P11413-2|G6PD_HUMAN Isoform Long of Glucose-6-phos
RTCB_untreated	MTHFD1	C-1-tetrahydrofolate synthase, cytoplasmic;Methylenetetrahydrofolate dehydrogenase;Methenyltetrahydrofolate cyclohydrolase;Formyltetrahydrofolate synthetase;C-1-tetrahydrofolate synthase, cytoplasmic, N-terminally processed	0.990083	0.475383		P11586	sp|P11586|C1TC_HUMAN C-1-tetrahydrofolate synthase, cytoplasmic OS=Homo sapiens OX=9606 GN=MTHFD1 PE=1 SV=3
RTCB_untreated	ADH5	Alcohol dehydrogenase class-3	-0.0237189	0.00392279		P11766	sp|P11766|ADHX_HUMAN Alcohol dehydrogenase class-3 OS=Homo sapiens OX=9606 GN=ADH5 PE=1 SV=4
RTCB_untreated	PABPC1;PABPC3	Polyadenylate-binding protein 1;Polyadenylate-binding protein 3	0.416049	0.150113		P11940;P11940-2;Q9H361	sp|P11940|PABP1_HUMAN Polyadenylate-binding protein 1 OS=Homo sapiens OX=9606 GN=PABPC1 PE=1 SV=2;sp|P11940-2|PABP1_HUMAN Isoform 2 of Polyadenylate-binding protein 1 OS=Homo sapiens OX=9606 GN=PABPC1;sp|Q9H361|PABP3_HUMAN Polyadenylate-binding protein 3 O
RTCB_untreated	PCNA	Proliferating cell nuclear antigen	-1.09027	0.616391		P12004	sp|P12004|PCNA_HUMAN Proliferating cell nuclear antigen OS=Homo sapiens OX=9606 GN=PCNA PE=1 SV=1
RTCB_untreated	SLC25A6	ADP/ATP translocase 3;ADP/ATP translocase 3, N-terminally processed	-1.34652	1.31099		P12236	sp|P12236|ADT3_HUMAN ADP/ATP translocase 3 OS=Homo sapiens OX=9606 GN=SLC25A6 PE=1 SV=4
RTCB_untreated	IMPDH2	Inosine-5-monophosphate dehydrogenase 2	-0.207329	0.213082		P12268	sp|P12268|IMDH2_HUMAN Inosine-5-monophosphate dehydrogenase 2 OS=Homo sapiens OX=9606 GN=IMPDH2 PE=1 SV=2
RTCB_untreated	TPR	Nucleoprotein TPR	0.568099	0.329919		P12270	sp|P12270|TPR_HUMAN Nucleoprotein TPR OS=Homo sapiens OX=9606 GN=TPR PE=1 SV=3
RTCB_untreated	CKMT1A	Creatine kinase U-type, mitochondrial	1.2087	0.673278		P12532;P12532-2	sp|P12532|KCRU_HUMAN Creatine kinase U-type, mitochondrial OS=Homo sapiens OX=9606 GN=CKMT1A PE=1 SV=1;sp|P12532-2|KCRU_HUMAN Isoform 2 of Creatine kinase U-type, mitochondrial OS=Homo sapiens OX=9606 GN=CKMT1A
RTCB_untreated	ACTN1	Alpha-actinin-1	-0.159247	0.0541988		P12814;P12814-3;P12814-2;P12814-4	sp|P12814|ACTN1_HUMAN Alpha-actinin-1 OS=Homo sapiens OX=9606 GN=ACTN1 PE=1 SV=2;sp|P12814-3|ACTN1_HUMAN Isoform 3 of Alpha-actinin-1 OS=Homo sapiens OX=9606 GN=ACTN1;sp|P12814-2|ACTN1_HUMAN Isoform 2 of Alpha-actinin-1 OS=Homo sapiens OX=9606 GN=ACTN1;sp|
RTCB_untreated	SRC	Proto-oncogene tyrosine-protein kinase Src	-0.3062	0.124115		P12931;P12931-2	sp|P12931|SRC_HUMAN Proto-oncogene tyrosine-protein kinase Src OS=Homo sapiens OX=9606 GN=SRC PE=1 SV=3;sp|P12931-2|SRC_HUMAN Isoform 2 of Proto-oncogene tyrosine-protein kinase Src OS=Homo sapiens OX=9606 GN=SRC
RTCB_untreated	XRCC6	X-ray repair cross-complementing protein 6	-0.265701	0.118137		P12956;P12956-2	sp|P12956|XRCC6_HUMAN X-ray repair cross-complementing protein 6 OS=Homo sapiens OX=9606 GN=XRCC6 PE=1 SV=2;sp|P12956-2|XRCC6_HUMAN Isoform 2 of X-ray repair cross-complementing protein 6 OS=Homo sapiens OX=9606 GN=XRCC6
RTCB_untreated	XRCC5	X-ray repair cross-complementing protein 5	1.22049	0.957726		P13010	sp|P13010|XRCC5_HUMAN X-ray repair cross-complementing protein 5 OS=Homo sapiens OX=9606 GN=XRCC5 PE=1 SV=3
RTCB_untreated	COX4I1	Cytochrome c oxidase subunit 4 isoform 1, mitochondrial	-1.8191	0.391074		P13073	sp|P13073|COX41_HUMAN Cytochrome c oxidase subunit 4 isoform 1, mitochondrial OS=Homo sapiens OX=9606 GN=COX4I1 PE=1 SV=1
RTCB_untreated	RNH1	Ribonuclease inhibitor	-1.36555	0.240554		P13489	sp|P13489|RINI_HUMAN Ribonuclease inhibitor OS=Homo sapiens OX=9606 GN=RNH1 PE=1 SV=2
RTCB_untreated	EEF2	Elongation factor 2	0.541835	0.631288		P13639	sp|P13639|EF2_HUMAN Elongation factor 2 OS=Homo sapiens OX=9606 GN=EEF2 PE=1 SV=4
RTCB_untreated	PDIA4	Protein disulfide-isomerase A4	-1.0731	0.293859		P13667	sp|P13667|PDIA4_HUMAN Protein disulfide-isomerase A4 OS=Homo sapiens OX=9606 GN=PDIA4 PE=1 SV=2
RTCB_untreated	PLS3	Plastin-3	-0.338755	0.152651		P13797;P13797-2;P13797-3	sp|P13797|PLST_HUMAN Plastin-3 OS=Homo sapiens OX=9606 GN=PLS3 PE=1 SV=4;sp|P13797-2|PLST_HUMAN Isoform 2 of Plastin-3 OS=Homo sapiens OX=9606 GN=PLS3;sp|P13797-3|PLST_HUMAN Isoform 3 of Plastin-3 OS=Homo sapiens OX=9606 GN=PLS3
RTCB_untreated	ENO3	Beta-enolase	0.15388	0.0275172		P13929-3;P13929;P13929-2	sp|P13929-3|ENOB_HUMAN Isoform 3 of Beta-enolase OS=Homo sapiens OX=9606 GN=ENO3;sp|P13929|ENOB_HUMAN Beta-enolase OS=Homo sapiens OX=9606 GN=ENO3 PE=1 SV=5;sp|P13929-2|ENOB_HUMAN Isoform 2 of Beta-enolase OS=Homo sapiens OX=9606 GN=ENO3
RTCB_untreated	MTHFD2	Bifunctional methylenetetrahydrofolate dehydrogenase/cyclohydrolase, mitochondrial;NAD-dependent methylenetetrahydrofolate dehydrogenase;Methenyltetrahydrofolate cyclohydrolase	-0.300566	0.177933		P13995;P13995-2	sp|P13995|MTDC_HUMAN Bifunctional methylenetetrahydrofolate dehydrogenase/cyclohydrolase, mitochondrial OS=Homo sapiens OX=9606 GN=MTHFD2 PE=1 SV=2;sp|P13995-2|MTDC_HUMAN Isoform 2 of Bifunctional methylenetetrahydrofolate dehydrogenase/cyclohydrolase, mit
RTCB_untreated	COX7A2	Cytochrome c oxidase subunit 7A2, mitochondrial	5.06037	0.616129		P14406	sp|P14406|CX7A2_HUMAN Cytochrome c oxidase subunit 7A2, mitochondrial OS=Homo sapiens OX=9606 GN=COX7A2 PE=1 SV=1
RTCB_untreated	PKM	Pyruvate kinase PKM	0.477417	0.443103		P14618;P14618-3	sp|P14618|KPYM_HUMAN Pyruvate kinase PKM OS=Homo sapiens OX=9606 GN=PKM PE=1 SV=4;sp|P14618-3|KPYM_HUMAN Isoform 3 of Pyruvate kinase PKM OS=Homo sapiens OX=9606 GN=PKM
RTCB_untreated	HSP90B1	Endoplasmin	0.554866	0.515876		P14625	sp|P14625|ENPL_HUMAN Endoplasmin OS=Homo sapiens OX=9606 GN=HSP90B1 PE=1 SV=1
RTCB_untreated	IDE	Insulin-degrading enzyme	1.59766	0.835065		P14735	sp|P14735|IDE_HUMAN Insulin-degrading enzyme OS=Homo sapiens OX=9606 GN=IDE PE=1 SV=4
RTCB_untreated	HNRNPL	Heterogeneous nuclear ribonucleoprotein L	0.200523	0.0739039		P14866;P14866-2	sp|P14866|HNRPL_HUMAN Heterogeneous nuclear ribonucleoprotein L OS=Homo sapiens OX=9606 GN=HNRNPL PE=1 SV=2;sp|P14866-2|HNRPL_HUMAN Isoform 2 of Heterogeneous nuclear ribonucleoprotein L OS=Homo sapiens OX=9606 GN=HNRNPL
RTCB_untreated	DARS	Aspartate--tRNA ligase, cytoplasmic	2.93429	1.22694		P14868;P14868-2	sp|P14868|SYDC_HUMAN Aspartate--tRNA ligase, cytoplasmic OS=Homo sapiens OX=9606 GN=DARS1 PE=1 SV=2;sp|P14868-2|SYDC_HUMAN Isoform 2 of Aspartate--tRNA ligase, cytoplasmic OS=Homo sapiens OX=9606 GN=DARS1
RTCB_untreated	JUP	Junction plakoglobin	-0.825792	0.392856		P14923	sp|P14923|PLAK_HUMAN Junction plakoglobin OS=Homo sapiens OX=9606 GN=JUP PE=1 SV=3
RTCB_untreated	AKR1B1	Aldose reductase	1.01449	0.388638		P15121	sp|P15121|ALDR_HUMAN Aldo-keto reductase family 1 member B1 OS=Homo sapiens OX=9606 GN=AKR1B1 PE=1 SV=3
RTCB_untreated	GSPT1	Eukaryotic peptide chain release factor GTP-binding subunit ERF3A	0.51791	0.445322		P15170-3;P15170-2;P15170	sp|P15170-3|ERF3A_HUMAN Isoform 3 of Eukaryotic peptide chain release factor GTP-binding subunit ERF3A OS=Homo sapiens OX=9606 GN=GSPT1;sp|P15170-2|ERF3A_HUMAN Isoform 2 of Eukaryotic peptide chain release factor GTP-binding subunit ERF3A OS=Homo sapiens O
RTCB_untreated	EZR	Ezrin	0.474711	0.187514		P15311	sp|P15311|EZRI_HUMAN Ezrin OS=Homo sapiens OX=9606 GN=EZR PE=1 SV=4
RTCB_untreated	UCHL3	Ubiquitin carboxyl-terminal hydrolase isozyme L3	2.63829	0.660699		P15374	sp|P15374|UCHL3_HUMAN Ubiquitin carboxyl-terminal hydrolase isozyme L3 OS=Homo sapiens OX=9606 GN=UCHL3 PE=1 SV=1
RTCB_untreated	NQO1	NAD(P)H dehydrogenase [quinone] 1	-2.00726	1.26958		P15559-2;P15559	sp|P15559-2|NQO1_HUMAN Isoform 2 of NAD(P)H dehydrogenase [quinone] 1 OS=Homo sapiens OX=9606 GN=NQO1;sp|P15559|NQO1_HUMAN NAD(P)H dehydrogenase [quinone] 1 OS=Homo sapiens OX=9606 GN=NQO1 PE=1 SV=1
RTCB_untreated	RPS2	40S ribosomal protein S2	0.372784	0.179106		P15880	sp|P15880|RS2_HUMAN 40S ribosomal protein S2 OS=Homo sapiens OX=9606 GN=RPS2 PE=1 SV=2
RTCB_untreated	DSP	Desmoplakin	-1.68857	0.939837		P15924;P15924-3;P15924-2	sp|P15924|DESP_HUMAN Desmoplakin OS=Homo sapiens OX=9606 GN=DSP PE=1 SV=3;sp|P15924-3|DESP_HUMAN Isoform DSPIa of Desmoplakin OS=Homo sapiens OX=9606 GN=DSP;sp|P15924-2|DESP_HUMAN Isoform DPII of Desmoplakin OS=Homo sapiens OX=9606 GN=DSP
RTCB_untreated	HIST1H1B	Histone H1.5	0.46956	0.109477		P16401	sp|P16401|H15_HUMAN Histone H1.5 OS=Homo sapiens OX=9606 GN=H1-5 PE=1 SV=3
RTCB_untreated	HIST1H1D	Histone H1.3	0.795582	0.242775		P16402	sp|P16402|H13_HUMAN Histone H1.3 OS=Homo sapiens OX=9606 GN=H1-3 PE=1 SV=2
RTCB_untreated	HIST1H1C	Histone H1.2	-0.58194	0.452512		P16403	sp|P16403|H12_HUMAN Histone H1.2 OS=Homo sapiens OX=9606 GN=H1-2 PE=1 SV=2
RTCB_untreated	ATP2A2	Sarcoplasmic/endoplasmic reticulum calcium ATPase 2	-0.210147	0.0926898		P16615;P16615-5;P16615-2;P16615-3;P16615-4	sp|P16615|AT2A2_HUMAN Sarcoplasmic/endoplasmic reticulum calcium ATPase 2 OS=Homo sapiens OX=9606 GN=ATP2A2 PE=1 SV=1;sp|P16615-5|AT2A2_HUMAN Isoform 5 of Sarcoplasmic/endoplasmic reticulum calcium ATPase 2 OS=Homo sapiens OX=9606 GN=ATP2A2;sp|P16615-2|AT2
RTCB_untreated	YBX3	Y-box-binding protein 3	2.53945	0.91051		P16989;P16989-3	sp|P16989|YBOX3_HUMAN Y-box-binding protein 3 OS=Homo sapiens OX=9606 GN=YBX3 PE=1 SV=4;sp|P16989-3|YBOX3_HUMAN Isoform 3 of Y-box-binding protein 3 OS=Homo sapiens OX=9606 GN=YBX3
RTCB_untreated	ZNF24	Zinc finger protein 24	0.22421	0.0566247		P17028	sp|P17028|ZNF24_HUMAN Zinc finger protein 24 OS=Homo sapiens OX=9606 GN=ZNF24 PE=1 SV=4
RTCB_untreated	PRKCA	Protein kinase C alpha type	2.24907	1.56902		P17252	sp|P17252|KPCA_HUMAN Protein kinase C alpha type OS=Homo sapiens OX=9606 GN=PRKCA PE=1 SV=4
RTCB_untreated	CEBPB	CCAAT/enhancer-binding protein beta	3.06986	1.38124		P17676-2;P17676;P17676-3	sp|P17676-2|CEBPB_HUMAN Isoform 2 of CCAAT/enhancer-binding protein beta OS=Homo sapiens OX=9606 GN=CEBPB;sp|P17676|CEBPB_HUMAN CCAAT/enhancer-binding protein beta OS=Homo sapiens OX=9606 GN=CEBPB PE=1 SV=2;sp|P17676-3|CEBPB_HUMAN Isoform 3 of CCAAT/enhanc
RTCB_untreated	PTPN2	Tyrosine-protein phosphatase non-receptor type 2	0.744668	0.242625		P17706-2;P17706-4;P17706;P17706-3	sp|P17706-2|PTN2_HUMAN Isoform 2 of Tyrosine-protein phosphatase non-receptor type 2 OS=Homo sapiens OX=9606 GN=PTPN2;sp|P17706-4|PTN2_HUMAN Isoform 4 of Tyrosine-protein phosphatase non-receptor type 2 OS=Homo sapiens OX=9606 GN=PTPN2;sp|P17706|PTN2_HUMAN
RTCB_untreated	CTPS1	CTP synthase 1	1.04522	1.52772		P17812;P17812-2	sp|P17812|PYRG1_HUMAN CTP synthase 1 OS=Homo sapiens OX=9606 GN=CTPS1 PE=1 SV=2;sp|P17812-2|PYRG1_HUMAN Isoform 2 of CTP synthase 1 OS=Homo sapiens OX=9606 GN=CTPS1
RTCB_untreated	DDX5	Probable ATP-dependent RNA helicase DDX5	1.29079	1.61251		P17844;P17844-2	sp|P17844|DDX5_HUMAN Probable ATP-dependent RNA helicase DDX5 OS=Homo sapiens OX=9606 GN=DDX5 PE=1 SV=1;sp|P17844-2|DDX5_HUMAN Isoform 2 of Probable ATP-dependent RNA helicase DDX5 OS=Homo sapiens OX=9606 GN=DDX5
RTCB_untreated	PFKL	ATP-dependent 6-phosphofructokinase, liver type	0.40568	0.0763574		P17858;P17858-2	sp|P17858|PFKAL_HUMAN ATP-dependent 6-phosphofructokinase, liver type OS=Homo sapiens OX=9606 GN=PFKL PE=1 SV=6;sp|P17858-2|PFKAL_HUMAN Isoform 2 of ATP-dependent 6-phosphofructokinase, liver type OS=Homo sapiens OX=9606 GN=PFKL
RTCB_untreated	IGFBP3	Insulin-like growth factor-binding protein 3	1.88447	1.01069		P17936;P17936-2	sp|P17936|IBP3_HUMAN Insulin-like growth factor-binding protein 3 OS=Homo sapiens OX=9606 GN=IGFBP3 PE=1 SV=2;sp|P17936-2|IBP3_HUMAN Isoform 2 of Insulin-like growth factor-binding protein 3 OS=Homo sapiens OX=9606 GN=IGFBP3
RTCB_untreated	PSMC3	26S protease regulatory subunit 6A	0.120642	0.0423028		P17980	sp|P17980|PRS6A_HUMAN 26S proteasome regulatory subunit 6A OS=Homo sapiens OX=9606 GN=PSMC3 PE=1 SV=3
RTCB_untreated	TCP1	T-complex protein 1 subunit alpha	5.18746	3.45127	+	P17987	sp|P17987|TCPA_HUMAN T-complex protein 1 subunit alpha OS=Homo sapiens OX=9606 GN=TCP1 PE=1 SV=1
RTCB_untreated	RPL35A	60S ribosomal protein L35a	0.614639	0.134582		P18077	sp|P18077|RL35A_HUMAN 60S ribosomal protein L35a OS=Homo sapiens OX=9606 GN=RPL35A PE=1 SV=2
RTCB_untreated	RPL7	60S ribosomal protein L7	0.951332	0.191639		P18124	sp|P18124|RL7_HUMAN 60S ribosomal protein L7 OS=Homo sapiens OX=9606 GN=RPL7 PE=1 SV=1
RTCB_untreated	VCL	Vinculin	-0.842977	0.468156		P18206;P18206-2	sp|P18206|VINC_HUMAN Vinculin OS=Homo sapiens OX=9606 GN=VCL PE=1 SV=4;sp|P18206-2|VINC_HUMAN Isoform 1 of Vinculin OS=Homo sapiens OX=9606 GN=VCL
RTCB_untreated	SON	Protein SON	-1.12626	0.594438		P18583-5;P18583-7;P18583;P18583-9;P18583-2;P18583-10;P18583-3;P18583-4;P18583-6	sp|P18583-5|SON_HUMAN Isoform D of Protein SON OS=Homo sapiens OX=9606 GN=SON;sp|P18583-7|SON_HUMAN Isoform G of Protein SON OS=Homo sapiens OX=9606 GN=SON;sp|P18583|SON_HUMAN Protein SON OS=Homo sapiens OX=9606 GN=SON PE=1 SV=4;sp|P18583-9|SON_HUMAN Isofo
RTCB_untreated	RPL17	60S ribosomal protein L17	-0.216172	0.0716782		P18621-3;P18621;P18621-2	sp|P18621-3|RL17_HUMAN Isoform 3 of 60S ribosomal protein L17 OS=Homo sapiens OX=9606 GN=RPL17;sp|P18621|RL17_HUMAN 60S ribosomal protein L17 OS=Homo sapiens OX=9606 GN=RPL17 PE=1 SV=3;sp|P18621-2|RL17_HUMAN Isoform 2 of 60S ribosomal protein L17 OS=Homo s
RTCB_untreated	PGAM1	Phosphoglycerate mutase 1	0.094179	0.014608		P18669	sp|P18669|PGAM1_HUMAN Phosphoglycerate mutase 1 OS=Homo sapiens OX=9606 GN=PGAM1 PE=1 SV=2
RTCB_untreated	SDC1	Syndecan-1	1.1422	0.317633		P18827	sp|P18827|SDC1_HUMAN Syndecan-1 OS=Homo sapiens OX=9606 GN=SDC1 PE=1 SV=3
RTCB_untreated	XRCC1	DNA repair protein XRCC1	-0.566412	0.122685		P18887	sp|P18887|XRCC1_HUMAN DNA repair protein XRCC1 OS=Homo sapiens OX=9606 GN=XRCC1 PE=1 SV=2
RTCB_untreated	NCL	Nucleolin	1.01627	0.448184		P19338	sp|P19338|NUCL_HUMAN Nucleolin OS=Homo sapiens OX=9606 GN=NCL PE=1 SV=3
RTCB_untreated	HK1	Hexokinase-1	0.509959	0.138135		P19367-4;P19367-2;P19367;P19367-3	sp|P19367-4|HXK1_HUMAN Isoform 4 of Hexokinase-1 OS=Homo sapiens OX=9606 GN=HK1;sp|P19367-2|HXK1_HUMAN Isoform 2 of Hexokinase-1 OS=Homo sapiens OX=9606 GN=HK1;sp|P19367|HXK1_HUMAN Hexokinase-1 OS=Homo sapiens OX=9606 GN=HK1 PE=1 SV=3;sp|P19367-3|HXK1_HUMA
RTCB_untreated	POLR2C	DNA-directed RNA polymerase II subunit RPB3	1.96152	0.710825		P19387	sp|P19387|RPB3_HUMAN DNA-directed RNA polymerase II subunit RPB3 OS=Homo sapiens OX=9606 GN=POLR2C PE=1 SV=2
RTCB_untreated	POLR2E	DNA-directed RNA polymerases I, II, and III subunit RPABC1	1.00988	0.401503		P19388	sp|P19388|RPAB1_HUMAN DNA-directed RNA polymerases I, II, and III subunit RPABC1 OS=Homo sapiens OX=9606 GN=POLR2E PE=1 SV=4
RTCB_untreated	ERCC3	TFIIH basal transcription factor complex helicase XPB subunit	-1.12147	1.40546		P19447	sp|P19447|ERCC3_HUMAN General transcription and DNA repair factor IIH helicase subunit XPB OS=Homo sapiens OX=9606 GN=ERCC3 PE=1 SV=1
RTCB_untreated	TRIM21	E3 ubiquitin-protein ligase TRIM21	0.097742	0.0553037		P19474;P19474-2	sp|P19474|RO52_HUMAN E3 ubiquitin-protein ligase TRIM21 OS=Homo sapiens OX=9606 GN=TRIM21 PE=1 SV=1;sp|P19474-2|RO52_HUMAN Isoform 2 of E3 ubiquitin-protein ligase TRIM21 OS=Homo sapiens OX=9606 GN=TRIM21
RTCB_untreated	EIF2AK2	Interferon-induced, double-stranded RNA-activated protein kinase	1.27145	0.533597		P19525;P19525-2	sp|P19525|E2AK2_HUMAN Interferon-induced, double-stranded RNA-activated protein kinase OS=Homo sapiens OX=9606 GN=EIF2AK2 PE=1 SV=2;sp|P19525-2|E2AK2_HUMAN Isoform 2 of Interferon-induced, double-stranded RNA-activated protein kinase OS=Homo sapiens OX=960
RTCB_untreated	SRM	Spermidine synthase	1.50904	0.560694		P19623	sp|P19623|SPEE_HUMAN Spermidine synthase OS=Homo sapiens OX=9606 GN=SRM PE=1 SV=1
RTCB_untreated	CSNK2A2	Casein kinase II subunit alpha	-2.98406	0.820483		P19784	sp|P19784|CSK22_HUMAN Casein kinase II subunit alpha OS=Homo sapiens OX=9606 GN=CSNK2A2 PE=1 SV=1
RTCB_untreated	EIF2S2	Eukaryotic translation initiation factor 2 subunit 2	0.268362	0.10051		P20042	sp|P20042|IF2B_HUMAN Eukaryotic translation initiation factor 2 subunit 2 OS=Homo sapiens OX=9606 GN=EIF2S2 PE=1 SV=2
RTCB_untreated	CDK11B;CDK11A	Cyclin-dependent kinase 11B;Cyclin-dependent kinase 11A	0.334938	0.152683		P21127-8;P21127-3;P21127-2;P21127-6;P21127-9;P21127;P21127-10;P21127-12;P21127-4;P21127-5;Q9UQ88-9	sp|P21127-8|CD11B_HUMAN Isoform 8 of Cyclin-dependent kinase 11B OS=Homo sapiens OX=9606 GN=CDK11B;sp|P21127-3|CD11B_HUMAN Isoform 2 of Cyclin-dependent kinase 11B OS=Homo sapiens OX=9606 GN=CDK11B;sp|P21127-2|CD11B_HUMAN Isoform SV1 of Cyclin-dependent ki
RTCB_untreated	FLNA	Filamin-A	0.54949	0.229414		P21333-2;P21333	sp|P21333-2|FLNA_HUMAN Isoform 2 of Filamin-A OS=Homo sapiens OX=9606 GN=FLNA;sp|P21333|FLNA_HUMAN Filamin-A OS=Homo sapiens OX=9606 GN=FLNA PE=1 SV=4
RTCB_untreated	SDHB	Succinate dehydrogenase [ubiquinone] iron-sulfur subunit, mitochondrial	0.600715	0.381793		P21912	sp|P21912|SDHB_HUMAN Succinate dehydrogenase [ubiquinone] iron-sulfur subunit, mitochondrial OS=Homo sapiens OX=9606 GN=SDHB PE=1 SV=3
RTCB_untreated	TGM2	Protein-glutamine gamma-glutamyltransferase 2	1.34536	1.04045		P21980;P21980-2	sp|P21980|TGM2_HUMAN Protein-glutamine gamma-glutamyltransferase 2 OS=Homo sapiens OX=9606 GN=TGM2 PE=1 SV=2;sp|P21980-2|TGM2_HUMAN Isoform 2 of Protein-glutamine gamma-glutamyltransferase 2 OS=Homo sapiens OX=9606 GN=TGM2
RTCB_untreated	PCMT1	Protein-L-isoaspartate(D-aspartate) O-methyltransferase	0.421916	0.299526		P22061;P22061-2	sp|P22061|PIMT_HUMAN Protein-L-isoaspartate(D-aspartate) O-methyltransferase OS=Homo sapiens OX=9606 GN=PCMT1 PE=1 SV=4;sp|P22061-2|PIMT_HUMAN Isoform 2 of Protein-L-isoaspartate(D-aspartate) O-methyltransferase OS=Homo sapiens OX=9606 GN=PCMT1
RTCB_untreated	FBL	rRNA 2-O-methyltransferase fibrillarin	-0.761808	0.491448		P22087	sp|P22087|FBRL_HUMAN rRNA 2-O-methyltransferase fibrillarin OS=Homo sapiens OX=9606 GN=FBL PE=1 SV=2
RTCB_untreated	RPS4Y1	40S ribosomal protein S4, Y isoform 1	-1.442	0.358952		P22090	sp|P22090|RS4Y1_HUMAN 40S ribosomal protein S4, Y isoform 1 OS=Homo sapiens OX=9606 GN=RPS4Y1 PE=1 SV=2
RTCB_untreated	PAICS	Multifunctional protein ADE2;Phosphoribosylaminoimidazole-succinocarboxamide synthase;Phosphoribosylaminoimidazole carboxylase	0.524826	0.104943		P22234;P22234-2	sp|P22234|PUR6_HUMAN Multifunctional protein ADE2 OS=Homo sapiens OX=9606 GN=PAICS PE=1 SV=3;sp|P22234-2|PUR6_HUMAN Isoform 2 of Multifunctional protein ADE2 OS=Homo sapiens OX=9606 GN=PAICS
RTCB_untreated	UBA1	Ubiquitin-like modifier-activating enzyme 1	0.0688015	0.0237772		P22314;P22314-2	sp|P22314|UBA1_HUMAN Ubiquitin-like modifier-activating enzyme 1 OS=Homo sapiens OX=9606 GN=UBA1 PE=1 SV=3;sp|P22314-2|UBA1_HUMAN Isoform 2 of Ubiquitin-like modifier-activating enzyme 1 OS=Homo sapiens OX=9606 GN=UBA1
RTCB_untreated	HNRNPA2B1	Heterogeneous nuclear ribonucleoproteins A2/B1	0.360401	0.0895954		P22626;P22626-2	sp|P22626|ROA2_HUMAN Heterogeneous nuclear ribonucleoproteins A2/B1 OS=Homo sapiens OX=9606 GN=HNRNPA2B1 PE=1 SV=2;sp|P22626-2|ROA2_HUMAN Isoform A2 of Heterogeneous nuclear ribonucleoproteins A2/B1 OS=Homo sapiens OX=9606 GN=HNRNPA2B1
RTCB_untreated	UQCRC2	Cytochrome b-c1 complex subunit 2, mitochondrial	-0.0904841	0.0436114		P22695	sp|P22695|QCR2_HUMAN Cytochrome b-c1 complex subunit 2, mitochondrial OS=Homo sapiens OX=9606 GN=UQCRC2 PE=1 SV=3
RTCB_untreated	FECH	Ferrochelatase, mitochondrial	1.5515	2.33216		P22830;P22830-2	sp|P22830|HEMH_HUMAN Ferrochelatase, mitochondrial OS=Homo sapiens OX=9606 GN=FECH PE=1 SV=2;sp|P22830-2|HEMH_HUMAN Isoform 2 of Ferrochelatase, mitochondrial OS=Homo sapiens OX=9606 GN=FECH
RTCB_untreated	SFPQ	Splicing factor, proline- and glutamine-rich	1.07128	1.25129		P23246;P23246-2	sp|P23246|SFPQ_HUMAN Splicing factor, proline- and glutamine-rich OS=Homo sapiens OX=9606 GN=SFPQ PE=1 SV=2;sp|P23246-2|SFPQ_HUMAN Isoform Short of Splicing factor, proline- and glutamine-rich OS=Homo sapiens OX=9606 GN=SFPQ
RTCB_untreated	TUBG1;TUBG2	Tubulin gamma-1 chain;Tubulin gamma-2 chain	3.43768	2.05426	+	P23258;Q9NRH3	sp|P23258|TBG1_HUMAN Tubulin gamma-1 chain OS=Homo sapiens OX=9606 GN=TUBG1 PE=1 SV=2;sp|Q9NRH3|TBG2_HUMAN Tubulin gamma-2 chain OS=Homo sapiens OX=9606 GN=TUBG2 PE=2 SV=1
RTCB_untreated	PPIB	Peptidyl-prolyl cis-trans isomerase B	-2.7907	0.429705		P23284	sp|P23284|PPIB_HUMAN Peptidyl-prolyl cis-trans isomerase B OS=Homo sapiens OX=9606 GN=PPIB PE=1 SV=2
RTCB_untreated	RPS3	40S ribosomal protein S3	0.226136	0.0986142		P23396;P23396-2	sp|P23396|RS3_HUMAN 40S ribosomal protein S3 OS=Homo sapiens OX=9606 GN=RPS3 PE=1 SV=2;sp|P23396-2|RS3_HUMAN Isoform 2 of 40S ribosomal protein S3 OS=Homo sapiens OX=9606 GN=RPS3
RTCB_untreated	RPS6KB1	Ribosomal protein S6 kinase beta-1	1.20958	0.798833		P23443-4;P23443-3;P23443-5;P23443-2;P23443	sp|P23443-4|KS6B1_HUMAN Isoform 3 of Ribosomal protein S6 kinase beta-1 OS=Homo sapiens OX=9606 GN=RPS6KB1;sp|P23443-3|KS6B1_HUMAN Isoform 2 of Ribosomal protein S6 kinase beta-1 OS=Homo sapiens OX=9606 GN=RPS6KB1;sp|P23443-5|KS6B1_HUMAN Isoform 4 of Ribos
RTCB_untreated	JAK1	Tyrosine-protein kinase JAK1	0.41837	0.123803		P23458	sp|P23458|JAK1_HUMAN Tyrosine-protein kinase JAK1 OS=Homo sapiens OX=9606 GN=JAK1 PE=1 SV=2
RTCB_untreated	AHCY	Adenosylhomocysteinase	1.45993	1.55134		P23526;P23526-2	sp|P23526|SAHH_HUMAN Adenosylhomocysteinase OS=Homo sapiens OX=9606 GN=AHCY PE=1 SV=4;sp|P23526-2|SAHH_HUMAN Isoform 2 of Adenosylhomocysteinase OS=Homo sapiens OX=9606 GN=AHCY
RTCB_untreated	CFL1	Cofilin-1	-0.12087	0.136931		P23528	sp|P23528|COF1_HUMAN Cofilin-1 OS=Homo sapiens OX=9606 GN=CFL1 PE=1 SV=3
RTCB_untreated	EIF4B	Eukaryotic translation initiation factor 4B	1.28169	0.29226		P23588;P23588-2	sp|P23588|IF4B_HUMAN Eukaryotic translation initiation factor 4B OS=Homo sapiens OX=9606 GN=EIF4B PE=1 SV=2;sp|P23588-2|IF4B_HUMAN Isoform 2 of Eukaryotic translation initiation factor 4B OS=Homo sapiens OX=9606 GN=EIF4B
RTCB_untreated	EEF1B2	Elongation factor 1-beta	1.74203	0.878751		P24534	sp|P24534|EF1B_HUMAN Elongation factor 1-beta OS=Homo sapiens OX=9606 GN=EEF1B2 PE=1 SV=3
RTCB_untreated	ACP1	Low molecular weight phosphotyrosine protein phosphatase	0.518248	0.51128		P24666;P24666-4;P24666-3;P24666-2	sp|P24666|PPAC_HUMAN Low molecular weight phosphotyrosine protein phosphatase OS=Homo sapiens OX=9606 GN=ACP1 PE=1 SV=3;sp|P24666-4|PPAC_HUMAN Isoform 4 of Low molecular weight phosphotyrosine protein phosphatase OS=Homo sapiens OX=9606 GN=ACP1;sp|P24666-3
RTCB_untreated	POLR2A	DNA-directed RNA polymerase II subunit RPB1	-2.12417	1.07604		P24928	sp|P24928|RPB1_HUMAN DNA-directed RNA polymerase II subunit RPB1 OS=Homo sapiens OX=9606 GN=POLR2A PE=1 SV=2
RTCB_untreated	MCM3	DNA replication licensing factor MCM3	0.675228	0.987865		P25205;P25205-2	sp|P25205|MCM3_HUMAN DNA replication licensing factor MCM3 OS=Homo sapiens OX=9606 GN=MCM3 PE=1 SV=3;sp|P25205-2|MCM3_HUMAN Isoform 2 of DNA replication licensing factor MCM3 OS=Homo sapiens OX=9606 GN=MCM3
RTCB_untreated	RPS12	40S ribosomal protein S12	-0.67216	0.498536		P25398	sp|P25398|RS12_HUMAN 40S ribosomal protein S12 OS=Homo sapiens OX=9606 GN=RPS12 PE=1 SV=3
RTCB_untreated	ATP5A1	ATP synthase subunit alpha, mitochondrial	-0.114296	0.12141		P25705;P25705-2;P25705-3	sp|P25705|ATPA_HUMAN ATP synthase subunit alpha, mitochondrial OS=Homo sapiens OX=9606 GN=ATP5F1A PE=1 SV=1;sp|P25705-2|ATPA_HUMAN Isoform 2 of ATP synthase subunit alpha, mitochondrial OS=Homo sapiens OX=9606 GN=ATP5F1A;sp|P25705-3|ATPA_HUMAN Isoform 3 of
RTCB_untreated	S100P	Protein S100-P	3.48172	0.505278		P25815	sp|P25815|S100P_HUMAN Protein S100-P OS=Homo sapiens OX=9606 GN=S100P PE=1 SV=2
RTCB_untreated	DDX6	Probable ATP-dependent RNA helicase DDX6	1.28005	0.760343		P26196	sp|P26196|DDX6_HUMAN Probable ATP-dependent RNA helicase DDX6 OS=Homo sapiens OX=9606 GN=DDX6 PE=1 SV=2
RTCB_untreated	U2AF2	Splicing factor U2AF 65 kDa subunit	0.234679	0.173289		P26368-2;P26368	sp|P26368-2|U2AF2_HUMAN Isoform 2 of Splicing factor U2AF 65 kDa subunit OS=Homo sapiens OX=9606 GN=U2AF2;sp|P26368|U2AF2_HUMAN Splicing factor U2AF 65 kDa subunit OS=Homo sapiens OX=9606 GN=U2AF2 PE=1 SV=4
RTCB_untreated	RPL13	60S ribosomal protein L13	1.05827	0.213819		P26373;P26373-2	sp|P26373|RL13_HUMAN 60S ribosomal protein L13 OS=Homo sapiens OX=9606 GN=RPL13 PE=1 SV=4;sp|P26373-2|RL13_HUMAN Isoform 2 of 60S ribosomal protein L13 OS=Homo sapiens OX=9606 GN=RPL13
RTCB_untreated	S100A4	Protein S100-A4	-0.257018	0.0283105		P26447	sp|P26447|S10A4_HUMAN Protein S100-A4 OS=Homo sapiens OX=9606 GN=S100A4 PE=1 SV=1
RTCB_untreated	PTBP1	Polypyrimidine tract-binding protein 1	-2.22417	0.553378		P26599;P26599-2;P26599-3	sp|P26599|PTBP1_HUMAN Polypyrimidine tract-binding protein 1 OS=Homo sapiens OX=9606 GN=PTBP1 PE=1 SV=1;sp|P26599-2|PTBP1_HUMAN Isoform 2 of Polypyrimidine tract-binding protein 1 OS=Homo sapiens OX=9606 GN=PTBP1;sp|P26599-3|PTBP1_HUMAN Isoform 3 of Polypy
RTCB_untreated	TARS	Threonine--tRNA ligase, cytoplasmic	-0.00541294	0.0018864		P26639;P26639-2	sp|P26639|SYTC_HUMAN Threonine--tRNA ligase 1, cytoplasmic OS=Homo sapiens OX=9606 GN=TARS1 PE=1 SV=3;sp|P26639-2|SYTC_HUMAN Isoform 2 of Threonine--tRNA ligase 1, cytoplasmic OS=Homo sapiens OX=9606 GN=TARS1
RTCB_untreated	VARS	Valine--tRNA ligase	0.338534	0.280181		P26640	sp|P26640|SYVC_HUMAN Valine--tRNA ligase OS=Homo sapiens OX=9606 GN=VARS1 PE=1 SV=4
RTCB_untreated	EEF1G	Elongation factor 1-gamma	0.0620576	0.0281908		P26641;P26641-2	sp|P26641|EF1G_HUMAN Elongation factor 1-gamma OS=Homo sapiens OX=9606 GN=EEF1G PE=1 SV=3;sp|P26641-2|EF1G_HUMAN Isoform 2 of Elongation factor 1-gamma OS=Homo sapiens OX=9606 GN=EEF1G
RTCB_untreated	STOM	Erythrocyte band 7 integral membrane protein	-0.107735	0.0237018		P27105	sp|P27105|STOM_HUMAN Erythrocyte band 7 integral membrane protein OS=Homo sapiens OX=9606 GN=STOM PE=1 SV=3
RTCB_untreated	YWHAQ	14-3-3 protein theta	1.30954	1.18553		P27348	sp|P27348|1433T_HUMAN 14-3-3 protein theta OS=Homo sapiens OX=9606 GN=YWHAQ PE=1 SV=1
RTCB_untreated	MARK3	MAP/microtubule affinity-regulating kinase 3	-0.466162	0.305034		P27448-3;P27448-4;P27448;P27448-8;P27448-6;P27448-2;P27448-7	sp|P27448-3|MARK3_HUMAN Isoform 3 of MAP/microtubule affinity-regulating kinase 3 OS=Homo sapiens OX=9606 GN=MARK3;sp|P27448-4|MARK3_HUMAN Isoform 4 of MAP/microtubule affinity-regulating kinase 3 OS=Homo sapiens OX=9606 GN=MARK3;sp|P27448|MARK3_HUMAN MAP/
RTCB_untreated	RPL10;RPL10L	60S ribosomal protein L10;60S ribosomal protein L10-like	0.0925223	0.0401012		P27635;Q96L21	sp|P27635|RL10_HUMAN 60S ribosomal protein L10 OS=Homo sapiens OX=9606 GN=RPL10 PE=1 SV=4;sp|Q96L21|RL10L_HUMAN 60S ribosomal protein L10-like OS=Homo sapiens OX=9606 GN=RPL10L PE=1 SV=3
RTCB_untreated	CAD	CAD protein;Glutamine-dependent carbamoyl-phosphate synthase;Aspartate carbamoyltransferase;Dihydroorotase	3.51033	2.54235	+	P27708	sp|P27708|PYR1_HUMAN CAD protein OS=Homo sapiens OX=9606 GN=CAD PE=1 SV=3
RTCB_untreated	CALR	Calreticulin	1.19559	0.240278		P27797	sp|P27797|CALR_HUMAN Calreticulin OS=Homo sapiens OX=9606 GN=CALR PE=1 SV=1
RTCB_untreated	MAP4	Microtubule-associated protein 4	-0.261195	0.363735		P27816-6;P27816;P27816-2	sp|P27816-6|MAP4_HUMAN Isoform 6 of Microtubule-associated protein 4 OS=Homo sapiens OX=9606 GN=MAP4;sp|P27816|MAP4_HUMAN Microtubule-associated protein 4 OS=Homo sapiens OX=9606 GN=MAP4 PE=1 SV=3;sp|P27816-2|MAP4_HUMAN Isoform 2 of Microtubule-associated
RTCB_untreated	CANX	Calnexin	-0.796229	0.460715		P27824-2;P27824;P27824-3	sp|P27824-2|CALX_HUMAN Isoform 2 of Calnexin OS=Homo sapiens OX=9606 GN=CANX;sp|P27824|CALX_HUMAN Calnexin OS=Homo sapiens OX=9606 GN=CANX PE=1 SV=2;sp|P27824-3|CALX_HUMAN Isoform 3 of Calnexin OS=Homo sapiens OX=9606 GN=CANX
RTCB_untreated	PSMB5	Proteasome subunit beta type-5	1.67695	0.849347		P28074;P28074-3;P28074-2	sp|P28074|PSB5_HUMAN Proteasome subunit beta type-5 OS=Homo sapiens OX=9606 GN=PSMB5 PE=1 SV=3;sp|P28074-3|PSB5_HUMAN Isoform 3 of Proteasome subunit beta type-5 OS=Homo sapiens OX=9606 GN=PSMB5;sp|P28074-2|PSB5_HUMAN Isoform 2 of Proteasome subunit beta t
RTCB_untreated	POLD1	DNA polymerase delta catalytic subunit	0.311068	0.238401		P28340	sp|P28340|DPOD1_HUMAN DNA polymerase delta catalytic subunit OS=Homo sapiens OX=9606 GN=POLD1 PE=1 SV=2
RTCB_untreated	TEAD1	Transcriptional enhancer factor TEF-1	0.0712262	0.0171641		P28347;P28347-2	sp|P28347|TEAD1_HUMAN Transcriptional enhancer factor TEF-1 OS=Homo sapiens OX=9606 GN=TEAD1 PE=1 SV=2;sp|P28347-2|TEAD1_HUMAN Isoform 2 of Transcriptional enhancer factor TEF-1 OS=Homo sapiens OX=9606 GN=TEAD1
RTCB_untreated	SMARCA1	Probable global transcription activator SNF2L1	-0.604463	0.161961		P28370	sp|P28370|SMCA1_HUMAN Probable global transcription activator SNF2L1 OS=Homo sapiens OX=9606 GN=SMARCA1 PE=1 SV=2
RTCB_untreated	MAPK1	Mitogen-activated protein kinase 1	1.13859	0.985427		P28482;P28482-2	sp|P28482|MK01_HUMAN Mitogen-activated protein kinase 1 OS=Homo sapiens OX=9606 GN=MAPK1 PE=1 SV=3;sp|P28482-2|MK01_HUMAN Isoform 2 of Mitogen-activated protein kinase 1 OS=Homo sapiens OX=9606 GN=MAPK1
RTCB_untreated	TPP2	Tripeptidyl-peptidase 2	1.36836	1.02444		P29144	sp|P29144|TPP2_HUMAN Tripeptidyl-peptidase 2 OS=Homo sapiens OX=9606 GN=TPP2 PE=1 SV=4
RTCB_untreated	TKT	Transketolase	-0.724656	0.653307		P29401;P29401-2	sp|P29401|TKT_HUMAN Transketolase OS=Homo sapiens OX=9606 GN=TKT PE=1 SV=3;sp|P29401-2|TKT_HUMAN Isoform 2 of Transketolase OS=Homo sapiens OX=9606 GN=TKT
RTCB_untreated	ERP29	Endoplasmic reticulum resident protein 29	-0.638386	0.0897646		P30040	sp|P30040|ERP29_HUMAN Endoplasmic reticulum resident protein 29 OS=Homo sapiens OX=9606 GN=ERP29 PE=1 SV=4
RTCB_untreated	PRDX5	Peroxiredoxin-5, mitochondrial	3.07208	1.34904		P30044-2;P30044;P30044-3;P30044-4	sp|P30044-2|PRDX5_HUMAN Isoform Cytoplasmic+peroxisomal of Peroxiredoxin-5, mitochondrial OS=Homo sapiens OX=9606 GN=PRDX5;sp|P30044|PRDX5_HUMAN Peroxiredoxin-5, mitochondrial OS=Homo sapiens OX=9606 GN=PRDX5 PE=1 SV=4;sp|P30044-3|PRDX5_HUMAN Isoform 3 of
RTCB_untreated	PRDX3	Thioredoxin-dependent peroxide reductase, mitochondrial	1.22469	0.474052		P30048-2;P30048	sp|P30048-2|PRDX3_HUMAN Isoform 2 of Thioredoxin-dependent peroxide reductase, mitochondrial OS=Homo sapiens OX=9606 GN=PRDX3;sp|P30048|PRDX3_HUMAN Thioredoxin-dependent peroxide reductase, mitochondrial OS=Homo sapiens OX=9606 GN=PRDX3 PE=1 SV=3
RTCB_untreated	RPL12	60S ribosomal protein L12	0.705485	0.306687		P30050;P30050-2	sp|P30050|RL12_HUMAN 60S ribosomal protein L12 OS=Homo sapiens OX=9606 GN=RPL12 PE=1 SV=1;sp|P30050-2|RL12_HUMAN Isoform 2 of 60S ribosomal protein L12 OS=Homo sapiens OX=9606 GN=RPL12
RTCB_untreated	CMPK1	UMP-CMP kinase	-0.2623	0.0428441		P30085;P30085-3;P30085-2	sp|P30085|KCY_HUMAN UMP-CMP kinase OS=Homo sapiens OX=9606 GN=CMPK1 PE=1 SV=3;sp|P30085-3|KCY_HUMAN Isoform 3 of UMP-CMP kinase OS=Homo sapiens OX=9606 GN=CMPK1;sp|P30085-2|KCY_HUMAN Isoform 2 of UMP-CMP kinase OS=Homo sapiens OX=9606 GN=CMPK1
RTCB_untreated	PDIA3	Protein disulfide-isomerase A3	-0.119808	0.0905355		P30101	sp|P30101|PDIA3_HUMAN Protein disulfide-isomerase A3 OS=Homo sapiens OX=9606 GN=PDIA3 PE=1 SV=4
RTCB_untreated	PPP2R1A	Serine/threonine-protein phosphatase 2A 65 kDa regulatory subunit A alpha isoform	0.657602	0.556164		P30153	sp|P30153|2AAA_HUMAN Serine/threonine-protein phosphatase 2A 65 kDa regulatory subunit A alpha isoform OS=Homo sapiens OX=9606 GN=PPP2R1A PE=1 SV=4
RTCB_untreated	CDC27	Cell division cycle protein 27 homolog	0.526504	0.332349		P30260;P30260-2	sp|P30260|CDC27_HUMAN Cell division cycle protein 27 homolog OS=Homo sapiens OX=9606 GN=CDC27 PE=1 SV=2;sp|P30260-2|CDC27_HUMAN Isoform 2 of Cell division cycle protein 27 homolog OS=Homo sapiens OX=9606 GN=CDC27
RTCB_untreated	ADSL	Adenylosuccinate lyase	1.30238	0.260848		P30566;P30566-2	sp|P30566|PUR8_HUMAN Adenylosuccinate lyase OS=Homo sapiens OX=9606 GN=ADSL PE=1 SV=2;sp|P30566-2|PUR8_HUMAN Isoform 2 of Adenylosuccinate lyase OS=Homo sapiens OX=9606 GN=ADSL
RTCB_untreated	SERPINB1	Leukocyte elastase inhibitor	1.82165	0.794052		P30740;P30740-2	sp|P30740|ILEU_HUMAN Leukocyte elastase inhibitor OS=Homo sapiens OX=9606 GN=SERPINB1 PE=1 SV=1;sp|P30740-2|ILEU_HUMAN Isoform 2 of Leukocyte elastase inhibitor OS=Homo sapiens OX=9606 GN=SERPINB1
RTCB_untreated	ALDH1B1	Aldehyde dehydrogenase X, mitochondrial	-0.022824	0.00495715		P30837	sp|P30837|AL1B1_HUMAN Aldehyde dehydrogenase X, mitochondrial OS=Homo sapiens OX=9606 GN=ALDH1B1 PE=1 SV=3
RTCB_untreated	ALDH3A1	Aldehyde dehydrogenase, dimeric NADP-preferring	0.81182	0.235945		P30838	sp|P30838|AL3A1_HUMAN Aldehyde dehydrogenase, dimeric NADP-preferring OS=Homo sapiens OX=9606 GN=ALDH3A1 PE=1 SV=3
RTCB_untreated	POLR2B	DNA-directed RNA polymerase II subunit RPB2	0.119357	0.0310919		P30876	sp|P30876|RPB2_HUMAN DNA-directed RNA polymerase II subunit RPB2 OS=Homo sapiens OX=9606 GN=POLR2B PE=1 SV=1
RTCB_untreated	NTS	Neurotensin/neuromedin N;Large neuromedin N;Neuromedin N;Neurotensin;Tail peptide	1.47498	0.21616		P30990	sp|P30990|NEUT_HUMAN Neurotensin/neuromedin N OS=Homo sapiens OX=9606 GN=NTS PE=1 SV=2
RTCB_untreated	SDHA	Succinate dehydrogenase [ubiquinone] flavoprotein subunit, mitochondrial	-0.227356	0.0408812		P31040;P31040-2;P31040-3	sp|P31040|SDHA_HUMAN Succinate dehydrogenase [ubiquinone] flavoprotein subunit, mitochondrial OS=Homo sapiens OX=9606 GN=SDHA PE=1 SV=2;sp|P31040-2|SDHA_HUMAN Isoform 2 of Succinate dehydrogenase [ubiquinone] flavoprotein subunit, mitochondrial OS=Homo sap
RTCB_untreated	MAT2A	S-adenosylmethionine synthase isoform type-2	-0.0772084	0.0379492		P31153;P31153-2	sp|P31153|METK2_HUMAN S-adenosylmethionine synthase isoform type-2 OS=Homo sapiens OX=9606 GN=MAT2A PE=1 SV=1;sp|P31153-2|METK2_HUMAN Isoform 2 of S-adenosylmethionine synthase isoform type-2 OS=Homo sapiens OX=9606 GN=MAT2A
RTCB_untreated	CPS1	Carbamoyl-phosphate synthase [ammonia], mitochondrial	1.06129	0.978728		P31327-3;P31327;P31327-2	sp|P31327-3|CPSM_HUMAN Isoform 3 of Carbamoyl-phosphate synthase [ammonia], mitochondrial OS=Homo sapiens OX=9606 GN=CPS1;sp|P31327|CPSM_HUMAN Carbamoyl-phosphate synthase [ammonia], mitochondrial OS=Homo sapiens OX=9606 GN=CPS1 PE=1 SV=2;sp|P31327-2|CPSM_
RTCB_untreated	DNAJA1	DnaJ homolog subfamily A member 1	2.57988	3.07285	+	P31689;P31689-2	sp|P31689|DNJA1_HUMAN DnaJ homolog subfamily A member 1 OS=Homo sapiens OX=9606 GN=DNAJA1 PE=1 SV=2;sp|P31689-2|DNJA1_HUMAN Isoform 2 of DnaJ homolog subfamily A member 1 OS=Homo sapiens OX=9606 GN=DNAJA1
RTCB_untreated	HNRNPH3	Heterogeneous nuclear ribonucleoprotein H3	0.0162494	0.00763953		P31942;P31942-3;P31942-4	sp|P31942|HNRH3_HUMAN Heterogeneous nuclear ribonucleoprotein H3 OS=Homo sapiens OX=9606 GN=HNRNPH3 PE=1 SV=2;sp|P31942-3|HNRH3_HUMAN Isoform 3 of Heterogeneous nuclear ribonucleoprotein H3 OS=Homo sapiens OX=9606 GN=HNRNPH3;sp|P31942-4|HNRH3_HUMAN Isoform
RTCB_untreated	HNRNPH1	Heterogeneous nuclear ribonucleoprotein H;Heterogeneous nuclear ribonucleoprotein H, N-terminally processed	0.232021	0.332557		P31943	sp|P31943|HNRH1_HUMAN Heterogeneous nuclear ribonucleoprotein H OS=Homo sapiens OX=9606 GN=HNRNPH1 PE=1 SV=4
RTCB_untreated	STIP1	Stress-induced-phosphoprotein 1	1.37401	0.775811		P31948-2;P31948;P31948-3	sp|P31948-2|STIP1_HUMAN Isoform 2 of Stress-induced-phosphoprotein 1 OS=Homo sapiens OX=9606 GN=STIP1;sp|P31948|STIP1_HUMAN Stress-induced-phosphoprotein 1 OS=Homo sapiens OX=9606 GN=STIP1 PE=1 SV=1;sp|P31948-3|STIP1_HUMAN Isoform 3 of Stress-induced-phosp
RTCB_untreated	PYCR1	Pyrroline-5-carboxylate reductase 1, mitochondrial	0.530795	0.157128		P32322;P32322-2;P32322-3	sp|P32322|P5CR1_HUMAN Pyrroline-5-carboxylate reductase 1, mitochondrial OS=Homo sapiens OX=9606 GN=PYCR1 PE=1 SV=2;sp|P32322-2|P5CR1_HUMAN Isoform 2 of Pyrroline-5-carboxylate reductase 1, mitochondrial OS=Homo sapiens OX=9606 GN=PYCR1;sp|P32322-3|P5CR1_H
RTCB_untreated	RPL9	60S ribosomal protein L9	0.617475	0.361437		P32969	sp|P32969|RL9_HUMAN 60S ribosomal protein L9 OS=Homo sapiens OX=9606 GN=RPL9 PE=1 SV=1
RTCB_untreated	KIF5B	Kinesin-1 heavy chain	0.172275	0.0989623		P33176	sp|P33176|KINH_HUMAN Kinesin-1 heavy chain OS=Homo sapiens OX=9606 GN=KIF5B PE=1 SV=1
RTCB_untreated	MCM4	DNA replication licensing factor MCM4	-0.452629	0.172571		P33991	sp|P33991|MCM4_HUMAN DNA replication licensing factor MCM4 OS=Homo sapiens OX=9606 GN=MCM4 PE=1 SV=5
RTCB_untreated	MCM5	DNA replication licensing factor MCM5	0.453518	0.818476		P33992	sp|P33992|MCM5_HUMAN DNA replication licensing factor MCM5 OS=Homo sapiens OX=9606 GN=MCM5 PE=1 SV=5
RTCB_untreated	MCM7	DNA replication licensing factor MCM7	1.4762	1.20166		P33993;P33993-3	sp|P33993|MCM7_HUMAN DNA replication licensing factor MCM7 OS=Homo sapiens OX=9606 GN=MCM7 PE=1 SV=4;sp|P33993-3|MCM7_HUMAN Isoform 3 of DNA replication licensing factor MCM7 OS=Homo sapiens OX=9606 GN=MCM7
RTCB_untreated	SHMT2	Serine hydroxymethyltransferase, mitochondrial	-0.0299905	0.00529645		P34897-3;P34897;P34897-2	sp|P34897-3|GLYM_HUMAN Isoform 3 of Serine hydroxymethyltransferase, mitochondrial OS=Homo sapiens OX=9606 GN=SHMT2;sp|P34897|GLYM_HUMAN Serine hydroxymethyltransferase, mitochondrial OS=Homo sapiens OX=9606 GN=SHMT2 PE=1 SV=3;sp|P34897-2|GLYM_HUMAN Isofor
RTCB_untreated	HSPA4	Heat shock 70 kDa protein 4	0.339382	0.133055		P34932	sp|P34932|HSP74_HUMAN Heat shock 70 kDa protein 4 OS=Homo sapiens OX=9606 GN=HSPA4 PE=1 SV=4
RTCB_untreated	RFC4	Replication factor C subunit 4	0.628362	0.20225		P35249;P35249-2	sp|P35249|RFC4_HUMAN Replication factor C subunit 4 OS=Homo sapiens OX=9606 GN=RFC4 PE=1 SV=2;sp|P35249-2|RFC4_HUMAN Isoform 2 of Replication factor C subunit 4 OS=Homo sapiens OX=9606 GN=RFC4
RTCB_untreated	RFC2	Replication factor C subunit 2	1.01336	0.403938		P35250;P35250-2	sp|P35250|RFC2_HUMAN Replication factor C subunit 2 OS=Homo sapiens OX=9606 GN=RFC2 PE=1 SV=3;sp|P35250-2|RFC2_HUMAN Isoform 2 of Replication factor C subunit 2 OS=Homo sapiens OX=9606 GN=RFC2
RTCB_untreated	RFC1	Replication factor C subunit 1	0.25556	0.0611967		P35251-2;P35251	sp|P35251-2|RFC1_HUMAN Isoform 2 of Replication factor C subunit 1 OS=Homo sapiens OX=9606 GN=RFC1;sp|P35251|RFC1_HUMAN Replication factor C subunit 1 OS=Homo sapiens OX=9606 GN=RFC1 PE=1 SV=4
RTCB_untreated	RPL22	60S ribosomal protein L22	0.909237	0.561918		P35268	sp|P35268|RL22_HUMAN 60S ribosomal protein L22 OS=Homo sapiens OX=9606 GN=RPL22 PE=1 SV=2
RTCB_untreated	MYH9	Myosin-9	1.20677	0.305017		P35579;P35579-2	sp|P35579|MYH9_HUMAN Myosin-9 OS=Homo sapiens OX=9606 GN=MYH9 PE=1 SV=4;sp|P35579-2|MYH9_HUMAN Isoform 2 of Myosin-9 OS=Homo sapiens OX=9606 GN=MYH9
RTCB_untreated	COPB2	Coatomer subunit beta	-0.539623	0.2957		P35606-2;P35606	sp|P35606-2|COPB2_HUMAN Isoform 2 of Coatomer subunit beta OS=Homo sapiens OX=9606 GN=COPB2;sp|P35606|COPB2_HUMAN Coatomer subunit beta OS=Homo sapiens OX=9606 GN=COPB2 PE=1 SV=2
RTCB_untreated	FUS	RNA-binding protein FUS	0.99897	0.467611		P35637-2;P35637	sp|P35637-2|FUS_HUMAN Isoform Short of RNA-binding protein FUS OS=Homo sapiens OX=9606 GN=FUS;sp|P35637|FUS_HUMAN RNA-binding protein FUS OS=Homo sapiens OX=9606 GN=FUS PE=1 SV=1
RTCB_untreated	DEK	Protein DEK	1.20511	0.578797		P35659;P35659-2	sp|P35659|DEK_HUMAN Protein DEK OS=Homo sapiens OX=9606 GN=DEK PE=1 SV=1;sp|P35659-2|DEK_HUMAN Isoform 2 of Protein DEK OS=Homo sapiens OX=9606 GN=DEK
RTCB_untreated	HNF1B	Hepatocyte nuclear factor 1-beta	1.7967	0.885817		P35680-2;P35680-3;P35680-4;P35680	sp|P35680-2|HNF1B_HUMAN Isoform B of Hepatocyte nuclear factor 1-beta OS=Homo sapiens OX=9606 GN=HNF1B;sp|P35680-3|HNF1B_HUMAN Isoform C of Hepatocyte nuclear factor 1-beta OS=Homo sapiens OX=9606 GN=HNF1B;sp|P35680-4|HNF1B_HUMAN Isoform 4 of Hepatocyte nu
RTCB_untreated	GLRX	Glutaredoxin-1	0.72399	0.149134		P35754	sp|P35754|GLRX1_HUMAN Glutaredoxin-1 OS=Homo sapiens OX=9606 GN=GLRX PE=1 SV=2
RTCB_untreated	AHR	Aryl hydrocarbon receptor	0.968246	0.44024		P35869	sp|P35869|AHR_HUMAN Aryl hydrocarbon receptor OS=Homo sapiens OX=9606 GN=AHR PE=1 SV=2
RTCB_untreated	PSMC2	26S protease regulatory subunit 7	0.806639	0.226604		P35998;P35998-2	sp|P35998|PRS7_HUMAN 26S proteasome regulatory subunit 7 OS=Homo sapiens OX=9606 GN=PSMC2 PE=1 SV=3;sp|P35998-2|PRS7_HUMAN Isoform 2 of 26S proteasome regulatory subunit 7 OS=Homo sapiens OX=9606 GN=PSMC2
RTCB_untreated	ARL2	ADP-ribosylation factor-like protein 2	-0.120272	0.0234721		P36404	sp|P36404|ARL2_HUMAN ADP-ribosylation factor-like protein 2 OS=Homo sapiens OX=9606 GN=ARL2 PE=1 SV=4
RTCB_untreated	ATP5C1	ATP synthase subunit gamma, mitochondrial	0.415168	0.332644		P36542;P36542-2	sp|P36542|ATPG_HUMAN ATP synthase subunit gamma, mitochondrial OS=Homo sapiens OX=9606 GN=ATP5F1C PE=1 SV=1;sp|P36542-2|ATPG_HUMAN Isoform Heart of ATP synthase subunit gamma, mitochondrial OS=Homo sapiens OX=9606 GN=ATP5F1C
RTCB_untreated	RPL4	60S ribosomal protein L4	0.857155	0.278729		P36578	sp|P36578|RL4_HUMAN 60S ribosomal protein L4 OS=Homo sapiens OX=9606 GN=RPL4 PE=1 SV=5
RTCB_untreated	PPP1CC	Serine/threonine-protein phosphatase PP1-gamma catalytic subunit	0.958612	0.346054		P36873;P36873-2	sp|P36873|PP1G_HUMAN Serine/threonine-protein phosphatase PP1-gamma catalytic subunit OS=Homo sapiens OX=9606 GN=PPP1CC PE=1 SV=1;sp|P36873-2|PP1G_HUMAN Isoform 2 of Serine/threonine-protein phosphatase PP1-gamma catalytic subunit OS=Homo sapiens OX=9606 G
RTCB_untreated	DLST	Dihydrolipoyllysine-residue succinyltransferase component of 2-oxoglutarate dehydrogenase complex, mitochondrial	-0.917121	0.119056		P36957;P36957-2	sp|P36957|ODO2_HUMAN Dihydrolipoyllysine-residue succinyltransferase component of 2-oxoglutarate dehydrogenase complex, mitochondrial OS=Homo sapiens OX=9606 GN=DLST PE=1 SV=4;sp|P36957-2|ODO2_HUMAN Isoform 2 of Dihydrolipoyllysine-residue succinyltransfer
RTCB_untreated	SRP14	Signal recognition particle 14 kDa protein	-0.287104	0.0317918		P37108	sp|P37108|SRP14_HUMAN Signal recognition particle 14 kDa protein OS=Homo sapiens OX=9606 GN=SRP14 PE=1 SV=2
RTCB_untreated	ETFB	Electron transfer flavoprotein subunit beta	1.8487	0.465216		P38117;P38117-2	sp|P38117|ETFB_HUMAN Electron transfer flavoprotein subunit beta OS=Homo sapiens OX=9606 GN=ETFB PE=1 SV=3;sp|P38117-2|ETFB_HUMAN Isoform 2 of Electron transfer flavoprotein subunit beta OS=Homo sapiens OX=9606 GN=ETFB
RTCB_untreated	RBMX	RNA-binding motif protein, X chromosome;RNA-binding motif protein, X chromosome, N-terminally processed	0.914955	0.415954		P38159;P38159-2	sp|P38159|RBMX_HUMAN RNA-binding motif protein, X chromosome OS=Homo sapiens OX=9606 GN=RBMX PE=1 SV=3;sp|P38159-2|RBMX_HUMAN Isoform 2 of RNA-binding motif protein, X chromosome OS=Homo sapiens OX=9606 GN=RBMX
RTCB_untreated	HSPA9	Stress-70 protein, mitochondrial	-0.0863158	0.0691251		P38646	sp|P38646|GRP75_HUMAN Stress-70 protein, mitochondrial OS=Homo sapiens OX=9606 GN=HSPA9 PE=1 SV=2
RTCB_untreated	EIF4A3	Eukaryotic initiation factor 4A-III;Eukaryotic initiation factor 4A-III, N-terminally processed	-0.271176	0.186373		P38919	sp|P38919|IF4A3_HUMAN Eukaryotic initiation factor 4A-III OS=Homo sapiens OX=9606 GN=EIF4A3 PE=1 SV=4
RTCB_untreated	RPS19	40S ribosomal protein S19	0.937851	0.371706		P39019	sp|P39019|RS19_HUMAN 40S ribosomal protein S19 OS=Homo sapiens OX=9606 GN=RPS19 PE=1 SV=2
RTCB_untreated	RPL3	60S ribosomal protein L3	0.72915	0.176242		P39023	sp|P39023|RL3_HUMAN 60S ribosomal protein L3 OS=Homo sapiens OX=9606 GN=RPL3 PE=1 SV=2
RTCB_untreated	DDOST	Dolichyl-diphosphooligosaccharide--protein glycosyltransferase 48 kDa subunit	-1.135	0.412555		P39656;P39656-3;P39656-2	sp|P39656|OST48_HUMAN Dolichyl-diphosphooligosaccharide--protein glycosyltransferase 48 kDa subunit OS=Homo sapiens OX=9606 GN=DDOST PE=1 SV=4;sp|P39656-3|OST48_HUMAN Isoform 3 of Dolichyl-diphosphooligosaccharide--protein glycosyltransferase 48 kDa subuni
RTCB_untreated	CCT6A	T-complex protein 1 subunit zeta	6.46579	3.31582	+	P40227;P40227-2	sp|P40227|TCPZ_HUMAN T-complex protein 1 subunit zeta OS=Homo sapiens OX=9606 GN=CCT6A PE=1 SV=3;sp|P40227-2|TCPZ_HUMAN Isoform 2 of T-complex protein 1 subunit zeta OS=Homo sapiens OX=9606 GN=CCT6A
RTCB_untreated	RPL13A	60S ribosomal protein L13a	0.814904	0.186296		P40429	sp|P40429|RL13A_HUMAN 60S ribosomal protein L13a OS=Homo sapiens OX=9606 GN=RPL13A PE=1 SV=2
RTCB_untreated	RFC5	Replication factor C subunit 5	1.33014	0.66166		P40937;P40937-2	sp|P40937|RFC5_HUMAN Replication factor C subunit 5 OS=Homo sapiens OX=9606 GN=RFC5 PE=1 SV=1;sp|P40937-2|RFC5_HUMAN Isoform 2 of Replication factor C subunit 5 OS=Homo sapiens OX=9606 GN=RFC5
RTCB_untreated	RFC3	Replication factor C subunit 3	1.40427	0.575426		P40938;P40938-2	sp|P40938|RFC3_HUMAN Replication factor C subunit 3 OS=Homo sapiens OX=9606 GN=RFC3 PE=1 SV=2;sp|P40938-2|RFC3_HUMAN Isoform 2 of Replication factor C subunit 3 OS=Homo sapiens OX=9606 GN=RFC3
RTCB_untreated	HADHA	Trifunctional enzyme subunit alpha, mitochondrial;Long-chain enoyl-CoA hydratase;Long chain 3-hydroxyacyl-CoA dehydrogenase	0.556943	0.179893		P40939	sp|P40939|ECHA_HUMAN Trifunctional enzyme subunit alpha, mitochondrial OS=Homo sapiens OX=9606 GN=HADHA PE=1 SV=2
RTCB_untreated	EIF2S3;EIF2S3L	Eukaryotic translation initiation factor 2 subunit 3;Putative eukaryotic translation initiation factor 2 subunit 3-like protein	0.622295	0.729635		P41091;Q2VIR3;Q2VIR3-2	sp|P41091|IF2G_HUMAN Eukaryotic translation initiation factor 2 subunit 3 OS=Homo sapiens OX=9606 GN=EIF2S3 PE=1 SV=3;sp|Q2VIR3|IF2GL_HUMAN Eukaryotic translation initiation factor 2 subunit 3B OS=Homo sapiens OX=9606 GN=EIF2S3B PE=2 SV=2;sp|Q2VIR3-2|IF2GL
RTCB_untreated	HNF4A	Hepatocyte nuclear factor 4-alpha	1.95764	1.73654		P41235-6;P41235-5;P41235-2;P41235;P41235-4;P41235-7;P41235-3	sp|P41235-6|HNF4A_HUMAN Isoform HNF4-Alpha-8 of Hepatocyte nuclear factor 4-alpha OS=Homo sapiens OX=9606 GN=HNF4A;sp|P41235-5|HNF4A_HUMAN Isoform HNF4-Alpha-7 of Hepatocyte nuclear factor 4-alpha OS=Homo sapiens OX=9606 GN=HNF4A;sp|P41235-2|HNF4A_HUMAN Is
RTCB_untreated	GARS	Glycine--tRNA ligase	0.233475	0.0717276		P41250	sp|P41250|GARS_HUMAN Glycine--tRNA ligase OS=Homo sapiens OX=9606 GN=GARS1 PE=1 SV=3
RTCB_untreated	IARS	Isoleucine--tRNA ligase, cytoplasmic	-1.4944	0.541606		P41252	sp|P41252|SYIC_HUMAN Isoleucine--tRNA ligase, cytoplasmic OS=Homo sapiens OX=9606 GN=IARS1 PE=1 SV=2
RTCB_untreated	EIF1;EIF1B	Eukaryotic translation initiation factor 1;Eukaryotic translation initiation factor 1b	1.774	0.545996		P41567;O60739	sp|P41567|EIF1_HUMAN Eukaryotic translation initiation factor 1 OS=Homo sapiens OX=9606 GN=EIF1 PE=1 SV=1;sp|O60739|EIF1B_HUMAN Eukaryotic translation initiation factor 1b OS=Homo sapiens OX=9606 GN=EIF1B PE=1 SV=2
RTCB_untreated	TMPO	Lamina-associated polypeptide 2, isoform alpha;Thymopoietin;Thymopentin	1.93328	1.00023		P42166	sp|P42166|LAP2A_HUMAN Lamina-associated polypeptide 2, isoform alpha OS=Homo sapiens OX=9606 GN=TMPO PE=1 SV=2
RTCB_untreated	TMPO	Lamina-associated polypeptide 2, isoforms beta/gamma;Thymopoietin;Thymopentin	-1.12386	0.239333		P42167;P42167-2	sp|P42167|LAP2B_HUMAN Lamina-associated polypeptide 2, isoforms beta/gamma OS=Homo sapiens OX=9606 GN=TMPO PE=1 SV=2;sp|P42167-2|LAP2B_HUMAN Isoform Gamma of Lamina-associated polypeptide 2, isoforms beta/gamma OS=Homo sapiens OX=9606 GN=TMPO
RTCB_untreated	SKIV2L2	Superkiller viralicidic activity 2-like 2	-0.563165	0.256949		P42285	sp|P42285|MTREX_HUMAN Exosome RNA helicase MTR4 OS=Homo sapiens OX=9606 GN=MTREX PE=1 SV=3
RTCB_untreated	AKR1C3	Aldo-keto reductase family 1 member C3	1.52106	1.28619		P42330	sp|P42330|AK1C3_HUMAN Aldo-keto reductase family 1 member C3 OS=Homo sapiens OX=9606 GN=AKR1C3 PE=1 SV=4
RTCB_untreated	RBM34	RNA-binding protein 34	-1.01249	0.390487		P42696;P42696-2	sp|P42696|RBM34_HUMAN RNA-binding protein 34 OS=Homo sapiens OX=9606 GN=RBM34 PE=1 SV=2;sp|P42696-2|RBM34_HUMAN Isoform 2 of RNA-binding protein 34 OS=Homo sapiens OX=9606 GN=RBM34
RTCB_untreated	LRPPRC	Leucine-rich PPR motif-containing protein, mitochondrial	2.23117	1.44299		P42704	sp|P42704|LPPRC_HUMAN Leucine-rich PPR motif-containing protein, mitochondrial OS=Homo sapiens OX=9606 GN=LRPPRC PE=1 SV=3
RTCB_untreated	RPL35	60S ribosomal protein L35	1.21772	0.672798		P42766	sp|P42766|RL35_HUMAN 60S ribosomal protein L35 OS=Homo sapiens OX=9606 GN=RPL35 PE=1 SV=2
RTCB_untreated	PAFAH1B1	Platelet-activating factor acetylhydrolase IB subunit alpha	-0.193065	0.043644		P43034	sp|P43034|LIS1_HUMAN Platelet-activating factor acetylhydrolase IB subunit alpha OS=Homo sapiens OX=9606 GN=PAFAH1B1 PE=1 SV=2
RTCB_untreated	MATR3	Matrin-3	0.128491	0.170153		P43243	sp|P43243|MATR3_HUMAN Matrin-3 OS=Homo sapiens OX=9606 GN=MATR3 PE=1 SV=2
RTCB_untreated	GPD2	Glycerol-3-phosphate dehydrogenase, mitochondrial	-1.95721	1.9436		P43304;P43304-2	sp|P43304|GPDM_HUMAN Glycerol-3-phosphate dehydrogenase, mitochondrial OS=Homo sapiens OX=9606 GN=GPD2 PE=1 SV=3;sp|P43304-2|GPDM_HUMAN Isoform 2 of Glycerol-3-phosphate dehydrogenase, mitochondrial OS=Homo sapiens OX=9606 GN=GPD2
RTCB_untreated	RAD52	DNA repair protein RAD52 homolog	2.04981	1.6425		P43351	sp|P43351|RAD52_HUMAN DNA repair protein RAD52 homolog OS=Homo sapiens OX=9606 GN=RAD52 PE=1 SV=1
RTCB_untreated	ALDH3B1	Aldehyde dehydrogenase family 3 member B1	1.7623	0.905624		P43353;P43353-2	sp|P43353|AL3B1_HUMAN Aldehyde dehydrogenase family 3 member B1 OS=Homo sapiens OX=9606 GN=ALDH3B1 PE=1 SV=1;sp|P43353-2|AL3B1_HUMAN Isoform 2 of Aldehyde dehydrogenase family 3 member B1 OS=Homo sapiens OX=9606 GN=ALDH3B1
RTCB_untreated	NAMPT	Nicotinamide phosphoribosyltransferase	-1.22696	0.249037		P43490	sp|P43490|NAMPT_HUMAN Nicotinamide phosphoribosyltransferase OS=Homo sapiens OX=9606 GN=NAMPT PE=1 SV=1
RTCB_untreated	PSMC4	26S protease regulatory subunit 6B	-0.642791	0.159056		P43686;P43686-2	sp|P43686|PRS6B_HUMAN 26S proteasome regulatory subunit 6B OS=Homo sapiens OX=9606 GN=PSMC4 PE=1 SV=2;sp|P43686-2|PRS6B_HUMAN Isoform 2 of 26S proteasome regulatory subunit 6B OS=Homo sapiens OX=9606 GN=PSMC4
RTCB_untreated	GATA4	Transcription factor GATA-4	1.65546	1.20785		P43694;P43694-2	sp|P43694|GATA4_HUMAN Transcription factor GATA-4 OS=Homo sapiens OX=9606 GN=GATA4 PE=1 SV=2;sp|P43694-2|GATA4_HUMAN Isoform 2 of Transcription factor GATA-4 OS=Homo sapiens OX=9606 GN=GATA4
RTCB_untreated	CBX5	Chromobox protein homolog 5	-2.07626	0.329495		P45973	sp|P45973|CBX5_HUMAN Chromobox protein homolog 5 OS=Homo sapiens OX=9606 GN=CBX5 PE=1 SV=1
RTCB_untreated	USP5	Ubiquitin carboxyl-terminal hydrolase 5	0.526083	0.302787		P45974-2;P45974	sp|P45974-2|UBP5_HUMAN Isoform Short of Ubiquitin carboxyl-terminal hydrolase 5 OS=Homo sapiens OX=9606 GN=USP5;sp|P45974|UBP5_HUMAN Ubiquitin carboxyl-terminal hydrolase 5 OS=Homo sapiens OX=9606 GN=USP5 PE=1 SV=2
RTCB_untreated	MKI67	Antigen KI-67	-2.08762	0.560873		P46013	sp|P46013|KI67_HUMAN Proliferation marker protein Ki-67 OS=Homo sapiens OX=9606 GN=MKI67 PE=1 SV=2
RTCB_untreated	RANGAP1	Ran GTPase-activating protein 1	-0.405171	0.121062		P46060	sp|P46060|RAGP1_HUMAN Ran GTPase-activating protein 1 OS=Homo sapiens OX=9606 GN=RANGAP1 PE=1 SV=1
RTCB_untreated	RECQL	ATP-dependent DNA helicase Q1	0.206831	0.0742929		P46063	sp|P46063|RECQ1_HUMAN ATP-dependent DNA helicase Q1 OS=Homo sapiens OX=9606 GN=RECQL PE=1 SV=3
RTCB_untreated	NOP2	Probable 28S rRNA (cytosine(4447)-C(5))-methyltransferase	-1.26793	0.457197		P46087;P46087-4;P46087-2;P46087-3	sp|P46087|NOP2_HUMAN Probable 28S rRNA (cytosine(4447)-C(5))-methyltransferase OS=Homo sapiens OX=9606 GN=NOP2 PE=1 SV=2;sp|P46087-4|NOP2_HUMAN Isoform 4 of Probable 28S rRNA (cytosine(4447)-C(5))-methyltransferase OS=Homo sapiens OX=9606 GN=NOP2;sp|P46087
RTCB_untreated	ATRX	Transcriptional regulator ATRX	-1.79847	0.926842		P46100;P46100-3;P46100-2	sp|P46100|ATRX_HUMAN Transcriptional regulator ATRX OS=Homo sapiens OX=9606 GN=ATRX PE=1 SV=5;sp|P46100-3|ATRX_HUMAN Isoform 2 of Transcriptional regulator ATRX OS=Homo sapiens OX=9606 GN=ATRX;sp|P46100-2|ATRX_HUMAN Isoform 1 of Transcriptional regulator A
RTCB_untreated	MTIF2	Translation initiation factor IF-2, mitochondrial	0.902884	0.336646		P46199	sp|P46199|IF2M_HUMAN Translation initiation factor IF-2, mitochondrial OS=Homo sapiens OX=9606 GN=MTIF2 PE=1 SV=2
RTCB_untreated	RPL27A	60S ribosomal protein L27a	0.73267	0.188235		P46776	sp|P46776|RL27A_HUMAN 60S ribosomal protein L27a OS=Homo sapiens OX=9606 GN=RPL27A PE=1 SV=2
RTCB_untreated	RPL5	60S ribosomal protein L5	1.04794	0.251158		P46777	sp|P46777|RL5_HUMAN 60S ribosomal protein L5 OS=Homo sapiens OX=9606 GN=RPL5 PE=1 SV=3
RTCB_untreated	RPL21	60S ribosomal protein L21	0.554147	0.171696		P46778	sp|P46778|RL21_HUMAN 60S ribosomal protein L21 OS=Homo sapiens OX=9606 GN=RPL21 PE=1 SV=2
RTCB_untreated	RPL28	60S ribosomal protein L28	0.683551	0.0585918		P46779;P46779-2;P46779-3;P46779-4;P46779-5	sp|P46779|RL28_HUMAN 60S ribosomal protein L28 OS=Homo sapiens OX=9606 GN=RPL28 PE=1 SV=3;sp|P46779-2|RL28_HUMAN Isoform 2 of 60S ribosomal protein L28 OS=Homo sapiens OX=9606 GN=RPL28;sp|P46779-3|RL28_HUMAN Isoform 3 of 60S ribosomal protein L28 OS=Homo s
RTCB_untreated	RPS9	40S ribosomal protein S9	0.676697	0.271604		P46781	sp|P46781|RS9_HUMAN 40S ribosomal protein S9 OS=Homo sapiens OX=9606 GN=RPS9 PE=1 SV=3
RTCB_untreated	RPS5	40S ribosomal protein S5;40S ribosomal protein S5, N-terminally processed	2.00828	0.519224		P46782	sp|P46782|RS5_HUMAN 40S ribosomal protein S5 OS=Homo sapiens OX=9606 GN=RPS5 PE=1 SV=4
RTCB_untreated	RPS10	40S ribosomal protein S10	-0.246994	0.132066		P46783	sp|P46783|RS10_HUMAN 40S ribosomal protein S10 OS=Homo sapiens OX=9606 GN=RPS10 PE=1 SV=1
RTCB_untreated	MAP1B	Microtubule-associated protein 1B;MAP1B heavy chain;MAP1 light chain LC1	-0.466133	0.221213		P46821	sp|P46821|MAP1B_HUMAN Microtubule-associated protein 1B OS=Homo sapiens OX=9606 GN=MAP1B PE=1 SV=2
RTCB_untreated	UTRN	Utrophin	-1.28969	1.34088		P46939;P46939-2	sp|P46939|UTRO_HUMAN Utrophin OS=Homo sapiens OX=9606 GN=UTRN PE=1 SV=2;sp|P46939-2|UTRO_HUMAN Isoform 2 of Utrophin OS=Homo sapiens OX=9606 GN=UTRN
RTCB_untreated	IQGAP1	Ras GTPase-activating-like protein IQGAP1	1.47282	0.841201		P46940	sp|P46940|IQGA1_HUMAN Ras GTPase-activating-like protein IQGAP1 OS=Homo sapiens OX=9606 GN=IQGAP1 PE=1 SV=1
RTCB_untreated	CAPZA2	F-actin-capping protein subunit alpha-2	-1.06487	0.189951		P47755;P47755-2	sp|P47755|CAZA2_HUMAN F-actin-capping protein subunit alpha-2 OS=Homo sapiens OX=9606 GN=CAPZA2 PE=1 SV=3;sp|P47755-2|CAZA2_HUMAN Isoform 2 of F-actin-capping protein subunit alpha-2 OS=Homo sapiens OX=9606 GN=CAPZA2
RTCB_untreated	CAPZB	F-actin-capping protein subunit beta	-0.766527	0.452923		P47756-2;P47756	sp|P47756-2|CAPZB_HUMAN Isoform 2 of F-actin-capping protein subunit beta OS=Homo sapiens OX=9606 GN=CAPZB;sp|P47756|CAPZB_HUMAN F-actin-capping protein subunit beta OS=Homo sapiens OX=9606 GN=CAPZB PE=1 SV=4
RTCB_untreated	QARS	Glutamine--tRNA ligase	0.232282	0.102008		P47897;P47897-2	sp|P47897|SYQ_HUMAN Glutamine--tRNA ligase OS=Homo sapiens OX=9606 GN=QARS1 PE=1 SV=1;sp|P47897-2|SYQ_HUMAN Isoform 2 of Glutamine--tRNA ligase OS=Homo sapiens OX=9606 GN=QARS1
RTCB_untreated	RPL29	60S ribosomal protein L29	3.56119	0.720838		P47914	sp|P47914|RL29_HUMAN 60S ribosomal protein L29 OS=Homo sapiens OX=9606 GN=RPL29 PE=1 SV=2
RTCB_untreated	ATP5O	ATP synthase subunit O, mitochondrial	1.32943	0.665556		P48047	sp|P48047|ATPO_HUMAN ATP synthase subunit O, mitochondrial OS=Homo sapiens OX=9606 GN=ATP5PO PE=1 SV=1
RTCB_untreated	PREP	Prolyl endopeptidase	1.37892	0.742154		P48147	sp|P48147|PPCE_HUMAN Prolyl endopeptidase OS=Homo sapiens OX=9606 GN=PREP PE=1 SV=2
RTCB_untreated	ARCN1	Coatomer subunit delta	0.44642	0.220101		P48444;P48444-2	sp|P48444|COPD_HUMAN Coatomer subunit delta OS=Homo sapiens OX=9606 GN=ARCN1 PE=1 SV=1;sp|P48444-2|COPD_HUMAN Isoform 2 of Coatomer subunit delta OS=Homo sapiens OX=9606 GN=ARCN1
RTCB_untreated	PRRC2A	Protein PRRC2A	-1.75554	1.20915		P48634;P48634-3;P48634-2;P48634-4	sp|P48634|PRC2A_HUMAN Protein PRRC2A OS=Homo sapiens OX=9606 GN=PRRC2A PE=1 SV=3;sp|P48634-3|PRC2A_HUMAN Isoform 3 of Protein PRRC2A OS=Homo sapiens OX=9606 GN=PRRC2A;sp|P48634-2|PRC2A_HUMAN Isoform 2 of Protein PRRC2A OS=Homo sapiens OX=9606 GN=PRRC2A;sp|
RTCB_untreated	CCT5	T-complex protein 1 subunit epsilon	6.32944	4.64632	+	P48643;P48643-2	sp|P48643|TCPE_HUMAN T-complex protein 1 subunit epsilon OS=Homo sapiens OX=9606 GN=CCT5 PE=1 SV=1;sp|P48643-2|TCPE_HUMAN Isoform 2 of T-complex protein 1 subunit epsilon OS=Homo sapiens OX=9606 GN=CCT5
RTCB_untreated	CSNK1A1	Casein kinase I isoform alpha	0.43854	0.206521		P48729;P48729-3;P48729-2	sp|P48729|KC1A_HUMAN Casein kinase I isoform alpha OS=Homo sapiens OX=9606 GN=CSNK1A1 PE=1 SV=2;sp|P48729-3|KC1A_HUMAN Isoform 3 of Casein kinase I isoform alpha OS=Homo sapiens OX=9606 GN=CSNK1A1;sp|P48729-2|KC1A_HUMAN Isoform 2 of Casein kinase I isoform
RTCB_untreated	IDH2	Isocitrate dehydrogenase [NADP], mitochondrial	0.64641	0.525697		P48735;P48735-2	sp|P48735|IDHP_HUMAN Isocitrate dehydrogenase [NADP], mitochondrial OS=Homo sapiens OX=9606 GN=IDH2 PE=1 SV=2;sp|P48735-2|IDHP_HUMAN Isoform 2 of Isocitrate dehydrogenase [NADP], mitochondrial OS=Homo sapiens OX=9606 GN=IDH2
RTCB_untreated	CAMLG	Calcium signal-modulating cyclophilin ligand	-0.0450701	0.0100361		P49069	sp|P49069|CAMLG_HUMAN Calcium signal-modulating cyclophilin ligand OS=Homo sapiens OX=9606 GN=CAMLG PE=1 SV=1
RTCB_untreated	RPL34	60S ribosomal protein L34	1.1193	0.251643		P49207	sp|P49207|RL34_HUMAN 60S ribosomal protein L34 OS=Homo sapiens OX=9606 GN=RPL34 PE=1 SV=3
RTCB_untreated	FASN	Fatty acid synthase;[Acyl-carrier-protein] S-acetyltransferase;[Acyl-carrier-protein] S-malonyltransferase;3-oxoacyl-[acyl-carrier-protein] synthase;3-oxoacyl-[acyl-carrier-protein] reductase;3-hydroxyacyl-[acyl-carrier-protein] dehydratase;Enoyl-[acyl-carrier-protein] reductase;Oleoyl-[acyl-carrier-protein] hydrolase	0.599004	0.458933		P49327	sp|P49327|FAS_HUMAN Fatty acid synthase OS=Homo sapiens OX=9606 GN=FASN PE=1 SV=3
RTCB_untreated	CCT3	T-complex protein 1 subunit gamma	4.94195	3.77479	+	P49368;P49368-2	sp|P49368|TCPG_HUMAN T-complex protein 1 subunit gamma OS=Homo sapiens OX=9606 GN=CCT3 PE=1 SV=4;sp|P49368-2|TCPG_HUMAN Isoform 2 of T-complex protein 1 subunit gamma OS=Homo sapiens OX=9606 GN=CCT3
RTCB_untreated	TUFM	Elongation factor Tu, mitochondrial	0.538953	1.39375		P49411	sp|P49411|EFTU_HUMAN Elongation factor Tu, mitochondrial OS=Homo sapiens OX=9606 GN=TUFM PE=1 SV=2
RTCB_untreated	CENPF	Centromere protein F	-1.84245	0.779211		P49454	sp|P49454|CENPF_HUMAN Centromere protein F OS=Homo sapiens OX=9606 GN=CENPF PE=1 SV=3
RTCB_untreated	SRP9	Signal recognition particle 9 kDa protein	1.06882	0.143432		P49458;P49458-2	sp|P49458|SRP09_HUMAN Signal recognition particle 9 kDa protein OS=Homo sapiens OX=9606 GN=SRP9 PE=1 SV=2;sp|P49458-2|SRP09_HUMAN Isoform 2 of Signal recognition particle 9 kDa protein OS=Homo sapiens OX=9606 GN=SRP9
RTCB_untreated	PCYT1A	Choline-phosphate cytidylyltransferase A	1.02812	0.445271		P49585	sp|P49585|PCY1A_HUMAN Choline-phosphate cytidylyltransferase A OS=Homo sapiens OX=9606 GN=PCYT1A PE=1 SV=2
RTCB_untreated	SARS	Serine--tRNA ligase, cytoplasmic	-0.758633	0.209294		P49591	sp|P49591|SYSC_HUMAN Serine--tRNA ligase, cytoplasmic OS=Homo sapiens OX=9606 GN=SARS1 PE=1 SV=3
RTCB_untreated	CTCF	Transcriptional repressor CTCF	1.46039	0.593428		P49711;P49711-2	sp|P49711|CTCF_HUMAN Transcriptional repressor CTCF OS=Homo sapiens OX=9606 GN=CTCF PE=1 SV=1;sp|P49711-2|CTCF_HUMAN Isoform 2 of Transcriptional repressor CTCF OS=Homo sapiens OX=9606 GN=CTCF
RTCB_untreated	MCM2	DNA replication licensing factor MCM2	-2.4027	1.69131		P49736	sp|P49736|MCM2_HUMAN DNA replication licensing factor MCM2 OS=Homo sapiens OX=9606 GN=MCM2 PE=1 SV=4
RTCB_untreated	ACADVL	Very long-chain specific acyl-CoA dehydrogenase, mitochondrial	1.68885	1.01345		P49748-3;P49748;P49748-2	sp|P49748-3|ACADV_HUMAN Isoform 3 of Very long-chain specific acyl-CoA dehydrogenase, mitochondrial OS=Homo sapiens OX=9606 GN=ACADVL;sp|P49748|ACADV_HUMAN Very long-chain specific acyl-CoA dehydrogenase, mitochondrial OS=Homo sapiens OX=9606 GN=ACADVL PE=
RTCB_untreated	YLPM1	YLP motif-containing protein 1	-1.39989	1.58478		P49750;P49750-1;P49750-3	sp|P49750|YLPM1_HUMAN YLP motif-containing protein 1 OS=Homo sapiens OX=9606 GN=YLPM1 PE=1 SV=4;sp|P49750-1|YLPM1_HUMAN Isoform 1 of YLP motif-containing protein 1 OS=Homo sapiens OX=9606 GN=YLPM1;sp|P49750-3|YLPM1_HUMAN Isoform 3 of YLP motif-containing p
RTCB_untreated	TMED10	Transmembrane emp24 domain-containing protein 10	-0.813899	0.189899		P49755	sp|P49755|TMEDA_HUMAN Transmembrane emp24 domain-containing protein 10 OS=Homo sapiens OX=9606 GN=TMED10 PE=1 SV=2
RTCB_untreated	RBM25	RNA-binding protein 25	0.162078	0.138217		P49756	sp|P49756|RBM25_HUMAN RNA-binding protein 25 OS=Homo sapiens OX=9606 GN=RBM25 PE=1 SV=3
RTCB_untreated	NUMB	Protein numb homolog	1.87605	1.36728		P49757-3;P49757;P49757-4;P49757-2;P49757-8;P49757-7;P49757-6;P49757-5	sp|P49757-3|NUMB_HUMAN Isoform 3 of Protein numb homolog OS=Homo sapiens OX=9606 GN=NUMB;sp|P49757|NUMB_HUMAN Protein numb homolog OS=Homo sapiens OX=9606 GN=NUMB PE=1 SV=2;sp|P49757-4|NUMB_HUMAN Isoform 4 of Protein numb homolog OS=Homo sapiens OX=9606 GN
RTCB_untreated	NUP153	Nuclear pore complex protein Nup153	0.0974145	0.0450711		P49790;P49790-3;P49790-2	sp|P49790|NU153_HUMAN Nuclear pore complex protein Nup153 OS=Homo sapiens OX=9606 GN=NUP153 PE=1 SV=2;sp|P49790-3|NU153_HUMAN Isoform 3 of Nuclear pore complex protein Nup153 OS=Homo sapiens OX=9606 GN=NUP153;sp|P49790-2|NU153_HUMAN Isoform 2 of Nuclear po
RTCB_untreated	GSK3B	Glycogen synthase kinase-3 beta	1.71317	0.846615		P49841;P49841-2	sp|P49841|GSK3B_HUMAN Glycogen synthase kinase-3 beta OS=Homo sapiens OX=9606 GN=GSK3B PE=1 SV=2;sp|P49841-2|GSK3B_HUMAN Isoform 2 of Glycogen synthase kinase-3 beta OS=Homo sapiens OX=9606 GN=GSK3B
RTCB_untreated	NT5C2	Cytosolic purine 5-nucleotidase	0.239554	0.0643129		P49902;P49902-2	sp|P49902|5NTC_HUMAN Cytosolic purine 5-nucleotidase OS=Homo sapiens OX=9606 GN=NT5C2 PE=1 SV=1;sp|P49902-2|5NTC_HUMAN Isoform 2 of Cytosolic purine 5-nucleotidase OS=Homo sapiens OX=9606 GN=NT5C2
RTCB_untreated	LIG3	DNA ligase 3	0.906505	0.260742		P49916-3;P49916;P49916-4;P49916-2	sp|P49916-3|DNLI3_HUMAN Isoform 3 of DNA ligase 3 OS=Homo sapiens OX=9606 GN=LIG3;sp|P49916|DNLI3_HUMAN DNA ligase 3 OS=Homo sapiens OX=9606 GN=LIG3 PE=1 SV=2;sp|P49916-4|DNLI3_HUMAN Isoform 4 of DNA ligase 3 OS=Homo sapiens OX=9606 GN=LIG3;sp|P49916-2|DNL
RTCB_untreated	CPT1A	Carnitine O-palmitoyltransferase 1, liver isoform	0.956661	0.176352		P50416;P50416-2	sp|P50416|CPT1A_HUMAN Carnitine O-palmitoyltransferase 1, liver isoform OS=Homo sapiens OX=9606 GN=CPT1A PE=1 SV=2;sp|P50416-2|CPT1A_HUMAN Isoform 2 of Carnitine O-palmitoyltransferase 1, liver isoform OS=Homo sapiens OX=9606 GN=CPT1A
RTCB_untreated	SERPINH1	Serpin H1	-0.885778	0.217329		P50454	sp|P50454|SERPH_HUMAN Serpin H1 OS=Homo sapiens OX=9606 GN=SERPINH1 PE=1 SV=2
RTCB_untreated	ERF	ETS domain-containing transcription factor ERF	0.226971	0.0605832		P50548;P50548-2	sp|P50548|ERF_HUMAN ETS domain-containing transcription factor ERF OS=Homo sapiens OX=9606 GN=ERF PE=1 SV=2;sp|P50548-2|ERF_HUMAN Isoform 2 of ETS domain-containing transcription factor ERF OS=Homo sapiens OX=9606 GN=ERF
RTCB_untreated	CDK9	Cyclin-dependent kinase 9	0.421372	0.14446		P50750;P50750-2	sp|P50750|CDK9_HUMAN Cyclin-dependent kinase 9 OS=Homo sapiens OX=9606 GN=CDK9 PE=1 SV=3;sp|P50750-2|CDK9_HUMAN Isoform 2 of Cyclin-dependent kinase 9 OS=Homo sapiens OX=9606 GN=CDK9
RTCB_untreated	RPL14	60S ribosomal protein L14	0.118029	0.0189945		P50914	sp|P50914|RL14_HUMAN 60S ribosomal protein L14 OS=Homo sapiens OX=9606 GN=RPL14 PE=1 SV=4
RTCB_untreated	CCT8	T-complex protein 1 subunit theta	5.86665	3.50827	+	P50990;P50990-2;P50990-3	sp|P50990|TCPQ_HUMAN T-complex protein 1 subunit theta OS=Homo sapiens OX=9606 GN=CCT8 PE=1 SV=4;sp|P50990-2|TCPQ_HUMAN Isoform 2 of T-complex protein 1 subunit theta OS=Homo sapiens OX=9606 GN=CCT8;sp|P50990-3|TCPQ_HUMAN Isoform 3 of T-complex protein 1 s
RTCB_untreated	CCT4	T-complex protein 1 subunit delta	4.85408	3.12469	+	P50991;P50991-2	sp|P50991|TCPD_HUMAN T-complex protein 1 subunit delta OS=Homo sapiens OX=9606 GN=CCT4 PE=1 SV=4;sp|P50991-2|TCPD_HUMAN Isoform 2 of T-complex protein 1 subunit delta OS=Homo sapiens OX=9606 GN=CCT4
RTCB_untreated	ANXA11	Annexin A11	-0.38612	0.128611		P50995-2;P50995	sp|P50995-2|ANX11_HUMAN Isoform 2 of Annexin A11 OS=Homo sapiens OX=9606 GN=ANXA11;sp|P50995|ANX11_HUMAN Annexin A11 OS=Homo sapiens OX=9606 GN=ANXA11 PE=1 SV=1
RTCB_untreated	FXR1	Fragile X mental retardation syndrome-related protein 1	0.753352	0.313788		P51114;P51114-2;P51114-3	sp|P51114|FXR1_HUMAN Fragile X mental retardation syndrome-related protein 1 OS=Homo sapiens OX=9606 GN=FXR1 PE=1 SV=3;sp|P51114-2|FXR1_HUMAN Isoform 2 of Fragile X mental retardation syndrome-related protein 1 OS=Homo sapiens OX=9606 GN=FXR1;sp|P51114-3|F
RTCB_untreated	FXR2	Fragile X mental retardation syndrome-related protein 2	-0.42888	0.166341		P51116	sp|P51116|FXR2_HUMAN Fragile X mental retardation syndrome-related protein 2 OS=Homo sapiens OX=9606 GN=FXR2 PE=1 SV=2
RTCB_untreated	RAB5C	Ras-related protein Rab-5C	-0.897123	0.133423		P51148;P51148-2	sp|P51148|RAB5C_HUMAN Ras-related protein Rab-5C OS=Homo sapiens OX=9606 GN=RAB5C PE=1 SV=2;sp|P51148-2|RAB5C_HUMAN Isoform 2 of Ras-related protein Rab-5C OS=Homo sapiens OX=9606 GN=RAB5C
RTCB_untreated	DAP3	28S ribosomal protein S29, mitochondrial	-0.0810843	0.0199594		P51398-2;P51398;P51398-3	sp|P51398-2|RT29_HUMAN Isoform 2 of 28S ribosomal protein S29, mitochondrial OS=Homo sapiens OX=9606 GN=DAP3;sp|P51398|RT29_HUMAN 28S ribosomal protein S29, mitochondrial OS=Homo sapiens OX=9606 GN=DAP3 PE=1 SV=1;sp|P51398-3|RT29_HUMAN Isoform 3 of 28S rib
RTCB_untreated	SMARCA2;SMARCA4	Probable global transcription activator SNF2L2;Transcription activator BRG1	-0.324968	0.191249		P51531-2;P51531;P51532-5;P51532-2;P51532-3;P51532-4;P51532	sp|P51531-2|SMCA2_HUMAN Isoform Short of Probable global transcription activator SNF2L2 OS=Homo sapiens OX=9606 GN=SMARCA2;sp|P51531|SMCA2_HUMAN Probable global transcription activator SNF2L2 OS=Homo sapiens OX=9606 GN=SMARCA2 PE=1 SV=2;sp|P51532-5|SMCA4_H
RTCB_untreated	GALK1	Galactokinase	1.4694	0.527723		P51570;P51570-2	sp|P51570|GALK1_HUMAN Galactokinase OS=Homo sapiens OX=9606 GN=GALK1 PE=1 SV=1;sp|P51570-2|GALK1_HUMAN Isoform 2 of Galactokinase OS=Homo sapiens OX=9606 GN=GALK1
RTCB_untreated	BCAP31	B-cell receptor-associated protein 31	1.61659	0.504634		P51572;P51572-2	sp|P51572|BAP31_HUMAN B-cell receptor-associated protein 31 OS=Homo sapiens OX=9606 GN=BCAP31 PE=1 SV=3;sp|P51572-2|BAP31_HUMAN Isoform 2 of B-cell receptor-associated protein 31 OS=Homo sapiens OX=9606 GN=BCAP31
RTCB_untreated	HCFC1	Host cell factor 1;HCF N-terminal chain 1;HCF N-terminal chain 2;HCF N-terminal chain 3;HCF N-terminal chain 4;HCF N-terminal chain 5;HCF N-terminal chain 6;HCF C-terminal chain 1;HCF C-terminal chain 2;HCF C-terminal chain 3;HCF C-terminal chain 4;HCF C-terminal chain 5;HCF C-terminal chain 6	0.49705	0.262311		P51610-4	sp|P51610-4|HCFC1_HUMAN Isoform 4 of Host cell factor 1 OS=Homo sapiens OX=9606 GN=HCFC1
RTCB_untreated	PSMD7	26S proteasome non-ATPase regulatory subunit 7	0.782789	0.164012		P51665	sp|P51665|PSMD7_HUMAN 26S proteasome non-ATPase regulatory subunit 7 OS=Homo sapiens OX=9606 GN=PSMD7 PE=1 SV=2
RTCB_untreated	RPS6KA3	Ribosomal protein S6 kinase alpha-3	0.531776	0.319614		P51812	sp|P51812|KS6A3_HUMAN Ribosomal protein S6 kinase alpha-3 OS=Homo sapiens OX=9606 GN=RPS6KA3 PE=1 SV=1
RTCB_untreated	NR0B1	Nuclear receptor subfamily 0 group B member 1	0.900889	0.618106		P51843;P51843-2	sp|P51843|NR0B1_HUMAN Nuclear receptor subfamily 0 group B member 1 OS=Homo sapiens OX=9606 GN=NR0B1 PE=1 SV=2;sp|P51843-2|NR0B1_HUMAN Isoform 2 of Nuclear receptor subfamily 0 group B member 1 OS=Homo sapiens OX=9606 GN=NR0B1
RTCB_untreated	AKR1D1	3-oxo-5-beta-steroid 4-dehydrogenase	1.18093	0.148164		P51857-2;P51857	sp|P51857-2|AK1D1_HUMAN Isoform 2 of Aldo-keto reductase family 1 member D1 OS=Homo sapiens OX=9606 GN=AKR1D1;sp|P51857|AK1D1_HUMAN Aldo-keto reductase family 1 member D1 OS=Homo sapiens OX=9606 GN=AKR1D1 PE=1 SV=1
RTCB_untreated	NDUFA8	NADH dehydrogenase [ubiquinone] 1 alpha subcomplex subunit 8	0.0711048	0.0133965		P51970	sp|P51970|NDUA8_HUMAN NADH dehydrogenase [ubiquinone] 1 alpha subcomplex subunit 8 OS=Homo sapiens OX=9606 GN=NDUFA8 PE=1 SV=3
RTCB_untreated	HNRNPA3	Heterogeneous nuclear ribonucleoprotein A3	0.0508744	0.0174562		P51991	sp|P51991|ROA3_HUMAN Heterogeneous nuclear ribonucleoprotein A3 OS=Homo sapiens OX=9606 GN=HNRNPA3 PE=1 SV=2
RTCB_untreated	PGD	6-phosphogluconate dehydrogenase, decarboxylating	0.41718	0.208379		P52209;P52209-2	sp|P52209|6PGD_HUMAN 6-phosphogluconate dehydrogenase, decarboxylating OS=Homo sapiens OX=9606 GN=PGD PE=1 SV=3;sp|P52209-2|6PGD_HUMAN Isoform 2 of 6-phosphogluconate dehydrogenase, decarboxylating OS=Homo sapiens OX=9606 GN=PGD
RTCB_untreated	HNRNPM	Heterogeneous nuclear ribonucleoprotein M	0.481431	1.06094		P52272;P52272-2	sp|P52272|HNRPM_HUMAN Heterogeneous nuclear ribonucleoprotein M OS=Homo sapiens OX=9606 GN=HNRNPM PE=1 SV=3;sp|P52272-2|HNRPM_HUMAN Isoform 2 of Heterogeneous nuclear ribonucleoprotein M OS=Homo sapiens OX=9606 GN=HNRNPM
RTCB_untreated	KPNA2	Importin subunit alpha-1	0.965126	0.318945		P52292	sp|P52292|IMA1_HUMAN Importin subunit alpha-1 OS=Homo sapiens OX=9606 GN=KPNA2 PE=1 SV=1
RTCB_untreated	KPNA1	Importin subunit alpha-5;Importin subunit alpha-5, N-terminally processed	-1.04294	0.291672		P52294	sp|P52294|IMA5_HUMAN Importin subunit alpha-5 OS=Homo sapiens OX=9606 GN=KPNA1 PE=1 SV=3
RTCB_untreated	POLR2H	DNA-directed RNA polymerases I, II, and III subunit RPABC3	0.660864	0.266383		P52434;P52434-4;P52434-3	sp|P52434|RPAB3_HUMAN DNA-directed RNA polymerases I, II, and III subunit RPABC3 OS=Homo sapiens OX=9606 GN=POLR2H PE=1 SV=4;sp|P52434-4|RPAB3_HUMAN Isoform 4 of DNA-directed RNA polymerases I, II, and III subunit RPABC3 OS=Homo sapiens OX=9606 GN=POLR2H;s
RTCB_untreated	HNRNPF	Heterogeneous nuclear ribonucleoprotein F;Heterogeneous nuclear ribonucleoprotein F, N-terminally processed	1.37648	0.811057		P52597	sp|P52597|HNRPF_HUMAN Heterogeneous nuclear ribonucleoprotein F OS=Homo sapiens OX=9606 GN=HNRNPF PE=1 SV=3
RTCB_untreated	MSH6	DNA mismatch repair protein Msh6	0.230107	0.0934899		P52701;P52701-3;P52701-4;P52701-2	sp|P52701|MSH6_HUMAN DNA mismatch repair protein Msh6 OS=Homo sapiens OX=9606 GN=MSH6 PE=1 SV=2;sp|P52701-3|MSH6_HUMAN Isoform 3 of DNA mismatch repair protein Msh6 OS=Homo sapiens OX=9606 GN=MSH6;sp|P52701-4|MSH6_HUMAN Isoform 4 of DNA mismatch repair pro
RTCB_untreated	RBM5	RNA-binding protein 5	-0.541055	0.167703		P52756	sp|P52756|RBM5_HUMAN RNA-binding protein 5 OS=Homo sapiens OX=9606 GN=RBM5 PE=1 SV=2
RTCB_untreated	HK2	Hexokinase-2	-0.536345	0.25209		P52789	sp|P52789|HXK2_HUMAN Hexokinase-2 OS=Homo sapiens OX=9606 GN=HK2 PE=1 SV=2
RTCB_untreated	MRPL12	39S ribosomal protein L12, mitochondrial	-1.81551	0.264455		P52815	sp|P52815|RM12_HUMAN 39S ribosomal protein L12, mitochondrial OS=Homo sapiens OX=9606 GN=MRPL12 PE=1 SV=2
RTCB_untreated	AKR1C2	Aldo-keto reductase family 1 member C2	-1.35828	0.411945		P52895	sp|P52895|AK1C2_HUMAN Aldo-keto reductase family 1 member C2 OS=Homo sapiens OX=9606 GN=AKR1C2 PE=1 SV=3
RTCB_untreated	CAPZA1	F-actin-capping protein subunit alpha-1	-0.52588	0.166594		P52907	sp|P52907|CAZA1_HUMAN F-actin-capping protein subunit alpha-1 OS=Homo sapiens OX=9606 GN=CAPZA1 PE=1 SV=3
RTCB_untreated	PLK1	Serine/threonine-protein kinase PLK1	-0.705375	0.154681		P53350	sp|P53350|PLK1_HUMAN Serine/threonine-protein kinase PLK1 OS=Homo sapiens OX=9606 GN=PLK1 PE=1 SV=1
RTCB_untreated	ACLY	ATP-citrate synthase	0.222694	0.181647		P53396	sp|P53396|ACLY_HUMAN ATP-citrate synthase OS=Homo sapiens OX=9606 GN=ACLY PE=1 SV=3
RTCB_untreated	SUCLG1	Succinyl-CoA ligase [ADP/GDP-forming] subunit alpha, mitochondrial	0.662153	0.0931057		P53597	sp|P53597|SUCA_HUMAN Succinate--CoA ligase [ADP/GDP-forming] subunit alpha, mitochondrial OS=Homo sapiens OX=9606 GN=SUCLG1 PE=1 SV=4
RTCB_untreated	COPB1	Coatomer subunit beta	0.87273	0.58641		P53618	sp|P53618|COPB_HUMAN Coatomer subunit beta OS=Homo sapiens OX=9606 GN=COPB1 PE=1 SV=3
RTCB_untreated	COPA	Coatomer subunit alpha;Xenin;Proxenin	0.215913	0.152453		P53621;P53621-2	sp|P53621|COPA_HUMAN Coatomer subunit alpha OS=Homo sapiens OX=9606 GN=COPA PE=1 SV=2;sp|P53621-2|COPA_HUMAN Isoform 2 of Coatomer subunit alpha OS=Homo sapiens OX=9606 GN=COPA
RTCB_untreated	AP2S1	AP-2 complex subunit sigma	-0.554004	0.0691012		P53680;P53680-2	sp|P53680|AP2S1_HUMAN AP-2 complex subunit sigma OS=Homo sapiens OX=9606 GN=AP2S1 PE=1 SV=2;sp|P53680-2|AP2S1_HUMAN Isoform 2 of AP-2 complex subunit sigma OS=Homo sapiens OX=9606 GN=AP2S1
RTCB_untreated	SLC16A1	Monocarboxylate transporter 1	0.133483	0.0260289		P53985	sp|P53985|MOT1_HUMAN Monocarboxylate transporter 1 OS=Homo sapiens OX=9606 GN=SLC16A1 PE=1 SV=3
RTCB_untreated	SEC24C	Protein transport protein Sec24C	0.146696	0.0756472		P53992	sp|P53992|SC24C_HUMAN Protein transport protein Sec24C OS=Homo sapiens OX=9606 GN=SEC24C PE=1 SV=3
RTCB_untreated	SUB1	Activated RNA polymerase II transcriptional coactivator p15	0.388222	0.445943		P53999	sp|P53999|TCP4_HUMAN Activated RNA polymerase II transcriptional coactivator p15 OS=Homo sapiens OX=9606 GN=SUB1 PE=1 SV=3
RTCB_untreated	RARS	Arginine--tRNA ligase, cytoplasmic	0.595674	0.331839		P54136;P54136-2	sp|P54136|SYRC_HUMAN Arginine--tRNA ligase, cytoplasmic OS=Homo sapiens OX=9606 GN=RARS1 PE=1 SV=2;sp|P54136-2|SYRC_HUMAN Isoform Monomeric of Arginine--tRNA ligase, cytoplasmic OS=Homo sapiens OX=9606 GN=RARS1
RTCB_untreated	YARS	Tyrosine--tRNA ligase, cytoplasmic;Tyrosine--tRNA ligase, cytoplasmic, N-terminally processed	0.347218	0.273964		P54577	sp|P54577|SYYC_HUMAN Tyrosine--tRNA ligase, cytoplasmic OS=Homo sapiens OX=9606 GN=YARS1 PE=1 SV=4
RTCB_untreated	HSPA2	Heat shock-related 70 kDa protein 2	1.25829	0.840998		P54652	sp|P54652|HSP72_HUMAN Heat shock-related 70 kDa protein 2 OS=Homo sapiens OX=9606 GN=HSPA2 PE=1 SV=1
RTCB_untreated	RAD23B	UV excision repair protein RAD23 homolog B	0.0243146	0.00348689		P54727;P54727-2	sp|P54727|RD23B_HUMAN UV excision repair protein RAD23 homolog B OS=Homo sapiens OX=9606 GN=RAD23B PE=1 SV=1;sp|P54727-2|RD23B_HUMAN Isoform 2 of UV excision repair protein RAD23 homolog B OS=Homo sapiens OX=9606 GN=RAD23B
RTCB_untreated	ALDH18A1	Delta-1-pyrroline-5-carboxylate synthase;Glutamate 5-kinase;Gamma-glutamyl phosphate reductase	-0.330898	0.0997712		P54886-2;P54886	sp|P54886-2|P5CS_HUMAN Isoform Short of Delta-1-pyrroline-5-carboxylate synthase OS=Homo sapiens OX=9606 GN=ALDH18A1;sp|P54886|P5CS_HUMAN Delta-1-pyrroline-5-carboxylate synthase OS=Homo sapiens OX=9606 GN=ALDH18A1 PE=1 SV=2
RTCB_untreated	EIF5	Eukaryotic translation initiation factor 5	-0.901014	0.628145		P55010	sp|P55010|IF5_HUMAN Eukaryotic translation initiation factor 5 OS=Homo sapiens OX=9606 GN=EIF5 PE=1 SV=2
RTCB_untreated	PSMD4	26S proteasome non-ATPase regulatory subunit 4	2.34313	0.667557		P55036;P55036-2	sp|P55036|PSMD4_HUMAN 26S proteasome non-ATPase regulatory subunit 4 OS=Homo sapiens OX=9606 GN=PSMD4 PE=1 SV=1;sp|P55036-2|PSMD4_HUMAN Isoform Rpn10E of 26S proteasome non-ATPase regulatory subunit 4 OS=Homo sapiens OX=9606 GN=PSMD4
RTCB_untreated	CSE1L	Exportin-2	-0.651003	0.134059		P55060-3;P55060;P55060-4	sp|P55060-3|XPO2_HUMAN Isoform 3 of Exportin-2 OS=Homo sapiens OX=9606 GN=CSE1L;sp|P55060|XPO2_HUMAN Exportin-2 OS=Homo sapiens OX=9606 GN=CSE1L PE=1 SV=3;sp|P55060-4|XPO2_HUMAN Isoform 4 of Exportin-2 OS=Homo sapiens OX=9606 GN=CSE1L
RTCB_untreated	VCP	Transitional endoplasmic reticulum ATPase	-1.12993	0.536971		P55072	sp|P55072|TERA_HUMAN Transitional endoplasmic reticulum ATPase OS=Homo sapiens OX=9606 GN=VCP PE=1 SV=4
RTCB_untreated	MFAP1	Microfibrillar-associated protein 1	-1.40197	0.25319		P55081	sp|P55081|MFAP1_HUMAN Microfibrillar-associated protein 1 OS=Homo sapiens OX=9606 GN=MFAP1 PE=1 SV=2
RTCB_untreated	HADHB	Trifunctional enzyme subunit beta, mitochondrial;3-ketoacyl-CoA thiolase	1.45716	0.771083		P55084;P55084-2	sp|P55084|ECHB_HUMAN Trifunctional enzyme subunit beta, mitochondrial OS=Homo sapiens OX=9606 GN=HADHB PE=1 SV=3;sp|P55084-2|ECHB_HUMAN Isoform 2 of Trifunctional enzyme subunit beta, mitochondrial OS=Homo sapiens OX=9606 GN=HADHB
RTCB_untreated	NAP1L1	Nucleosome assembly protein 1-like 1	1.18203	0.409857		P55209;P55209-2;P55209-3	sp|P55209|NP1L1_HUMAN Nucleosome assembly protein 1-like 1 OS=Homo sapiens OX=9606 GN=NAP1L1 PE=1 SV=1;sp|P55209-2|NP1L1_HUMAN Isoform 2 of Nucleosome assembly protein 1-like 1 OS=Homo sapiens OX=9606 GN=NAP1L1;sp|P55209-3|NP1L1_HUMAN Isoform 3 of Nucleoso
RTCB_untreated	ADAR	Double-stranded RNA-specific adenosine deaminase	0.00559741	0.00245567		P55265;P55265-4;P55265-5	sp|P55265|DSRAD_HUMAN Double-stranded RNA-specific adenosine deaminase OS=Homo sapiens OX=9606 GN=ADAR PE=1 SV=4;sp|P55265-4|DSRAD_HUMAN Isoform 4 of Double-stranded RNA-specific adenosine deaminase OS=Homo sapiens OX=9606 GN=ADAR;sp|P55265-5|DSRAD_HUMAN I
RTCB_untreated	FOXA1	Hepatocyte nuclear factor 3-alpha	4.70283	3.29068	+	P55317-2;P55317	sp|P55317-2|FOXA1_HUMAN Isoform 2 of Hepatocyte nuclear factor 3-alpha OS=Homo sapiens OX=9606 GN=FOXA1;sp|P55317|FOXA1_HUMAN Hepatocyte nuclear factor 3-alpha OS=Homo sapiens OX=9606 GN=FOXA1 PE=1 SV=2
RTCB_untreated	SEC13	Protein SEC13 homolog	0.579792	0.153457		P55735;P55735-2;P55735-4;P55735-3	sp|P55735|SEC13_HUMAN Protein SEC13 homolog OS=Homo sapiens OX=9606 GN=SEC13 PE=1 SV=3;sp|P55735-2|SEC13_HUMAN Isoform 2 of Protein SEC13 homolog OS=Homo sapiens OX=9606 GN=SEC13;sp|P55735-4|SEC13_HUMAN Isoform 4 of Protein SEC13 homolog OS=Homo sapiens OX
RTCB_untreated	NHP2L1	NHP2-like protein 1;NHP2-like protein 1, N-terminally processed	-1.49367	0.3319		P55769	sp|P55769|NH2L1_HUMAN NHP2-like protein 1 OS=Homo sapiens OX=9606 GN=SNU13 PE=1 SV=3
RTCB_untreated	NPEPPS	Puromycin-sensitive aminopeptidase	0.340962	0.265327		P55786;P55786-2	sp|P55786|PSA_HUMAN Puromycin-sensitive aminopeptidase OS=Homo sapiens OX=9606 GN=NPEPPS PE=1 SV=2;sp|P55786-2|PSA_HUMAN Isoform 2 of Puromycin-sensitive aminopeptidase OS=Homo sapiens OX=9606 GN=NPEPPS
RTCB_untreated	HNRNPH2	Heterogeneous nuclear ribonucleoprotein H2	0.853021	0.194983		P55795	sp|P55795|HNRH2_HUMAN Heterogeneous nuclear ribonucleoprotein H2 OS=Homo sapiens OX=9606 GN=HNRNPH2 PE=1 SV=1
RTCB_untreated	EIF3B	Eukaryotic translation initiation factor 3 subunit B	0.304803	0.111827		P55884;P55884-2	sp|P55884|EIF3B_HUMAN Eukaryotic translation initiation factor 3 subunit B OS=Homo sapiens OX=9606 GN=EIF3B PE=1 SV=3;sp|P55884-2|EIF3B_HUMAN Isoform 2 of Eukaryotic translation initiation factor 3 subunit B OS=Homo sapiens OX=9606 GN=EIF3B
RTCB_untreated	ATP5J2	ATP synthase subunit f, mitochondrial	-0.483629	0.0516044		P56134-3;P56134;P56134-4;P56134-2	sp|P56134-3|ATPK_HUMAN Isoform 3 of ATP synthase subunit f, mitochondrial OS=Homo sapiens OX=9606 GN=ATP5MF;sp|P56134|ATPK_HUMAN ATP synthase subunit f, mitochondrial OS=Homo sapiens OX=9606 GN=ATP5MF PE=1 SV=3;sp|P56134-4|ATPK_HUMAN Isoform 4 of ATP synth
RTCB_untreated	MARS	Methionine--tRNA ligase, cytoplasmic	1.19994	0.308333		P56192;P56192-2	sp|P56192|SYMC_HUMAN Methionine--tRNA ligase, cytoplasmic OS=Homo sapiens OX=9606 GN=MARS1 PE=1 SV=2;sp|P56192-2|SYMC_HUMAN Isoform 2 of Methionine--tRNA ligase, cytoplasmic OS=Homo sapiens OX=9606 GN=MARS1
RTCB_untreated	EIF6	Eukaryotic translation initiation factor 6	-1.01697	0.250841		P56537	sp|P56537|IF6_HUMAN Eukaryotic translation initiation factor 6 OS=Homo sapiens OX=9606 GN=EIF6 PE=1 SV=1
RTCB_untreated	CTBP2	C-terminal-binding protein 2	0.280373	0.0558315		P56545;P56545-3;P56545-2	sp|P56545|CTBP2_HUMAN C-terminal-binding protein 2 OS=Homo sapiens OX=9606 GN=CTBP2 PE=1 SV=1;sp|P56545-3|CTBP2_HUMAN Isoform 3 of C-terminal-binding protein 2 OS=Homo sapiens OX=9606 GN=CTBP2;sp|P56545-2|CTBP2_HUMAN Isoform 2 of C-terminal-binding protein
RTCB_untreated	STX17	Syntaxin-17	0.15392	0.0399077		P56962	sp|P56962|STX17_HUMAN Syntaxin-17 OS=Homo sapiens OX=9606 GN=STX17 PE=1 SV=2
RTCB_untreated	TMEM33	Transmembrane protein 33	4.40383	3.02796	+	P57088	sp|P57088|TMM33_HUMAN Transmembrane protein 33 OS=Homo sapiens OX=9606 GN=TMEM33 PE=1 SV=2
RTCB_untreated	CORO7	Coronin-7	0.0435892	0.0157695		P57737-3;P57737-2;P57737-4;P57737	sp|P57737-3|CORO7_HUMAN Isoform 3 of Coronin-7 OS=Homo sapiens OX=9606 GN=CORO7;sp|P57737-2|CORO7_HUMAN Isoform 2 of Coronin-7 OS=Homo sapiens OX=9606 GN=CORO7;sp|P57737-4|CORO7_HUMAN Isoform 4 of Coronin-7 OS=Homo sapiens OX=9606 GN=CORO7;sp|P57737|CORO7_
RTCB_untreated	EEFSEC	Selenocysteine-specific elongation factor	0.6153	0.272142		P57772;P57772-2	sp|P57772|SELB_HUMAN Selenocysteine-specific elongation factor OS=Homo sapiens OX=9606 GN=EEFSEC PE=1 SV=4;sp|P57772-2|SELB_HUMAN Isoform 2 of Selenocysteine-specific elongation factor OS=Homo sapiens OX=9606 GN=EEFSEC
RTCB_untreated	YBEY	Putative ribonuclease	2.45597	1.54368		P58557;P58557-2;P58557-4;P58557-3	sp|P58557|YBEY_HUMAN Endoribonuclease YbeY OS=Homo sapiens OX=9606 GN=YBEY PE=1 SV=2;sp|P58557-2|YBEY_HUMAN Isoform B of Endoribonuclease YbeY OS=Homo sapiens OX=9606 GN=YBEY;sp|P58557-4|YBEY_HUMAN Isoform D of Endoribonuclease YbeY OS=Homo sapiens OX=9606
RTCB_untreated	ARPC4	Actin-related protein 2/3 complex subunit 4	0.48503	0.177075		P59998;P59998-3;P59998-4;P59998-2	sp|P59998|ARPC4_HUMAN Actin-related protein 2/3 complex subunit 4 OS=Homo sapiens OX=9606 GN=ARPC4 PE=1 SV=3;sp|P59998-3|ARPC4_HUMAN Isoform 3 of Actin-related protein 2/3 complex subunit 4 OS=Homo sapiens OX=9606 GN=ARPC4;sp|P59998-4|ARPC4_HUMAN Isoform 4
RTCB_untreated	EIF3E	Eukaryotic translation initiation factor 3 subunit E	0.722937	0.322566		P60228	sp|P60228|EIF3E_HUMAN Eukaryotic translation initiation factor 3 subunit E OS=Homo sapiens OX=9606 GN=EIF3E PE=1 SV=1
RTCB_untreated	SEC61B	Protein transport protein Sec61 subunit beta	1.35187	0.197066		P60468	sp|P60468|SC61B_HUMAN Protein transport protein Sec61 subunit beta OS=Homo sapiens OX=9606 GN=SEC61B PE=1 SV=2
RTCB_untreated	MYL6	Myosin light polypeptide 6	2.48737	0.625116		P60660-2;P60660	sp|P60660-2|MYL6_HUMAN Isoform Smooth muscle of Myosin light polypeptide 6 OS=Homo sapiens OX=9606 GN=MYL6;sp|P60660|MYL6_HUMAN Myosin light polypeptide 6 OS=Homo sapiens OX=9606 GN=MYL6 PE=1 SV=2
RTCB_untreated	EIF4A1	Eukaryotic initiation factor 4A-I	-0.0729789	0.150631		P60842;P60842-2	sp|P60842|IF4A1_HUMAN Eukaryotic initiation factor 4A-I OS=Homo sapiens OX=9606 GN=EIF4A1 PE=1 SV=1;sp|P60842-2|IF4A1_HUMAN Isoform 2 of Eukaryotic initiation factor 4A-I OS=Homo sapiens OX=9606 GN=EIF4A1
RTCB_untreated	RPS20	40S ribosomal protein S20	0.459147	0.218203		P60866;P60866-2	sp|P60866|RS20_HUMAN 40S ribosomal protein S20 OS=Homo sapiens OX=9606 GN=RPS20 PE=1 SV=1;sp|P60866-2|RS20_HUMAN Isoform 2 of 40S ribosomal protein S20 OS=Homo sapiens OX=9606 GN=RPS20
RTCB_untreated	PRPS1	Ribose-phosphate pyrophosphokinase 1	-2.33059	0.694319		P60891;P60891-2	sp|P60891|PRPS1_HUMAN Ribose-phosphate pyrophosphokinase 1 OS=Homo sapiens OX=9606 GN=PRPS1 PE=1 SV=2;sp|P60891-2|PRPS1_HUMAN Isoform 2 of Ribose-phosphate pyrophosphokinase 1 OS=Homo sapiens OX=9606 GN=PRPS1
RTCB_untreated	PSMA6	Proteasome subunit alpha type-6	-0.118807	0.0483831		P60900;P60900-2	sp|P60900|PSA6_HUMAN Proteasome subunit alpha type-6 OS=Homo sapiens OX=9606 GN=PSMA6 PE=1 SV=1;sp|P60900-2|PSA6_HUMAN Isoform 2 of Proteasome subunit alpha type-6 OS=Homo sapiens OX=9606 GN=PSMA6
RTCB_untreated	S100A10	Protein S100-A10	0.685575	0.179529		P60903	sp|P60903|S10AA_HUMAN Protein S100-A10 OS=Homo sapiens OX=9606 GN=S100A10 PE=1 SV=2
RTCB_untreated	CDC42	Cell division control protein 42 homolog	4.40271	1.78578		P60953	sp|P60953|CDC42_HUMAN Cell division control protein 42 homolog OS=Homo sapiens OX=9606 GN=CDC42 PE=1 SV=2
RTCB_untreated	DSTN	Destrin	1.09194	2.17257		P60981;P60981-2	sp|P60981|DEST_HUMAN Destrin OS=Homo sapiens OX=9606 GN=DSTN PE=1 SV=3;sp|P60981-2|DEST_HUMAN Isoform 2 of Destrin OS=Homo sapiens OX=9606 GN=DSTN
RTCB_untreated	SRP54	Signal recognition particle 54 kDa protein	-0.0750608	0.0209674		P61011;P61011-2	sp|P61011|SRP54_HUMAN Signal recognition particle 54 kDa protein OS=Homo sapiens OX=9606 GN=SRP54 PE=1 SV=1;sp|P61011-2|SRP54_HUMAN Isoform 2 of Signal recognition particle 54 kDa protein OS=Homo sapiens OX=9606 GN=SRP54
RTCB_untreated	UBE2M	NEDD8-conjugating enzyme Ubc12	2.20628	0.859734		P61081	sp|P61081|UBC12_HUMAN NEDD8-conjugating enzyme Ubc12 OS=Homo sapiens OX=9606 GN=UBE2M PE=1 SV=1
RTCB_untreated	ACTR3	Actin-related protein 3	0.748741	0.622033		P61158	sp|P61158|ARP3_HUMAN Actin-related protein 3 OS=Homo sapiens OX=9606 GN=ACTR3 PE=1 SV=3
RTCB_untreated	ACTR1A	Alpha-centractin	-0.826403	0.239197		P61163	sp|P61163|ACTZ_HUMAN Alpha-centractin OS=Homo sapiens OX=9606 GN=ACTR1A PE=1 SV=1
RTCB_untreated	COPS2	COP9 signalosome complex subunit 2	1.03079	0.320333		P61201;P61201-2	sp|P61201|CSN2_HUMAN COP9 signalosome complex subunit 2 OS=Homo sapiens OX=9606 GN=COPS2 PE=1 SV=1;sp|P61201-2|CSN2_HUMAN Isoform 2 of COP9 signalosome complex subunit 2 OS=Homo sapiens OX=9606 GN=COPS2
RTCB_untreated	ARF3;ARF1	ADP-ribosylation factor 3;ADP-ribosylation factor 1	-0.0459182	0.0186542		P61204;P84077;P61204-2	sp|P61204|ARF3_HUMAN ADP-ribosylation factor 3 OS=Homo sapiens OX=9606 GN=ARF3 PE=1 SV=2;sp|P84077|ARF1_HUMAN ADP-ribosylation factor 1 OS=Homo sapiens OX=9606 GN=ARF1 PE=1 SV=2;sp|P61204-2|ARF3_HUMAN Isoform 2 of ADP-ribosylation factor 3 OS=Homo sapiens
RTCB_untreated	ABCE1	ATP-binding cassette sub-family E member 1	0.0748912	0.0239895		P61221	sp|P61221|ABCE1_HUMAN ATP-binding cassette sub-family E member 1 OS=Homo sapiens OX=9606 GN=ABCE1 PE=1 SV=1
RTCB_untreated	RPS3A	40S ribosomal protein S3a	1.02318	0.605853		P61247	sp|P61247|RS3A_HUMAN 40S ribosomal protein S3a OS=Homo sapiens OX=9606 GN=RPS3A PE=1 SV=2
RTCB_untreated	RPL26	60S ribosomal protein L26	0.451397	0.267857		P61254	sp|P61254|RL26_HUMAN 60S ribosomal protein L26 OS=Homo sapiens OX=9606 GN=RPL26 PE=1 SV=1
RTCB_untreated	PSME3	Proteasome activator complex subunit 3	-0.0285179	0.00545452		P61289;P61289-3;P61289-2	sp|P61289|PSME3_HUMAN Proteasome activator complex subunit 3 OS=Homo sapiens OX=9606 GN=PSME3 PE=1 SV=1;sp|P61289-3|PSME3_HUMAN Isoform 3 of Proteasome activator complex subunit 3 OS=Homo sapiens OX=9606 GN=PSME3;sp|P61289-2|PSME3_HUMAN Isoform 2 of Protea
RTCB_untreated	RPL15	60S ribosomal protein L15	1.38659	0.303048		P61313	sp|P61313|RL15_HUMAN 60S ribosomal protein L15 OS=Homo sapiens OX=9606 GN=RPL15 PE=1 SV=2
RTCB_untreated	RPL27	60S ribosomal protein L27	0.198978	0.0762232		P61353	sp|P61353|RL27_HUMAN 60S ribosomal protein L27 OS=Homo sapiens OX=9606 GN=RPL27 PE=1 SV=2
RTCB_untreated	PCBD1	Pterin-4-alpha-carbinolamine dehydratase	1.6545	0.784185		P61457	sp|P61457|PHS_HUMAN Pterin-4-alpha-carbinolamine dehydratase OS=Homo sapiens OX=9606 GN=PCBD1 PE=1 SV=2
RTCB_untreated	RPL37A	60S ribosomal protein L37a	-1.80762	0.246283		P61513	sp|P61513|RL37A_HUMAN 60S ribosomal protein L37a OS=Homo sapiens OX=9606 GN=RPL37A PE=1 SV=2
RTCB_untreated	VBP1	Prefoldin subunit 3	3.2777	1.76575		P61758;P61758-2	sp|P61758|PFD3_HUMAN Prefoldin subunit 3 OS=Homo sapiens OX=9606 GN=VBP1 PE=1 SV=4;sp|P61758-2|PFD3_HUMAN Isoform 2 of Prefoldin subunit 3 OS=Homo sapiens OX=9606 GN=VBP1
RTCB_untreated	DCAF7	DDB1- and CUL4-associated factor 7	-2.23097	0.719573		P61962	sp|P61962|DCAF7_HUMAN DDB1- and CUL4-associated factor 7 OS=Homo sapiens OX=9606 GN=DCAF7 PE=1 SV=1
RTCB_untreated	WDR5	WD repeat-containing protein 5	0.355086	0.0954761		P61964	sp|P61964|WDR5_HUMAN WD repeat-containing protein 5 OS=Homo sapiens OX=9606 GN=WDR5 PE=1 SV=1
RTCB_untreated	HNRNPK	Heterogeneous nuclear ribonucleoprotein K	-0.143339	0.751181		P61978;P61978-2	sp|P61978|HNRPK_HUMAN Heterogeneous nuclear ribonucleoprotein K OS=Homo sapiens OX=9606 GN=HNRNPK PE=1 SV=1;sp|P61978-2|HNRPK_HUMAN Isoform 2 of Heterogeneous nuclear ribonucleoprotein K OS=Homo sapiens OX=9606 GN=HNRNPK
RTCB_untreated	YWHAG	14-3-3 protein gamma;14-3-3 protein gamma, N-terminally processed	-0.0623119	0.0936082		P61981	sp|P61981|1433G_HUMAN 14-3-3 protein gamma OS=Homo sapiens OX=9606 GN=YWHAG PE=1 SV=2
RTCB_untreated	RPS7	40S ribosomal protein S7	0.63129	0.383767		P62081	sp|P62081|RS7_HUMAN 40S ribosomal protein S7 OS=Homo sapiens OX=9606 GN=RPS7 PE=1 SV=1
RTCB_untreated	PPP1CA	Serine/threonine-protein phosphatase PP1-alpha catalytic subunit	-0.377822	0.443395		P62136;P62136-2;P62136-3	sp|P62136|PP1A_HUMAN Serine/threonine-protein phosphatase PP1-alpha catalytic subunit OS=Homo sapiens OX=9606 GN=PPP1CA PE=1 SV=1;sp|P62136-2|PP1A_HUMAN Isoform 2 of Serine/threonine-protein phosphatase PP1-alpha catalytic subunit OS=Homo sapiens OX=9606 G
RTCB_untreated	PPP1CB	Serine/threonine-protein phosphatase PP1-beta catalytic subunit	0.0648415	0.122329		P62140	sp|P62140|PP1B_HUMAN Serine/threonine-protein phosphatase PP1-beta catalytic subunit OS=Homo sapiens OX=9606 GN=PPP1CB PE=1 SV=3
RTCB_untreated	PSMC1	26S protease regulatory subunit 4	-0.472127	0.109979		P62191;P62191-2	sp|P62191|PRS4_HUMAN 26S proteasome regulatory subunit 4 OS=Homo sapiens OX=9606 GN=PSMC1 PE=1 SV=1;sp|P62191-2|PRS4_HUMAN Isoform 2 of 26S proteasome regulatory subunit 4 OS=Homo sapiens OX=9606 GN=PSMC1
RTCB_untreated	PSMC5	26S protease regulatory subunit 8	0.739766	0.18994		P62195-2;P62195	sp|P62195-2|PRS8_HUMAN Isoform 2 of 26S proteasome regulatory subunit 8 OS=Homo sapiens OX=9606 GN=PSMC5;sp|P62195|PRS8_HUMAN 26S proteasome regulatory subunit 8 OS=Homo sapiens OX=9606 GN=PSMC5 PE=1 SV=1
RTCB_untreated	RPS8	40S ribosomal protein S8	0.247663	0.0999796		P62241	sp|P62241|RS8_HUMAN 40S ribosomal protein S8 OS=Homo sapiens OX=9606 GN=RPS8 PE=1 SV=2
RTCB_untreated	RPS15A	40S ribosomal protein S15a	0.171918	0.0876648		P62244	sp|P62244|RS15A_HUMAN 40S ribosomal protein S15a OS=Homo sapiens OX=9606 GN=RPS15A PE=1 SV=2
RTCB_untreated	RPS16	40S ribosomal protein S16	-0.28906	0.131981		P62249	sp|P62249|RS16_HUMAN 40S ribosomal protein S16 OS=Homo sapiens OX=9606 GN=RPS16 PE=1 SV=2
RTCB_untreated	YWHAE	14-3-3 protein epsilon	-0.0223787	0.0272104		P62258;P62258-2	sp|P62258|1433E_HUMAN 14-3-3 protein epsilon OS=Homo sapiens OX=9606 GN=YWHAE PE=1 SV=1;sp|P62258-2|1433E_HUMAN Isoform SV of 14-3-3 protein epsilon OS=Homo sapiens OX=9606 GN=YWHAE
RTCB_untreated	RPS14	40S ribosomal protein S14	0.41178	0.344279		P62263	sp|P62263|RS14_HUMAN 40S ribosomal protein S14 OS=Homo sapiens OX=9606 GN=RPS14 PE=1 SV=3
RTCB_untreated	RPS23	40S ribosomal protein S23	0.0820447	0.0576559		P62266	sp|P62266|RS23_HUMAN 40S ribosomal protein S23 OS=Homo sapiens OX=9606 GN=RPS23 PE=1 SV=3
RTCB_untreated	RPS18	40S ribosomal protein S18	0.469625	0.22228		P62269	sp|P62269|RS18_HUMAN 40S ribosomal protein S18 OS=Homo sapiens OX=9606 GN=RPS18 PE=1 SV=3
RTCB_untreated	RPS29	40S ribosomal protein S29	-2.8324	0.38091		P62273;P62273-2	sp|P62273|RS29_HUMAN 40S ribosomal protein S29 OS=Homo sapiens OX=9606 GN=RPS29 PE=1 SV=2;sp|P62273-2|RS29_HUMAN Isoform 2 of 40S ribosomal protein S29 OS=Homo sapiens OX=9606 GN=RPS29
RTCB_untreated	RPS13	40S ribosomal protein S13	-0.473866	0.275649		P62277	sp|P62277|RS13_HUMAN 40S ribosomal protein S13 OS=Homo sapiens OX=9606 GN=RPS13 PE=1 SV=2
RTCB_untreated	RPS11	40S ribosomal protein S11	0.783284	0.623838		P62280	sp|P62280|RS11_HUMAN 40S ribosomal protein S11 OS=Homo sapiens OX=9606 GN=RPS11 PE=1 SV=3
RTCB_untreated	SNRPE	Small nuclear ribonucleoprotein E	-0.0902266	0.112202		P62304	sp|P62304|RUXE_HUMAN Small nuclear ribonucleoprotein E OS=Homo sapiens OX=9606 GN=SNRPE PE=1 SV=1
RTCB_untreated	SNRPF	Small nuclear ribonucleoprotein F	0.371618	0.331124		P62306	sp|P62306|RUXF_HUMAN Small nuclear ribonucleoprotein F OS=Homo sapiens OX=9606 GN=SNRPF PE=1 SV=1
RTCB_untreated	SNRPD1	Small nuclear ribonucleoprotein Sm D1	-0.217067	0.595153		P62314	sp|P62314|SMD1_HUMAN Small nuclear ribonucleoprotein Sm D1 OS=Homo sapiens OX=9606 GN=SNRPD1 PE=1 SV=1
RTCB_untreated	SNRPD2	Small nuclear ribonucleoprotein Sm D2	1.00344	1.05923		P62316;P62316-2	sp|P62316|SMD2_HUMAN Small nuclear ribonucleoprotein Sm D2 OS=Homo sapiens OX=9606 GN=SNRPD2 PE=1 SV=1;sp|P62316-2|SMD2_HUMAN Isoform 2 of Small nuclear ribonucleoprotein Sm D2 OS=Homo sapiens OX=9606 GN=SNRPD2
RTCB_untreated	SNRPD3	Small nuclear ribonucleoprotein Sm D3	-3.28355	0.362005		P62318-2;P62318	sp|P62318-2|SMD3_HUMAN Isoform 2 of Small nuclear ribonucleoprotein Sm D3 OS=Homo sapiens OX=9606 GN=SNRPD3;sp|P62318|SMD3_HUMAN Small nuclear ribonucleoprotein Sm D3 OS=Homo sapiens OX=9606 GN=SNRPD3 PE=1 SV=1
RTCB_untreated	PSMC6	26S protease regulatory subunit 10B	-0.37243	0.233004		P62333	sp|P62333|PRS10_HUMAN 26S proteasome regulatory subunit 10B OS=Homo sapiens OX=9606 GN=PSMC6 PE=1 SV=1
RTCB_untreated	RPL7A	60S ribosomal protein L7a	0.968603	0.336736		P62424	sp|P62424|RL7A_HUMAN 60S ribosomal protein L7a OS=Homo sapiens OX=9606 GN=RPL7A PE=1 SV=2
RTCB_untreated	ETF1	Eukaryotic peptide chain release factor subunit 1	-1.01102	0.309815		P62495-2;P62495	sp|P62495-2|ERF1_HUMAN Isoform 2 of Eukaryotic peptide chain release factor subunit 1 OS=Homo sapiens OX=9606 GN=ETF1;sp|P62495|ERF1_HUMAN Eukaryotic peptide chain release factor subunit 1 OS=Homo sapiens OX=9606 GN=ETF1 PE=1 SV=3
RTCB_untreated	RPS4X	40S ribosomal protein S4, X isoform	0.598845	0.38937		P62701	sp|P62701|RS4X_HUMAN 40S ribosomal protein S4, X isoform OS=Homo sapiens OX=9606 GN=RPS4X PE=1 SV=2
RTCB_untreated	RPL23A	60S ribosomal protein L23a	0.642957	0.378811		P62750	sp|P62750|RL23A_HUMAN 60S ribosomal protein L23a OS=Homo sapiens OX=9606 GN=RPL23A PE=1 SV=1
RTCB_untreated	RPS6	40S ribosomal protein S6	0.814806	0.309907		P62753	sp|P62753|RS6_HUMAN 40S ribosomal protein S6 OS=Homo sapiens OX=9606 GN=RPS6 PE=1 SV=1
RTCB_untreated	HIST1H4A	Histone H4	0.0944483	0.0533063		P62805	sp|P62805|H4_HUMAN Histone H4 OS=Homo sapiens OX=9606 GN=H4C1 PE=1 SV=2
RTCB_untreated	RAN	GTP-binding nuclear protein Ran	0.181474	0.169568		P62826	sp|P62826|RAN_HUMAN GTP-binding nuclear protein Ran OS=Homo sapiens OX=9606 GN=RAN PE=1 SV=3
RTCB_untreated	RPL23	60S ribosomal protein L23	0.289808	0.263707		P62829	sp|P62829|RL23_HUMAN 60S ribosomal protein L23 OS=Homo sapiens OX=9606 GN=RPL23 PE=1 SV=1
RTCB_untreated	RPS15	40S ribosomal protein S15	0.649271	0.190221		P62841	sp|P62841|RS15_HUMAN 40S ribosomal protein S15 OS=Homo sapiens OX=9606 GN=RPS15 PE=1 SV=2
RTCB_untreated	RPS24	40S ribosomal protein S24	0.418986	0.255779		P62847-2;P62847-3;P62847;P62847-4	sp|P62847-2|RS24_HUMAN Isoform 2 of 40S ribosomal protein S24 OS=Homo sapiens OX=9606 GN=RPS24;sp|P62847-3|RS24_HUMAN Isoform 3 of 40S ribosomal protein S24 OS=Homo sapiens OX=9606 GN=RPS24;sp|P62847|RS24_HUMAN 40S ribosomal protein S24 OS=Homo sapiens OX=
RTCB_untreated	RPS25	40S ribosomal protein S25	0.185545	0.0716458		P62851	sp|P62851|RS25_HUMAN 40S ribosomal protein S25 OS=Homo sapiens OX=9606 GN=RPS25 PE=1 SV=1
RTCB_untreated	RPS26;RPS26P11	40S ribosomal protein S26;Putative 40S ribosomal protein S26-like 1	0.136191	0.0558549		P62854;Q5JNZ5	sp|P62854|RS26_HUMAN 40S ribosomal protein S26 OS=Homo sapiens OX=9606 GN=RPS26 PE=1 SV=3;sp|Q5JNZ5|RS26L_HUMAN Putative 40S ribosomal protein S26-like 1 OS=Homo sapiens OX=9606 GN=RPS26P11 PE=5 SV=1
RTCB_untreated	RPS28	40S ribosomal protein S28	1.18841	0.559962		P62857	sp|P62857|RS28_HUMAN 40S ribosomal protein S28 OS=Homo sapiens OX=9606 GN=RPS28 PE=1 SV=1
RTCB_untreated	FAU	40S ribosomal protein S30	1.89683	0.404358		P62861	sp|P62861|RS30_HUMAN 40S ribosomal protein S30 OS=Homo sapiens OX=9606 GN=FAU PE=1 SV=1
RTCB_untreated	RBX1	E3 ubiquitin-protein ligase RBX1;E3 ubiquitin-protein ligase RBX1, N-terminally processed	1.76638	0.351819		P62877	sp|P62877|RBX1_HUMAN E3 ubiquitin-protein ligase RBX1 OS=Homo sapiens OX=9606 GN=RBX1 PE=1 SV=1
RTCB_untreated	GNB2	Guanine nucleotide-binding protein G(I)/G(S)/G(T) subunit beta-2	1.79216	0.593852		P62879	sp|P62879|GBB2_HUMAN Guanine nucleotide-binding protein G(I)/G(S)/G(T) subunit beta-2 OS=Homo sapiens OX=9606 GN=GNB2 PE=1 SV=3
RTCB_untreated	RPL30	60S ribosomal protein L30	-0.00851975	0.0022633		P62888	sp|P62888|RL30_HUMAN 60S ribosomal protein L30 OS=Homo sapiens OX=9606 GN=RPL30 PE=1 SV=2
RTCB_untreated	RPL31	60S ribosomal protein L31	1.95607	0.504505		P62899;P62899-3;P62899-2	sp|P62899|RL31_HUMAN 60S ribosomal protein L31 OS=Homo sapiens OX=9606 GN=RPL31 PE=1 SV=1;sp|P62899-3|RL31_HUMAN Isoform 3 of 60S ribosomal protein L31 OS=Homo sapiens OX=9606 GN=RPL31;sp|P62899-2|RL31_HUMAN Isoform 2 of 60S ribosomal protein L31 OS=Homo s
RTCB_untreated	RPL10A	60S ribosomal protein L10a	1.59464	0.461465		P62906	sp|P62906|RL10A_HUMAN 60S ribosomal protein L10a OS=Homo sapiens OX=9606 GN=RPL10A PE=1 SV=2
RTCB_untreated	RPL32	60S ribosomal protein L32	1.08684	0.267385		P62910	sp|P62910|RL32_HUMAN 60S ribosomal protein L32 OS=Homo sapiens OX=9606 GN=RPL32 PE=1 SV=2
RTCB_untreated	RPL11	60S ribosomal protein L11	-0.0544365	0.0358246		P62913-2;P62913	sp|P62913-2|RL11_HUMAN Isoform 2 of 60S ribosomal protein L11 OS=Homo sapiens OX=9606 GN=RPL11;sp|P62913|RL11_HUMAN 60S ribosomal protein L11 OS=Homo sapiens OX=9606 GN=RPL11 PE=1 SV=2
RTCB_untreated	RPL8	60S ribosomal protein L8	2.30247	0.796422		P62917	sp|P62917|RL8_HUMAN 60S ribosomal protein L8 OS=Homo sapiens OX=9606 GN=RPL8 PE=1 SV=2
RTCB_untreated	PPIA	Peptidyl-prolyl cis-trans isomerase A;Peptidyl-prolyl cis-trans isomerase A, N-terminally processed	-0.549211	0.399642		P62937	sp|P62937|PPIA_HUMAN Peptidyl-prolyl cis-trans isomerase A OS=Homo sapiens OX=9606 GN=PPIA PE=1 SV=2
RTCB_untreated	RPS27A	Ubiquitin-40S ribosomal protein S27a;Ubiquitin;40S ribosomal protein S27a	-1.51469	1.8535		P62979	sp|P62979|RS27A_HUMAN Ubiquitin-40S ribosomal protein S27a OS=Homo sapiens OX=9606 GN=RPS27A PE=1 SV=2
RTCB_untreated	GRB2	Growth factor receptor-bound protein 2	0.308344	0.0582088		P62993;P62993-2	sp|P62993|GRB2_HUMAN Growth factor receptor-bound protein 2 OS=Homo sapiens OX=9606 GN=GRB2 PE=1 SV=1;sp|P62993-2|GRB2_HUMAN Isoform 2 of Growth factor receptor-bound protein 2 OS=Homo sapiens OX=9606 GN=GRB2
RTCB_untreated	TRA2B	Transformer-2 protein homolog beta	-0.280074	0.0984512		P62995-3;P62995	sp|P62995-3|TRA2B_HUMAN Isoform 3 of Transformer-2 protein homolog beta OS=Homo sapiens OX=9606 GN=TRA2B;sp|P62995|TRA2B_HUMAN Transformer-2 protein homolog beta OS=Homo sapiens OX=9606 GN=TRA2B PE=1 SV=1
RTCB_untreated	AP2B1	AP-2 complex subunit beta	0.743008	0.780197		P63010;P63010-2	sp|P63010|AP2B1_HUMAN AP-2 complex subunit beta OS=Homo sapiens OX=9606 GN=AP2B1 PE=1 SV=1;sp|P63010-2|AP2B1_HUMAN Isoform 2 of AP-2 complex subunit beta OS=Homo sapiens OX=9606 GN=AP2B1
RTCB_untreated	PPP3R1	Calcineurin subunit B type 1	4.45492	4.36938	+	P63098	sp|P63098|CANB1_HUMAN Calcineurin subunit B type 1 OS=Homo sapiens OX=9606 GN=PPP3R1 PE=1 SV=2
RTCB_untreated	YWHAZ	14-3-3 protein zeta/delta	2.20712	0.827833		P63104;P63104-2	sp|P63104|1433Z_HUMAN 14-3-3 protein zeta/delta OS=Homo sapiens OX=9606 GN=YWHAZ PE=1 SV=1;sp|P63104-2|1433Z_HUMAN Isoform 2 of 14-3-3 protein zeta/delta OS=Homo sapiens OX=9606 GN=YWHAZ
RTCB_untreated	PPP2R2A	Serine/threonine-protein phosphatase 2A 55 kDa regulatory subunit B alpha isoform	0.678088	0.51952		P63151;P63151-2	sp|P63151|2ABA_HUMAN Serine/threonine-protein phosphatase 2A 55 kDa regulatory subunit B alpha isoform OS=Homo sapiens OX=9606 GN=PPP2R2A PE=1 SV=1;sp|P63151-2|2ABA_HUMAN Isoform 2 of Serine/threonine-protein phosphatase 2A 55 kDa regulatory subunit B alph
RTCB_untreated	RPL38	60S ribosomal protein L38	0.450026	0.665326		P63173	sp|P63173|RL38_HUMAN 60S ribosomal protein L38 OS=Homo sapiens OX=9606 GN=RPL38 PE=1 SV=2
RTCB_untreated	SKP1	S-phase kinase-associated protein 1	0.273723	0.0878557		P63208;P63208-2	sp|P63208|SKP1_HUMAN S-phase kinase-associated protein 1 OS=Homo sapiens OX=9606 GN=SKP1 PE=1 SV=2;sp|P63208-2|SKP1_HUMAN Isoform 2 of S-phase kinase-associated protein 1 OS=Homo sapiens OX=9606 GN=SKP1
RTCB_untreated	RPS21	40S ribosomal protein S21	0.117972	0.0382348		P63220	sp|P63220|RS21_HUMAN 40S ribosomal protein S21 OS=Homo sapiens OX=9606 GN=RPS21 PE=1 SV=1
RTCB_untreated	EIF5A;EIF5AL1	Eukaryotic translation initiation factor 5A-1;Eukaryotic translation initiation factor 5A-1-like	0.588536	0.19235		P63241;P63241-2;Q6IS14	sp|P63241|IF5A1_HUMAN Eukaryotic translation initiation factor 5A-1 OS=Homo sapiens OX=9606 GN=EIF5A PE=1 SV=2;sp|P63241-2|IF5A1_HUMAN Isoform 2 of Eukaryotic translation initiation factor 5A-1 OS=Homo sapiens OX=9606 GN=EIF5A;sp|Q6IS14|IF5AL_HUMAN Eukaryo
RTCB_untreated	GNB2L1	Guanine nucleotide-binding protein subunit beta-2-like 1;Guanine nucleotide-binding protein subunit beta-2-like 1, N-terminally processed	0.367116	0.210984		P63244	sp|P63244|RACK1_HUMAN Receptor of activated protein C kinase 1 OS=Homo sapiens OX=9606 GN=RACK1 PE=1 SV=3
RTCB_untreated	ACTG1	Actin, cytoplasmic 2;Actin, cytoplasmic 2, N-terminally processed	0.560189	0.448533		P63261	sp|P63261|ACTG_HUMAN Actin, cytoplasmic 2 OS=Homo sapiens OX=9606 GN=ACTG1 PE=1 SV=1
RTCB_untreated	UBE2I	SUMO-conjugating enzyme UBC9	2.4623	0.518495		P63279	sp|P63279|UBC9_HUMAN SUMO-conjugating enzyme UBC9 OS=Homo sapiens OX=9606 GN=UBE2I PE=1 SV=1
RTCB_untreated	PPP2CA	Serine/threonine-protein phosphatase 2A catalytic subunit alpha isoform	2.43643	1.34496		P67775;P67775-2	sp|P67775|PP2AA_HUMAN Serine/threonine-protein phosphatase 2A catalytic subunit alpha isoform OS=Homo sapiens OX=9606 GN=PPP2CA PE=1 SV=1;sp|P67775-2|PP2AA_HUMAN Isoform 2 of Serine/threonine-protein phosphatase 2A catalytic subunit alpha isoform OS=Homo s
RTCB_untreated	YBX1	Nuclease-sensitive element-binding protein 1	-0.0327381	0.00396738		P67809	sp|P67809|YBOX1_HUMAN Y-box-binding protein 1 OS=Homo sapiens OX=9606 GN=YBX1 PE=1 SV=3
RTCB_untreated	CSNK2B	Casein kinase II subunit beta	1.11569	0.279055		P67870	sp|P67870|CSK2B_HUMAN Casein kinase II subunit beta OS=Homo sapiens OX=9606 GN=CSNK2B PE=1 SV=1
RTCB_untreated	TPM4	Tropomyosin alpha-4 chain	-0.785598	0.11839		P67936	sp|P67936|TPM4_HUMAN Tropomyosin alpha-4 chain OS=Homo sapiens OX=9606 GN=TPM4 PE=1 SV=3
RTCB_untreated	ACTC1;ACTA1;ACTA2;ACTG2	Actin, alpha cardiac muscle 1;Actin, alpha skeletal muscle;Actin, aortic smooth muscle;Actin, gamma-enteric smooth muscle	1.19152	0.227596		P68032;P68133;P62736;P63267;P63267-2	sp|P68032|ACTC_HUMAN Actin, alpha cardiac muscle 1 OS=Homo sapiens OX=9606 GN=ACTC1 PE=1 SV=1;sp|P68133|ACTS_HUMAN Actin, alpha skeletal muscle OS=Homo sapiens OX=9606 GN=ACTA1 PE=1 SV=1;sp|P62736|ACTA_HUMAN Actin, aortic smooth muscle OS=Homo sapiens OX=9
RTCB_untreated	EEF1A1;EEF1A1P5	Elongation factor 1-alpha 1;Putative elongation factor 1-alpha-like 3	1.1489	2.08291		P68104;Q5VTE0;P68104-2	sp|P68104|EF1A1_HUMAN Elongation factor 1-alpha 1 OS=Homo sapiens OX=9606 GN=EEF1A1 PE=1 SV=1;sp|Q5VTE0|EF1A3_HUMAN Putative elongation factor 1-alpha-like 3 OS=Homo sapiens OX=9606 GN=EEF1A1P5 PE=5 SV=1;sp|P68104-2|EF1A1_HUMAN Isoform 2 of Elongation fact
RTCB_untreated	TUBA4A	Tubulin alpha-4A chain	1.34947	1.60512		P68366-2;P68366	sp|P68366-2|TBA4A_HUMAN Isoform 2 of Tubulin alpha-4A chain OS=Homo sapiens OX=9606 GN=TUBA4A;sp|P68366|TBA4A_HUMAN Tubulin alpha-4A chain OS=Homo sapiens OX=9606 GN=TUBA4A PE=1 SV=1
RTCB_untreated	CSNK2A1;CSNK2A3	Casein kinase II subunit alpha;Casein kinase II subunit alpha 3	-0.561092	0.145094		P68400;Q8NEV1;P68400-2	sp|P68400|CSK21_HUMAN Casein kinase II subunit alpha OS=Homo sapiens OX=9606 GN=CSNK2A1 PE=1 SV=1;sp|Q8NEV1|CSK23_HUMAN Casein kinase II subunit alpha 3 OS=Homo sapiens OX=9606 GN=CSNK2A3 PE=1 SV=2;sp|P68400-2|CSK21_HUMAN Isoform 2 of Casein kinase II subu
RTCB_untreated	PAFAH1B2	Platelet-activating factor acetylhydrolase IB subunit beta	3.09651	2.07734	+	P68402;P68402-3;P68402-2;P68402-4	sp|P68402|PA1B2_HUMAN Platelet-activating factor acetylhydrolase IB subunit beta OS=Homo sapiens OX=9606 GN=PAFAH1B2 PE=1 SV=1;sp|P68402-3|PA1B2_HUMAN Isoform 3 of Platelet-activating factor acetylhydrolase IB subunit beta OS=Homo sapiens OX=9606 GN=PAFAH1
RTCB_untreated	NOP14	Nucleolar protein 14	-1.15596	0.426476		P78316;P78316-2	sp|P78316|NOP14_HUMAN Nucleolar protein 14 OS=Homo sapiens OX=9606 GN=NOP14 PE=1 SV=3;sp|P78316-2|NOP14_HUMAN Isoform 2 of Nucleolar protein 14 OS=Homo sapiens OX=9606 GN=NOP14
RTCB_untreated	RBM6	RNA-binding protein 6	-1.38082	0.961872		P78332;P78332-3	sp|P78332|RBM6_HUMAN RNA-binding protein 6 OS=Homo sapiens OX=9606 GN=RBM6 PE=1 SV=5;sp|P78332-3|RBM6_HUMAN Isoform 3 of RNA-binding protein 6 OS=Homo sapiens OX=9606 GN=RBM6
RTCB_untreated	EIF4G2	Eukaryotic translation initiation factor 4 gamma 2	0.784555	0.350728		P78344	sp|P78344|IF4G2_HUMAN Eukaryotic translation initiation factor 4 gamma 2 OS=Homo sapiens OX=9606 GN=EIF4G2 PE=1 SV=1
RTCB_untreated	RPP30	Ribonuclease P protein subunit p30	-1.26835	0.643005		P78346-2;P78346	sp|P78346-2|RPP30_HUMAN Isoform 2 of Ribonuclease P protein subunit p30 OS=Homo sapiens OX=9606 GN=RPP30;sp|P78346|RPP30_HUMAN Ribonuclease P protein subunit p30 OS=Homo sapiens OX=9606 GN=RPP30 PE=1 SV=1
RTCB_untreated	GTF2I	General transcription factor II-I	0.593319	1.02261		P78347-2;P78347-4;P78347-3;P78347	sp|P78347-2|GTF2I_HUMAN Isoform 2 of General transcription factor II-I OS=Homo sapiens OX=9606 GN=GTF2I;sp|P78347-4|GTF2I_HUMAN Isoform 4 of General transcription factor II-I OS=Homo sapiens OX=9606 GN=GTF2I;sp|P78347-3|GTF2I_HUMAN Isoform 3 of General tra
RTCB_untreated	CCT2	T-complex protein 1 subunit beta	5.84631	3.78512	+	P78371;P78371-2	sp|P78371|TCPB_HUMAN T-complex protein 1 subunit beta OS=Homo sapiens OX=9606 GN=CCT2 PE=1 SV=4;sp|P78371-2|TCPB_HUMAN Isoform 2 of T-complex protein 1 subunit beta OS=Homo sapiens OX=9606 GN=CCT2
RTCB_untreated	PRKDC	DNA-dependent protein kinase catalytic subunit	0.259337	0.0552789		P78527;P78527-2	sp|P78527|PRKDC_HUMAN DNA-dependent protein kinase catalytic subunit OS=Homo sapiens OX=9606 GN=PRKDC PE=1 SV=3;sp|P78527-2|PRKDC_HUMAN Isoform 2 of DNA-dependent protein kinase catalytic subunit OS=Homo sapiens OX=9606 GN=PRKDC
RTCB_untreated	MRPS22	28S ribosomal protein S22, mitochondrial	-0.278424	0.107101		P82650;P82650-2	sp|P82650|RT22_HUMAN 28S ribosomal protein S22, mitochondrial OS=Homo sapiens OX=9606 GN=MRPS22 PE=1 SV=1;sp|P82650-2|RT22_HUMAN Isoform 2 of 28S ribosomal protein S22, mitochondrial OS=Homo sapiens OX=9606 GN=MRPS22
RTCB_untreated	MRPS25	28S ribosomal protein S25, mitochondrial	-0.314144	0.0518458		P82663;P82663-2;P82663-3	sp|P82663|RT25_HUMAN 28S ribosomal protein S25, mitochondrial OS=Homo sapiens OX=9606 GN=MRPS25 PE=1 SV=1;sp|P82663-2|RT25_HUMAN Isoform 2 of 28S ribosomal protein S25, mitochondrial OS=Homo sapiens OX=9606 GN=MRPS25;sp|P82663-3|RT25_HUMAN Isoform 3 of 28S
RTCB_untreated	MRPS10	28S ribosomal protein S10, mitochondrial	-1.9851	0.42317		P82664	sp|P82664|RT10_HUMAN 28S ribosomal protein S10, mitochondrial OS=Homo sapiens OX=9606 GN=MRPS10 PE=1 SV=2
RTCB_untreated	MRPS35	28S ribosomal protein S35, mitochondrial	-0.329962	0.120812		P82673;P82673-2	sp|P82673|RT35_HUMAN 28S ribosomal protein S35, mitochondrial OS=Homo sapiens OX=9606 GN=MRPS35 PE=1 SV=1;sp|P82673-2|RT35_HUMAN Isoform 2 of 28S ribosomal protein S35, mitochondrial OS=Homo sapiens OX=9606 GN=MRPS35
RTCB_untreated	MRPS11	28S ribosomal protein S11, mitochondrial	-0.739449	0.185492		P82912;P82912-2;P82912-3	sp|P82912|RT11_HUMAN 28S ribosomal protein S11, mitochondrial OS=Homo sapiens OX=9606 GN=MRPS11 PE=1 SV=2;sp|P82912-2|RT11_HUMAN Isoform 2 of 28S ribosomal protein S11, mitochondrial OS=Homo sapiens OX=9606 GN=MRPS11;sp|P82912-3|RT11_HUMAN Isoform 3 of 28S
RTCB_untreated	MRPS34	28S ribosomal protein S34, mitochondrial	0.902837	0.323335		P82930	sp|P82930|RT34_HUMAN 28S ribosomal protein S34, mitochondrial OS=Homo sapiens OX=9606 GN=MRPS34 PE=1 SV=2
RTCB_untreated	MRPS6	28S ribosomal protein S6, mitochondrial	1.55911	0.470677		P82932	sp|P82932|RT06_HUMAN 28S ribosomal protein S6, mitochondrial OS=Homo sapiens OX=9606 GN=MRPS6 PE=1 SV=3
RTCB_untreated	MRPS9	28S ribosomal protein S9, mitochondrial	0.468175	0.194481		P82933	sp|P82933|RT09_HUMAN 28S ribosomal protein S9, mitochondrial OS=Homo sapiens OX=9606 GN=MRPS9 PE=1 SV=2
RTCB_untreated	RPL24	60S ribosomal protein L24	-0.319604	0.181433		P83731	sp|P83731|RL24_HUMAN 60S ribosomal protein L24 OS=Homo sapiens OX=9606 GN=RPL24 PE=1 SV=1
RTCB_untreated	CBX1	Chromobox protein homolog 1	0.703426	0.248372		P83916	sp|P83916|CBX1_HUMAN Chromobox protein homolog 1 OS=Homo sapiens OX=9606 GN=CBX1 PE=1 SV=1
RTCB_untreated	ERH	Enhancer of rudimentary homolog	1.16512	0.300474		P84090	sp|P84090|ERH_HUMAN Enhancer of rudimentary homolog OS=Homo sapiens OX=9606 GN=ERH PE=1 SV=1
RTCB_untreated	RPL19	60S ribosomal protein L19	0.91931	0.362562		P84098	sp|P84098|RL19_HUMAN 60S ribosomal protein L19 OS=Homo sapiens OX=9606 GN=RPL19 PE=1 SV=1
RTCB_untreated	SRSF3	Serine/arginine-rich splicing factor 3	0.5888	0.696751		P84103-2;P84103	sp|P84103-2|SRSF3_HUMAN Isoform 2 of Serine/arginine-rich splicing factor 3 OS=Homo sapiens OX=9606 GN=SRSF3;sp|P84103|SRSF3_HUMAN Serine/arginine-rich splicing factor 3 OS=Homo sapiens OX=9606 GN=SRSF3 PE=1 SV=1
RTCB_untreated	H3F3A;H3F3C	Histone H3.3;Histone H3.3C	1.17982	0.392698		P84243;Q6NXT2	sp|P84243|H33_HUMAN Histone H3.3 OS=Homo sapiens OX=9606 GN=H3-3A PE=1 SV=2;sp|Q6NXT2|H3C_HUMAN Histone H3.3C OS=Homo sapiens OX=9606 GN=H3-5 PE=1 SV=3
RTCB_untreated	DAB2	Disabled homolog 2	-0.977795	0.298743		P98082;P98082-3;P98082-2	sp|P98082|DAB2_HUMAN Disabled homolog 2 OS=Homo sapiens OX=9606 GN=DAB2 PE=1 SV=3;sp|P98082-3|DAB2_HUMAN Isoform 3 of Disabled homolog 2 OS=Homo sapiens OX=9606 GN=DAB2;sp|P98082-2|DAB2_HUMAN Isoform 2 of Disabled homolog 2 OS=Homo sapiens OX=9606 GN=DAB2
RTCB_untreated	HSPG2	Basement membrane-specific heparan sulfate proteoglycan core protein;Endorepellin;LG3 peptide	-0.53392	0.132163		P98160	sp|P98160|PGBM_HUMAN Basement membrane-specific heparan sulfate proteoglycan core protein OS=Homo sapiens OX=9606 GN=HSPG2 PE=1 SV=4
RTCB_untreated	RBM10	RNA-binding protein 10	-0.176173	0.0966983		P98175-5;P98175-2;P98175	sp|P98175-5|RBM10_HUMAN Isoform 5 of RNA-binding protein 10 OS=Homo sapiens OX=9606 GN=RBM10;sp|P98175-2|RBM10_HUMAN Isoform 2 of RNA-binding protein 10 OS=Homo sapiens OX=9606 GN=RBM10;sp|P98175|RBM10_HUMAN RNA-binding protein 10 OS=Homo sapiens OX=9606 G
RTCB_untreated	RBM3	RNA-binding protein 3	1.81428	0.600157		P98179	sp|P98179|RBM3_HUMAN RNA-binding protein 3 OS=Homo sapiens OX=9606 GN=RBM3 PE=1 SV=1
RTCB_untreated	CYCS	Cytochrome c	1.45521	0.31427		P99999	sp|P99999|CYC_HUMAN Cytochrome c OS=Homo sapiens OX=9606 GN=CYCS PE=1 SV=2
RTCB_untreated	TFAM	Transcription factor A, mitochondrial	2.95908	1.31571		Q00059;Q00059-2	sp|Q00059|TFAM_HUMAN Transcription factor A, mitochondrial OS=Homo sapiens OX=9606 GN=TFAM PE=1 SV=1;sp|Q00059-2|TFAM_HUMAN Isoform 2 of Transcription factor A, mitochondrial OS=Homo sapiens OX=9606 GN=TFAM
RTCB_untreated	SLC25A3	Phosphate carrier protein, mitochondrial	0.253789	0.0903395		Q00325-2;Q00325	sp|Q00325-2|MPCP_HUMAN Isoform B of Phosphate carrier protein, mitochondrial OS=Homo sapiens OX=9606 GN=SLC25A3;sp|Q00325|MPCP_HUMAN Phosphate carrier protein, mitochondrial OS=Homo sapiens OX=9606 GN=SLC25A3 PE=1 SV=2
RTCB_untreated	HDLBP	Vigilin	0.989307	0.317412		Q00341;Q00341-2	sp|Q00341|VIGLN_HUMAN Vigilin OS=Homo sapiens OX=9606 GN=HDLBP PE=1 SV=2;sp|Q00341-2|VIGLN_HUMAN Isoform 2 of Vigilin OS=Homo sapiens OX=9606 GN=HDLBP
RTCB_untreated	CDK5	Cyclin-dependent-like kinase 5	1.12493	0.364673		Q00535;Q00535-2	sp|Q00535|CDK5_HUMAN Cyclin-dependent-like kinase 5 OS=Homo sapiens OX=9606 GN=CDK5 PE=1 SV=3;sp|Q00535-2|CDK5_HUMAN Isoform 2 of Cyclin-dependent-like kinase 5 OS=Homo sapiens OX=9606 GN=CDK5
RTCB_untreated	CDK17	Cyclin-dependent kinase 17	1.07326	0.594295		Q00537;Q00537-2	sp|Q00537|CDK17_HUMAN Cyclin-dependent kinase 17 OS=Homo sapiens OX=9606 GN=CDK17 PE=1 SV=2;sp|Q00537-2|CDK17_HUMAN Isoform 2 of Cyclin-dependent kinase 17 OS=Homo sapiens OX=9606 GN=CDK17
RTCB_untreated	CDC42EP1	Cdc42 effector protein 1	1.14192	0.473475		Q00587-2;Q00587	sp|Q00587-2|BORG5_HUMAN Isoform 2 of Cdc42 effector protein 1 OS=Homo sapiens OX=9606 GN=CDC42EP1;sp|Q00587|BORG5_HUMAN Cdc42 effector protein 1 OS=Homo sapiens OX=9606 GN=CDC42EP1 PE=1 SV=1
RTCB_untreated	CLTC	Clathrin heavy chain 1	1.44647	0.609004		Q00610-2;Q00610	sp|Q00610-2|CLH1_HUMAN Isoform 2 of Clathrin heavy chain 1 OS=Homo sapiens OX=9606 GN=CLTC;sp|Q00610|CLH1_HUMAN Clathrin heavy chain 1 OS=Homo sapiens OX=9606 GN=CLTC PE=1 SV=5
RTCB_untreated	HNRNPU	Heterogeneous nuclear ribonucleoprotein U	1.20865	2.05553		Q00839;Q00839-2	sp|Q00839|HNRPU_HUMAN Heterogeneous nuclear ribonucleoprotein U OS=Homo sapiens OX=9606 GN=HNRNPU PE=1 SV=6;sp|Q00839-2|HNRPU_HUMAN Isoform 2 of Heterogeneous nuclear ribonucleoprotein U OS=Homo sapiens OX=9606 GN=HNRNPU
RTCB_untreated	SPTBN1	Spectrin beta chain, non-erythrocytic 1	-1.50465	0.864546		Q01082;Q01082-2	sp|Q01082|SPTB2_HUMAN Spectrin beta chain, non-erythrocytic 1 OS=Homo sapiens OX=9606 GN=SPTBN1 PE=1 SV=2;sp|Q01082-2|SPTB2_HUMAN Isoform Short of Spectrin beta chain, non-erythrocytic 1 OS=Homo sapiens OX=9606 GN=SPTBN1
RTCB_untreated	TIAL1	Nucleolysin TIAR	1.50049	0.470222		Q01085-2	sp|Q01085-2|TIAR_HUMAN Isoform 2 of Nucleolysin TIAR OS=Homo sapiens OX=9606 GN=TIAL1
RTCB_untreated	SET	Protein SET	0.0423263	0.030126		Q01105	sp|Q01105|SET_HUMAN Protein SET OS=Homo sapiens OX=9606 GN=SET PE=1 SV=3
RTCB_untreated	SRSF2	Serine/arginine-rich splicing factor 2	-1.31323	0.61601		Q01130;Q01130-2	sp|Q01130|SRSF2_HUMAN Serine/arginine-rich splicing factor 2 OS=Homo sapiens OX=9606 GN=SRSF2 PE=1 SV=4;sp|Q01130-2|SRSF2_HUMAN Isoform 2 of Serine/arginine-rich splicing factor 2 OS=Homo sapiens OX=9606 GN=SRSF2
RTCB_untreated	SLC7A5	Large neutral amino acids transporter small subunit 1	1.89952	1.1556		Q01650	sp|Q01650|LAT1_HUMAN Large neutral amino acids transporter small subunit 1 OS=Homo sapiens OX=9606 GN=SLC7A5 PE=1 SV=2
RTCB_untreated	EXOSC10	Exosome component 10	-1.32993	0.695594		Q01780;Q01780-2	sp|Q01780|EXOSX_HUMAN Exosome component 10 OS=Homo sapiens OX=9606 GN=EXOSC10 PE=1 SV=2;sp|Q01780-2|EXOSX_HUMAN Isoform 2 of Exosome component 10 OS=Homo sapiens OX=9606 GN=EXOSC10
RTCB_untreated	PFKP	ATP-dependent 6-phosphofructokinase, platelet type	1.39402	1.08311		Q01813;Q01813-2	sp|Q01813|PFKAP_HUMAN ATP-dependent 6-phosphofructokinase, platelet type OS=Homo sapiens OX=9606 GN=PFKP PE=1 SV=2;sp|Q01813-2|PFKAP_HUMAN Isoform 2 of ATP-dependent 6-phosphofructokinase, platelet type OS=Homo sapiens OX=9606 GN=PFKP
RTCB_untreated	XPC	DNA repair protein complementing XP-C cells	-0.168667	0.0631582		Q01831;Q01831-2	sp|Q01831|XPC_HUMAN DNA repair protein complementing XP-C cells OS=Homo sapiens OX=9606 GN=XPC PE=1 SV=4;sp|Q01831-2|XPC_HUMAN Isoform 2 of DNA repair protein complementing XP-C cells OS=Homo sapiens OX=9606 GN=XPC
RTCB_untreated	EWSR1	RNA-binding protein EWS	1.06112	0.778047		Q01844-6;Q01844-3;Q01844;Q01844-5;Q01844-2	sp|Q01844-6|EWS_HUMAN Isoform 6 of RNA-binding protein EWS OS=Homo sapiens OX=9606 GN=EWSR1;sp|Q01844-3|EWS_HUMAN Isoform 3 of RNA-binding protein EWS OS=Homo sapiens OX=9606 GN=EWSR1;sp|Q01844|EWS_HUMAN RNA-binding protein EWS OS=Homo sapiens OX=9606 GN=E
RTCB_untreated	PLCB3	1-phosphatidylinositol 4,5-bisphosphate phosphodiesterase beta-3	0.608422	0.343831		Q01970-2;Q01970	sp|Q01970-2|PLCB3_HUMAN Isoform 2 of 1-phosphatidylinositol 4,5-bisphosphate phosphodiesterase beta-3 OS=Homo sapiens OX=9606 GN=PLCB3;sp|Q01970|PLCB3_HUMAN 1-phosphatidylinositol 4,5-bisphosphate phosphodiesterase beta-3 OS=Homo sapiens OX=9606 GN=PLCB3 P
RTCB_untreated	OGDH	2-oxoglutarate dehydrogenase, mitochondrial	-1.25221	0.655206		Q02218;Q02218-2	sp|Q02218|ODO1_HUMAN 2-oxoglutarate dehydrogenase, mitochondrial OS=Homo sapiens OX=9606 GN=OGDH PE=1 SV=3;sp|Q02218-2|ODO1_HUMAN Isoform 2 of 2-oxoglutarate dehydrogenase, mitochondrial OS=Homo sapiens OX=9606 GN=OGDH
RTCB_untreated	KIF23	Kinesin-like protein KIF23	-0.228795	0.079178		Q02241;Q02241-2;Q02241-3	sp|Q02241|KIF23_HUMAN Kinesin-like protein KIF23 OS=Homo sapiens OX=9606 GN=KIF23 PE=1 SV=3;sp|Q02241-2|KIF23_HUMAN Isoform 2 of Kinesin-like protein KIF23 OS=Homo sapiens OX=9606 GN=KIF23;sp|Q02241-3|KIF23_HUMAN Isoform 3 of Kinesin-like protein KIF23 OS=
RTCB_untreated	RPL18A	60S ribosomal protein L18a	-2.20467	0.267117		Q02543	sp|Q02543|RL18A_HUMAN 60S ribosomal protein L18a OS=Homo sapiens OX=9606 GN=RPL18A PE=1 SV=2
RTCB_untreated	FKBP4	Peptidyl-prolyl cis-trans isomerase FKBP4;Peptidyl-prolyl cis-trans isomerase FKBP4, N-terminally processed	0.613632	0.21816		Q02790	sp|Q02790|FKBP4_HUMAN Peptidyl-prolyl cis-trans isomerase FKBP4 OS=Homo sapiens OX=9606 GN=FKBP4 PE=1 SV=3
RTCB_untreated	PLOD1	Procollagen-lysine,2-oxoglutarate 5-dioxygenase 1	0.961331	0.580111		Q02809;Q02809-2	sp|Q02809|PLOD1_HUMAN Procollagen-lysine,2-oxoglutarate 5-dioxygenase 1 OS=Homo sapiens OX=9606 GN=PLOD1 PE=1 SV=2;sp|Q02809-2|PLOD1_HUMAN Isoform 2 of Procollagen-lysine,2-oxoglutarate 5-dioxygenase 1 OS=Homo sapiens OX=9606 GN=PLOD1
RTCB_untreated	RPL6	60S ribosomal protein L6	0.912742	0.311888		Q02878	sp|Q02878|RL6_HUMAN 60S ribosomal protein L6 OS=Homo sapiens OX=9606 GN=RPL6 PE=1 SV=3
RTCB_untreated	TOP2B	DNA topoisomerase 2-beta	-2.06353	1.43302		Q02880-2;Q02880	sp|Q02880-2|TOP2B_HUMAN Isoform Beta-1 of DNA topoisomerase 2-beta OS=Homo sapiens OX=9606 GN=TOP2B;sp|Q02880|TOP2B_HUMAN DNA topoisomerase 2-beta OS=Homo sapiens OX=9606 GN=TOP2B PE=1 SV=3
RTCB_untreated	SLC25A11	Mitochondrial 2-oxoglutarate/malate carrier protein	-2.06375	0.561038		Q02978;Q02978-2	sp|Q02978|M2OM_HUMAN Mitochondrial 2-oxoglutarate/malate carrier protein OS=Homo sapiens OX=9606 GN=SLC25A11 PE=1 SV=3;sp|Q02978-2|M2OM_HUMAN Isoform 2 of Mitochondrial 2-oxoglutarate/malate carrier protein OS=Homo sapiens OX=9606 GN=SLC25A11
RTCB_untreated	CEBPZ	CCAAT/enhancer-binding protein zeta	-1.49019	0.526296		Q03701	sp|Q03701|CEBPZ_HUMAN CCAAT/enhancer-binding protein zeta OS=Homo sapiens OX=9606 GN=CEBPZ PE=1 SV=3
RTCB_untreated	EIF4G1	Eukaryotic translation initiation factor 4 gamma 1	0.588425	0.171977		Q04637-8;Q04637-7	sp|Q04637-8|IF4G1_HUMAN Isoform 8 of Eukaryotic translation initiation factor 4 gamma 1 OS=Homo sapiens OX=9606 GN=EIF4G1;sp|Q04637-7|IF4G1_HUMAN Isoform 7 of Eukaryotic translation initiation factor 4 gamma 1 OS=Homo sapiens OX=9606 GN=EIF4G1
RTCB_untreated	AKR1C1	Aldo-keto reductase family 1 member C1	-1.45221	0.473122		Q04828	sp|Q04828|AK1C1_HUMAN Aldo-keto reductase family 1 member C1 OS=Homo sapiens OX=9606 GN=AKR1C1 PE=1 SV=1
RTCB_untreated	SSBP1	Single-stranded DNA-binding protein, mitochondrial	0.326782	0.0469913		Q04837	sp|Q04837|SSBP_HUMAN Single-stranded DNA-binding protein, mitochondrial OS=Homo sapiens OX=9606 GN=SSBP1 PE=1 SV=1
RTCB_untreated	YWHAH	14-3-3 protein eta	-0.126941	0.0253608		Q04917	sp|Q04917|1433F_HUMAN 14-3-3 protein eta OS=Homo sapiens OX=9606 GN=YWHAH PE=1 SV=4
RTCB_untreated	PTPN12	Tyrosine-protein phosphatase non-receptor type 12	1.00611	0.799198		Q05209;Q05209-2;Q05209-3	sp|Q05209|PTN12_HUMAN Tyrosine-protein phosphatase non-receptor type 12 OS=Homo sapiens OX=9606 GN=PTPN12 PE=1 SV=3;sp|Q05209-2|PTN12_HUMAN Isoform 2 of Tyrosine-protein phosphatase non-receptor type 12 OS=Homo sapiens OX=9606 GN=PTPN12;sp|Q05209-3|PTN12_H
RTCB_untreated	SRSF11	Serine/arginine-rich splicing factor 11	0.565891	0.324262		Q05519-2;Q05519	sp|Q05519-2|SRS11_HUMAN Isoform 2 of Serine/arginine-rich splicing factor 11 OS=Homo sapiens OX=9606 GN=SRSF11;sp|Q05519|SRS11_HUMAN Serine/arginine-rich splicing factor 11 OS=Homo sapiens OX=9606 GN=SRSF11 PE=1 SV=1
RTCB_untreated	GFPT1	Glutamine--fructose-6-phosphate aminotransferase [isomerizing] 1	0.49241	0.337238		Q06210-2;Q06210	sp|Q06210-2|GFPT1_HUMAN Isoform 2 of Glutamine--fructose-6-phosphate aminotransferase [isomerizing] 1 OS=Homo sapiens OX=9606 GN=GFPT1;sp|Q06210|GFPT1_HUMAN Glutamine--fructose-6-phosphate aminotransferase [isomerizing] 1 OS=Homo sapiens OX=9606 GN=GFPT1 P
RTCB_untreated	PSME1	Proteasome activator complex subunit 1	-0.540052	0.174553		Q06323;Q06323-3;Q06323-2	sp|Q06323|PSME1_HUMAN Proteasome activator complex subunit 1 OS=Homo sapiens OX=9606 GN=PSME1 PE=1 SV=1;sp|Q06323-3|PSME1_HUMAN Isoform 3 of Proteasome activator complex subunit 1 OS=Homo sapiens OX=9606 GN=PSME1;sp|Q06323-2|PSME1_HUMAN Isoform 2 of Protea
RTCB_untreated	PRDX1	Peroxiredoxin-1	0.377707	0.385233		Q06830	sp|Q06830|PRDX1_HUMAN Peroxiredoxin-1 OS=Homo sapiens OX=9606 GN=PRDX1 PE=1 SV=1
RTCB_untreated	RPL18	60S ribosomal protein L18	0.258451	0.079667		Q07020;Q07020-2	sp|Q07020|RL18_HUMAN 60S ribosomal protein L18 OS=Homo sapiens OX=9606 GN=RPL18 PE=1 SV=2;sp|Q07020-2|RL18_HUMAN Isoform 2 of 60S ribosomal protein L18 OS=Homo sapiens OX=9606 GN=RPL18
RTCB_untreated	C1QBP	Complement component 1 Q subcomponent-binding protein, mitochondrial	-0.275591	0.0730184		Q07021	sp|Q07021|C1QBP_HUMAN Complement component 1 Q subcomponent-binding protein, mitochondrial OS=Homo sapiens OX=9606 GN=C1QBP PE=1 SV=1
RTCB_untreated	CKAP4	Cytoskeleton-associated protein 4	-2.18374	0.765222		Q07065	sp|Q07065|CKAP4_HUMAN Cytoskeleton-associated protein 4 OS=Homo sapiens OX=9606 GN=CKAP4 PE=1 SV=2
RTCB_untreated	TJP1	Tight junction protein ZO-1	1.97405	0.54129		Q07157;Q07157-2	sp|Q07157|ZO1_HUMAN Tight junction protein ZO-1 OS=Homo sapiens OX=9606 GN=TJP1 PE=1 SV=3;sp|Q07157-2|ZO1_HUMAN Isoform Short of Tight junction protein ZO-1 OS=Homo sapiens OX=9606 GN=TJP1
RTCB_untreated	SPAG1	Sperm-associated antigen 1	0.950855	0.524302		Q07617	sp|Q07617|SPAG1_HUMAN Sperm-associated antigen 1 OS=Homo sapiens OX=9606 GN=SPAG1 PE=1 SV=3
RTCB_untreated	KHDRBS1	KH domain-containing, RNA-binding, signal transduction-associated protein 1	2.24011	1.17554		Q07666;Q07666-2;Q07666-3	sp|Q07666|KHDR1_HUMAN KH domain-containing, RNA-binding, signal transduction-associated protein 1 OS=Homo sapiens OX=9606 GN=KHDRBS1 PE=1 SV=1;sp|Q07666-2|KHDR1_HUMAN Isoform 2 of KH domain-containing, RNA-binding, signal transduction-associated protein 1
RTCB_untreated	SRSF1	Serine/arginine-rich splicing factor 1	-0.0179395	0.00991402		Q07955;Q07955-3;Q07955-2	sp|Q07955|SRSF1_HUMAN Serine/arginine-rich splicing factor 1 OS=Homo sapiens OX=9606 GN=SRSF1 PE=1 SV=2;sp|Q07955-3|SRSF1_HUMAN Isoform ASF-3 of Serine/arginine-rich splicing factor 1 OS=Homo sapiens OX=9606 GN=SRSF1;sp|Q07955-2|SRSF1_HUMAN Isoform ASF-2 o
RTCB_untreated	CYP24A1	1,25-dihydroxyvitamin D(3) 24-hydroxylase, mitochondrial	0.854969	0.393078		Q07973;Q07973-2;Q07973-3	sp|Q07973|CP24A_HUMAN 1,25-dihydroxyvitamin D(3) 24-hydroxylase, mitochondrial OS=Homo sapiens OX=9606 GN=CYP24A1 PE=1 SV=2;sp|Q07973-2|CP24A_HUMAN Isoform 2 of 1,25-dihydroxyvitamin D(3) 24-hydroxylase, mitochondrial OS=Homo sapiens OX=9606 GN=CYP24A1;sp|
RTCB_untreated	SRSF4	Serine/arginine-rich splicing factor 4	1.05673	0.281249		Q08170	sp|Q08170|SRSF4_HUMAN Serine/arginine-rich splicing factor 4 OS=Homo sapiens OX=9606 GN=SRSF4 PE=1 SV=2
RTCB_untreated	DHX9	ATP-dependent RNA helicase A	0.494882	0.298237		Q08211	sp|Q08211|DHX9_HUMAN ATP-dependent RNA helicase A OS=Homo sapiens OX=9606 GN=DHX9 PE=1 SV=4
RTCB_untreated	LGALS3BP	Galectin-3-binding protein	-0.443174	0.210725		Q08380	sp|Q08380|LG3BP_HUMAN Galectin-3-binding protein OS=Homo sapiens OX=9606 GN=LGALS3BP PE=1 SV=1
RTCB_untreated	PDE4D	cAMP-specific 3,5-cyclic phosphodiesterase 4D	1.2895	0.538642		Q08499-6;Q08499-2;Q08499-10;Q08499-9;Q08499-11;Q08499;Q08499-3;Q08499-4;Q08499-5;Q08499-8	sp|Q08499-6|PDE4D_HUMAN Isoform 5 of cAMP-specific 3,5-cyclic phosphodiesterase 4D OS=Homo sapiens OX=9606 GN=PDE4D;sp|Q08499-2|PDE4D_HUMAN Isoform 3 of cAMP-specific 3,5-cyclic phosphodiesterase 4D OS=Homo sapiens OX=9606 GN=PDE4D;sp|Q08499-10|PDE4D_H
RTCB_untreated	SSRP1	FACT complex subunit SSRP1	0.326007	0.101818		Q08945	sp|Q08945|SSRP1_HUMAN FACT complex subunit SSRP1 OS=Homo sapiens OX=9606 GN=SSRP1 PE=1 SV=1
RTCB_untreated	NSUN2	tRNA (cytosine(34)-C(5))-methyltransferase	1.30822	0.636095		Q08J23;Q08J23-2;Q08J23-3	sp|Q08J23|NSUN2_HUMAN RNA cytosine C(5)-methyltransferase NSUN2 OS=Homo sapiens OX=9606 GN=NSUN2 PE=1 SV=2;sp|Q08J23-2|NSUN2_HUMAN Isoform 2 of RNA cytosine C(5)-methyltransferase NSUN2 OS=Homo sapiens OX=9606 GN=NSUN2;sp|Q08J23-3|NSUN2_HUMAN Isoform 3 of
RTCB_untreated	RBBP4	Histone-binding protein RBBP4	-0.0956575	0.0609198		Q09028-3;Q09028;Q09028-2;Q09028-4	sp|Q09028-3|RBBP4_HUMAN Isoform 3 of Histone-binding protein RBBP4 OS=Homo sapiens OX=9606 GN=RBBP4;sp|Q09028|RBBP4_HUMAN Histone-binding protein RBBP4 OS=Homo sapiens OX=9606 GN=RBBP4 PE=1 SV=3;sp|Q09028-2|RBBP4_HUMAN Isoform 2 of Histone-binding protein
RTCB_untreated	NCBP1	Nuclear cap-binding protein subunit 1	-0.193169	0.0829302		Q09161	sp|Q09161|NCBP1_HUMAN Nuclear cap-binding protein subunit 1 OS=Homo sapiens OX=9606 GN=NCBP1 PE=1 SV=1
RTCB_untreated	AHNAK	Neuroblast differentiation-associated protein AHNAK	1.25636	0.331387		Q09666	sp|Q09666|AHNK_HUMAN Neuroblast differentiation-associated protein AHNAK OS=Homo sapiens OX=9606 GN=AHNAK PE=1 SV=2
RTCB_untreated	GALNT2	Polypeptide N-acetylgalactosaminyltransferase 2;Polypeptide N-acetylgalactosaminyltransferase 2 soluble form	-0.68657	0.4012		Q10471	sp|Q10471|GALT2_HUMAN Polypeptide N-acetylgalactosaminyltransferase 2 OS=Homo sapiens OX=9606 GN=GALNT2 PE=1 SV=1
RTCB_untreated	AP1B1	AP-1 complex subunit beta-1	0.659633	0.337577		Q10567-3;Q10567-4;Q10567-2;Q10567	sp|Q10567-3|AP1B1_HUMAN Isoform C of AP-1 complex subunit beta-1 OS=Homo sapiens OX=9606 GN=AP1B1;sp|Q10567-4|AP1B1_HUMAN Isoform 4 of AP-1 complex subunit beta-1 OS=Homo sapiens OX=9606 GN=AP1B1;sp|Q10567-2|AP1B1_HUMAN Isoform B of AP-1 complex subunit be
RTCB_untreated	CPSF1	Cleavage and polyadenylation specificity factor subunit 1	1.31352	0.907415		Q10570	sp|Q10570|CPSF1_HUMAN Cleavage and polyadenylation specificity factor subunit 1 OS=Homo sapiens OX=9606 GN=CPSF1 PE=1 SV=2
RTCB_untreated	TBL3	Transducin beta-like protein 3	-0.0904184	0.0320977		Q12788	sp|Q12788|TBL3_HUMAN Transducin beta-like protein 3 OS=Homo sapiens OX=9606 GN=TBL3 PE=1 SV=2
RTCB_untreated	GTF3C1	General transcription factor 3C polypeptide 1	-1.93248	0.954023		Q12789-3;Q12789	sp|Q12789-3|TF3C1_HUMAN Isoform 2 of General transcription factor 3C polypeptide 1 OS=Homo sapiens OX=9606 GN=GTF3C1;sp|Q12789|TF3C1_HUMAN General transcription factor 3C polypeptide 1 OS=Homo sapiens OX=9606 GN=GTF3C1 PE=1 SV=4
RTCB_untreated	ASPH	Aspartyl/asparaginyl beta-hydroxylase	-1.19191	0.2225		Q12797;Q12797-10	sp|Q12797|ASPH_HUMAN Aspartyl/asparaginyl beta-hydroxylase OS=Homo sapiens OX=9606 GN=ASPH PE=1 SV=3;sp|Q12797-10|ASPH_HUMAN Isoform 10 of Aspartyl/asparaginyl beta-hydroxylase OS=Homo sapiens OX=9606 GN=ASPH
RTCB_untreated	AKAP13	A-kinase anchor protein 13	0.818609	1.06587		Q12802-4;Q12802;Q12802-2	sp|Q12802-4|AKP13_HUMAN Isoform 3 of A-kinase anchor protein 13 OS=Homo sapiens OX=9606 GN=AKAP13;sp|Q12802|AKP13_HUMAN A-kinase anchor protein 13 OS=Homo sapiens OX=9606 GN=AKAP13 PE=1 SV=2;sp|Q12802-2|AKP13_HUMAN Isoform 2 of A-kinase anchor protein 13 O
RTCB_untreated	BPTF	Nucleosome-remodeling factor subunit BPTF	-2.26233	0.938607		Q12830-4;Q12830-2;Q12830	sp|Q12830-4|BPTF_HUMAN Isoform 4 of Nucleosome-remodeling factor subunit BPTF OS=Homo sapiens OX=9606 GN=BPTF;sp|Q12830-2|BPTF_HUMAN Isoform 2 of Nucleosome-remodeling factor subunit BPTF OS=Homo sapiens OX=9606 GN=BPTF;sp|Q12830|BPTF_HUMAN Nucleosome-remo
RTCB_untreated	CDC20	Cell division cycle protein 20 homolog	0.0877978	0.0204607		Q12834	sp|Q12834|CDC20_HUMAN Cell division cycle protein 20 homolog OS=Homo sapiens OX=9606 GN=CDC20 PE=1 SV=2
RTCB_untreated	CNTN1	Contactin-1	0.150181	0.03836		Q12860;Q12860-2	sp|Q12860|CNTN1_HUMAN Contactin-1 OS=Homo sapiens OX=9606 GN=CNTN1 PE=1 SV=1;sp|Q12860-2|CNTN1_HUMAN Isoform 2 of Contactin-1 OS=Homo sapiens OX=9606 GN=CNTN1
RTCB_untreated	SFSWAP	Splicing factor, suppressor of white-apricot homolog	0.216507	0.0856106		Q12872;Q12872-2	sp|Q12872|SFSWA_HUMAN Splicing factor, suppressor of white-apricot homolog OS=Homo sapiens OX=9606 GN=SFSWAP PE=1 SV=3;sp|Q12872-2|SFSWA_HUMAN Isoform 2 of Splicing factor, suppressor of white-apricot homolog OS=Homo sapiens OX=9606 GN=SFSWAP
RTCB_untreated	SF3A3	Splicing factor 3A subunit 3	0.684799	0.604401		Q12874	sp|Q12874|SF3A3_HUMAN Splicing factor 3A subunit 3 OS=Homo sapiens OX=9606 GN=SF3A3 PE=1 SV=1
RTCB_untreated	IFRD2	Interferon-related developmental regulator 2	0.664442	0.198271		Q12894;Q12894-2	sp|Q12894|IFRD2_HUMAN Interferon-related developmental regulator 2 OS=Homo sapiens OX=9606 GN=IFRD2 PE=1 SV=3;sp|Q12894-2|IFRD2_HUMAN Isoform 2 of Interferon-related developmental regulator 2 OS=Homo sapiens OX=9606 GN=IFRD2
RTCB_untreated	TRIM26	Tripartite motif-containing protein 26	0.294306	0.0858748		Q12899	sp|Q12899|TRI26_HUMAN Tripartite motif-containing protein 26 OS=Homo sapiens OX=9606 GN=TRIM26 PE=1 SV=1
RTCB_untreated	AIMP1	Aminoacyl tRNA synthase complex-interacting multifunctional protein 1;Endothelial monocyte-activating polypeptide 2	0.272469	0.091641		Q12904;Q12904-2	sp|Q12904|AIMP1_HUMAN Aminoacyl tRNA synthase complex-interacting multifunctional protein 1 OS=Homo sapiens OX=9606 GN=AIMP1 PE=1 SV=2;sp|Q12904-2|AIMP1_HUMAN Isoform 2 of Aminoacyl tRNA synthase complex-interacting multifunctional protein 1 OS=Homo sapien
RTCB_untreated	ILF2	Interleukin enhancer-binding factor 2	0.704091	0.260623		Q12905	sp|Q12905|ILF2_HUMAN Interleukin enhancer-binding factor 2 OS=Homo sapiens OX=9606 GN=ILF2 PE=1 SV=2
RTCB_untreated	ILF3	Interleukin enhancer-binding factor 3	1.16887	0.433583		Q12906-7;Q12906-4;Q12906-6	sp|Q12906-7|ILF3_HUMAN Isoform 7 of Interleukin enhancer-binding factor 3 OS=Homo sapiens OX=9606 GN=ILF3;sp|Q12906-4|ILF3_HUMAN Isoform 4 of Interleukin enhancer-binding factor 3 OS=Homo sapiens OX=9606 GN=ILF3;sp|Q12906-6|ILF3_HUMAN Isoform 6 of Interleu
RTCB_untreated	DLG1	Disks large homolog 1	0.529	0.31233		Q12959-4;Q12959-2;Q12959-5;Q12959-3;Q12959-6;Q12959;Q12959-7;Q12959-8;Q12959-9	sp|Q12959-4|DLG1_HUMAN Isoform 4 of Disks large homolog 1 OS=Homo sapiens OX=9606 GN=DLG1;sp|Q12959-2|DLG1_HUMAN Isoform 2 of Disks large homolog 1 OS=Homo sapiens OX=9606 GN=DLG1;sp|Q12959-5|DLG1_HUMAN Isoform 5 of Disks large homolog 1 OS=Homo sapiens OX
RTCB_untreated	MYO1E	Unconventional myosin-Ie	1.35602	0.623901		Q12965	sp|Q12965|MYO1E_HUMAN Unconventional myosin-Ie OS=Homo sapiens OX=9606 GN=MYO1E PE=1 SV=2
RTCB_untreated	FLII	Protein flightless-1 homolog	1.33379	0.41692		Q13045;Q13045-3	sp|Q13045|FLII_HUMAN Protein flightless-1 homolog OS=Homo sapiens OX=9606 GN=FLII PE=1 SV=2;sp|Q13045-3|FLII_HUMAN Isoform 3 of Protein flightless-1 homolog OS=Homo sapiens OX=9606 GN=FLII
RTCB_untreated	TRIM32	E3 ubiquitin-protein ligase TRIM32	2.02991	1.61279		Q13049	sp|Q13049|TRI32_HUMAN E3 ubiquitin-protein ligase TRIM32 OS=Homo sapiens OX=9606 GN=TRIM32 PE=1 SV=2
RTCB_untreated	ACACA	Acetyl-CoA carboxylase 1;Biotin carboxylase	1.11213	0.494041		Q13085;Q13085-2;Q13085-4;Q13085-3	sp|Q13085|ACACA_HUMAN Acetyl-CoA carboxylase 1 OS=Homo sapiens OX=9606 GN=ACACA PE=1 SV=2;sp|Q13085-2|ACACA_HUMAN Isoform 2 of Acetyl-CoA carboxylase 1 OS=Homo sapiens OX=9606 GN=ACACA;sp|Q13085-4|ACACA_HUMAN Isoform 4 of Acetyl-CoA carboxylase 1 OS=Homo s
RTCB_untreated	GPS1	COP9 signalosome complex subunit 1	0.619518	0.436545		Q13098-5;Q13098;Q13098-7;Q13098-6	sp|Q13098-5|CSN1_HUMAN Isoform 4 of COP9 signalosome complex subunit 1 OS=Homo sapiens OX=9606 GN=GPS1;sp|Q13098|CSN1_HUMAN COP9 signalosome complex subunit 1 OS=Homo sapiens OX=9606 GN=GPS1 PE=1 SV=4;sp|Q13098-7|CSN1_HUMAN Isoform 2 of COP9 signalosome co
RTCB_untreated	CHAF1A	Chromatin assembly factor 1 subunit A	-1.22236	0.687603		Q13111;Q13111-3;Q13111-2	sp|Q13111|CAF1A_HUMAN Chromatin assembly factor 1 subunit A OS=Homo sapiens OX=9606 GN=CHAF1A PE=1 SV=3;sp|Q13111-3|CAF1A_HUMAN Isoform 3 of Chromatin assembly factor 1 subunit A OS=Homo sapiens OX=9606 GN=CHAF1A;sp|Q13111-2|CAF1A_HUMAN Isoform 2 of Chroma
RTCB_untreated	CHAF1B	Chromatin assembly factor 1 subunit B	-1.31108	0.653458		Q13112	sp|Q13112|CAF1B_HUMAN Chromatin assembly factor 1 subunit B OS=Homo sapiens OX=9606 GN=CHAF1B PE=1 SV=1
RTCB_untreated	IK	Protein Red	1.4836	0.754653		Q13123	sp|Q13123|RED_HUMAN Protein Red OS=Homo sapiens OX=9606 GN=IK PE=1 SV=3
RTCB_untreated	MTAP	S-methyl-5-thioadenosine phosphorylase	-0.735091	0.189759		Q13126-7;Q13126-4;Q13126;Q13126-6;Q13126-5;Q13126-3;Q13126-2	sp|Q13126-7|MTAP_HUMAN Isoform 7 of S-methyl-5-thioadenosine phosphorylase OS=Homo sapiens OX=9606 GN=MTAP;sp|Q13126-4|MTAP_HUMAN Isoform 4 of S-methyl-5-thioadenosine phosphorylase OS=Homo sapiens OX=9606 GN=MTAP;sp|Q13126|MTAP_HUMAN S-methyl-5-thioade
RTCB_untreated	PPFIA1	Liprin-alpha-1	0.324011	0.333878		Q13136-2;Q13136	sp|Q13136-2|LIPA1_HUMAN Isoform 2 of Liprin-alpha-1 OS=Homo sapiens OX=9606 GN=PPFIA1;sp|Q13136|LIPA1_HUMAN Liprin-alpha-1 OS=Homo sapiens OX=9606 GN=PPFIA1 PE=1 SV=1
RTCB_untreated	TARDBP	TAR DNA-binding protein 43	1.79498	0.855036		Q13148;Q13148-4	sp|Q13148|TADBP_HUMAN TAR DNA-binding protein 43 OS=Homo sapiens OX=9606 GN=TARDBP PE=1 SV=1;sp|Q13148-4|TADBP_HUMAN Isoform 2 of TAR DNA-binding protein 43 OS=Homo sapiens OX=9606 GN=TARDBP
RTCB_untreated	HNRNPA0	Heterogeneous nuclear ribonucleoprotein A0	-0.585848	0.231657		Q13151	sp|Q13151|ROA0_HUMAN Heterogeneous nuclear ribonucleoprotein A0 OS=Homo sapiens OX=9606 GN=HNRNPA0 PE=1 SV=1
RTCB_untreated	AIMP2	Aminoacyl tRNA synthase complex-interacting multifunctional protein 2	2.15355	0.608496		Q13155;Q13155-2	sp|Q13155|AIMP2_HUMAN Aminoacyl tRNA synthase complex-interacting multifunctional protein 2 OS=Homo sapiens OX=9606 GN=AIMP2 PE=1 SV=2;sp|Q13155-2|AIMP2_HUMAN Isoform 2 of Aminoacyl tRNA synthase complex-interacting multifunctional protein 2 OS=Homo sapien
RTCB_untreated	PRDX4	Peroxiredoxin-4	1.01996	0.449771		Q13162	sp|Q13162|PRDX4_HUMAN Peroxiredoxin-4 OS=Homo sapiens OX=9606 GN=PRDX4 PE=1 SV=1
RTCB_untreated	CBX3	Chromobox protein homolog 3	0.0397142	0.0201536		Q13185	sp|Q13185|CBX3_HUMAN Chromobox protein homolog 3 OS=Homo sapiens OX=9606 GN=CBX3 PE=1 SV=4
RTCB_untreated	PSMD2	26S proteasome non-ATPase regulatory subunit 2	0.585147	0.401633		Q13200;Q13200-3;Q13200-2	sp|Q13200|PSMD2_HUMAN 26S proteasome non-ATPase regulatory subunit 2 OS=Homo sapiens OX=9606 GN=PSMD2 PE=1 SV=3;sp|Q13200-3|PSMD2_HUMAN Isoform 3 of 26S proteasome non-ATPase regulatory subunit 2 OS=Homo sapiens OX=9606 GN=PSMD2;sp|Q13200-2|PSMD2_HUMAN Iso
RTCB_untreated	SRSF9	Serine/arginine-rich splicing factor 9	0.424346	0.108636		Q13242	sp|Q13242|SRSF9_HUMAN Serine/arginine-rich splicing factor 9 OS=Homo sapiens OX=9606 GN=SRSF9 PE=1 SV=1
RTCB_untreated	SRSF5	Serine/arginine-rich splicing factor 5	0.521684	0.135548		Q13243;Q13243-3;Q13243-2	sp|Q13243|SRSF5_HUMAN Serine/arginine-rich splicing factor 5 OS=Homo sapiens OX=9606 GN=SRSF5 PE=1 SV=1;sp|Q13243-3|SRSF5_HUMAN Isoform SRP40-4 of Serine/arginine-rich splicing factor 5 OS=Homo sapiens OX=9606 GN=SRSF5;sp|Q13243-2|SRSF5_HUMAN Isoform SRP40
RTCB_untreated	SRSF6	Serine/arginine-rich splicing factor 6	-0.200111	0.143746		Q13247;Q13247-3;Q13247-2	sp|Q13247|SRSF6_HUMAN Serine/arginine-rich splicing factor 6 OS=Homo sapiens OX=9606 GN=SRSF6 PE=1 SV=2;sp|Q13247-3|SRSF6_HUMAN Isoform SRP55-3 of Serine/arginine-rich splicing factor 6 OS=Homo sapiens OX=9606 GN=SRSF6;sp|Q13247-2|SRSF6_HUMAN Isoform SRP55
RTCB_untreated	TRIM28	Transcription intermediary factor 1-beta	0.447538	0.194838		Q13263;Q13263-2	sp|Q13263|TIF1B_HUMAN Transcription intermediary factor 1-beta OS=Homo sapiens OX=9606 GN=TRIM28 PE=1 SV=5;sp|Q13263-2|TIF1B_HUMAN Isoform 2 of Transcription intermediary factor 1-beta OS=Homo sapiens OX=9606 GN=TRIM28
RTCB_untreated	G3BP1	Ras GTPase-activating protein-binding protein 1	-0.0807649	0.0553661		Q13283	sp|Q13283|G3BP1_HUMAN Ras GTPase-activating protein-binding protein 1 OS=Homo sapiens OX=9606 GN=G3BP1 PE=1 SV=1
RTCB_untreated	GRB10	Growth factor receptor-bound protein 10	3.05626	0.461649		Q13322-3;Q13322-2;Q13322-4;Q13322	sp|Q13322-3|GRB10_HUMAN Isoform 2 of Growth factor receptor-bound protein 10 OS=Homo sapiens OX=9606 GN=GRB10;sp|Q13322-2|GRB10_HUMAN Isoform 1 of Growth factor receptor-bound protein 10 OS=Homo sapiens OX=9606 GN=GRB10;sp|Q13322-4|GRB10_HUMAN Isoform 4 of
RTCB_untreated	MTA1	Metastasis-associated protein MTA1	-1.38451	0.930849		Q13330-3;Q13330	sp|Q13330-3|MTA1_HUMAN Isoform 3 of Metastasis-associated protein MTA1 OS=Homo sapiens OX=9606 GN=MTA1;sp|Q13330|MTA1_HUMAN Metastasis-associated protein MTA1 OS=Homo sapiens OX=9606 GN=MTA1 PE=1 SV=2
RTCB_untreated	EIF3I	Eukaryotic translation initiation factor 3 subunit I	1.84489	0.571579		Q13347	sp|Q13347|EIF3I_HUMAN Eukaryotic translation initiation factor 3 subunit I OS=Homo sapiens OX=9606 GN=EIF3I PE=1 SV=1
RTCB_untreated	PDCL	Phosducin-like protein	2.10994	0.88714		Q13371;Q13371-2	sp|Q13371|PHLP_HUMAN Phosducin-like protein OS=Homo sapiens OX=9606 GN=PDCL PE=1 SV=3;sp|Q13371-2|PHLP_HUMAN Isoform 2 of Phosducin-like protein OS=Homo sapiens OX=9606 GN=PDCL
RTCB_untreated	DYNC1I2	Cytoplasmic dynein 1 intermediate chain 2	1.55082	0.852417		Q13409-6;Q13409-3;Q13409-7;Q13409-2;Q13409-5;Q13409	sp|Q13409-6|DC1I2_HUMAN Isoform 2F of Cytoplasmic dynein 1 intermediate chain 2 OS=Homo sapiens OX=9606 GN=DYNC1I2;sp|Q13409-3|DC1I2_HUMAN Isoform 2C of Cytoplasmic dynein 1 intermediate chain 2 OS=Homo sapiens OX=9606 GN=DYNC1I2;sp|Q13409-7|DC1I2_HUMAN Is
RTCB_untreated	PPIG	Peptidyl-prolyl cis-trans isomerase G	-1.1808	0.280473		Q13427;Q13427-2	sp|Q13427|PPIG_HUMAN Peptidyl-prolyl cis-trans isomerase G OS=Homo sapiens OX=9606 GN=PPIG PE=1 SV=2;sp|Q13427-2|PPIG_HUMAN Isoform 2 of Peptidyl-prolyl cis-trans isomerase G OS=Homo sapiens OX=9606 GN=PPIG
RTCB_untreated	SF3B2	Splicing factor 3B subunit 2	0.276091	0.135909		Q13435	sp|Q13435|SF3B2_HUMAN Splicing factor 3B subunit 2 OS=Homo sapiens OX=9606 GN=SF3B2 PE=1 SV=2
RTCB_untreated	PDAP1	28 kDa heat- and acid-stable phosphoprotein	2.54011	0.61919		Q13442	sp|Q13442|HAP28_HUMAN 28 kDa heat- and acid-stable phosphoprotein OS=Homo sapiens OX=9606 GN=PDAP1 PE=1 SV=1
RTCB_untreated	MYO9B	Unconventional myosin-IXb	-0.748052	0.761841		Q13459-2;Q13459	sp|Q13459-2|MYO9B_HUMAN Isoform Short of Unconventional myosin-IXb OS=Homo sapiens OX=9606 GN=MYO9B;sp|Q13459|MYO9B_HUMAN Unconventional myosin-IXb OS=Homo sapiens OX=9606 GN=MYO9B PE=1 SV=3
RTCB_untreated	PICALM	Phosphatidylinositol-binding clathrin assembly protein	-0.422682	0.127262		Q13492-2;Q13492-5;Q13492;Q13492-3;Q13492-4	sp|Q13492-2|PICAL_HUMAN Isoform 2 of Phosphatidylinositol-binding clathrin assembly protein OS=Homo sapiens OX=9606 GN=PICALM;sp|Q13492-5|PICAL_HUMAN Isoform 5 of Phosphatidylinositol-binding clathrin assembly protein OS=Homo sapiens OX=9606 GN=PICALM;sp|Q
RTCB_untreated	SQSTM1	Sequestosome-1	-0.283704	0.0849414		Q13501;Q13501-2	sp|Q13501|SQSTM_HUMAN Sequestosome-1 OS=Homo sapiens OX=9606 GN=SQSTM1 PE=1 SV=1;sp|Q13501-2|SQSTM_HUMAN Isoform 2 of Sequestosome-1 OS=Homo sapiens OX=9606 GN=SQSTM1
RTCB_untreated	TUBB3	Tubulin beta-3 chain	1.61324	1.04701		Q13509;Q13509-2	sp|Q13509|TBB3_HUMAN Tubulin beta-3 chain OS=Homo sapiens OX=9606 GN=TUBB3 PE=1 SV=2;sp|Q13509-2|TBB3_HUMAN Isoform 2 of Tubulin beta-3 chain OS=Homo sapiens OX=9606 GN=TUBB3
RTCB_untreated	PRPF4B	Serine/threonine-protein kinase PRP4 homolog	-0.164818	0.0718061		Q13523	sp|Q13523|PRP4B_HUMAN Serine/threonine-protein kinase PRP4 homolog OS=Homo sapiens OX=9606 GN=PRPF4B PE=1 SV=3
RTCB_untreated	HDAC1	Histone deacetylase 1	0.439074	0.239961		Q13547	sp|Q13547|HDAC1_HUMAN Histone deacetylase 1 OS=Homo sapiens OX=9606 GN=HDAC1 PE=1 SV=1
RTCB_untreated	CAMK2G	Calcium/calmodulin-dependent protein kinase type II subunit gamma	-0.120587	0.0436609		Q13555-4;Q13555-11;Q13555-2;Q13555-8;Q13555;Q13555-6;Q13555-10;Q13555-3;Q13555-5;Q13555-7;Q13555-9	sp|Q13555-4|KCC2G_HUMAN Isoform 4 of Calcium/calmodulin-dependent protein kinase type II subunit gamma OS=Homo sapiens OX=9606 GN=CAMK2G;sp|Q13555-11|KCC2G_HUMAN Isoform 11 of Calcium/calmodulin-dependent protein kinase type II subunit gamma OS=Homo sapien
RTCB_untreated	CAMK2D	Calcium/calmodulin-dependent protein kinase type II subunit delta	-0.298645	0.293733		Q13557-8;Q13557-12;Q13557-10;Q13557;Q13557-6;Q13557-11;Q13557-9;Q13557-5;Q13557-3;Q13557-4	sp|Q13557-8|KCC2D_HUMAN Isoform Delta 6 of Calcium/calmodulin-dependent protein kinase type II subunit delta OS=Homo sapiens OX=9606 GN=CAMK2D;sp|Q13557-12|KCC2D_HUMAN Isoform Delta 12 of Calcium/calmodulin-dependent protein kinase type II subunit delta OS
RTCB_untreated	SNW1	SNW domain-containing protein 1	0.135141	0.0880368		Q13573	sp|Q13573|SNW1_HUMAN SNW domain-containing protein 1 OS=Homo sapiens OX=9606 GN=SNW1 PE=1 SV=1
RTCB_untreated	IQGAP2	Ras GTPase-activating-like protein IQGAP2	3.53688	2.27357	+	Q13576;Q13576-3;Q13576-2	sp|Q13576|IQGA2_HUMAN Ras GTPase-activating-like protein IQGAP2 OS=Homo sapiens OX=9606 GN=IQGAP2 PE=1 SV=4;sp|Q13576-3|IQGA2_HUMAN Isoform 3 of Ras GTPase-activating-like protein IQGAP2 OS=Homo sapiens OX=9606 GN=IQGAP2;sp|Q13576-2|IQGA2_HUMAN Isoform 2 o
RTCB_untreated	STIM1	Stromal interaction molecule 1	1.0881	0.501615		Q13586;Q13586-2	sp|Q13586|STIM1_HUMAN Stromal interaction molecule 1 OS=Homo sapiens OX=9606 GN=STIM1 PE=1 SV=3;sp|Q13586-2|STIM1_HUMAN Isoform 2 of Stromal interaction molecule 1 OS=Homo sapiens OX=9606 GN=STIM1
RTCB_untreated	TRA2A	Transformer-2 protein homolog alpha	-0.332644	0.127101		Q13595-4;Q13595-3;Q13595;Q13595-2	sp|Q13595-4|TRA2A_HUMAN Isoform 4 of Transformer-2 protein homolog alpha OS=Homo sapiens OX=9606 GN=TRA2A;sp|Q13595-3|TRA2A_HUMAN Isoform 3 of Transformer-2 protein homolog alpha OS=Homo sapiens OX=9606 GN=TRA2A;sp|Q13595|TRA2A_HUMAN Transformer-2 protein
RTCB_untreated	KRR1	KRR1 small subunit processome component homolog	-0.032661	0.00572172		Q13601;Q13601-2	sp|Q13601|KRR1_HUMAN KRR1 small subunit processome component homolog OS=Homo sapiens OX=9606 GN=KRR1 PE=1 SV=4;sp|Q13601-2|KRR1_HUMAN Isoform 2 of KRR1 small subunit processome component homolog OS=Homo sapiens OX=9606 GN=KRR1
RTCB_untreated	CUL1	Cullin-1	-0.336316	0.111118		Q13616	sp|Q13616|CUL1_HUMAN Cullin-1 OS=Homo sapiens OX=9606 GN=CUL1 PE=1 SV=2
RTCB_untreated	CUL3	Cullin-3	-0.155066	0.0550082		Q13618;Q13618-2;Q13618-3	sp|Q13618|CUL3_HUMAN Cullin-3 OS=Homo sapiens OX=9606 GN=CUL3 PE=1 SV=2;sp|Q13618-2|CUL3_HUMAN Isoform 2 of Cullin-3 OS=Homo sapiens OX=9606 GN=CUL3;sp|Q13618-3|CUL3_HUMAN Isoform 3 of Cullin-3 OS=Homo sapiens OX=9606 GN=CUL3
RTCB_untreated	DYRK1A	Dual specificity tyrosine-phosphorylation-regulated kinase 1A	0.883778	0.425234		Q13627-2;Q13627;Q13627-4;Q13627-3;Q13627-5	sp|Q13627-2|DYR1A_HUMAN Isoform 1 of Dual specificity tyrosine-phosphorylation-regulated kinase 1A OS=Homo sapiens OX=9606 GN=DYRK1A;sp|Q13627|DYR1A_HUMAN Dual specificity tyrosine-phosphorylation-regulated kinase 1A OS=Homo sapiens OX=9606 GN=DYRK1A PE=1
RTCB_untreated	SPTAN1	Spectrin alpha chain, non-erythrocytic 1	-2.15497	0.772285		Q13813;Q13813-2	sp|Q13813|SPTN1_HUMAN Spectrin alpha chain, non-erythrocytic 1 OS=Homo sapiens OX=9606 GN=SPTAN1 PE=1 SV=3;sp|Q13813-2|SPTN1_HUMAN Isoform 2 of Spectrin alpha chain, non-erythrocytic 1 OS=Homo sapiens OX=9606 GN=SPTAN1
RTCB_untreated	GNL2	Nucleolar GTP-binding protein 2	-1.71757	0.942312		Q13823	sp|Q13823|NOG2_HUMAN Nucleolar GTP-binding protein 2 OS=Homo sapiens OX=9606 GN=GNL2 PE=1 SV=1
RTCB_untreated	DDX39B	Spliceosome RNA helicase DDX39B	0.367877	0.133139		Q13838;Q13838-2	sp|Q13838|DX39B_HUMAN Spliceosome RNA helicase DDX39B OS=Homo sapiens OX=9606 GN=DDX39B PE=1 SV=1;sp|Q13838-2|DX39B_HUMAN Isoform 2 of Spliceosome RNA helicase DDX39B OS=Homo sapiens OX=9606 GN=DDX39B
RTCB_untreated	KLF5	Krueppel-like factor 5	1.29058	0.370422		Q13887;Q13887-2;Q13887-3;Q13887-4	sp|Q13887|KLF5_HUMAN Krueppel-like factor 5 OS=Homo sapiens OX=9606 GN=KLF5 PE=1 SV=2;sp|Q13887-2|KLF5_HUMAN Isoform 2 of Krueppel-like factor 5 OS=Homo sapiens OX=9606 GN=KLF5;sp|Q13887-3|KLF5_HUMAN Isoform 3 of Krueppel-like factor 5 OS=Homo sapiens OX=9
RTCB_untreated	BYSL	Bystin	1.34545	0.499836		Q13895	sp|Q13895|BYST_HUMAN Bystin OS=Homo sapiens OX=9606 GN=BYSL PE=1 SV=3
RTCB_untreated	IDI1	Isopentenyl-diphosphate Delta-isomerase 1	1.04717	0.195168		Q13907;Q13907-2	sp|Q13907|IDI1_HUMAN Isopentenyl-diphosphate Delta-isomerase 1 OS=Homo sapiens OX=9606 GN=IDI1 PE=1 SV=2;sp|Q13907-2|IDI1_HUMAN Isoform 2 of Isopentenyl-diphosphate Delta-isomerase 1 OS=Homo sapiens OX=9606 GN=IDI1
RTCB_untreated	CDK13	Cyclin-dependent kinase 13	-0.716336	0.512617		Q14004-2;Q14004	sp|Q14004-2|CDK13_HUMAN Isoform 2 of Cyclin-dependent kinase 13 OS=Homo sapiens OX=9606 GN=CDK13;sp|Q14004|CDK13_HUMAN Cyclin-dependent kinase 13 OS=Homo sapiens OX=9606 GN=CDK13 PE=1 SV=2
RTCB_untreated	CKAP5	Cytoskeleton-associated protein 5	-1.48931	0.816796		Q14008;Q14008-2;Q14008-3	sp|Q14008|CKAP5_HUMAN Cytoskeleton-associated protein 5 OS=Homo sapiens OX=9606 GN=CKAP5 PE=1 SV=3;sp|Q14008-2|CKAP5_HUMAN Isoform 2 of Cytoskeleton-associated protein 5 OS=Homo sapiens OX=9606 GN=CKAP5;sp|Q14008-3|CKAP5_HUMAN Isoform 3 of Cytoskeleton-ass
RTCB_untreated	HNRNPD	Heterogeneous nuclear ribonucleoprotein D0	2.53316	1.01294		Q14103-3;Q14103;Q14103-4;Q14103-2	sp|Q14103-3|HNRPD_HUMAN Isoform 3 of Heterogeneous nuclear ribonucleoprotein D0 OS=Homo sapiens OX=9606 GN=HNRNPD;sp|Q14103|HNRPD_HUMAN Heterogeneous nuclear ribonucleoprotein D0 OS=Homo sapiens OX=9606 GN=HNRNPD PE=1 SV=1;sp|Q14103-4|HNRPD_HUMAN Isoform 4
RTCB_untreated	VEZF1	Vascular endothelial zinc finger 1	-0.310294	0.072686		Q14119	sp|Q14119|VEZF1_HUMAN Vascular endothelial zinc finger 1 OS=Homo sapiens OX=9606 GN=VEZF1 PE=1 SV=2
RTCB_untreated	DSG2	Desmoglein-2	-1.48864	0.654071		Q14126	sp|Q14126|DSG2_HUMAN Desmoglein-2 OS=Homo sapiens OX=9606 GN=DSG2 PE=1 SV=2
RTCB_untreated	BOP1	Ribosome biogenesis protein BOP1	5.53649	0.738795		Q14137;Q14137-2	sp|Q14137|BOP1_HUMAN Ribosome biogenesis protein BOP1 OS=Homo sapiens OX=9606 GN=BOP1 PE=1 SV=2;sp|Q14137-2|BOP1_HUMAN Isoform 2 of Ribosome biogenesis protein BOP1 OS=Homo sapiens OX=9606 GN=BOP1
RTCB_untreated	DHX34	Probable ATP-dependent RNA helicase DHX34	-0.00704322	0.00595504		Q14147	sp|Q14147|DHX34_HUMAN Probable ATP-dependent RNA helicase DHX34 OS=Homo sapiens OX=9606 GN=DHX34 PE=1 SV=2
RTCB_untreated	SAFB2	Scaffold attachment factor B2	0.041516	0.0118075		Q14151	sp|Q14151|SAFB2_HUMAN Scaffold attachment factor B2 OS=Homo sapiens OX=9606 GN=SAFB2 PE=1 SV=1
RTCB_untreated	EIF3A	Eukaryotic translation initiation factor 3 subunit A	0.232716	0.0946748		Q14152;Q14152-2	sp|Q14152|EIF3A_HUMAN Eukaryotic translation initiation factor 3 subunit A OS=Homo sapiens OX=9606 GN=EIF3A PE=1 SV=1;sp|Q14152-2|EIF3A_HUMAN Isoform 2 of Eukaryotic translation initiation factor 3 subunit A OS=Homo sapiens OX=9606 GN=EIF3A
RTCB_untreated	ICT1	Peptidyl-tRNA hydrolase ICT1, mitochondrial	1.0425	0.361109		Q14197	sp|Q14197|ICT1_HUMAN Peptidyl-tRNA hydrolase ICT1, mitochondrial OS=Homo sapiens OX=9606 GN=MRPL58 PE=1 SV=1
RTCB_untreated	ZMYM3	Zinc finger MYM-type protein 3	-0.853596	0.597387		Q14202;Q14202-2	sp|Q14202|ZMYM3_HUMAN Zinc finger MYM-type protein 3 OS=Homo sapiens OX=9606 GN=ZMYM3 PE=1 SV=2;sp|Q14202-2|ZMYM3_HUMAN Isoform 2 of Zinc finger MYM-type protein 3 OS=Homo sapiens OX=9606 GN=ZMYM3
RTCB_untreated	DCTN1	Dynactin subunit 1	1.722	1.04965		Q14203-3;Q14203-4;Q14203-6;Q14203;Q14203-5;Q14203-2	sp|Q14203-3|DCTN1_HUMAN Isoform 3 of Dynactin subunit 1 OS=Homo sapiens OX=9606 GN=DCTN1;sp|Q14203-4|DCTN1_HUMAN Isoform 4 of Dynactin subunit 1 OS=Homo sapiens OX=9606 GN=DCTN1;sp|Q14203-6|DCTN1_HUMAN Isoform 6 of Dynactin subunit 1 OS=Homo sapiens OX=960
RTCB_untreated	DYNC1H1	Cytoplasmic dynein 1 heavy chain 1	-0.218482	0.126199		Q14204	sp|Q14204|DYHC1_HUMAN Cytoplasmic dynein 1 heavy chain 1 OS=Homo sapiens OX=9606 GN=DYNC1H1 PE=1 SV=5
RTCB_untreated	EIF4A2	Eukaryotic initiation factor 4A-II;Eukaryotic initiation factor 4A-II, N-terminally processed	-1.4391	0.514715		Q14240;Q14240-2	sp|Q14240|IF4A2_HUMAN Eukaryotic initiation factor 4A-II OS=Homo sapiens OX=9606 GN=EIF4A2 PE=1 SV=2;sp|Q14240-2|IF4A2_HUMAN Isoform 2 of Eukaryotic initiation factor 4A-II OS=Homo sapiens OX=9606 GN=EIF4A2
RTCB_untreated	TCEB3	Transcription elongation factor B polypeptide 3	-0.425593	0.18216		Q14241	sp|Q14241|ELOA1_HUMAN Elongin-A OS=Homo sapiens OX=9606 GN=ELOA PE=1 SV=2
RTCB_untreated	CTTN	Src substrate cortactin	0.583109	0.32414		Q14247;Q14247-3;Q14247-2	sp|Q14247|SRC8_HUMAN Src substrate cortactin OS=Homo sapiens OX=9606 GN=CTTN PE=1 SV=2;sp|Q14247-3|SRC8_HUMAN Isoform 3 of Src substrate cortactin OS=Homo sapiens OX=9606 GN=CTTN;sp|Q14247-2|SRC8_HUMAN Isoform 2 of Src substrate cortactin OS=Homo sapiens O
RTCB_untreated	FLOT2	Flotillin-2	-1.00753	0.314177		Q14254	sp|Q14254|FLOT2_HUMAN Flotillin-2 OS=Homo sapiens OX=9606 GN=FLOT2 PE=1 SV=2
RTCB_untreated	RCN2	Reticulocalbin-2	-0.530357	0.0993812		Q14257;Q14257-2	sp|Q14257|RCN2_HUMAN Reticulocalbin-2 OS=Homo sapiens OX=9606 GN=RCN2 PE=1 SV=1;sp|Q14257-2|RCN2_HUMAN Isoform 2 of Reticulocalbin-2 OS=Homo sapiens OX=9606 GN=RCN2
RTCB_untreated	FRG1	Protein FRG1	-0.457569	0.10247		Q14331	sp|Q14331|FRG1_HUMAN Protein FRG1 OS=Homo sapiens OX=9606 GN=FRG1 PE=1 SV=1
RTCB_untreated	PDE3A	cGMP-inhibited 3,5-cyclic phosphodiesterase A	0.948666	0.877023		Q14432	sp|Q14432|PDE3A_HUMAN cGMP-inhibited 3,5-cyclic phosphodiesterase A OS=Homo sapiens OX=9606 GN=PDE3A PE=1 SV=3
RTCB_untreated	CAPRIN1	Caprin-1	1.24729	0.503684		Q14444-2;Q14444	sp|Q14444-2|CAPR1_HUMAN Isoform 2 of Caprin-1 OS=Homo sapiens OX=9606 GN=CAPRIN1;sp|Q14444|CAPR1_HUMAN Caprin-1 OS=Homo sapiens OX=9606 GN=CAPRIN1 PE=1 SV=2
RTCB_untreated	RBM39	RNA-binding protein 39	0.498881	0.365729		Q14498-2;Q14498;Q14498-3	sp|Q14498-2|RBM39_HUMAN Isoform 2 of RNA-binding protein 39 OS=Homo sapiens OX=9606 GN=RBM39;sp|Q14498|RBM39_HUMAN RNA-binding protein 39 OS=Homo sapiens OX=9606 GN=RBM39 PE=1 SV=2;sp|Q14498-3|RBM39_HUMAN Isoform 3 of RNA-binding protein 39 OS=Homo sapiens
RTCB_untreated	HLTF	Helicase-like transcription factor	2.07297	1.48992		Q14527;Q14527-2	sp|Q14527|HLTF_HUMAN Helicase-like transcription factor OS=Homo sapiens OX=9606 GN=HLTF PE=1 SV=2;sp|Q14527-2|HLTF_HUMAN Isoform 2 of Helicase-like transcription factor OS=Homo sapiens OX=9606 GN=HLTF
RTCB_untreated	SQLE	Squalene monooxygenase	0.655038	0.230972		Q14534	sp|Q14534|ERG1_HUMAN Squalene monooxygenase OS=Homo sapiens OX=9606 GN=SQLE PE=1 SV=3
RTCB_untreated	PRPSAP1	Phosphoribosyl pyrophosphate synthase-associated protein 1	1.83179	2.36521		Q14558;Q14558-2	sp|Q14558|KPRA_HUMAN Phosphoribosyl pyrophosphate synthase-associated protein 1 OS=Homo sapiens OX=9606 GN=PRPSAP1 PE=1 SV=2;sp|Q14558-2|KPRA_HUMAN Isoform 2 of Phosphoribosyl pyrophosphate synthase-associated protein 1 OS=Homo sapiens OX=9606 GN=PRPSAP1
RTCB_untreated	DHX8	ATP-dependent RNA helicase DHX8	0.296189	0.154245		Q14562	sp|Q14562|DHX8_HUMAN ATP-dependent RNA helicase DHX8 OS=Homo sapiens OX=9606 GN=DHX8 PE=1 SV=1
RTCB_untreated	ITIH4	Inter-alpha-trypsin inhibitor heavy chain H4;70 kDa inter-alpha-trypsin inhibitor heavy chain H4;35 kDa inter-alpha-trypsin inhibitor heavy chain H4	1.36853	0.578896		Q14624-3;Q14624-2;Q14624;Q14624-4	sp|Q14624-3|ITIH4_HUMAN Isoform 3 of Inter-alpha-trypsin inhibitor heavy chain H4 OS=Homo sapiens OX=9606 GN=ITIH4;sp|Q14624-2|ITIH4_HUMAN Isoform 2 of Inter-alpha-trypsin inhibitor heavy chain H4 OS=Homo sapiens OX=9606 GN=ITIH4;sp|Q14624|ITIH4_HUMAN Inte
RTCB_untreated	TRIP12	E3 ubiquitin-protein ligase TRIP12	-0.871575	0.263599		Q14669-3;Q14669	sp|Q14669-3|TRIPC_HUMAN Isoform 3 of E3 ubiquitin-protein ligase TRIP12 OS=Homo sapiens OX=9606 GN=TRIP12;sp|Q14669|TRIPC_HUMAN E3 ubiquitin-protein ligase TRIP12 OS=Homo sapiens OX=9606 GN=TRIP12 PE=1 SV=1
RTCB_untreated	CLINT1	Clathrin interactor 1	-0.475321	0.10807		Q14677-3;Q14677-2	sp|Q14677-3|EPN4_HUMAN Isoform 3 of Clathrin interactor 1 OS=Homo sapiens OX=9606 GN=CLINT1;sp|Q14677-2|EPN4_HUMAN Isoform 2 of Clathrin interactor 1 OS=Homo sapiens OX=9606 GN=CLINT1
RTCB_untreated	SMC1A	Structural maintenance of chromosomes protein 1A	1.01906	0.428991		Q14683	sp|Q14683|SMC1A_HUMAN Structural maintenance of chromosomes protein 1A OS=Homo sapiens OX=9606 GN=SMC1A PE=1 SV=2
RTCB_untreated	RRP1B	Ribosomal RNA processing protein 1 homolog B	-1.69691	0.560135		Q14684;Q14684-2	sp|Q14684|RRP1B_HUMAN Ribosomal RNA processing protein 1 homolog B OS=Homo sapiens OX=9606 GN=RRP1B PE=1 SV=3;sp|Q14684-2|RRP1B_HUMAN Isoform 2 of Ribosomal RNA processing protein 1 homolog B OS=Homo sapiens OX=9606 GN=RRP1B
RTCB_untreated	PDCD11	Protein RRP5 homolog	-1.32887	0.493206		Q14690	sp|Q14690|RRP5_HUMAN Protein RRP5 homolog OS=Homo sapiens OX=9606 GN=PDCD11 PE=1 SV=3
RTCB_untreated	BMS1	Ribosome biogenesis protein BMS1 homolog	-0.91276	0.319997		Q14692	sp|Q14692|BMS1_HUMAN Ribosome biogenesis protein BMS1 homolog OS=Homo sapiens OX=9606 GN=BMS1 PE=1 SV=1
RTCB_untreated	USP10	Ubiquitin carboxyl-terminal hydrolase 10	-0.651916	0.189933		Q14694;Q14694-3;Q14694-2	sp|Q14694|UBP10_HUMAN Ubiquitin carboxyl-terminal hydrolase 10 OS=Homo sapiens OX=9606 GN=USP10 PE=1 SV=2;sp|Q14694-3|UBP10_HUMAN Isoform 3 of Ubiquitin carboxyl-terminal hydrolase 10 OS=Homo sapiens OX=9606 GN=USP10;sp|Q14694-2|UBP10_HUMAN Isoform 2 of Ub
RTCB_untreated	PPP2R5D	Serine/threonine-protein phosphatase 2A 56 kDa regulatory subunit delta isoform	1.87275	0.553782		Q14738;Q14738-2;Q14738-3	sp|Q14738|2A5D_HUMAN Serine/threonine-protein phosphatase 2A 56 kDa regulatory subunit delta isoform OS=Homo sapiens OX=9606 GN=PPP2R5D PE=1 SV=1;sp|Q14738-2|2A5D_HUMAN Isoform Delta-2 of Serine/threonine-protein phosphatase 2A 56 kDa regulatory subunit de
RTCB_untreated	MVP	Major vault protein	0.29633	0.115392		Q14764	sp|Q14764|MVP_HUMAN Major vault protein OS=Homo sapiens OX=9606 GN=MVP PE=1 SV=4
RTCB_untreated	KIF22	Kinesin-like protein KIF22	1.40646	0.983367		Q14807-2;Q14807	sp|Q14807-2|KIF22_HUMAN Isoform 2 of Kinesin-like protein KIF22 OS=Homo sapiens OX=9606 GN=KIF22;sp|Q14807|KIF22_HUMAN Kinesin-like protein KIF22 OS=Homo sapiens OX=9606 GN=KIF22 PE=1 SV=5
RTCB_untreated	CHD4	Chromodomain-helicase-DNA-binding protein 4	-0.43885	0.151215		Q14839;Q14839-2	sp|Q14839|CHD4_HUMAN Chromodomain-helicase-DNA-binding protein 4 OS=Homo sapiens OX=9606 GN=CHD4 PE=1 SV=2;sp|Q14839-2|CHD4_HUMAN Isoform 2 of Chromodomain-helicase-DNA-binding protein 4 OS=Homo sapiens OX=9606 GN=CHD4
RTCB_untreated	ZNF638	Zinc finger protein 638	-2.37603	1.28635		Q14966;Q14966-3;Q14966-4	sp|Q14966|ZN638_HUMAN Zinc finger protein 638 OS=Homo sapiens OX=9606 GN=ZNF638 PE=1 SV=2;sp|Q14966-3|ZN638_HUMAN Isoform 3 of Zinc finger protein 638 OS=Homo sapiens OX=9606 GN=ZNF638;sp|Q14966-4|ZN638_HUMAN Isoform 4 of Zinc finger protein 638 OS=Homo sa
RTCB_untreated	KPNB1	Importin subunit beta-1	-0.946834	0.319893		Q14974;Q14974-2	sp|Q14974|IMB1_HUMAN Importin subunit beta-1 OS=Homo sapiens OX=9606 GN=KPNB1 PE=1 SV=2;sp|Q14974-2|IMB1_HUMAN Isoform 2 of Importin subunit beta-1 OS=Homo sapiens OX=9606 GN=KPNB1
RTCB_untreated	WTAP	Pre-mRNA-splicing regulator WTAP	-1.31279	0.299785		Q15007;Q15007-2	sp|Q15007|FL2D_HUMAN Pre-mRNA-splicing regulator WTAP OS=Homo sapiens OX=9606 GN=WTAP PE=1 SV=2;sp|Q15007-2|FL2D_HUMAN Isoform 2 of Pre-mRNA-splicing regulator WTAP OS=Homo sapiens OX=9606 GN=WTAP
RTCB_untreated	PSMD6	26S proteasome non-ATPase regulatory subunit 6	-0.777527	0.177429		Q15008;Q15008-4;Q15008-3;Q15008-2	sp|Q15008|PSMD6_HUMAN 26S proteasome non-ATPase regulatory subunit 6 OS=Homo sapiens OX=9606 GN=PSMD6 PE=1 SV=1;sp|Q15008-4|PSMD6_HUMAN Isoform 4 of 26S proteasome non-ATPase regulatory subunit 6 OS=Homo sapiens OX=9606 GN=PSMD6;sp|Q15008-3|PSMD6_HUMAN Iso
RTCB_untreated	SART3	Squamous cell carcinoma antigen recognized by T-cells 3	0.453975	0.270348		Q15020;Q15020-4	sp|Q15020|SART3_HUMAN Squamous cell carcinoma antigen recognized by T-cells 3 OS=Homo sapiens OX=9606 GN=SART3 PE=1 SV=1;sp|Q15020-4|SART3_HUMAN Isoform 4 of Squamous cell carcinoma antigen recognized by T-cells 3 OS=Homo sapiens OX=9606 GN=SART3
RTCB_untreated	EFTUD2	116 kDa U5 small nuclear ribonucleoprotein component	0.499927	0.318472		Q15029-2;Q15029;Q15029-3	sp|Q15029-2|U5S1_HUMAN Isoform 2 of 116 kDa U5 small nuclear ribonucleoprotein component OS=Homo sapiens OX=9606 GN=EFTUD2;sp|Q15029|U5S1_HUMAN 116 kDa U5 small nuclear ribonucleoprotein component OS=Homo sapiens OX=9606 GN=EFTUD2 PE=1 SV=1;sp|Q15029-3|U5S
RTCB_untreated	KARS	Lysine--tRNA ligase	-0.695402	0.107739		Q15046;Q15046-2	sp|Q15046|SYK_HUMAN Lysine--tRNA ligase OS=Homo sapiens OX=9606 GN=KARS1 PE=1 SV=3;sp|Q15046-2|SYK_HUMAN Isoform Mitochondrial of Lysine--tRNA ligase OS=Homo sapiens OX=9606 GN=KARS1
RTCB_untreated	RRS1	Ribosome biogenesis regulatory protein homolog	-2.76314	0.977634		Q15050	sp|Q15050|RRS1_HUMAN Ribosome biogenesis regulatory protein homolog OS=Homo sapiens OX=9606 GN=RRS1 PE=1 SV=2
RTCB_untreated	POLD3	DNA polymerase delta subunit 3	1.18659	0.3261		Q15054;Q15054-3;Q15054-2	sp|Q15054|DPOD3_HUMAN DNA polymerase delta subunit 3 OS=Homo sapiens OX=9606 GN=POLD3 PE=1 SV=2;sp|Q15054-3|DPOD3_HUMAN Isoform 3 of DNA polymerase delta subunit 3 OS=Homo sapiens OX=9606 GN=POLD3;sp|Q15054-2|DPOD3_HUMAN Isoform 2 of DNA polymerase delta s
RTCB_untreated	KIF14	Kinesin-like protein KIF14	-1.09087	0.614664		Q15058	sp|Q15058|KIF14_HUMAN Kinesin-like protein KIF14 OS=Homo sapiens OX=9606 GN=KIF14 PE=1 SV=1
RTCB_untreated	OXA1L	Mitochondrial inner membrane protein OXA1L	0.477829	0.101569		Q15070;Q15070-2	sp|Q15070|OXA1L_HUMAN Mitochondrial inner membrane protein OXA1L OS=Homo sapiens OX=9606 GN=OXA1L PE=1 SV=3;sp|Q15070-2|OXA1L_HUMAN Isoform 2 of Mitochondrial inner membrane protein OXA1L OS=Homo sapiens OX=9606 GN=OXA1L
RTCB_untreated	ZNF146	Zinc finger protein OZF	0.457879	0.191732		Q15072	sp|Q15072|OZF_HUMAN Zinc finger protein OZF OS=Homo sapiens OX=9606 GN=ZNF146 PE=1 SV=2
RTCB_untreated	PDIA6	Protein disulfide-isomerase A6	0.0921609	0.063173		Q15084-3;Q15084;Q15084-4;Q15084-5;Q15084-2	sp|Q15084-3|PDIA6_HUMAN Isoform 3 of Protein disulfide-isomerase A6 OS=Homo sapiens OX=9606 GN=PDIA6;sp|Q15084|PDIA6_HUMAN Protein disulfide-isomerase A6 OS=Homo sapiens OX=9606 GN=PDIA6 PE=1 SV=1;sp|Q15084-4|PDIA6_HUMAN Isoform 4 of Protein disulfide-isom
RTCB_untreated	PAFAH1B3	Platelet-activating factor acetylhydrolase IB subunit gamma	1.18361	0.435105		Q15102	sp|Q15102|PA1B3_HUMAN Platelet-activating factor acetylhydrolase IB subunit gamma OS=Homo sapiens OX=9606 GN=PAFAH1B3 PE=1 SV=1
RTCB_untreated	PDK3	[Pyruvate dehydrogenase (acetyl-transferring)] kinase isozyme 3, mitochondrial	0.328657	0.0855652		Q15120;Q15120-2	sp|Q15120|PDK3_HUMAN [Pyruvate dehydrogenase (acetyl-transferring)] kinase isozyme 3, mitochondrial OS=Homo sapiens OX=9606 GN=PDK3 PE=1 SV=1;sp|Q15120-2|PDK3_HUMAN Isoform 2 of [Pyruvate dehydrogenase (acetyl-transferring)] kinase isozyme 3, mitochondrial
RTCB_untreated	PLEC	Plectin	-1.96138	0.473788		Q15149;Q15149-7;Q15149-9;Q15149-5;Q15149-6	sp|Q15149|PLEC_HUMAN Plectin OS=Homo sapiens OX=9606 GN=PLEC PE=1 SV=3;sp|Q15149-7|PLEC_HUMAN Isoform 7 of Plectin OS=Homo sapiens OX=9606 GN=PLEC;sp|Q15149-9|PLEC_HUMAN Isoform 9 of Plectin OS=Homo sapiens OX=9606 GN=PLEC;sp|Q15149-5|PLEC_HUMAN Isoform 5
RTCB_untreated	NONO	Non-POU domain-containing octamer-binding protein	2.31309	1.00491		Q15233;Q15233-2	sp|Q15233|NONO_HUMAN Non-POU domain-containing octamer-binding protein OS=Homo sapiens OX=9606 GN=NONO PE=1 SV=4;sp|Q15233-2|NONO_HUMAN Isoform 2 of Non-POU domain-containing octamer-binding protein OS=Homo sapiens OX=9606 GN=NONO
RTCB_untreated	RNPS1	RNA-binding protein with serine-rich domain 1	-0.89367	0.250091		Q15287-3;Q15287-2;Q15287	sp|Q15287-3|RNPS1_HUMAN Isoform 3 of RNA-binding protein with serine-rich domain 1 OS=Homo sapiens OX=9606 GN=RNPS1;sp|Q15287-2|RNPS1_HUMAN Isoform 2 of RNA-binding protein with serine-rich domain 1 OS=Homo sapiens OX=9606 GN=RNPS1;sp|Q15287|RNPS1_HUMAN RN
RTCB_untreated	PCBP1	Poly(rC)-binding protein 1	0.684522	0.638621		Q15365	sp|Q15365|PCBP1_HUMAN Poly(rC)-binding protein 1 OS=Homo sapiens OX=9606 GN=PCBP1 PE=1 SV=2
RTCB_untreated	TCEB1	Transcription elongation factor B polypeptide 1	0.233604	0.077772		Q15369;Q15369-2	sp|Q15369|ELOC_HUMAN Elongin-C OS=Homo sapiens OX=9606 GN=ELOC PE=1 SV=1;sp|Q15369-2|ELOC_HUMAN Isoform 2 of Elongin-C OS=Homo sapiens OX=9606 GN=ELOC
RTCB_untreated	TCEB2	Transcription elongation factor B polypeptide 2	3.12668	1.273		Q15370;Q15370-2	sp|Q15370|ELOB_HUMAN Elongin-B OS=Homo sapiens OX=9606 GN=ELOB PE=1 SV=1;sp|Q15370-2|ELOB_HUMAN Isoform 2 of Elongin-B OS=Homo sapiens OX=9606 GN=ELOB
RTCB_untreated	MTFR1	Mitochondrial fission regulator 1	-1.28174	0.284279		Q15390-2;Q15390	sp|Q15390-2|MTFR1_HUMAN Isoform 2 of Mitochondrial fission regulator 1 OS=Homo sapiens OX=9606 GN=MTFR1;sp|Q15390|MTFR1_HUMAN Mitochondrial fission regulator 1 OS=Homo sapiens OX=9606 GN=MTFR1 PE=1 SV=2
RTCB_untreated	SF3B3	Splicing factor 3B subunit 3	0.019204	0.0127199		Q15393	sp|Q15393|SF3B3_HUMAN Splicing factor 3B subunit 3 OS=Homo sapiens OX=9606 GN=SF3B3 PE=1 SV=4
RTCB_untreated	KIAA0020	Pumilio domain-containing protein KIAA0020	-1.08599	0.268388		Q15397	sp|Q15397|PUM3_HUMAN Pumilio homolog 3 OS=Homo sapiens OX=9606 GN=PUM3 PE=1 SV=3
RTCB_untreated	SAFB	Scaffold attachment factor B1	-0.453684	0.116199		Q15424;Q15424-4;Q15424-3;Q15424-2	sp|Q15424|SAFB1_HUMAN Scaffold attachment factor B1 OS=Homo sapiens OX=9606 GN=SAFB PE=1 SV=4;sp|Q15424-4|SAFB1_HUMAN Isoform 4 of Scaffold attachment factor B1 OS=Homo sapiens OX=9606 GN=SAFB;sp|Q15424-3|SAFB1_HUMAN Isoform 3 of Scaffold attachment factor
RTCB_untreated	SF3B4	Splicing factor 3B subunit 4	-0.230885	0.146094		Q15427	sp|Q15427|SF3B4_HUMAN Splicing factor 3B subunit 4 OS=Homo sapiens OX=9606 GN=SF3B4 PE=1 SV=1
RTCB_untreated	SF3A2	Splicing factor 3A subunit 2	-1.4141	0.294087		Q15428	sp|Q15428|SF3A2_HUMAN Splicing factor 3A subunit 2 OS=Homo sapiens OX=9606 GN=SF3A2 PE=1 SV=2
RTCB_untreated	SEC23A	Protein transport protein Sec23A	0.331412	0.0785492		Q15436;Q15436-2	sp|Q15436|SC23A_HUMAN Protein transport protein Sec23A OS=Homo sapiens OX=9606 GN=SEC23A PE=1 SV=2;sp|Q15436-2|SC23A_HUMAN Isoform 2 of Protein transport protein Sec23A OS=Homo sapiens OX=9606 GN=SEC23A
RTCB_untreated	SEC23B	Protein transport protein Sec23B	0.200059	0.0924315		Q15437	sp|Q15437|SC23B_HUMAN Protein transport protein Sec23B OS=Homo sapiens OX=9606 GN=SEC23B PE=1 SV=2
RTCB_untreated	SF3A1	Splicing factor 3A subunit 1	0.772231	0.928719		Q15459;Q15459-2	sp|Q15459|SF3A1_HUMAN Splicing factor 3A subunit 1 OS=Homo sapiens OX=9606 GN=SF3A1 PE=1 SV=1;sp|Q15459-2|SF3A1_HUMAN Isoform 2 of Splicing factor 3A subunit 1 OS=Homo sapiens OX=9606 GN=SF3A1
RTCB_untreated	SKIV2L	Helicase SKI2W	0.486183	0.234255		Q15477	sp|Q15477|SKIV2_HUMAN Helicase SKI2W OS=Homo sapiens OX=9606 GN=SKIV2L PE=1 SV=3
RTCB_untreated	SURF1	Surfeit locus protein 1	0.811013	0.341472		Q15526-2;Q15526	sp|Q15526-2|SURF1_HUMAN Isoform 2 of Surfeit locus protein 1 OS=Homo sapiens OX=9606 GN=SURF1;sp|Q15526|SURF1_HUMAN Surfeit locus protein 1 OS=Homo sapiens OX=9606 GN=SURF1 PE=1 SV=1
RTCB_untreated	SURF2	Surfeit locus protein 2	1.57912	0.622328		Q15527	sp|Q15527|SURF2_HUMAN Surfeit locus protein 2 OS=Homo sapiens OX=9606 GN=SURF2 PE=1 SV=3
RTCB_untreated	SLC9A3R2	Na(+)/H(+) exchange regulatory cofactor NHE-RF2	0.520244	0.152276		Q15599;Q15599-2;Q15599-3	sp|Q15599|NHRF2_HUMAN Na(+)/H(+) exchange regulatory cofactor NHE-RF2 OS=Homo sapiens OX=9606 GN=SLC9A3R2 PE=1 SV=2;sp|Q15599-2|NHRF2_HUMAN Isoform 2 of Na(+)/H(+) exchange regulatory cofactor NHE-RF2 OS=Homo sapiens OX=9606 GN=SLC9A3R2;sp|Q15599-3|NHRF2_H
RTCB_untreated	TRAM1	Translocating chain-associated membrane protein 1	-0.55628	0.0985416		Q15629;Q15629-2	sp|Q15629|TRAM1_HUMAN Translocating chain-associated membrane protein 1 OS=Homo sapiens OX=9606 GN=TRAM1 PE=1 SV=3;sp|Q15629-2|TRAM1_HUMAN Isoform 2 of Translocating chain-associated membrane protein 1 OS=Homo sapiens OX=9606 GN=TRAM1
RTCB_untreated	SF1	Splicing factor 1	0.464631	0.274159		Q15637-6;Q15637-2;Q15637-4;Q15637-3;Q15637;Q15637-7	sp|Q15637-6|SF01_HUMAN Isoform 6 of Splicing factor 1 OS=Homo sapiens OX=9606 GN=SF1;sp|Q15637-2|SF01_HUMAN Isoform 2 of Splicing factor 1 OS=Homo sapiens OX=9606 GN=SF1;sp|Q15637-4|SF01_HUMAN Isoform 4 of Splicing factor 1 OS=Homo sapiens OX=9606 GN=SF1;s
RTCB_untreated	TRIP4	Activating signal cointegrator 1	-0.684975	0.279956		Q15650	sp|Q15650|TRIP4_HUMAN Activating signal cointegrator 1 OS=Homo sapiens OX=9606 GN=TRIP4 PE=1 SV=4
RTCB_untreated	ELAVL1	ELAV-like protein 1	1.00143	0.553706		Q15717;Q15717-2	sp|Q15717|ELAV1_HUMAN ELAV-like protein 1 OS=Homo sapiens OX=9606 GN=ELAVL1 PE=1 SV=2;sp|Q15717-2|ELAV1_HUMAN Isoform 2 of ELAV-like protein 1 OS=Homo sapiens OX=9606 GN=ELAVL1
RTCB_untreated	SMAD2	Mothers against decapentaplegic homolog 2	2.04071	1.4092		Q15796-2;Q15796	sp|Q15796-2|SMAD2_HUMAN Isoform Short of Mothers against decapentaplegic homolog 2 OS=Homo sapiens OX=9606 GN=SMAD2;sp|Q15796|SMAD2_HUMAN Mothers against decapentaplegic homolog 2 OS=Homo sapiens OX=9606 GN=SMAD2 PE=1 SV=1
RTCB_untreated	SEPT7	Septin-7	0.68386	0.181634		Q16181;Q16181-2	sp|Q16181|SEPT7_HUMAN Septin-7 OS=Homo sapiens OX=9606 GN=SEPTIN7 PE=1 SV=2;sp|Q16181-2|SEPT7_HUMAN Isoform 2 of Septin-7 OS=Homo sapiens OX=9606 GN=SEPTIN7
RTCB_untreated	DDB1	DNA damage-binding protein 1	-0.802841	0.31946		Q16531	sp|Q16531|DDB1_HUMAN DNA damage-binding protein 1 OS=Homo sapiens OX=9606 GN=DDB1 PE=1 SV=1
RTCB_untreated	RBBP7	Histone-binding protein RBBP7	-0.052061	0.0284073		Q16576;Q16576-2	sp|Q16576|RBBP7_HUMAN Histone-binding protein RBBP7 OS=Homo sapiens OX=9606 GN=RBBP7 PE=1 SV=1;sp|Q16576-2|RBBP7_HUMAN Isoform 2 of Histone-binding protein RBBP7 OS=Homo sapiens OX=9606 GN=RBBP7
RTCB_untreated	SRSF7	Serine/arginine-rich splicing factor 7	-0.450881	0.31898		Q16629-3;Q16629-2;Q16629-4;Q16629	sp|Q16629-3|SRSF7_HUMAN Isoform 3 of Serine/arginine-rich splicing factor 7 OS=Homo sapiens OX=9606 GN=SRSF7;sp|Q16629-2|SRSF7_HUMAN Isoform 2 of Serine/arginine-rich splicing factor 7 OS=Homo sapiens OX=9606 GN=SRSF7;sp|Q16629-4|SRSF7_HUMAN Isoform 4 of S
RTCB_untreated	CPSF6	Cleavage and polyadenylation specificity factor subunit 6	-0.276805	0.283968		Q16630-2;Q16630;Q16630-3	sp|Q16630-2|CPSF6_HUMAN Isoform 2 of Cleavage and polyadenylation specificity factor subunit 6 OS=Homo sapiens OX=9606 GN=CPSF6;sp|Q16630|CPSF6_HUMAN Cleavage and polyadenylation specificity factor subunit 6 OS=Homo sapiens OX=9606 GN=CPSF6 PE=1 SV=2;sp|Q1
RTCB_untreated	DBN1	Drebrin	-0.950162	0.470273		Q16643;Q16643-2;Q16643-3	sp|Q16643|DREB_HUMAN Drebrin OS=Homo sapiens OX=9606 GN=DBN1 PE=1 SV=4;sp|Q16643-2|DREB_HUMAN Isoform 2 of Drebrin OS=Homo sapiens OX=9606 GN=DBN1;sp|Q16643-3|DREB_HUMAN Isoform 3 of Drebrin OS=Homo sapiens OX=9606 GN=DBN1
RTCB_untreated	DECR1	2,4-dienoyl-CoA reductase, mitochondrial	1.41385	0.725654		Q16698-2;Q16698	sp|Q16698-2|DECR_HUMAN Isoform 2 of 2,4-dienoyl-CoA reductase, mitochondrial OS=Homo sapiens OX=9606 GN=DECR1;sp|Q16698|DECR_HUMAN 2,4-dienoyl-CoA reductase, mitochondrial OS=Homo sapiens OX=9606 GN=DECR1 PE=1 SV=1
RTCB_untreated	QPCT	Glutaminyl-peptide cyclotransferase	0.302406	0.202171		Q16769;Q16769-2	sp|Q16769|QPCT_HUMAN Glutaminyl-peptide cyclotransferase OS=Homo sapiens OX=9606 GN=QPCT PE=1 SV=1;sp|Q16769-2|QPCT_HUMAN Isoform 2 of Glutaminyl-peptide cyclotransferase OS=Homo sapiens OX=9606 GN=QPCT
RTCB_untreated	NDUFA9	NADH dehydrogenase [ubiquinone] 1 alpha subcomplex subunit 9, mitochondrial	-1.29752	0.382818		Q16795	sp|Q16795|NDUA9_HUMAN NADH dehydrogenase [ubiquinone] 1 alpha subcomplex subunit 9, mitochondrial OS=Homo sapiens OX=9606 GN=NDUFA9 PE=1 SV=2
RTCB_untreated	UGP2	UTP--glucose-1-phosphate uridylyltransferase	0.923537	0.438928		Q16851;Q16851-2	sp|Q16851|UGPA_HUMAN UTP--glucose-1-phosphate uridylyltransferase OS=Homo sapiens OX=9606 GN=UGP2 PE=1 SV=5;sp|Q16851-2|UGPA_HUMAN Isoform 2 of UTP--glucose-1-phosphate uridylyltransferase OS=Homo sapiens OX=9606 GN=UGP2
RTCB_untreated	PFKFB3	6-phosphofructo-2-kinase/fructose-2,6-bisphosphatase 3;6-phosphofructo-2-kinase;Fructose-2,6-bisphosphatase	0.693863	0.507875		Q16875-2;Q16875;Q16875-3;Q16875-4	sp|Q16875-2|F263_HUMAN Isoform 2 of 6-phosphofructo-2-kinase/fructose-2,6-bisphosphatase 3 OS=Homo sapiens OX=9606 GN=PFKFB3;sp|Q16875|F263_HUMAN 6-phosphofructo-2-kinase/fructose-2,6-bisphosphatase 3 OS=Homo sapiens OX=9606 GN=PFKFB3 PE=1 SV=1;sp|Q16875-3
RTCB_untreated	TXNRD1	Thioredoxin reductase 1, cytoplasmic	-0.490652	0.521193		Q16881-3;Q16881-4;Q16881;Q16881-5;Q16881-2;Q16881-6;Q16881-7	sp|Q16881-3|TRXR1_HUMAN Isoform 3 of Thioredoxin reductase 1, cytoplasmic OS=Homo sapiens OX=9606 GN=TXNRD1;sp|Q16881-4|TRXR1_HUMAN Isoform 4 of Thioredoxin reductase 1, cytoplasmic OS=Homo sapiens OX=9606 GN=TXNRD1;sp|Q16881|TRXR1_HUMAN Thioredoxin reduct
RTCB_untreated	IMMT	MICOS complex subunit MIC60	-1.02364	0.281109		Q16891-2	sp|Q16891-2|MIC60_HUMAN Isoform 2 of MICOS complex subunit MIC60 OS=Homo sapiens OX=9606 GN=IMMT
RTCB_untreated	KNOP1	Lysine-rich nucleolar protein 1	-0.230253	0.130307		Q1ED39	sp|Q1ED39|KNOP1_HUMAN Lysine-rich nucleolar protein 1 OS=Homo sapiens OX=9606 GN=KNOP1 PE=1 SV=1
RTCB_untreated	HNRNPUL2	Heterogeneous nuclear ribonucleoprotein U-like protein 2	1.37226	0.767721		Q1KMD3	sp|Q1KMD3|HNRL2_HUMAN Heterogeneous nuclear ribonucleoprotein U-like protein 2 OS=Homo sapiens OX=9606 GN=HNRNPUL2 PE=1 SV=1
RTCB_untreated	PDS5A	Sister chromatid cohesion protein PDS5 homolog A	-0.684178	0.495465		Q29RF7	sp|Q29RF7|PDS5A_HUMAN Sister chromatid cohesion protein PDS5 homolog A OS=Homo sapiens OX=9606 GN=PDS5A PE=1 SV=1
RTCB_untreated	RFX7	DNA-binding protein RFX7	0.431018	0.268033		Q2KHR2;Q2KHR2-2	sp|Q2KHR2|RFX7_HUMAN DNA-binding protein RFX7 OS=Homo sapiens OX=9606 GN=RFX7 PE=1 SV=1;sp|Q2KHR2-2|RFX7_HUMAN Isoform 2 of DNA-binding protein RFX7 OS=Homo sapiens OX=9606 GN=RFX7
RTCB_untreated	TSR1	Pre-rRNA-processing protein TSR1 homolog	-0.686216	0.129477		Q2NL82	sp|Q2NL82|TSR1_HUMAN Pre-rRNA-processing protein TSR1 homolog OS=Homo sapiens OX=9606 GN=TSR1 PE=1 SV=1
RTCB_untreated	SMU1	WD40 repeat-containing protein SMU1;WD40 repeat-containing protein SMU1, N-terminally processed	1.16245	0.683076		Q2TAY7;Q2TAY7-2	sp|Q2TAY7|SMU1_HUMAN WD40 repeat-containing protein SMU1 OS=Homo sapiens OX=9606 GN=SMU1 PE=1 SV=2;sp|Q2TAY7-2|SMU1_HUMAN Isoform 2 of WD40 repeat-containing protein SMU1 OS=Homo sapiens OX=9606 GN=SMU1
RTCB_untreated	HKDC1	Putative hexokinase HKDC1	1.91996	1.40954		Q2TB90;Q2TB90-2;Q2TB90-3	sp|Q2TB90|HKDC1_HUMAN Hexokinase HKDC1 OS=Homo sapiens OX=9606 GN=HKDC1 PE=1 SV=3;sp|Q2TB90-2|HKDC1_HUMAN Isoform 2 of Hexokinase HKDC1 OS=Homo sapiens OX=9606 GN=HKDC1;sp|Q2TB90-3|HKDC1_HUMAN Isoform 3 of Hexokinase HKDC1 OS=Homo sapiens OX=9606 GN=HKDC1
RTCB_untreated	LRRFIP1	Leucine-rich repeat flightless-interacting protein 1	0.503108	0.138312		Q32MZ4-3;Q32MZ4-2;Q32MZ4	sp|Q32MZ4-3|LRRF1_HUMAN Isoform 3 of Leucine-rich repeat flightless-interacting protein 1 OS=Homo sapiens OX=9606 GN=LRRFIP1;sp|Q32MZ4-2|LRRF1_HUMAN Isoform 2 of Leucine-rich repeat flightless-interacting protein 1 OS=Homo sapiens OX=9606 GN=LRRFIP1;sp|Q32
RTCB_untreated	C1orf106	Uncharacterized protein C1orf106	1.3903	0.604563		Q3KP66-3;Q3KP66	sp|Q3KP66-3|INAVA_HUMAN Isoform 2 of Innate immunity activator protein OS=Homo sapiens OX=9606 GN=INAVA;sp|Q3KP66|INAVA_HUMAN Innate immunity activator protein OS=Homo sapiens OX=9606 GN=INAVA PE=1 SV=2
RTCB_untreated	MAP7D1	MAP7 domain-containing protein 1	-0.0376583	0.00736994		Q3KQU3;Q3KQU3-4;Q3KQU3-2	sp|Q3KQU3|MA7D1_HUMAN MAP7 domain-containing protein 1 OS=Homo sapiens OX=9606 GN=MAP7D1 PE=1 SV=1;sp|Q3KQU3-4|MA7D1_HUMAN Isoform 4 of MAP7 domain-containing protein 1 OS=Homo sapiens OX=9606 GN=MAP7D1;sp|Q3KQU3-2|MA7D1_HUMAN Isoform 2 of MAP7 domain-cont
RTCB_untreated	LSM12	Protein LSM12 homolog	-0.326844	0.0550284		Q3MHD2;Q3MHD2-2	sp|Q3MHD2|LSM12_HUMAN Protein LSM12 homolog OS=Homo sapiens OX=9606 GN=LSM12 PE=1 SV=2;sp|Q3MHD2-2|LSM12_HUMAN Isoform 2 of Protein LSM12 homolog OS=Homo sapiens OX=9606 GN=LSM12
RTCB_untreated	TIMM50	Mitochondrial import inner membrane translocase subunit TIM50	0.990418	0.370088		Q3ZCQ8-2;Q3ZCQ8;Q3ZCQ8-3	sp|Q3ZCQ8-2|TIM50_HUMAN Isoform 2 of Mitochondrial import inner membrane translocase subunit TIM50 OS=Homo sapiens OX=9606 GN=TIMM50;sp|Q3ZCQ8|TIM50_HUMAN Mitochondrial import inner membrane translocase subunit TIM50 OS=Homo sapiens OX=9606 GN=TIMM50 PE=1
RTCB_untreated	GLYR1	Putative oxidoreductase GLYR1	-0.897648	0.445752		Q49A26-3;Q49A26;Q49A26-5;Q49A26-2;Q49A26-4	sp|Q49A26-3|GLYR1_HUMAN Isoform 3 of Putative oxidoreductase GLYR1 OS=Homo sapiens OX=9606 GN=GLYR1;sp|Q49A26|GLYR1_HUMAN Putative oxidoreductase GLYR1 OS=Homo sapiens OX=9606 GN=GLYR1 PE=1 SV=4;sp|Q49A26-5|GLYR1_HUMAN Isoform 5 of Putative oxidoreductase
RTCB_untreated	MAP9	Microtubule-associated protein 9	0.417754	0.239875		Q49MG5;Q49MG5-2	sp|Q49MG5|MAP9_HUMAN Microtubule-associated protein 9 OS=Homo sapiens OX=9606 GN=MAP9 PE=1 SV=3;sp|Q49MG5-2|MAP9_HUMAN Isoform 2 of Microtubule-associated protein 9 OS=Homo sapiens OX=9606 GN=MAP9
RTCB_untreated	LARP7	La-related protein 7	-0.361872	0.104277		Q4G0J3-3;Q4G0J3	sp|Q4G0J3-3|LARP7_HUMAN Isoform 3 of La-related protein 7 OS=Homo sapiens OX=9606 GN=LARP7;sp|Q4G0J3|LARP7_HUMAN La-related protein 7 OS=Homo sapiens OX=9606 GN=LARP7 PE=1 SV=1
RTCB_untreated	FAM98B	Protein FAM98B	5.68069	3.95879	+	Q52LJ0;Q52LJ0-1	sp|Q52LJ0|FA98B_HUMAN Protein FAM98B OS=Homo sapiens OX=9606 GN=FAM98B PE=1 SV=2;sp|Q52LJ0-1|FA98B_HUMAN Isoform 1 of Protein FAM98B OS=Homo sapiens OX=9606 GN=FAM98B
RTCB_untreated	PDCD4	Programmed cell death protein 4	-0.270779	0.0486485		Q53EL6-2;Q53EL6	sp|Q53EL6-2|PDCD4_HUMAN Isoform 2 of Programmed cell death protein 4 OS=Homo sapiens OX=9606 GN=PDCD4;sp|Q53EL6|PDCD4_HUMAN Programmed cell death protein 4 OS=Homo sapiens OX=9606 GN=PDCD4 PE=1 SV=2
RTCB_untreated	CRTC2	CREB-regulated transcription coactivator 2	1.06675	0.513255		Q53ET0	sp|Q53ET0|CRTC2_HUMAN CREB-regulated transcription coactivator 2 OS=Homo sapiens OX=9606 GN=CRTC2 PE=1 SV=2
RTCB_untreated	C17orf85	Uncharacterized protein C17orf85	-0.949761	0.25739		Q53F19;Q53F19-2	sp|Q53F19|NCBP3_HUMAN Nuclear cap-binding protein subunit 3 OS=Homo sapiens OX=9606 GN=NCBP3 PE=1 SV=2;sp|Q53F19-2|NCBP3_HUMAN Isoform 2 of Nuclear cap-binding protein subunit 3 OS=Homo sapiens OX=9606 GN=NCBP3
RTCB_untreated	HSD17B12	Very-long-chain 3-oxoacyl-CoA reductase	2.79541	1.04922		Q53GQ0	sp|Q53GQ0|DHB12_HUMAN Very-long-chain 3-oxoacyl-CoA reductase OS=Homo sapiens OX=9606 GN=HSD17B12 PE=1 SV=2
RTCB_untreated	USP39	U4/U6.U5 tri-snRNP-associated protein 2	-0.823723	0.341543		Q53GS9;Q53GS9-3;Q53GS9-2	sp|Q53GS9|SNUT2_HUMAN U4/U6.U5 tri-snRNP-associated protein 2 OS=Homo sapiens OX=9606 GN=USP39 PE=1 SV=2;sp|Q53GS9-3|SNUT2_HUMAN Isoform 3 of U4/U6.U5 tri-snRNP-associated protein 2 OS=Homo sapiens OX=9606 GN=USP39;sp|Q53GS9-2|SNUT2_HUMAN Isoform 2 of U4/U
RTCB_untreated	AGK	Acylglycerol kinase, mitochondrial	-3.22936	0.987454		Q53H12	sp|Q53H12|AGK_HUMAN Acylglycerol kinase, mitochondrial OS=Homo sapiens OX=9606 GN=AGK PE=1 SV=2
RTCB_untreated	PYCRL	Pyrroline-5-carboxylate reductase 3	-0.397076	0.0751043		Q53H96-2;Q53H96	sp|Q53H96-2|P5CR3_HUMAN Isoform 2 of Pyrroline-5-carboxylate reductase 3 OS=Homo sapiens OX=9606 GN=PYCR3;sp|Q53H96|P5CR3_HUMAN Pyrroline-5-carboxylate reductase 3 OS=Homo sapiens OX=9606 GN=PYCR3 PE=1 SV=3
RTCB_untreated	ESCO2	N-acetyltransferase ESCO2	-0.106372	0.032561		Q56NI9	sp|Q56NI9|ESCO2_HUMAN N-acetyltransferase ESCO2 OS=Homo sapiens OX=9606 GN=ESCO2 PE=1 SV=1
RTCB_untreated	HSP90AB2P	Putative heat shock protein HSP 90-beta 2	-1.62045	0.385681		Q58FF8	sp|Q58FF8|H90B2_HUMAN Putative heat shock protein HSP 90-beta 2 OS=Homo sapiens OX=9606 GN=HSP90AB2P PE=1 SV=2
RTCB_untreated	OXLD1	Oxidoreductase-like domain-containing protein 1	1.89573	0.248833		Q5BKU9	sp|Q5BKU9|OXLD1_HUMAN Oxidoreductase-like domain-containing protein 1 OS=Homo sapiens OX=9606 GN=OXLD1 PE=2 SV=1
RTCB_untreated	FAM133B;FAM133A	Protein FAM133B;Protein FAM133A	2.39814	0.695115		Q5BKY9;Q5BKY9-2;Q8N9E0	sp|Q5BKY9|F133B_HUMAN Protein FAM133B OS=Homo sapiens OX=9606 GN=FAM133B PE=1 SV=1;sp|Q5BKY9-2|F133B_HUMAN Isoform 2 of Protein FAM133B OS=Homo sapiens OX=9606 GN=FAM133B;sp|Q8N9E0|F133A_HUMAN Protein FAM133A OS=Homo sapiens OX=9606 GN=FAM133A PE=1 SV=1
RTCB_untreated	ZNF326	DBIRD complex subunit ZNF326	-1.13128	0.238624		Q5BKZ1	sp|Q5BKZ1|ZN326_HUMAN DBIRD complex subunit ZNF326 OS=Homo sapiens OX=9606 GN=ZNF326 PE=1 SV=2
RTCB_untreated	PPP6R3	Serine/threonine-protein phosphatase 6 regulatory subunit 3	-0.613874	0.352882		Q5H9R7-6;Q5H9R7-2;Q5H9R7;Q5H9R7-5;Q5H9R7-4;Q5H9R7-3	sp|Q5H9R7-6|PP6R3_HUMAN Isoform 6 of Serine/threonine-protein phosphatase 6 regulatory subunit 3 OS=Homo sapiens OX=9606 GN=PPP6R3;sp|Q5H9R7-2|PP6R3_HUMAN Isoform 2 of Serine/threonine-protein phosphatase 6 regulatory subunit 3 OS=Homo sapiens OX=9606 GN=P
RTCB_untreated	EARS2	Probable glutamate--tRNA ligase, mitochondrial	0.265969	0.0853503		Q5JPH6;Q5JPH6-2	sp|Q5JPH6|SYEM_HUMAN Probable glutamate--tRNA ligase, mitochondrial OS=Homo sapiens OX=9606 GN=EARS2 PE=1 SV=2;sp|Q5JPH6-2|SYEM_HUMAN Isoform 2 of Probable glutamate--tRNA ligase, mitochondrial OS=Homo sapiens OX=9606 GN=EARS2
RTCB_untreated	PRRC2B	Protein PRRC2B	-0.560972	0.174417		Q5JSZ5;Q5JSZ5-5	sp|Q5JSZ5|PRC2B_HUMAN Protein PRRC2B OS=Homo sapiens OX=9606 GN=PRRC2B PE=1 SV=2;sp|Q5JSZ5-5|PRC2B_HUMAN Isoform 1 of Protein PRRC2B OS=Homo sapiens OX=9606 GN=PRRC2B
RTCB_untreated	RRP12	RRP12-like protein	-0.690172	0.231551		Q5JTH9;Q5JTH9-2;Q5JTH9-3	sp|Q5JTH9|RRP12_HUMAN RRP12-like protein OS=Homo sapiens OX=9606 GN=RRP12 PE=1 SV=2;sp|Q5JTH9-2|RRP12_HUMAN Isoform 2 of RRP12-like protein OS=Homo sapiens OX=9606 GN=RRP12;sp|Q5JTH9-3|RRP12_HUMAN Isoform 3 of RRP12-like protein OS=Homo sapiens OX=9606 GN=
RTCB_untreated	PCID2	PCI domain-containing protein 2	0.880571	0.473988		Q5JVF3-3;Q5JVF3-2;Q5JVF3;Q5JVF3-4	sp|Q5JVF3-3|PCID2_HUMAN Isoform 3 of PCI domain-containing protein 2 OS=Homo sapiens OX=9606 GN=PCID2;sp|Q5JVF3-2|PCID2_HUMAN Isoform 2 of PCI domain-containing protein 2 OS=Homo sapiens OX=9606 GN=PCID2;sp|Q5JVF3|PCID2_HUMAN PCI domain-containing protein
RTCB_untreated	SPECC1	Cytospin-B	-1.70787	0.789215		Q5M775;Q5M775-4;Q5M775-2;Q5M775-5;Q5M775-3	sp|Q5M775|CYTSB_HUMAN Cytospin-B OS=Homo sapiens OX=9606 GN=SPECC1 PE=1 SV=1;sp|Q5M775-4|CYTSB_HUMAN Isoform 4 of Cytospin-B OS=Homo sapiens OX=9606 GN=SPECC1;sp|Q5M775-2|CYTSB_HUMAN Isoform 2 of Cytospin-B OS=Homo sapiens OX=9606 GN=SPECC1;sp|Q5M775-5|CYT
RTCB_untreated	HP1BP3	Heterochromatin protein 1-binding protein 3	1.68478	0.641992		Q5SSJ5;Q5SSJ5-2;Q5SSJ5-3	sp|Q5SSJ5|HP1B3_HUMAN Heterochromatin protein 1-binding protein 3 OS=Homo sapiens OX=9606 GN=HP1BP3 PE=1 SV=1;sp|Q5SSJ5-2|HP1B3_HUMAN Isoform 2 of Heterochromatin protein 1-binding protein 3 OS=Homo sapiens OX=9606 GN=HP1BP3;sp|Q5SSJ5-3|HP1B3_HUMAN Isoform
RTCB_untreated	CEP170	Centrosomal protein of 170 kDa	0.261927	0.179363		Q5SW79;Q5SW79-2;Q5SW79-3	sp|Q5SW79|CE170_HUMAN Centrosomal protein of 170 kDa OS=Homo sapiens OX=9606 GN=CEP170 PE=1 SV=1;sp|Q5SW79-2|CE170_HUMAN Isoform 2 of Centrosomal protein of 170 kDa OS=Homo sapiens OX=9606 GN=CEP170;sp|Q5SW79-3|CE170_HUMAN Isoform 3 of Centrosomal protein
RTCB_untreated	GPATCH4	G patch domain-containing protein 4	-1.84486	0.506156		Q5T3I0-3;Q5T3I0	sp|Q5T3I0-3|GPTC4_HUMAN Isoform 3 of G patch domain-containing protein 4 OS=Homo sapiens OX=9606 GN=GPATCH4;sp|Q5T3I0|GPTC4_HUMAN G patch domain-containing protein 4 OS=Homo sapiens OX=9606 GN=GPATCH4 PE=1 SV=2
RTCB_untreated	UBR4	E3 ubiquitin-protein ligase UBR4	1.55931	0.879323		Q5T4S7-3;Q5T4S7;Q5T4S7-2;Q5T4S7-4	sp|Q5T4S7-3|UBR4_HUMAN Isoform 3 of E3 ubiquitin-protein ligase UBR4 OS=Homo sapiens OX=9606 GN=UBR4;sp|Q5T4S7|UBR4_HUMAN E3 ubiquitin-protein ligase UBR4 OS=Homo sapiens OX=9606 GN=UBR4 PE=1 SV=1;sp|Q5T4S7-2|UBR4_HUMAN Isoform 2 of E3 ubiquitin-protein li
RTCB_untreated	UBAP2	Ubiquitin-associated protein 2	1.34317	0.519654		Q5T6F2	sp|Q5T6F2|UBAP2_HUMAN Ubiquitin-associated protein 2 OS=Homo sapiens OX=9606 GN=UBAP2 PE=1 SV=1
RTCB_untreated	RIF1	Telomere-associated protein RIF1	-0.895672	2.37242		Q5UIP0;Q5UIP0-2	sp|Q5UIP0|RIF1_HUMAN Telomere-associated protein RIF1 OS=Homo sapiens OX=9606 GN=RIF1 PE=1 SV=2;sp|Q5UIP0-2|RIF1_HUMAN Isoform 2 of Telomere-associated protein RIF1 OS=Homo sapiens OX=9606 GN=RIF1
RTCB_untreated	RPRD2	Regulation of nuclear pre-mRNA domain-containing protein 2	-0.733583	0.211381		Q5VT52-3;Q5VT52;Q5VT52-2;Q5VT52-5	sp|Q5VT52-3|RPRD2_HUMAN Isoform 3 of Regulation of nuclear pre-mRNA domain-containing protein 2 OS=Homo sapiens OX=9606 GN=RPRD2;sp|Q5VT52|RPRD2_HUMAN Regulation of nuclear pre-mRNA domain-containing protein 2 OS=Homo sapiens OX=9606 GN=RPRD2 PE=1 SV=1;sp|
RTCB_untreated	PRPF38B	Pre-mRNA-splicing factor 38B	2.45646	1.11869		Q5VTL8;Q5VTL8-2	sp|Q5VTL8|PR38B_HUMAN Pre-mRNA-splicing factor 38B OS=Homo sapiens OX=9606 GN=PRPF38B PE=1 SV=1;sp|Q5VTL8-2|PR38B_HUMAN Isoform 2 of Pre-mRNA-splicing factor 38B OS=Homo sapiens OX=9606 GN=PRPF38B
RTCB_untreated	RNF123	E3 ubiquitin-protein ligase RNF123	2.10242	0.388997		Q5XPI4;Q5XPI4-2	sp|Q5XPI4|RN123_HUMAN E3 ubiquitin-protein ligase RNF123 OS=Homo sapiens OX=9606 GN=RNF123 PE=1 SV=1;sp|Q5XPI4-2|RN123_HUMAN Isoform 2 of E3 ubiquitin-protein ligase RNF123 OS=Homo sapiens OX=9606 GN=RNF123
RTCB_untreated	RNF213	E3 ubiquitin-protein ligase RNF213	0.465717	0.141557		Q63HN8;Q63HN8-4	sp|Q63HN8|RN213_HUMAN E3 ubiquitin-protein ligase RNF213 OS=Homo sapiens OX=9606 GN=RNF213 PE=1 SV=3;sp|Q63HN8-4|RN213_HUMAN Isoform 2 of E3 ubiquitin-protein ligase RNF213 OS=Homo sapiens OX=9606 GN=RNF213
RTCB_untreated	KANK2	KN motif and ankyrin repeat domain-containing protein 2	0.520782	0.153765		Q63ZY3-3;Q63ZY3;Q63ZY3-2	sp|Q63ZY3-3|KANK2_HUMAN Isoform 3 of KN motif and ankyrin repeat domain-containing protein 2 OS=Homo sapiens OX=9606 GN=KANK2;sp|Q63ZY3|KANK2_HUMAN KN motif and ankyrin repeat domain-containing protein 2 OS=Homo sapiens OX=9606 GN=KANK2 PE=1 SV=1;sp|Q63ZY3
RTCB_untreated	FAM91A1	Protein FAM91A1	-0.436353	0.186168		Q658Y4	sp|Q658Y4|F91A1_HUMAN Protein FAM91A1 OS=Homo sapiens OX=9606 GN=FAM91A1 PE=1 SV=3
RTCB_untreated	E4F1	Transcription factor E4F1	2.33078	1.07603		Q66K89	sp|Q66K89|E4F1_HUMAN Transcription factor E4F1 OS=Homo sapiens OX=9606 GN=E4F1 PE=1 SV=2
RTCB_untreated	ARL6IP4	ADP-ribosylation factor-like protein 6-interacting protein 4	-0.395774	0.127664		Q66PJ3-2;Q66PJ3-7;Q66PJ3-3;Q66PJ3;Q66PJ3-5;Q66PJ3-4	sp|Q66PJ3-2|AR6P4_HUMAN Isoform 2 of ADP-ribosylation factor-like protein 6-interacting protein 4 OS=Homo sapiens OX=9606 GN=ARL6IP4;sp|Q66PJ3-7|AR6P4_HUMAN Isoform 7 of ADP-ribosylation factor-like protein 6-interacting protein 4 OS=Homo sapiens OX=9606 G
RTCB_untreated	ARID2	AT-rich interactive domain-containing protein 2	-0.13922	0.0766509		Q68CP9-3;Q68CP9	sp|Q68CP9-3|ARID2_HUMAN Isoform 2 of AT-rich interactive domain-containing protein 2 OS=Homo sapiens OX=9606 GN=ARID2;sp|Q68CP9|ARID2_HUMAN AT-rich interactive domain-containing protein 2 OS=Homo sapiens OX=9606 GN=ARID2 PE=1 SV=2
RTCB_untreated	TNS3	Tensin-3	0.792763	0.809251		Q68CZ2;Q68CZ2-2	sp|Q68CZ2|TENS3_HUMAN Tensin-3 OS=Homo sapiens OX=9606 GN=TNS3 PE=1 SV=2;sp|Q68CZ2-2|TENS3_HUMAN Isoform 2 of Tensin-3 OS=Homo sapiens OX=9606 GN=TNS3
RTCB_untreated	NCBP2-AS2	Uncharacterized protein NCBP2-AS2	0.138188	0.0164387		Q69YL0	sp|Q69YL0|NCAS2_HUMAN Protein NCBP2AS2 OS=Homo sapiens OX=9606 GN=NCBP2AS2 PE=1 SV=1
RTCB_untreated	KIAA1429	Protein virilizer homolog	-1.23281	0.612945		Q69YN4;Q69YN4-3;Q69YN4-2;Q69YN4-4	sp|Q69YN4|VIR_HUMAN Protein virilizer homolog OS=Homo sapiens OX=9606 GN=VIRMA PE=1 SV=2;sp|Q69YN4-3|VIR_HUMAN Isoform 3 of Protein virilizer homolog OS=Homo sapiens OX=9606 GN=VIRMA;sp|Q69YN4-2|VIR_HUMAN Isoform 2 of Protein virilizer homolog OS=Homo sapi
RTCB_untreated	SPECC1L	Cytospin-A	-0.248053	0.072265		Q69YQ0-2;Q69YQ0	sp|Q69YQ0-2|CYTSA_HUMAN Isoform 2 of Cytospin-A OS=Homo sapiens OX=9606 GN=SPECC1L;sp|Q69YQ0|CYTSA_HUMAN Cytospin-A OS=Homo sapiens OX=9606 GN=SPECC1L PE=1 SV=2
RTCB_untreated	RPL7L1	60S ribosomal protein L7-like 1	1.07642	0.4389		Q6DKI1;Q6DKI1-2	sp|Q6DKI1|RL7L_HUMAN 60S ribosomal protein L7-like 1 OS=Homo sapiens OX=9606 GN=RPL7L1 PE=1 SV=2;sp|Q6DKI1-2|RL7L_HUMAN Isoform 2 of 60S ribosomal protein L7-like 1 OS=Homo sapiens OX=9606 GN=RPL7L1
RTCB_untreated	DHRS7B	Dehydrogenase/reductase SDR family member 7B	-0.318771	0.0716505		Q6IAN0	sp|Q6IAN0|DRS7B_HUMAN Dehydrogenase/reductase SDR family member 7B OS=Homo sapiens OX=9606 GN=DHRS7B PE=1 SV=2
RTCB_untreated	MRM1	rRNA methyltransferase 1, mitochondrial	-1.16808	0.265425		Q6IN84	sp|Q6IN84|MRM1_HUMAN rRNA methyltransferase 1, mitochondrial OS=Homo sapiens OX=9606 GN=MRM1 PE=1 SV=1
RTCB_untreated	PLEKHA7	Pleckstrin homology domain-containing family A member 7	-0.409964	0.424468		Q6IQ23-2;Q6IQ23;Q6IQ23-3	sp|Q6IQ23-2|PKHA7_HUMAN Isoform 2 of Pleckstrin homology domain-containing family A member 7 OS=Homo sapiens OX=9606 GN=PLEKHA7;sp|Q6IQ23|PKHA7_HUMAN Pleckstrin homology domain-containing family A member 7 OS=Homo sapiens OX=9606 GN=PLEKHA7 PE=1 SV=2;sp|Q6
RTCB_untreated	PDE12	2,5-phosphodiesterase 12	2.40042	0.746181		Q6L8Q7;Q6L8Q7-2	sp|Q6L8Q7|PDE12_HUMAN 2,5-phosphodiesterase 12 OS=Homo sapiens OX=9606 GN=PDE12 PE=1 SV=2;sp|Q6L8Q7-2|PDE12_HUMAN Isoform 2 of 2,5-phosphodiesterase 12 OS=Homo sapiens OX=9606 GN=PDE12
RTCB_untreated	ALKBH2	Alpha-ketoglutarate-dependent dioxygenase alkB homolog 2	1.16809	0.804032		Q6NS38;Q6NS38-2	sp|Q6NS38|ALKB2_HUMAN DNA oxidative demethylase ALKBH2 OS=Homo sapiens OX=9606 GN=ALKBH2 PE=1 SV=1;sp|Q6NS38-2|ALKB2_HUMAN Isoform 2 of DNA oxidative demethylase ALKBH2 OS=Homo sapiens OX=9606 GN=ALKBH2
RTCB_untreated	REEP3	Receptor expression-enhancing protein 3	0.382503	0.0886966		Q6NUK4	sp|Q6NUK4|REEP3_HUMAN Receptor expression-enhancing protein 3 OS=Homo sapiens OX=9606 GN=REEP3 PE=1 SV=1
RTCB_untreated	TMEM214	Transmembrane protein 214	0.680645	0.538611		Q6NUQ4;Q6NUQ4-2	sp|Q6NUQ4|TM214_HUMAN Transmembrane protein 214 OS=Homo sapiens OX=9606 GN=TMEM214 PE=1 SV=2;sp|Q6NUQ4-2|TM214_HUMAN Isoform 2 of Transmembrane protein 214 OS=Homo sapiens OX=9606 GN=TMEM214
RTCB_untreated	PTRF	Polymerase I and transcript release factor	2.12097	0.670211		Q6NZI2;Q6NZI2-2	sp|Q6NZI2|CAVN1_HUMAN Caveolae-associated protein 1 OS=Homo sapiens OX=9606 GN=CAVIN1 PE=1 SV=1;sp|Q6NZI2-2|CAVN1_HUMAN Isoform 2 of Caveolae-associated protein 1 OS=Homo sapiens OX=9606 GN=CAVIN1
RTCB_untreated	ZCCHC8	Zinc finger CCHC domain-containing protein 8	-0.839096	0.415463		Q6NZY4;Q6NZY4-2	sp|Q6NZY4|ZCHC8_HUMAN Zinc finger CCHC domain-containing protein 8 OS=Homo sapiens OX=9606 GN=ZCCHC8 PE=1 SV=2;sp|Q6NZY4-2|ZCHC8_HUMAN Isoform 2 of Zinc finger CCHC domain-containing protein 8 OS=Homo sapiens OX=9606 GN=ZCCHC8
RTCB_untreated	DHX57	Putative ATP-dependent RNA helicase DHX57	-0.218026	0.0721088		Q6P158	sp|Q6P158|DHX57_HUMAN Putative ATP-dependent RNA helicase DHX57 OS=Homo sapiens OX=9606 GN=DHX57 PE=1 SV=2
RTCB_untreated	CDC73	Parafibromin	0.791882	0.199413		Q6P1J9	sp|Q6P1J9|CDC73_HUMAN Parafibromin OS=Homo sapiens OX=9606 GN=CDC73 PE=1 SV=1
RTCB_untreated	MRPL14	39S ribosomal protein L14, mitochondrial	-2.00663	0.31561		Q6P1L8	sp|Q6P1L8|RM14_HUMAN 39S ribosomal protein L14, mitochondrial OS=Homo sapiens OX=9606 GN=MRPL14 PE=1 SV=1
RTCB_untreated	SLC27A4	Long-chain fatty acid transport protein 4	0.461083	0.286703		Q6P1M0;Q6P1M0-2	sp|Q6P1M0|S27A4_HUMAN Long-chain fatty acid transport protein 4 OS=Homo sapiens OX=9606 GN=SLC27A4 PE=1 SV=1;sp|Q6P1M0-2|S27A4_HUMAN Isoform 2 of Long-chain fatty acid transport protein 4 OS=Homo sapiens OX=9606 GN=SLC27A4
RTCB_untreated	PRPF8	Pre-mRNA-processing-splicing factor 8	-0.46216	0.404461		Q6P2Q9	sp|Q6P2Q9|PRP8_HUMAN Pre-mRNA-processing-splicing factor 8 OS=Homo sapiens OX=9606 GN=PRPF8 PE=1 SV=2
RTCB_untreated	MTFR2	Mitochondrial fission regulator 2	1.70388	0.4153		Q6P444	sp|Q6P444|MTFR2_HUMAN Mitochondrial fission regulator 2 OS=Homo sapiens OX=9606 GN=MTFR2 PE=1 SV=2
RTCB_untreated	RPL22L1	60S ribosomal protein L22-like 1	4.07785	1.34806		Q6P5R6	sp|Q6P5R6|RL22L_HUMAN 60S ribosomal protein L22-like 1 OS=Homo sapiens OX=9606 GN=RPL22L1 PE=1 SV=2
RTCB_untreated	CTR9	RNA polymerase-associated protein CTR9 homolog	-0.674227	0.208032		Q6PD62	sp|Q6PD62|CTR9_HUMAN RNA polymerase-associated protein CTR9 homolog OS=Homo sapiens OX=9606 GN=CTR9 PE=1 SV=1
RTCB_untreated	TTC37	Tetratricopeptide repeat protein 37	-0.183135	0.0519911		Q6PGP7	sp|Q6PGP7|TTC37_HUMAN Tetratricopeptide repeat protein 37 OS=Homo sapiens OX=9606 GN=TTC37 PE=1 SV=1
RTCB_untreated	DARS2	Aspartate--tRNA ligase, mitochondrial	0.782535	1.28845		Q6PI48	sp|Q6PI48|SYDM_HUMAN Aspartate--tRNA ligase, mitochondrial OS=Homo sapiens OX=9606 GN=DARS2 PE=1 SV=1
RTCB_untreated	ELMSAN1	ELM2 and SANT domain-containing protein 1	1.33031	0.572108		Q6PJG2	sp|Q6PJG2|MDEAS_HUMAN Mitotic deacetylase-associated SANT domain protein OS=Homo sapiens OX=9606 GN=MIDEAS PE=1 SV=2
RTCB_untreated	CCDC137	Coiled-coil domain-containing protein 137	1.57987	0.770168		Q6PK04	sp|Q6PK04|CC137_HUMAN Coiled-coil domain-containing protein 137 OS=Homo sapiens OX=9606 GN=CCDC137 PE=1 SV=1
RTCB_untreated	LARP1	La-related protein 1	0.912216	0.301124		Q6PKG0;Q6PKG0-3	sp|Q6PKG0|LARP1_HUMAN La-related protein 1 OS=Homo sapiens OX=9606 GN=LARP1 PE=1 SV=2;sp|Q6PKG0-3|LARP1_HUMAN Isoform 2 of La-related protein 1 OS=Homo sapiens OX=9606 GN=LARP1
RTCB_untreated	RICTOR	Rapamycin-insensitive companion of mTOR	0.887715	0.618444		Q6R327-3;Q6R327	sp|Q6R327-3|RICTR_HUMAN Isoform 3 of Rapamycin-insensitive companion of mTOR OS=Homo sapiens OX=9606 GN=RICTOR;sp|Q6R327|RICTR_HUMAN Rapamycin-insensitive companion of mTOR OS=Homo sapiens OX=9606 GN=RICTOR PE=1 SV=1
RTCB_untreated	SAMD1	Atherin	0.157208	0.0588604		Q6SPF0	sp|Q6SPF0|SAMD1_HUMAN Atherin OS=Homo sapiens OX=9606 GN=SAMD1 PE=1 SV=1
RTCB_untreated	MTHFD1L	Monofunctional C1-tetrahydrofolate synthase, mitochondrial	-0.198273	0.0461018		Q6UB35	sp|Q6UB35|C1TM_HUMAN Monofunctional C1-tetrahydrofolate synthase, mitochondrial OS=Homo sapiens OX=9606 GN=MTHFD1L PE=1 SV=1
RTCB_untreated	FIP1L1	Pre-mRNA 3-end-processing factor FIP1	-0.114329	0.0458103		Q6UN15;Q6UN15-5;Q6UN15-4	sp|Q6UN15|FIP1_HUMAN Pre-mRNA 3-end-processing factor FIP1 OS=Homo sapiens OX=9606 GN=FIP1L1 PE=1 SV=1;sp|Q6UN15-5|FIP1_HUMAN Isoform 5 of Pre-mRNA 3-end-processing factor FIP1 OS=Homo sapiens OX=9606 GN=FIP1L1;sp|Q6UN15-4|FIP1_HUMAN Isoform 4 of Pre-mRN
RTCB_untreated	CRTC3	CREB-regulated transcription coactivator 3	1.39263	0.704461		Q6UUV7-3;Q6UUV7	sp|Q6UUV7-3|CRTC3_HUMAN Isoform 3 of CREB-regulated transcription coactivator 3 OS=Homo sapiens OX=9606 GN=CRTC3;sp|Q6UUV7|CRTC3_HUMAN CREB-regulated transcription coactivator 3 OS=Homo sapiens OX=9606 GN=CRTC3 PE=1 SV=2
RTCB_untreated	METTL7B	Methyltransferase-like protein 7B	2.04568	0.503474		Q6UX53	sp|Q6UX53|MET7B_HUMAN Methyltransferase-like protein 7B OS=Homo sapiens OX=9606 GN=METTL7B PE=1 SV=2
RTCB_untreated	WDR82	WD repeat-containing protein 82	-0.574357	0.164524		Q6UXN9	sp|Q6UXN9|WDR82_HUMAN WD repeat-containing protein 82 OS=Homo sapiens OX=9606 GN=WDR82 PE=1 SV=1
RTCB_untreated	APOOL	MICOS complex subunit MIC27	-0.576977	0.192668		Q6UXV4	sp|Q6UXV4|MIC27_HUMAN MICOS complex subunit MIC27 OS=Homo sapiens OX=9606 GN=APOOL PE=1 SV=1
RTCB_untreated	MPRIP	Myosin phosphatase Rho-interacting protein	0.704547	0.214948		Q6WCQ1;Q6WCQ1-2	sp|Q6WCQ1|MPRIP_HUMAN Myosin phosphatase Rho-interacting protein OS=Homo sapiens OX=9606 GN=MPRIP PE=1 SV=3;sp|Q6WCQ1-2|MPRIP_HUMAN Isoform 2 of Myosin phosphatase Rho-interacting protein OS=Homo sapiens OX=9606 GN=MPRIP
RTCB_untreated			-0.0387131	0.0143661		Q6XYB7-2	sp|Q6XYB7-2|LBX2_HUMAN Isoform 2 of Transcription factor LBX2 OS=Homo sapiens OX=9606 GN=LBX2
RTCB_untreated	GIGYF2	PERQ amino acid-rich with GYF domain-containing protein 2	-0.43496	0.122932		Q6Y7W6-4;Q6Y7W6-5;Q6Y7W6;Q6Y7W6-3	sp|Q6Y7W6-4|GGYF2_HUMAN Isoform 3 of GRB10-interacting GYF protein 2 OS=Homo sapiens OX=9606 GN=GIGYF2;sp|Q6Y7W6-5|GGYF2_HUMAN Isoform 4 of GRB10-interacting GYF protein 2 OS=Homo sapiens OX=9606 GN=GIGYF2;sp|Q6Y7W6|GGYF2_HUMAN GRB10-interacting GYF protei
RTCB_untreated	C11orf57	Uncharacterized protein C11orf57	2.85105	1.52451		Q6ZUT1-3;Q6ZUT1;Q6ZUT1-2	sp|Q6ZUT1-3|NKAP1_HUMAN Isoform 3 of Uncharacterized protein NKAPD1 OS=Homo sapiens OX=9606 GN=NKAPD1;sp|Q6ZUT1|NKAP1_HUMAN Uncharacterized protein NKAPD1 OS=Homo sapiens OX=9606 GN=NKAPD1 PE=1 SV=2;sp|Q6ZUT1-2|NKAP1_HUMAN Isoform 2 of Uncharacterized prot
RTCB_untreated	VPS13C	Vacuolar protein sorting-associated protein 13C	0.308443	0.242709		Q709C8-3;Q709C8;Q709C8-4;Q709C8-2	sp|Q709C8-3|VP13C_HUMAN Isoform 3 of Vacuolar protein sorting-associated protein 13C OS=Homo sapiens OX=9606 GN=VPS13C;sp|Q709C8|VP13C_HUMAN Vacuolar protein sorting-associated protein 13C OS=Homo sapiens OX=9606 GN=VPS13C PE=1 SV=1;sp|Q709C8-4|VP13C_HUMAN
RTCB_untreated	LARP4	La-related protein 4	-0.912194	0.199967		Q71RC2;Q71RC2-4;Q71RC2-5;Q71RC2-3;Q71RC2-6;Q71RC2-2;Q71RC2-7	sp|Q71RC2|LARP4_HUMAN La-related protein 4 OS=Homo sapiens OX=9606 GN=LARP4 PE=1 SV=3;sp|Q71RC2-4|LARP4_HUMAN Isoform 4 of La-related protein 4 OS=Homo sapiens OX=9606 GN=LARP4;sp|Q71RC2-5|LARP4_HUMAN Isoform 5 of La-related protein 4 OS=Homo sapiens OX=96
RTCB_untreated	RPS27L	40S ribosomal protein S27-like	0.154816	0.0692544		Q71UM5	sp|Q71UM5|RS27L_HUMAN 40S ribosomal protein S27-like OS=Homo sapiens OX=9606 GN=RPS27L PE=1 SV=3
RTCB_untreated	INTS8	Integrator complex subunit 8	1.07303	0.217778		Q75QN2-2;Q75QN2	sp|Q75QN2-2|INT8_HUMAN Isoform 2 of Integrator complex subunit 8 OS=Homo sapiens OX=9606 GN=INTS8;sp|Q75QN2|INT8_HUMAN Integrator complex subunit 8 OS=Homo sapiens OX=9606 GN=INTS8 PE=1 SV=1
RTCB_untreated	SUPT6H	Transcription elongation factor SPT6	-0.492236	0.128189		Q7KZ85	sp|Q7KZ85|SPT6H_HUMAN Transcription elongation factor SPT6 OS=Homo sapiens OX=9606 GN=SUPT6H PE=1 SV=2
RTCB_untreated	SND1	Staphylococcal nuclease domain-containing protein 1	0.713918	0.193862		Q7KZF4	sp|Q7KZF4|SND1_HUMAN Staphylococcal nuclease domain-containing protein 1 OS=Homo sapiens OX=9606 GN=SND1 PE=1 SV=1
RTCB_untreated	DDX46	Probable ATP-dependent RNA helicase DDX46	0.315651	0.176523		Q7L014	sp|Q7L014|DDX46_HUMAN Probable ATP-dependent RNA helicase DDX46 OS=Homo sapiens OX=9606 GN=DDX46 PE=1 SV=2
RTCB_untreated	TRMT10C	Mitochondrial ribonuclease P protein 1	1.82562	1.08155		Q7L0Y3	sp|Q7L0Y3|TM10C_HUMAN tRNA methyltransferase 10 homolog C OS=Homo sapiens OX=9606 GN=TRMT10C PE=1 SV=2
RTCB_untreated	DHX30	Putative ATP-dependent RNA helicase DHX30	0.152262	0.0443559		Q7L2E3-2;Q7L2E3-3;Q7L2E3	sp|Q7L2E3-2|DHX30_HUMAN Isoform 2 of ATP-dependent RNA helicase DHX30 OS=Homo sapiens OX=9606 GN=DHX30;sp|Q7L2E3-3|DHX30_HUMAN Isoform 3 of ATP-dependent RNA helicase DHX30 OS=Homo sapiens OX=9606 GN=DHX30;sp|Q7L2E3|DHX30_HUMAN ATP-dependent RNA helicase D
RTCB_untreated	EIF3M	Eukaryotic translation initiation factor 3 subunit M	1.33809	0.375327		Q7L2H7;Q7L2H7-2	sp|Q7L2H7|EIF3M_HUMAN Eukaryotic translation initiation factor 3 subunit M OS=Homo sapiens OX=9606 GN=EIF3M PE=1 SV=1;sp|Q7L2H7-2|EIF3M_HUMAN Isoform 2 of Eukaryotic translation initiation factor 3 subunit M OS=Homo sapiens OX=9606 GN=EIF3M
RTCB_untreated	MEPCE	7SK snRNA methylphosphate capping enzyme	0.157471	0.109196		Q7L2J0	sp|Q7L2J0|MEPCE_HUMAN 7SK snRNA methylphosphate capping enzyme OS=Homo sapiens OX=9606 GN=MEPCE PE=1 SV=1
RTCB_untreated	PARS2	Probable proline--tRNA ligase, mitochondrial	-0.47189	0.102661		Q7L3T8	sp|Q7L3T8|SYPM_HUMAN Probable proline--tRNA ligase, mitochondrial OS=Homo sapiens OX=9606 GN=PARS2 PE=1 SV=1
RTCB_untreated	RSRC2	Arginine/serine-rich coiled-coil protein 2	1.98644	1.17822		Q7L4I2;Q7L4I2-2	sp|Q7L4I2|RSRC2_HUMAN Arginine/serine-rich coiled-coil protein 2 OS=Homo sapiens OX=9606 GN=RSRC2 PE=1 SV=1;sp|Q7L4I2-2|RSRC2_HUMAN Isoform 2 of Arginine/serine-rich coiled-coil protein 2 OS=Homo sapiens OX=9606 GN=RSRC2
RTCB_untreated	CYFIP1	Cytoplasmic FMR1-interacting protein 1	-1.70152	0.781526		Q7L576	sp|Q7L576|CYFP1_HUMAN Cytoplasmic FMR1-interacting protein 1 OS=Homo sapiens OX=9606 GN=CYFIP1 PE=1 SV=1
RTCB_untreated	TAOK1	Serine/threonine-protein kinase TAO1	3.34882	0.463119		Q7L7X3;Q7L7X3-3	sp|Q7L7X3|TAOK1_HUMAN Serine/threonine-protein kinase TAO1 OS=Homo sapiens OX=9606 GN=TAOK1 PE=1 SV=1;sp|Q7L7X3-3|TAOK1_HUMAN Isoform 3 of Serine/threonine-protein kinase TAO1 OS=Homo sapiens OX=9606 GN=TAOK1
RTCB_untreated	FASTKD5	FAST kinase domain-containing protein 5	0.708851	0.342066		Q7L8L6	sp|Q7L8L6|FAKD5_HUMAN FAST kinase domain-containing protein 5, mitochondrial OS=Homo sapiens OX=9606 GN=FASTKD5 PE=1 SV=1
RTCB_untreated	PHF5A	PHD finger-like domain-containing protein 5A	1.36156	0.419938		Q7RTV0	sp|Q7RTV0|PHF5A_HUMAN PHD finger-like domain-containing protein 5A OS=Homo sapiens OX=9606 GN=PHF5A PE=1 SV=1
RTCB_untreated	APTX	Aprataxin	0.12785	0.0455224		Q7Z2E3-9;Q7Z2E3-11;Q7Z2E3-7;Q7Z2E3;Q7Z2E3-5;Q7Z2E3-10;Q7Z2E3-8;Q7Z2E3-4;Q7Z2E3-3;Q7Z2E3-13	sp|Q7Z2E3-9|APTX_HUMAN Isoform 9 of Aprataxin OS=Homo sapiens OX=9606 GN=APTX;sp|Q7Z2E3-11|APTX_HUMAN Isoform 11 of Aprataxin OS=Homo sapiens OX=9606 GN=APTX;sp|Q7Z2E3-7|APTX_HUMAN Isoform 7 of Aprataxin OS=Homo sapiens OX=9606 GN=APTX;sp|Q7Z2E3|APTX_HUMAN
RTCB_untreated	TRMT1L	TRMT1-like protein	-1.40765	0.54241		Q7Z2T5	sp|Q7Z2T5|TRM1L_HUMAN TRMT1-like protein OS=Homo sapiens OX=9606 GN=TRMT1L PE=1 SV=2
RTCB_untreated	ZC3HAV1	Zinc finger CCCH-type antiviral protein 1	1.37556	0.71454		Q7Z2W4;Q7Z2W4-2	sp|Q7Z2W4|ZCCHV_HUMAN Zinc finger CCCH-type antiviral protein 1 OS=Homo sapiens OX=9606 GN=ZC3HAV1 PE=1 SV=3;sp|Q7Z2W4-2|ZCCHV_HUMAN Isoform 2 of Zinc finger CCCH-type antiviral protein 1 OS=Homo sapiens OX=9606 GN=ZC3HAV1
RTCB_untreated	POGZ	Pogo transposable element with ZNF domain	-1.24804	0.357213		Q7Z3K3-5;Q7Z3K3-7;Q7Z3K3-2;Q7Z3K3-3;Q7Z3K3-6;Q7Z3K3	sp|Q7Z3K3-5|POGZ_HUMAN Isoform 5 of Pogo transposable element with ZNF domain OS=Homo sapiens OX=9606 GN=POGZ;sp|Q7Z3K3-7|POGZ_HUMAN Isoform 7 of Pogo transposable element with ZNF domain OS=Homo sapiens OX=9606 GN=POGZ;sp|Q7Z3K3-2|POGZ_HUMAN Isoform 2 of
RTCB_untreated	MYH14	Myosin-14	0.521411	0.159658		Q7Z406-6;Q7Z406;Q7Z406-2;Q7Z406-4;Q7Z406-5	sp|Q7Z406-6|MYH14_HUMAN Isoform 6 of Myosin-14 OS=Homo sapiens OX=9606 GN=MYH14;sp|Q7Z406|MYH14_HUMAN Myosin-14 OS=Homo sapiens OX=9606 GN=MYH14 PE=1 SV=2;sp|Q7Z406-2|MYH14_HUMAN Isoform 2 of Myosin-14 OS=Homo sapiens OX=9606 GN=MYH14;sp|Q7Z406-4|MYH14_HUM
RTCB_untreated	NUFIP2	Nuclear fragile X mental retardation-interacting protein 2	0.244961	0.0524276		Q7Z417	sp|Q7Z417|NUFP2_HUMAN Nuclear fragile X mental retardation-interacting protein 2 OS=Homo sapiens OX=9606 GN=NUFIP2 PE=1 SV=1
RTCB_untreated	CLASP1	CLIP-associating protein 1	-0.82731	0.945915		Q7Z460-4;Q7Z460-2;Q7Z460-5;Q7Z460-3;Q7Z460	sp|Q7Z460-4|CLAP1_HUMAN Isoform 4 of CLIP-associating protein 1 OS=Homo sapiens OX=9606 GN=CLASP1;sp|Q7Z460-2|CLAP1_HUMAN Isoform 2 of CLIP-associating protein 1 OS=Homo sapiens OX=9606 GN=CLASP1;sp|Q7Z460-5|CLAP1_HUMAN Isoform 5 of CLIP-associating protei
RTCB_untreated	DHX29	ATP-dependent RNA helicase DHX29	-0.496554	0.148433		Q7Z478	sp|Q7Z478|DHX29_HUMAN ATP-dependent RNA helicase DHX29 OS=Homo sapiens OX=9606 GN=DHX29 PE=1 SV=2
RTCB_untreated	HDGFRP2	Hepatoma-derived growth factor-related protein 2	0.551652	0.128593		Q7Z4V5;Q7Z4V5-2;Q7Z4V5-3;Q7Z4V5-4	sp|Q7Z4V5|HDGR2_HUMAN Hepatoma-derived growth factor-related protein 2 OS=Homo sapiens OX=9606 GN=HDGFL2 PE=1 SV=1;sp|Q7Z4V5-2|HDGR2_HUMAN Isoform 2 of Hepatoma-derived growth factor-related protein 2 OS=Homo sapiens OX=9606 GN=HDGFL2;sp|Q7Z4V5-3|HDGR2_HUM
RTCB_untreated	RBBP6	E3 ubiquitin-protein ligase RBBP6	-0.0671953	0.0408884		Q7Z6E9-2;Q7Z6E9	sp|Q7Z6E9-2|RBBP6_HUMAN Isoform 2 of E3 ubiquitin-protein ligase RBBP6 OS=Homo sapiens OX=9606 GN=RBBP6;sp|Q7Z6E9|RBBP6_HUMAN E3 ubiquitin-protein ligase RBBP6 OS=Homo sapiens OX=9606 GN=RBBP6 PE=1 SV=1
RTCB_untreated	HUWE1	E3 ubiquitin-protein ligase HUWE1	-2.92316	1.14862		Q7Z6Z7-2;Q7Z6Z7-3;Q7Z6Z7	sp|Q7Z6Z7-2|HUWE1_HUMAN Isoform 2 of E3 ubiquitin-protein ligase HUWE1 OS=Homo sapiens OX=9606 GN=HUWE1;sp|Q7Z6Z7-3|HUWE1_HUMAN Isoform 3 of E3 ubiquitin-protein ligase HUWE1 OS=Homo sapiens OX=9606 GN=HUWE1;sp|Q7Z6Z7|HUWE1_HUMAN E3 ubiquitin-protein ligas
RTCB_untreated	FILIP1	Filamin-A-interacting protein 1	-0.222553	0.0634157		Q7Z7B0;Q7Z7B0-2;Q7Z7B0-3	sp|Q7Z7B0|FLIP1_HUMAN Filamin-A-interacting protein 1 OS=Homo sapiens OX=9606 GN=FILIP1 PE=1 SV=1;sp|Q7Z7B0-2|FLIP1_HUMAN Isoform 2 of Filamin-A-interacting protein 1 OS=Homo sapiens OX=9606 GN=FILIP1;sp|Q7Z7B0-3|FLIP1_HUMAN Isoform 3 of Filamin-A-interact
RTCB_untreated	MRPL10	39S ribosomal protein L10, mitochondrial	0.34242	0.12525		Q7Z7H8;Q7Z7H8-2	sp|Q7Z7H8|RM10_HUMAN 39S ribosomal protein L10, mitochondrial OS=Homo sapiens OX=9606 GN=MRPL10 PE=1 SV=3;sp|Q7Z7H8-2|RM10_HUMAN Isoform 2 of 39S ribosomal protein L10, mitochondrial OS=Homo sapiens OX=9606 GN=MRPL10
RTCB_untreated	CENPV	Centromere protein V	-1.09103	0.435738		Q7Z7K6-3;Q7Z7K6	sp|Q7Z7K6-3|CENPV_HUMAN Isoform 3 of Centromere protein V OS=Homo sapiens OX=9606 GN=CENPV;sp|Q7Z7K6|CENPV_HUMAN Centromere protein V OS=Homo sapiens OX=9606 GN=CENPV PE=1 SV=1
RTCB_untreated	SLFN11;SLFN13	Schlafen family member 11;Schlafen family member 13	1.4314	1.12263		Q7Z7L1;Q68D06-2	sp|Q7Z7L1|SLN11_HUMAN Schlafen family member 11 OS=Homo sapiens OX=9606 GN=SLFN11 PE=1 SV=2;sp|Q68D06-2|SLN13_HUMAN Isoform 2 of Schlafen family member 13 OS=Homo sapiens OX=9606 GN=SLFN13
RTCB_untreated	PHLDB2	Pleckstrin homology-like domain family B member 2	0.00950057	0.00414733		Q86SQ0-2;Q86SQ0-3;Q86SQ0	sp|Q86SQ0-2|PHLB2_HUMAN Isoform 2 of Pleckstrin homology-like domain family B member 2 OS=Homo sapiens OX=9606 GN=PHLDB2;sp|Q86SQ0-3|PHLB2_HUMAN Isoform 3 of Pleckstrin homology-like domain family B member 2 OS=Homo sapiens OX=9606 GN=PHLDB2;sp|Q86SQ0|PHLB
RTCB_untreated	NOP9	Nucleolar protein 9	-0.704454	0.216036		Q86U38;Q86U38-2	sp|Q86U38|NOP9_HUMAN Nucleolar protein 9 OS=Homo sapiens OX=9606 GN=NOP9 PE=1 SV=1;sp|Q86U38-2|NOP9_HUMAN Isoform 2 of Nucleolar protein 9 OS=Homo sapiens OX=9606 GN=NOP9
RTCB_untreated	PABPN1	Polyadenylate-binding protein 2	1.76892	0.669154		Q86U42-2;Q86U42;Q92843-2	sp|Q86U42-2|PABP2_HUMAN Isoform 2 of Polyadenylate-binding protein 2 OS=Homo sapiens OX=9606 GN=PABPN1;sp|Q86U42|PABP2_HUMAN Polyadenylate-binding protein 2 OS=Homo sapiens OX=9606 GN=PABPN1 PE=1 SV=3;sp|Q92843-2|B2CL2_HUMAN Isoform 3 of Bcl-2-like protein
RTCB_untreated	MTDH	Protein LYRIC	0.335041	0.0518092		Q86UE4	sp|Q86UE4|LYRIC_HUMAN Protein LYRIC OS=Homo sapiens OX=9606 GN=MTDH PE=1 SV=2
RTCB_untreated	ZNF598	Zinc finger protein 598	-0.865839	0.248367		Q86UK7-3;Q86UK7;Q86UK7-2	sp|Q86UK7-3|ZN598_HUMAN Isoform 3 of E3 ubiquitin-protein ligase ZNF598 OS=Homo sapiens OX=9606 GN=ZNF598;sp|Q86UK7|ZN598_HUMAN E3 ubiquitin-protein ligase ZNF598 OS=Homo sapiens OX=9606 GN=ZNF598 PE=1 SV=1;sp|Q86UK7-2|ZN598_HUMAN Isoform 2 of E3 ubiquitin
RTCB_untreated	RTN4RL2	Reticulon-4 receptor-like 2	0.921442	0.270461		Q86UN3	sp|Q86UN3|R4RL2_HUMAN Reticulon-4 receptor-like 2 OS=Homo sapiens OX=9606 GN=RTN4RL2 PE=1 SV=1
RTCB_untreated	KTN1	Kinectin	-2.04642	2.23528	+	Q86UP2;Q86UP2-4;Q86UP2-2;Q86UP2-3	sp|Q86UP2|KTN1_HUMAN Kinectin OS=Homo sapiens OX=9606 GN=KTN1 PE=1 SV=1;sp|Q86UP2-4|KTN1_HUMAN Isoform 4 of Kinectin OS=Homo sapiens OX=9606 GN=KTN1;sp|Q86UP2-2|KTN1_HUMAN Isoform 2 of Kinectin OS=Homo sapiens OX=9606 GN=KTN1;sp|Q86UP2-3|KTN1_HUMAN Isoform
RTCB_untreated	NAA40	N-alpha-acetyltransferase 40	-0.43053	0.0807274		Q86UY6;Q86UY6-3;Q86UY6-4	sp|Q86UY6|NAA40_HUMAN N-alpha-acetyltransferase 40 OS=Homo sapiens OX=9606 GN=NAA40 PE=1 SV=1;sp|Q86UY6-3|NAA40_HUMAN Isoform 2 of N-alpha-acetyltransferase 40 OS=Homo sapiens OX=9606 GN=NAA40;sp|Q86UY6-4|NAA40_HUMAN Isoform 3 of N-alpha-acetyltransferase
RTCB_untreated	CASZ1	Zinc finger protein castor homolog 1	-0.101047	0.0248415		Q86V15	sp|Q86V15|CASZ1_HUMAN Zinc finger protein castor homolog 1 OS=Homo sapiens OX=9606 GN=CASZ1 PE=1 SV=4
RTCB_untreated	LUZP1	Leucine zipper protein 1	1.06988	0.312769		Q86V48;Q86V48-2;Q86V48-3	sp|Q86V48|LUZP1_HUMAN Leucine zipper protein 1 OS=Homo sapiens OX=9606 GN=LUZP1 PE=1 SV=2;sp|Q86V48-2|LUZP1_HUMAN Isoform 2 of Leucine zipper protein 1 OS=Homo sapiens OX=9606 GN=LUZP1;sp|Q86V48-3|LUZP1_HUMAN Isoform 3 of Leucine zipper protein 1 OS=Homo s
RTCB_untreated	ALYREF	THO complex subunit 4	0.491622	0.325701		Q86V81	sp|Q86V81|THOC4_HUMAN THO complex subunit 4 OS=Homo sapiens OX=9606 GN=ALYREF PE=1 SV=3
RTCB_untreated	IQGAP3	Ras GTPase-activating-like protein IQGAP3	1.89928	1.32507		Q86VI3	sp|Q86VI3|IQGA3_HUMAN Ras GTPase-activating-like protein IQGAP3 OS=Homo sapiens OX=9606 GN=IQGAP3 PE=1 SV=2
RTCB_untreated	ZC3H18	Zinc finger CCCH domain-containing protein 18	0.336235	0.141161		Q86VM9	sp|Q86VM9|ZCH18_HUMAN Zinc finger CCCH domain-containing protein 18 OS=Homo sapiens OX=9606 GN=ZC3H18 PE=1 SV=2
RTCB_untreated	CAND1	Cullin-associated NEDD8-dissociated protein 1	0.398	0.179271		Q86VP6;Q86VP6-2	sp|Q86VP6|CAND1_HUMAN Cullin-associated NEDD8-dissociated protein 1 OS=Homo sapiens OX=9606 GN=CAND1 PE=1 SV=2;sp|Q86VP6-2|CAND1_HUMAN Isoform 2 of Cullin-associated NEDD8-dissociated protein 1 OS=Homo sapiens OX=9606 GN=CAND1
RTCB_untreated	RTTN	Rotatin	-0.340134	0.0337684		Q86VV8-4;Q86VV8-3;Q86VV8;Q86VV8-2	sp|Q86VV8-4|RTTN_HUMAN Isoform 4 of Rotatin OS=Homo sapiens OX=9606 GN=RTTN;sp|Q86VV8-3|RTTN_HUMAN Isoform 3 of Rotatin OS=Homo sapiens OX=9606 GN=RTTN;sp|Q86VV8|RTTN_HUMAN Rotatin OS=Homo sapiens OX=9606 GN=RTTN PE=1 SV=3;sp|Q86VV8-2|RTTN_HUMAN Isoform 2
RTCB_untreated	THOC6	THO complex subunit 6 homolog	-1.77251	0.366246		Q86W42;Q86W42-2;Q86W42-3	sp|Q86W42|THOC6_HUMAN THO complex subunit 6 homolog OS=Homo sapiens OX=9606 GN=THOC6 PE=1 SV=1;sp|Q86W42-2|THOC6_HUMAN Isoform 2 of THO complex subunit 6 homolog OS=Homo sapiens OX=9606 GN=THOC6;sp|Q86W42-3|THOC6_HUMAN Isoform 3 of THO complex subunit 6 ho
RTCB_untreated	METTL16	Methyltransferase-like protein 16	0.432869	0.124952		Q86W50	sp|Q86W50|MET16_HUMAN RNA N6-adenosine-methyltransferase METTL16 OS=Homo sapiens OX=9606 GN=METTL16 PE=1 SV=2
RTCB_untreated	RPS19BP1	Active regulator of SIRT1	0.131609	0.0218982		Q86WX3	sp|Q86WX3|AROS_HUMAN Active regulator of SIRT1 OS=Homo sapiens OX=9606 GN=RPS19BP1 PE=1 SV=1
RTCB_untreated	ANKLE2	Ankyrin repeat and LEM domain-containing protein 2	-0.963787	0.93978		Q86XL3	sp|Q86XL3|ANKL2_HUMAN Ankyrin repeat and LEM domain-containing protein 2 OS=Homo sapiens OX=9606 GN=ANKLE2 PE=1 SV=4
RTCB_untreated	DDX42	ATP-dependent RNA helicase DDX42	0.403398	0.466756		Q86XP3;Q86XP3-2	sp|Q86XP3|DDX42_HUMAN ATP-dependent RNA helicase DDX42 OS=Homo sapiens OX=9606 GN=DDX42 PE=1 SV=1;sp|Q86XP3-2|DDX42_HUMAN Isoform 2 of ATP-dependent RNA helicase DDX42 OS=Homo sapiens OX=9606 GN=DDX42
RTCB_untreated	SPATS2	Spermatogenesis-associated serine-rich protein 2	0.0132866	0.00329052		Q86XZ4	sp|Q86XZ4|SPAS2_HUMAN Spermatogenesis-associated serine-rich protein 2 OS=Homo sapiens OX=9606 GN=SPATS2 PE=1 SV=1
RTCB_untreated	PTRH1	Probable peptidyl-tRNA hydrolase	3.81873	1.50964		Q86Y79	sp|Q86Y79|PTH_HUMAN Probable peptidyl-tRNA hydrolase OS=Homo sapiens OX=9606 GN=PTRH1 PE=1 SV=1
RTCB_untreated	KIF18B	Kinesin-like protein KIF18B	-0.540367	0.439623		Q86Y91-6;Q86Y91	sp|Q86Y91-6|KI18B_HUMAN Isoform 2 of Kinesin-like protein KIF18B OS=Homo sapiens OX=9606 GN=KIF18B;sp|Q86Y91|KI18B_HUMAN Kinesin-like protein KIF18B OS=Homo sapiens OX=9606 GN=KIF18B PE=1 SV=4
RTCB_untreated	CPNE8	Copine-8	-2.18	0.498249		Q86YQ8	sp|Q86YQ8|CPNE8_HUMAN Copine-8 OS=Homo sapiens OX=9606 GN=CPNE8 PE=1 SV=2
RTCB_untreated	HPS6	Hermansky-Pudlak syndrome 6 protein	1.02032	0.412929		Q86YV9	sp|Q86YV9|HPS6_HUMAN Hermansky-Pudlak syndrome 6 protein OS=Homo sapiens OX=9606 GN=HPS6 PE=1 SV=1
RTCB_untreated	RHPN2	Rhophilin-2	1.23852	0.569202		Q8IUC4;Q8IUC4-2	sp|Q8IUC4|RHPN2_HUMAN Rhophilin-2 OS=Homo sapiens OX=9606 GN=RHPN2 PE=1 SV=1;sp|Q8IUC4-2|RHPN2_HUMAN Isoform 2 of Rhophilin-2 OS=Homo sapiens OX=9606 GN=RHPN2
RTCB_untreated	HIST2H2AB	Histone H2A type 2-B	2.33568	0.703873		Q8IUE6	sp|Q8IUE6|H2A2B_HUMAN Histone H2A type 2-B OS=Homo sapiens OX=9606 GN=H2AC21 PE=1 SV=3
RTCB_untreated	NUDCD3	NudC domain-containing protein 3	-0.769243	0.137941		Q8IVD9	sp|Q8IVD9|NUDC3_HUMAN NudC domain-containing protein 3 OS=Homo sapiens OX=9606 GN=NUDCD3 PE=1 SV=3
RTCB_untreated	MAP4K3	Mitogen-activated protein kinase kinase kinase kinase 3	0.297639	0.189392		Q8IVH8-3;Q8IVH8;Q8IVH8-2	sp|Q8IVH8-3|M4K3_HUMAN Isoform 3 of Mitogen-activated protein kinase kinase kinase kinase 3 OS=Homo sapiens OX=9606 GN=MAP4K3;sp|Q8IVH8|M4K3_HUMAN Mitogen-activated protein kinase kinase kinase kinase 3 OS=Homo sapiens OX=9606 GN=MAP4K3 PE=1 SV=1;sp|Q8IVH8
RTCB_untreated	NOSTRIN	Nostrin	1.93373	0.676814		Q8IVI9;Q8IVI9-4;Q8IVI9-2;Q8IVI9-3	sp|Q8IVI9|NOSTN_HUMAN Nostrin OS=Homo sapiens OX=9606 GN=NOSTRIN PE=1 SV=2;sp|Q8IVI9-4|NOSTN_HUMAN Isoform 4 of Nostrin OS=Homo sapiens OX=9606 GN=NOSTRIN;sp|Q8IVI9-2|NOSTN_HUMAN Isoform 2 of Nostrin OS=Homo sapiens OX=9606 GN=NOSTRIN;sp|Q8IVI9-3|NOSTN_HUM
RTCB_untreated	MISP	Mitotic interactor and substrate of PLK1	0.572723	0.134152		Q8IVT2	sp|Q8IVT2|MISP_HUMAN Mitotic interactor and substrate of PLK1 OS=Homo sapiens OX=9606 GN=MISP PE=1 SV=1
RTCB_untreated	MAP7D3	MAP7 domain-containing protein 3	0.408319	0.169941		Q8IWC1-4;Q8IWC1;Q8IWC1-2;Q8IWC1-3	sp|Q8IWC1-4|MA7D3_HUMAN Isoform 4 of MAP7 domain-containing protein 3 OS=Homo sapiens OX=9606 GN=MAP7D3;sp|Q8IWC1|MA7D3_HUMAN MAP7 domain-containing protein 3 OS=Homo sapiens OX=9606 GN=MAP7D3 PE=1 SV=2;sp|Q8IWC1-2|MA7D3_HUMAN Isoform 2 of MAP7 domain-cont
RTCB_untreated	CHERP	Calcium homeostasis endoplasmic reticulum protein	0.618967	0.501386		Q8IWX8	sp|Q8IWX8|CHERP_HUMAN Calcium homeostasis endoplasmic reticulum protein OS=Homo sapiens OX=9606 GN=CHERP PE=1 SV=3
RTCB_untreated	SUGP1	SURP and G-patch domain-containing protein 1	0.900952	0.454106		Q8IWZ8	sp|Q8IWZ8|SUGP1_HUMAN SURP and G-patch domain-containing protein 1 OS=Homo sapiens OX=9606 GN=SUGP1 PE=1 SV=2
RTCB_untreated	SUGP2	SURP and G-patch domain-containing protein 2	-0.893949	0.267961		Q8IX01;Q8IX01-4;Q8IX01-3	sp|Q8IX01|SUGP2_HUMAN SURP and G-patch domain-containing protein 2 OS=Homo sapiens OX=9606 GN=SUGP2 PE=1 SV=2;sp|Q8IX01-4|SUGP2_HUMAN Isoform 4 of SURP and G-patch domain-containing protein 2 OS=Homo sapiens OX=9606 GN=SUGP2;sp|Q8IX01-3|SUGP2_HUMAN Isoform
RTCB_untreated	CCAR1	Cell division cycle and apoptosis regulator protein 1	0.461096	1.13641		Q8IX12-2;Q8IX12	sp|Q8IX12-2|CCAR1_HUMAN Isoform 2 of Cell division cycle and apoptosis regulator protein 1 OS=Homo sapiens OX=9606 GN=CCAR1;sp|Q8IX12|CCAR1_HUMAN Cell division cycle and apoptosis regulator protein 1 OS=Homo sapiens OX=9606 GN=CCAR1 PE=1 SV=2
RTCB_untreated	DNAJC10	DnaJ homolog subfamily C member 10	-0.0915443	0.0818143		Q8IXB1;Q8IXB1-2	sp|Q8IXB1|DJC10_HUMAN DnaJ homolog subfamily C member 10 OS=Homo sapiens OX=9606 GN=DNAJC10 PE=1 SV=2;sp|Q8IXB1-2|DJC10_HUMAN Isoform 2 of DnaJ homolog subfamily C member 10 OS=Homo sapiens OX=9606 GN=DNAJC10
RTCB_untreated	PHC2	Polyhomeotic-like protein 2	-0.998701	0.432568		Q8IXK0-2;Q8IXK0-4;Q8IXK0;Q8IXK0-5;Q8IXK0-3	sp|Q8IXK0-2|PHC2_HUMAN Isoform 2 of Polyhomeotic-like protein 2 OS=Homo sapiens OX=9606 GN=PHC2;sp|Q8IXK0-4|PHC2_HUMAN Isoform 4 of Polyhomeotic-like protein 2 OS=Homo sapiens OX=9606 GN=PHC2;sp|Q8IXK0|PHC2_HUMAN Polyhomeotic-like protein 2 OS=Homo sapiens
RTCB_untreated	MRPL41	39S ribosomal protein L41, mitochondrial	0.239923	0.0381173		Q8IXM3	sp|Q8IXM3|RM41_HUMAN 39S ribosomal protein L41, mitochondrial OS=Homo sapiens OX=9606 GN=MRPL41 PE=1 SV=1
RTCB_untreated	SMC5	Structural maintenance of chromosomes protein 5	0.992755	0.438375		Q8IY18	sp|Q8IY18|SMC5_HUMAN Structural maintenance of chromosomes protein 5 OS=Homo sapiens OX=9606 GN=SMC5 PE=1 SV=2
RTCB_untreated	DHX37	Probable ATP-dependent RNA helicase DHX37	-0.278681	0.0513967		Q8IY37	sp|Q8IY37|DHX37_HUMAN Probable ATP-dependent RNA helicase DHX37 OS=Homo sapiens OX=9606 GN=DHX37 PE=1 SV=1
RTCB_untreated	RAVER1	Ribonucleoprotein PTB-binding 1	0.949565	0.585038		Q8IY67-2;Q8IY67	sp|Q8IY67-2|RAVR1_HUMAN Isoform 2 of Ribonucleoprotein PTB-binding 1 OS=Homo sapiens OX=9606 GN=RAVER1;sp|Q8IY67|RAVR1_HUMAN Ribonucleoprotein PTB-binding 1 OS=Homo sapiens OX=9606 GN=RAVER1 PE=1 SV=1
RTCB_untreated	FTSJ3	pre-rRNA processing protein FTSJ3	-0.523622	0.0883857		Q8IY81	sp|Q8IY81|SPB1_HUMAN pre-rRNA 2-O-ribose RNA methyltransferase FTSJ3 OS=Homo sapiens OX=9606 GN=FTSJ3 PE=1 SV=2
RTCB_untreated	SRRM1	Serine/arginine repetitive matrix protein 1	-1.47341	0.430564		Q8IYB3-2;Q8IYB3	sp|Q8IYB3-2|SRRM1_HUMAN Isoform 2 of Serine/arginine repetitive matrix protein 1 OS=Homo sapiens OX=9606 GN=SRRM1;sp|Q8IYB3|SRRM1_HUMAN Serine/arginine repetitive matrix protein 1 OS=Homo sapiens OX=9606 GN=SRRM1 PE=1 SV=2
RTCB_untreated	SMAP1	Stromal membrane-associated protein 1	1.12542	0.255807		Q8IYB5-3;Q8IYB5-2;Q8IYB5	sp|Q8IYB5-3|SMAP1_HUMAN Isoform 3 of Stromal membrane-associated protein 1 OS=Homo sapiens OX=9606 GN=SMAP1;sp|Q8IYB5-2|SMAP1_HUMAN Isoform 2 of Stromal membrane-associated protein 1 OS=Homo sapiens OX=9606 GN=SMAP1;sp|Q8IYB5|SMAP1_HUMAN Stromal membrane-a
RTCB_untreated	MICU2	Calcium uptake protein 2, mitochondrial	1.71458	0.665644		Q8IYU8	sp|Q8IYU8|MICU2_HUMAN Calcium uptake protein 2, mitochondrial OS=Homo sapiens OX=9606 GN=MICU2 PE=1 SV=2
RTCB_untreated	XRN1	5-3 exoribonuclease 1	-0.753151	0.499056		Q8IZH2;Q8IZH2-2	sp|Q8IZH2|XRN1_HUMAN 5-3 exoribonuclease 1 OS=Homo sapiens OX=9606 GN=XRN1 PE=1 SV=1;sp|Q8IZH2-2|XRN1_HUMAN Isoform 2 of 5-3 exoribonuclease 1 OS=Homo sapiens OX=9606 GN=XRN1
RTCB_untreated	PELP1	Proline-, glutamic acid- and leucine-rich protein 1	-0.362968	0.13207		Q8IZL8	sp|Q8IZL8|PELP1_HUMAN Proline-, glutamic acid- and leucine-rich protein 1 OS=Homo sapiens OX=9606 GN=PELP1 PE=1 SV=2
RTCB_untreated	ASPM	Abnormal spindle-like microcephaly-associated protein	0.274803	0.135208		Q8IZT6-2;Q8IZT6	sp|Q8IZT6-2|ASPM_HUMAN Isoform 2 of Abnormal spindle-like microcephaly-associated protein OS=Homo sapiens OX=9606 GN=ASPM;sp|Q8IZT6|ASPM_HUMAN Abnormal spindle-like microcephaly-associated protein OS=Homo sapiens OX=9606 GN=ASPM PE=1 SV=2
RTCB_untreated	RBFA	Putative ribosome-binding factor A, mitochondrial	0.336735	0.0517332		Q8N0V3	sp|Q8N0V3|RBFA_HUMAN Putative ribosome-binding factor A, mitochondrial OS=Homo sapiens OX=9606 GN=RBFA PE=1 SV=3
RTCB_untreated	CCAR2	Cell cycle and apoptosis regulator protein 2	3.3503	2.39063	+	Q8N163;Q8N163-2	sp|Q8N163|CCAR2_HUMAN Cell cycle and apoptosis regulator protein 2 OS=Homo sapiens OX=9606 GN=CCAR2 PE=1 SV=2;sp|Q8N163-2|CCAR2_HUMAN Isoform 2 of Cell cycle and apoptosis regulator protein 2 OS=Homo sapiens OX=9606 GN=CCAR2
RTCB_untreated	NUP93	Nuclear pore complex protein Nup93	-0.753014	0.537881		Q8N1F7;Q8N1F7-2	sp|Q8N1F7|NUP93_HUMAN Nuclear pore complex protein Nup93 OS=Homo sapiens OX=9606 GN=NUP93 PE=1 SV=2;sp|Q8N1F7-2|NUP93_HUMAN Isoform 2 of Nuclear pore complex protein Nup93 OS=Homo sapiens OX=9606 GN=NUP93
RTCB_untreated	LRRC47	Leucine-rich repeat-containing protein 47	0.796962	0.662868		Q8N1G4	sp|Q8N1G4|LRC47_HUMAN Leucine-rich repeat-containing protein 47 OS=Homo sapiens OX=9606 GN=LRRC47 PE=1 SV=1
RTCB_untreated	AIM1L	Absent in melanoma 1-like protein	2.4667	1.31321		Q8N1P7	sp|Q8N1P7|CRBG2_HUMAN Beta/gamma crystallin domain-containing protein 2 OS=Homo sapiens OX=9606 GN=CRYBG2 PE=2 SV=2
RTCB_untreated	ARHGEF28	Rho guanine nucleotide exchange factor 28	0.220625	0.144035		Q8N1W1;Q8N1W1-5;Q8N1W1-4;Q8N1W1-3;Q8N1W1-6	sp|Q8N1W1|ARG28_HUMAN Rho guanine nucleotide exchange factor 28 OS=Homo sapiens OX=9606 GN=ARHGEF28 PE=1 SV=3;sp|Q8N1W1-5|ARG28_HUMAN Isoform 5 of Rho guanine nucleotide exchange factor 28 OS=Homo sapiens OX=9606 GN=ARHGEF28;sp|Q8N1W1-4|ARG28_HUMAN Isoform
RTCB_untreated	ABHD12	Monoacylglycerol lipase ABHD12	1.05935	0.694735		Q8N2K0;Q8N2K0-2;Q8N2K0-3	sp|Q8N2K0|ABD12_HUMAN Lysophosphatidylserine lipase ABHD12 OS=Homo sapiens OX=9606 GN=ABHD12 PE=1 SV=2;sp|Q8N2K0-2|ABD12_HUMAN Isoform 2 of Lysophosphatidylserine lipase ABHD12 OS=Homo sapiens OX=9606 GN=ABHD12;sp|Q8N2K0-3|ABD12_HUMAN Isoform 3 of Lysophos
RTCB_untreated	CLASRP	CLK4-associating serine/arginine rich protein	-0.180534	0.0406406		Q8N2M8;Q8N2M8-3;Q8N2M8-4	sp|Q8N2M8|CLASR_HUMAN CLK4-associating serine/arginine rich protein OS=Homo sapiens OX=9606 GN=CLASRP PE=1 SV=4;sp|Q8N2M8-3|CLASR_HUMAN Isoform 2 of CLK4-associating serine/arginine rich protein OS=Homo sapiens OX=9606 GN=CLASRP;sp|Q8N2M8-4|CLASR_HUMAN Iso
RTCB_untreated	ASCC3	Activating signal cointegrator 1 complex subunit 3	-1.56464	0.64016		Q8N3C0	sp|Q8N3C0|ASCC3_HUMAN Activating signal cointegrator 1 complex subunit 3 OS=Homo sapiens OX=9606 GN=ASCC3 PE=1 SV=3
RTCB_untreated	PLCD3	1-phosphatidylinositol 4,5-bisphosphate phosphodiesterase delta-3	1.37124	0.849235		Q8N3E9	sp|Q8N3E9|PLCD3_HUMAN 1-phosphatidylinositol 4,5-bisphosphate phosphodiesterase delta-3 OS=Homo sapiens OX=9606 GN=PLCD3 PE=1 SV=3
RTCB_untreated	MPP5	MAGUK p55 subfamily member 5	0.263358	0.0538565		Q8N3R9-2;Q8N3R9	sp|Q8N3R9-2|MPP5_HUMAN Isoform 2 of MAGUK p55 subfamily member 5 OS=Homo sapiens OX=9606 GN=MPP5;sp|Q8N3R9|MPP5_HUMAN MAGUK p55 subfamily member 5 OS=Homo sapiens OX=9606 GN=MPP5 PE=1 SV=3
RTCB_untreated	FNBP4	Formin-binding protein 4	-0.0607343	0.0112225		Q8N3X1;Q8N3X1-2	sp|Q8N3X1|FNBP4_HUMAN Formin-binding protein 4 OS=Homo sapiens OX=9606 GN=FNBP4 PE=1 SV=3;sp|Q8N3X1-2|FNBP4_HUMAN Isoform 2 of Formin-binding protein 4 OS=Homo sapiens OX=9606 GN=FNBP4
RTCB_untreated	GUF1	Translation factor GUF1, mitochondrial	0.892356	0.506567		Q8N442	sp|Q8N442|GUF1_HUMAN Translation factor GUF1, mitochondrial OS=Homo sapiens OX=9606 GN=GUF1 PE=1 SV=1
RTCB_untreated	MINK1	Misshapen-like kinase 1	2.04459	0.547693		Q8N4C8-2;Q8N4C8;Q8N4C8-5;Q8N4C8-3;Q8N4C8-4	sp|Q8N4C8-2|MINK1_HUMAN Isoform 1 of Misshapen-like kinase 1 OS=Homo sapiens OX=9606 GN=MINK1;sp|Q8N4C8|MINK1_HUMAN Misshapen-like kinase 1 OS=Homo sapiens OX=9606 GN=MINK1 PE=1 SV=2;sp|Q8N4C8-5|MINK1_HUMAN Isoform 5 of Misshapen-like kinase 1 OS=Homo sapi
RTCB_untreated	CHCHD4	Mitochondrial intermembrane space import and assembly protein 40	4.58196	0.652347		Q8N4Q1;Q8N4Q1-2	sp|Q8N4Q1|MIA40_HUMAN Mitochondrial intermembrane space import and assembly protein 40 OS=Homo sapiens OX=9606 GN=CHCHD4 PE=1 SV=1;sp|Q8N4Q1-2|MIA40_HUMAN Isoform 2 of Mitochondrial intermembrane space import and assembly protein 40 OS=Homo sapiens OX=9606
RTCB_untreated	MMGT1	Membrane magnesium transporter 1	2.40121	0.626764		Q8N4V1;Q8N4V1-2	sp|Q8N4V1|MMGT1_HUMAN Membrane magnesium transporter 1 OS=Homo sapiens OX=9606 GN=MMGT1 PE=1 SV=1;sp|Q8N4V1-2|MMGT1_HUMAN Isoform 2 of Membrane magnesium transporter 1 OS=Homo sapiens OX=9606 GN=MMGT1
RTCB_untreated	FBXL6	F-box/LRR-repeat protein 6	-0.280635	0.0904283		Q8N531-2;Q8N531	sp|Q8N531-2|FBXL6_HUMAN Isoform 2 of F-box/LRR-repeat protein 6 OS=Homo sapiens OX=9606 GN=FBXL6;sp|Q8N531|FBXL6_HUMAN F-box/LRR-repeat protein 6 OS=Homo sapiens OX=9606 GN=FBXL6 PE=2 SV=1
RTCB_untreated	SRBD1	S1 RNA-binding domain-containing protein 1	-0.334868	0.153799		Q8N5C6;Q8N5C6-2	sp|Q8N5C6|SRBD1_HUMAN S1 RNA-binding domain-containing protein 1 OS=Homo sapiens OX=9606 GN=SRBD1 PE=1 SV=2;sp|Q8N5C6-2|SRBD1_HUMAN Isoform 2 of S1 RNA-binding domain-containing protein 1 OS=Homo sapiens OX=9606 GN=SRBD1
RTCB_untreated	NKAP	NF-kappa-B-activating protein	0.0820093	0.0573819		Q8N5F7	sp|Q8N5F7|NKAP_HUMAN NF-kappa-B-activating protein OS=Homo sapiens OX=9606 GN=NKAP PE=1 SV=1
RTCB_untreated	CISD2	CDGSH iron-sulfur domain-containing protein 2	2.63438	1.58822		Q8N5K1	sp|Q8N5K1|CISD2_HUMAN CDGSH iron-sulfur domain-containing protein 2 OS=Homo sapiens OX=9606 GN=CISD2 PE=1 SV=1
RTCB_untreated	ZC3H8	Zinc finger CCCH domain-containing protein 8	0.714243	0.366491		Q8N5P1	sp|Q8N5P1|ZC3H8_HUMAN Zinc finger CCCH domain-containing protein 8 OS=Homo sapiens OX=9606 GN=ZC3H8 PE=1 SV=2
RTCB_untreated	CPSF7	Cleavage and polyadenylation specificity factor subunit 7	0.303323	0.516997		Q8N684-2;Q8N684;Q8N684-3	sp|Q8N684-2|CPSF7_HUMAN Isoform 2 of Cleavage and polyadenylation specificity factor subunit 7 OS=Homo sapiens OX=9606 GN=CPSF7;sp|Q8N684|CPSF7_HUMAN Cleavage and polyadenylation specificity factor subunit 7 OS=Homo sapiens OX=9606 GN=CPSF7 PE=1 SV=1;sp|Q8
RTCB_untreated	PAF1	RNA polymerase II-associated factor 1 homolog	-0.431919	0.0875533		Q8N7H5;Q8N7H5-3;Q8N7H5-2	sp|Q8N7H5|PAF1_HUMAN RNA polymerase II-associated factor 1 homolog OS=Homo sapiens OX=9606 GN=PAF1 PE=1 SV=2;sp|Q8N7H5-3|PAF1_HUMAN Isoform 3 of RNA polymerase II-associated factor 1 homolog OS=Homo sapiens OX=9606 GN=PAF1;sp|Q8N7H5-2|PAF1_HUMAN Isoform 2
RTCB_untreated	DDX51	ATP-dependent RNA helicase DDX51	-0.692392	0.224102		Q8N8A6	sp|Q8N8A6|DDX51_HUMAN ATP-dependent RNA helicase DDX51 OS=Homo sapiens OX=9606 GN=DDX51 PE=1 SV=3
RTCB_untreated	C19orf47	Uncharacterized protein C19orf47	1.31664	0.672208		Q8N9M1;Q8N9M1-2;Q8N9M1-3	sp|Q8N9M1|CS047_HUMAN Uncharacterized protein C19orf47 OS=Homo sapiens OX=9606 GN=C19orf47 PE=1 SV=1;sp|Q8N9M1-2|CS047_HUMAN Isoform 2 of Uncharacterized protein C19orf47 OS=Homo sapiens OX=9606 GN=C19orf47;sp|Q8N9M1-3|CS047_HUMAN Isoform 3 of Uncharacteri
RTCB_untreated	ASCC1	Activating signal cointegrator 1 complex subunit 1	-0.748002	0.279833		Q8N9N2-2;Q8N9N2	sp|Q8N9N2-2|ASCC1_HUMAN Isoform 2 of Activating signal cointegrator 1 complex subunit 1 OS=Homo sapiens OX=9606 GN=ASCC1;sp|Q8N9N2|ASCC1_HUMAN Activating signal cointegrator 1 complex subunit 1 OS=Homo sapiens OX=9606 GN=ASCC1 PE=1 SV=1
RTCB_untreated	ZNF579	Zinc finger protein 579	1.46372	0.907551		Q8NAF0	sp|Q8NAF0|ZN579_HUMAN Zinc finger protein 579 OS=Homo sapiens OX=9606 GN=ZNF579 PE=1 SV=2
RTCB_untreated	PRPF38A	Pre-mRNA-splicing factor 38A	-1.02143	2.67476		Q8NAV1	sp|Q8NAV1|PR38A_HUMAN Pre-mRNA-splicing factor 38A OS=Homo sapiens OX=9606 GN=PRPF38A PE=1 SV=1
RTCB_untreated	DTWD2	DTW domain-containing protein 2	2.17081	0.449879		Q8NBA8	sp|Q8NBA8|DTWD2_HUMAN tRNA-uridine aminocarboxypropyltransferase 2 OS=Homo sapiens OX=9606 GN=DTWD2 PE=1 SV=1
RTCB_untreated	RDH13	Retinol dehydrogenase 13	3.42449	2.08074	+	Q8NBN7;Q8NBN7-2	sp|Q8NBN7|RDH13_HUMAN Retinol dehydrogenase 13 OS=Homo sapiens OX=9606 GN=RDH13 PE=1 SV=2;sp|Q8NBN7-2|RDH13_HUMAN Isoform 2 of Retinol dehydrogenase 13 OS=Homo sapiens OX=9606 GN=RDH13
RTCB_untreated	HSD17B11	Estradiol 17-beta-dehydrogenase 11	1.83948	2.12679		Q8NBQ5	sp|Q8NBQ5|DHB11_HUMAN Estradiol 17-beta-dehydrogenase 11 OS=Homo sapiens OX=9606 GN=HSD17B11 PE=1 SV=3
RTCB_untreated	TXNDC5	Thioredoxin domain-containing protein 5	-0.531301	0.149698		Q8NBS9;Q8NBS9-2	sp|Q8NBS9|TXND5_HUMAN Thioredoxin domain-containing protein 5 OS=Homo sapiens OX=9606 GN=TXNDC5 PE=1 SV=2;sp|Q8NBS9-2|TXND5_HUMAN Isoform 2 of Thioredoxin domain-containing protein 5 OS=Homo sapiens OX=9606 GN=TXNDC5
RTCB_untreated	SCCPDH	Saccharopine dehydrogenase-like oxidoreductase	2.75009	2.83507	+	Q8NBX0	sp|Q8NBX0|SCPDL_HUMAN Saccharopine dehydrogenase-like oxidoreductase OS=Homo sapiens OX=9606 GN=SCCPDH PE=1 SV=1
RTCB_untreated	SERBP1	Plasminogen activator inhibitor 1 RNA-binding protein	1.60339	0.397399		Q8NC51;Q8NC51-2	sp|Q8NC51|PAIRB_HUMAN Plasminogen activator inhibitor 1 RNA-binding protein OS=Homo sapiens OX=9606 GN=SERBP1 PE=1 SV=2;sp|Q8NC51-2|PAIRB_HUMAN Isoform 2 of Plasminogen activator inhibitor 1 RNA-binding protein OS=Homo sapiens OX=9606 GN=SERBP1
RTCB_untreated	FAM98A	Protein FAM98A	3.07011	1.71492		Q8NCA5	sp|Q8NCA5|FA98A_HUMAN Protein FAM98A OS=Homo sapiens OX=9606 GN=FAM98A PE=1 SV=2
RTCB_untreated	PPFIBP2	Liprin-beta-2	-0.12756	0.0347506		Q8ND30-2;Q8ND30-3;Q8ND30	sp|Q8ND30-2|LIPB2_HUMAN Isoform 2 of Liprin-beta-2 OS=Homo sapiens OX=9606 GN=PPFIBP2;sp|Q8ND30-3|LIPB2_HUMAN Isoform 3 of Liprin-beta-2 OS=Homo sapiens OX=9606 GN=PPFIBP2;sp|Q8ND30|LIPB2_HUMAN Liprin-beta-2 OS=Homo sapiens OX=9606 GN=PPFIBP2 PE=1 SV=3
RTCB_untreated	ZNF280C	Zinc finger protein 280C	-0.123892	0.0432694		Q8ND82	sp|Q8ND82|Z280C_HUMAN Zinc finger protein 280C OS=Homo sapiens OX=9606 GN=ZNF280C PE=1 SV=1
RTCB_untreated	PHC3	Polyhomeotic-like protein 3	-1.18974	0.488065		Q8NDX5-2;Q8NDX5;Q8NDX5-7	sp|Q8NDX5-2|PHC3_HUMAN Isoform 2 of Polyhomeotic-like protein 3 OS=Homo sapiens OX=9606 GN=PHC3;sp|Q8NDX5|PHC3_HUMAN Polyhomeotic-like protein 3 OS=Homo sapiens OX=9606 GN=PHC3 PE=1 SV=1;sp|Q8NDX5-7|PHC3_HUMAN Isoform 7 of Polyhomeotic-like protein 3 OS=Ho
RTCB_untreated	ABCF1	ATP-binding cassette sub-family F member 1	0.153133	0.0420674		Q8NE71;Q8NE71-2	sp|Q8NE71|ABCF1_HUMAN ATP-binding cassette sub-family F member 1 OS=Homo sapiens OX=9606 GN=ABCF1 PE=1 SV=2;sp|Q8NE71-2|ABCF1_HUMAN Isoform 2 of ATP-binding cassette sub-family F member 1 OS=Homo sapiens OX=9606 GN=ABCF1
RTCB_untreated	SRFBP1	Serum response factor-binding protein 1	-0.0633858	0.0202667		Q8NEF9	sp|Q8NEF9|SRFB1_HUMAN Serum response factor-binding protein 1 OS=Homo sapiens OX=9606 GN=SRFBP1 PE=1 SV=1
RTCB_untreated	NGDN	Neuroguidin	-2.02471	0.425295		Q8NEJ9-2;Q8NEJ9	sp|Q8NEJ9-2|NGDN_HUMAN Isoform 2 of Neuroguidin OS=Homo sapiens OX=9606 GN=NGDN;sp|Q8NEJ9|NGDN_HUMAN Neuroguidin OS=Homo sapiens OX=9606 GN=NGDN PE=1 SV=1
RTCB_untreated	CMAS	N-acylneuraminate cytidylyltransferase	-0.966737	0.242632		Q8NFW8;Q8NFW8-2	sp|Q8NFW8|NEUA_HUMAN N-acylneuraminate cytidylyltransferase OS=Homo sapiens OX=9606 GN=CMAS PE=1 SV=2;sp|Q8NFW8-2|NEUA_HUMAN Isoform 2 of N-acylneuraminate cytidylyltransferase OS=Homo sapiens OX=9606 GN=CMAS
RTCB_untreated	DDX55	ATP-dependent RNA helicase DDX55	0.153514	0.0339927		Q8NHQ9	sp|Q8NHQ9|DDX55_HUMAN ATP-dependent RNA helicase DDX55 OS=Homo sapiens OX=9606 GN=DDX55 PE=1 SV=3
RTCB_untreated	THOC2	THO complex subunit 2	-1.76845	0.583342		Q8NI27	sp|Q8NI27|THOC2_HUMAN THO complex subunit 2 OS=Homo sapiens OX=9606 GN=THOC2 PE=1 SV=2
RTCB_untreated	ADCK3	Atypical kinase ADCK3, mitochondrial	0.389728	0.141422		Q8NI60;Q8NI60-3;Q8NI60-4	sp|Q8NI60|COQ8A_HUMAN Atypical kinase COQ8A, mitochondrial OS=Homo sapiens OX=9606 GN=COQ8A PE=1 SV=1;sp|Q8NI60-3|COQ8A_HUMAN Isoform 3 of Atypical kinase COQ8A, mitochondrial OS=Homo sapiens OX=9606 GN=COQ8A;sp|Q8NI60-4|COQ8A_HUMAN Isoform 4 of Atypical k
RTCB_untreated	RP9	Retinitis pigmentosa 9 protein	0.0149119	0.00789708		Q8TA86	sp|Q8TA86|RP9_HUMAN Retinitis pigmentosa 9 protein OS=Homo sapiens OX=9606 GN=RP9 PE=1 SV=2
RTCB_untreated	GADD45GIP1	Growth arrest and DNA damage-inducible proteins-interacting protein 1	1.78064	0.470279		Q8TAE8	sp|Q8TAE8|G45IP_HUMAN Growth arrest and DNA damage-inducible proteins-interacting protein 1 OS=Homo sapiens OX=9606 GN=GADD45GIP1 PE=1 SV=1
RTCB_untreated	SMARCC2	SWI/SNF complex subunit SMARCC2	-1.2714	1.09292		Q8TAQ2;Q8TAQ2-2;Q8TAQ2-3	sp|Q8TAQ2|SMRC2_HUMAN SWI/SNF complex subunit SMARCC2 OS=Homo sapiens OX=9606 GN=SMARCC2 PE=1 SV=1;sp|Q8TAQ2-2|SMRC2_HUMAN Isoform 2 of SWI/SNF complex subunit SMARCC2 OS=Homo sapiens OX=9606 GN=SMARCC2;sp|Q8TAQ2-3|SMRC2_HUMAN Isoform 3 of SWI/SNF complex
RTCB_untreated	DNAJB14	DnaJ homolog subfamily B member 14	2.319	2.26604	+	Q8TBM8;Q8TBM8-2	sp|Q8TBM8|DJB14_HUMAN DnaJ homolog subfamily B member 14 OS=Homo sapiens OX=9606 GN=DNAJB14 PE=1 SV=1;sp|Q8TBM8-2|DJB14_HUMAN Isoform 2 of DnaJ homolog subfamily B member 14 OS=Homo sapiens OX=9606 GN=DNAJB14
RTCB_untreated	RDH11	Retinol dehydrogenase 11	1.40413	1.03435		Q8TC12;Q8TC12-2;Q8TC12-3	sp|Q8TC12|RDH11_HUMAN Retinol dehydrogenase 11 OS=Homo sapiens OX=9606 GN=RDH11 PE=1 SV=2;sp|Q8TC12-2|RDH11_HUMAN Isoform 2 of Retinol dehydrogenase 11 OS=Homo sapiens OX=9606 GN=RDH11;sp|Q8TC12-3|RDH11_HUMAN Isoform 3 of Retinol dehydrogenase 11 OS=Homo s
RTCB_untreated	DDX54	ATP-dependent RNA helicase DDX54	-0.68257	0.209196		Q8TDD1-2;Q8TDD1	sp|Q8TDD1-2|DDX54_HUMAN Isoform 2 of ATP-dependent RNA helicase DDX54 OS=Homo sapiens OX=9606 GN=DDX54;sp|Q8TDD1|DDX54_HUMAN ATP-dependent RNA helicase DDX54 OS=Homo sapiens OX=9606 GN=DDX54 PE=1 SV=2
RTCB_untreated	BRIX1	Ribosome biogenesis protein BRX1 homolog	-0.886237	0.201361		Q8TDN6	sp|Q8TDN6|BRX1_HUMAN Ribosome biogenesis protein BRX1 homolog OS=Homo sapiens OX=9606 GN=BRIX1 PE=1 SV=2
RTCB_untreated	RB1CC1	RB1-inducible coiled-coil protein 1	0.896331	0.211		Q8TDY2-2;Q8TDY2	sp|Q8TDY2-2|RBCC1_HUMAN Isoform 2 of RB1-inducible coiled-coil protein 1 OS=Homo sapiens OX=9606 GN=RB1CC1;sp|Q8TDY2|RBCC1_HUMAN RB1-inducible coiled-coil protein 1 OS=Homo sapiens OX=9606 GN=RB1CC1 PE=1 SV=3
RTCB_untreated	UTP15	U3 small nucleolar RNA-associated protein 15 homolog	-1.19459	0.433359		Q8TED0;Q8TED0-3;Q8TED0-2	sp|Q8TED0|UTP15_HUMAN U3 small nucleolar RNA-associated protein 15 homolog OS=Homo sapiens OX=9606 GN=UTP15 PE=1 SV=3;sp|Q8TED0-3|UTP15_HUMAN Isoform 3 of U3 small nucleolar RNA-associated protein 15 homolog OS=Homo sapiens OX=9606 GN=UTP15;sp|Q8TED0-2|UTP
RTCB_untreated	DENND1A	DENN domain-containing protein 1A	1.19469	2.08123		Q8TEH3;Q8TEH3-7;Q8TEH3-6	sp|Q8TEH3|DEN1A_HUMAN DENN domain-containing protein 1A OS=Homo sapiens OX=9606 GN=DENND1A PE=1 SV=2;sp|Q8TEH3-7|DEN1A_HUMAN Isoform 7 of DENN domain-containing protein 1A OS=Homo sapiens OX=9606 GN=DENND1A;sp|Q8TEH3-6|DEN1A_HUMAN Isoform 6 of DENN domain-
RTCB_untreated	PARD3	Partitioning defective 3 homolog	-0.62459	0.803279		Q8TEW0-4;Q8TEW0-2;Q8TEW0;Q8TEW0-7;Q8TEW0-6;Q8TEW0-11;Q8TEW0-3;Q8TEW0-10;Q8TEW0-8;Q8TEW0-5;Q8TEW0-9	sp|Q8TEW0-4|PARD3_HUMAN Isoform 4 of Partitioning defective 3 homolog OS=Homo sapiens OX=9606 GN=PARD3;sp|Q8TEW0-2|PARD3_HUMAN Isoform 2 of Partitioning defective 3 homolog OS=Homo sapiens OX=9606 GN=PARD3;sp|Q8TEW0|PARD3_HUMAN Partitioning defective 3 hom
RTCB_untreated	COG1	Conserved oligomeric Golgi complex subunit 1	1.00143	0.387724		Q8WTW3	sp|Q8WTW3|COG1_HUMAN Conserved oligomeric Golgi complex subunit 1 OS=Homo sapiens OX=9606 GN=COG1 PE=1 SV=1
RTCB_untreated	GTF3C2	General transcription factor 3C polypeptide 2	-0.174957	0.052181		Q8WUA4;Q8WUA4-2	sp|Q8WUA4|TF3C2_HUMAN General transcription factor 3C polypeptide 2 OS=Homo sapiens OX=9606 GN=GTF3C2 PE=1 SV=2;sp|Q8WUA4-2|TF3C2_HUMAN Isoform 2 of General transcription factor 3C polypeptide 2 OS=Homo sapiens OX=9606 GN=GTF3C2
RTCB_untreated	CCDC12	Coiled-coil domain-containing protein 12	1.01344	0.550374		Q8WUD4	sp|Q8WUD4|CCD12_HUMAN Coiled-coil domain-containing protein 12 OS=Homo sapiens OX=9606 GN=CCDC12 PE=1 SV=1
RTCB_untreated	PTPMT1	Phosphatidylglycerophosphatase and protein-tyrosine phosphatase 1	2.74553	1.69304		Q8WUK0;Q8WUK0-2	sp|Q8WUK0|PTPM1_HUMAN Phosphatidylglycerophosphatase and protein-tyrosine phosphatase 1 OS=Homo sapiens OX=9606 GN=PTPMT1 PE=1 SV=1;sp|Q8WUK0-2|PTPM1_HUMAN Isoform 2 of Phosphatidylglycerophosphatase and protein-tyrosine phosphatase 1 OS=Homo sapiens OX=96
RTCB_untreated	PDCD6IP	Programmed cell death 6-interacting protein	-0.350933	0.0755792		Q8WUM4;Q8WUM4-2	sp|Q8WUM4|PDC6I_HUMAN Programmed cell death 6-interacting protein OS=Homo sapiens OX=9606 GN=PDCD6IP PE=1 SV=1;sp|Q8WUM4-2|PDC6I_HUMAN Isoform 2 of Programmed cell death 6-interacting protein OS=Homo sapiens OX=9606 GN=PDCD6IP
RTCB_untreated	CACTIN	Cactin	-0.823974	0.209975		Q8WUQ7;Q8WUQ7-2	sp|Q8WUQ7|CATIN_HUMAN Cactin OS=Homo sapiens OX=9606 GN=CACTIN PE=1 SV=3;sp|Q8WUQ7-2|CATIN_HUMAN Isoform 2 of Cactin OS=Homo sapiens OX=9606 GN=CACTIN
RTCB_untreated	CHTF18	Chromosome transmission fidelity protein 18 homolog	0.701327	0.39752		Q8WVB6;Q8WVB6-2	sp|Q8WVB6|CTF18_HUMAN Chromosome transmission fidelity protein 18 homolog OS=Homo sapiens OX=9606 GN=CHTF18 PE=1 SV=1;sp|Q8WVB6-2|CTF18_HUMAN Isoform 2 of Chromosome transmission fidelity protein 18 homolog OS=Homo sapiens OX=9606 GN=CHTF18
RTCB_untreated	LEO1	RNA polymerase-associated protein LEO1	-0.343514	0.0963953		Q8WVC0;Q8WVC0-2	sp|Q8WVC0|LEO1_HUMAN RNA polymerase-associated protein LEO1 OS=Homo sapiens OX=9606 GN=LEO1 PE=1 SV=1;sp|Q8WVC0-2|LEO1_HUMAN Isoform 2 of RNA polymerase-associated protein LEO1 OS=Homo sapiens OX=9606 GN=LEO1
RTCB_untreated	TFB1M	Dimethyladenosine transferase 1, mitochondrial	0.722518	0.564765		Q8WVM0	sp|Q8WVM0|TFB1M_HUMAN Dimethyladenosine transferase 1, mitochondrial OS=Homo sapiens OX=9606 GN=TFB1M PE=1 SV=1
RTCB_untreated	HNRNPLL	Heterogeneous nuclear ribonucleoprotein L-like	1.26928	0.399584		Q8WVV9-4;Q8WVV9;Q8WVV9-5	sp|Q8WVV9-4|HNRLL_HUMAN Isoform 4 of Heterogeneous nuclear ribonucleoprotein L-like OS=Homo sapiens OX=9606 GN=HNRNPLL;sp|Q8WVV9|HNRLL_HUMAN Heterogeneous nuclear ribonucleoprotein L-like OS=Homo sapiens OX=9606 GN=HNRNPLL PE=1 SV=1;sp|Q8WVV9-5|HNRLL_HUMAN
RTCB_untreated	FAR1	Fatty acyl-CoA reductase 1	-1.74871	0.80831		Q8WVX9	sp|Q8WVX9|FACR1_HUMAN Fatty acyl-CoA reductase 1 OS=Homo sapiens OX=9606 GN=FAR1 PE=1 SV=1
RTCB_untreated	PCNP	PEST proteolytic signal-containing nuclear protein	2.6896	0.6498		Q8WW12;Q8WW12-2	sp|Q8WW12|PCNP_HUMAN PEST proteolytic signal-containing nuclear protein OS=Homo sapiens OX=9606 GN=PCNP PE=1 SV=2;sp|Q8WW12-2|PCNP_HUMAN Isoform 2 of PEST proteolytic signal-containing nuclear protein OS=Homo sapiens OX=9606 GN=PCNP
RTCB_untreated	C2orf47	Uncharacterized protein C2orf47, mitochondrial	2.16957	1.07565		Q8WWC4	sp|Q8WWC4|MAIP1_HUMAN m-AAA protease-interacting protein 1, mitochondrial OS=Homo sapiens OX=9606 GN=MAIP1 PE=1 SV=1
RTCB_untreated	LMO7	LIM domain only protein 7	-0.0696515	0.0197218		Q8WWI1-3;Q8WWI1;Q8WWI1-4;Q8WWI1-2;Q8WWI1-5	sp|Q8WWI1-3|LMO7_HUMAN Isoform 3 of LIM domain only protein 7 OS=Homo sapiens OX=9606 GN=LMO7;sp|Q8WWI1|LMO7_HUMAN LIM domain only protein 7 OS=Homo sapiens OX=9606 GN=LMO7 PE=1 SV=3;sp|Q8WWI1-4|LMO7_HUMAN Isoform 4 of LIM domain only protein 7 OS=Homo sap
RTCB_untreated	CKAP2	Cytoskeleton-associated protein 2	-0.104699	0.0495641		Q8WWK9-6;Q8WWK9-5;Q8WWK9;Q8WWK9-4	sp|Q8WWK9-6|CKAP2_HUMAN Isoform 4 of Cytoskeleton-associated protein 2 OS=Homo sapiens OX=9606 GN=CKAP2;sp|Q8WWK9-5|CKAP2_HUMAN Isoform 3 of Cytoskeleton-associated protein 2 OS=Homo sapiens OX=9606 GN=CKAP2;sp|Q8WWK9|CKAP2_HUMAN Cytoskeleton-associated pr
RTCB_untreated	ATXN2L	Ataxin-2-like protein	1.12358	0.457905		Q8WWM7;Q8WWM7-6;Q8WWM7-8;Q8WWM7-5;Q8WWM7-4;Q8WWM7-9;Q8WWM7-2;Q8WWM7-3;Q8WWM7-7	sp|Q8WWM7|ATX2L_HUMAN Ataxin-2-like protein OS=Homo sapiens OX=9606 GN=ATXN2L PE=1 SV=2;sp|Q8WWM7-6|ATX2L_HUMAN Isoform 6 of Ataxin-2-like protein OS=Homo sapiens OX=9606 GN=ATXN2L;sp|Q8WWM7-8|ATX2L_HUMAN Isoform 8 of Ataxin-2-like protein OS=Homo sapiens
RTCB_untreated	PRPF31	U4/U6 small nuclear ribonucleoprotein Prp31	0.899962	0.256886		Q8WWY3;Q8WWY3-4;Q8WWY3-2;Q8WWY3-3	sp|Q8WWY3|PRP31_HUMAN U4/U6 small nuclear ribonucleoprotein Prp31 OS=Homo sapiens OX=9606 GN=PRPF31 PE=1 SV=2;sp|Q8WWY3-4|PRP31_HUMAN Isoform 4 of U4/U6 small nuclear ribonucleoprotein Prp31 OS=Homo sapiens OX=9606 GN=PRPF31;sp|Q8WWY3-2|PRP31_HUMAN Isoform
RTCB_untreated	SREK1	Splicing regulatory glutamine/lysine-rich protein 1	0.713325	0.572293		Q8WXA9-2;Q8WXA9	sp|Q8WXA9-2|SREK1_HUMAN Isoform 2 of Splicing regulatory glutamine/lysine-rich protein 1 OS=Homo sapiens OX=9606 GN=SREK1;sp|Q8WXA9|SREK1_HUMAN Splicing regulatory glutamine/lysine-rich protein 1 OS=Homo sapiens OX=9606 GN=SREK1 PE=1 SV=1
RTCB_untreated	PSPC1	Paraspeckle component 1	2.60663	1.41219		Q8WXF1;Q8WXF1-2	sp|Q8WXF1|PSPC1_HUMAN Paraspeckle component 1 OS=Homo sapiens OX=9606 GN=PSPC1 PE=1 SV=1;sp|Q8WXF1-2|PSPC1_HUMAN Isoform 2 of Paraspeckle component 1 OS=Homo sapiens OX=9606 GN=PSPC1
RTCB_untreated	DNAJC9	DnaJ homolog subfamily C member 9	1.80606	0.581216		Q8WXX5	sp|Q8WXX5|DNJC9_HUMAN DnaJ homolog subfamily C member 9 OS=Homo sapiens OX=9606 GN=DNAJC9 PE=1 SV=1
RTCB_untreated	CTNNBL1	Beta-catenin-like protein 1	-1.07855	0.359989		Q8WYA6;Q8WYA6-4;Q8WYA6-3;Q8WYA6-2	sp|Q8WYA6|CTBL1_HUMAN Beta-catenin-like protein 1 OS=Homo sapiens OX=9606 GN=CTNNBL1 PE=1 SV=1;sp|Q8WYA6-4|CTBL1_HUMAN Isoform 4 of Beta-catenin-like protein 1 OS=Homo sapiens OX=9606 GN=CTNNBL1;sp|Q8WYA6-3|CTBL1_HUMAN Isoform 3 of Beta-catenin-like protei
RTCB_untreated	DDX1	ATP-dependent RNA helicase DDX1	4.53462	1.99664		Q92499;Q92499-3;Q92499-2	sp|Q92499|DDX1_HUMAN ATP-dependent RNA helicase DDX1 OS=Homo sapiens OX=9606 GN=DDX1 PE=1 SV=2;sp|Q92499-3|DDX1_HUMAN Isoform 3 of ATP-dependent RNA helicase DDX1 OS=Homo sapiens OX=9606 GN=DDX1;sp|Q92499-2|DDX1_HUMAN Isoform 2 of ATP-dependent RNA helicas
RTCB_untreated	H1FX	Histone H1x	0.300349	0.0857262		Q92522	sp|Q92522|H1X_HUMAN Histone H1.10 OS=Homo sapiens OX=9606 GN=H1-10 PE=1 SV=1
RTCB_untreated	TOPBP1	DNA topoisomerase 2-binding protein 1	-0.419121	0.344646		Q92547	sp|Q92547|TOPB1_HUMAN DNA topoisomerase 2-binding protein 1 OS=Homo sapiens OX=9606 GN=TOPBP1 PE=1 SV=3
RTCB_untreated	MRPS27	28S ribosomal protein S27, mitochondrial	1.00558	0.372361		Q92552;Q92552-2	sp|Q92552|RT27_HUMAN 28S ribosomal protein S27, mitochondrial OS=Homo sapiens OX=9606 GN=MRPS27 PE=1 SV=3;sp|Q92552-2|RT27_HUMAN Isoform 2 of 28S ribosomal protein S27, mitochondrial OS=Homo sapiens OX=9606 GN=MRPS27
RTCB_untreated	PHF3	PHD finger protein 3	-1.93388	1.32048		Q92576-2;Q92576	sp|Q92576-2|PHF3_HUMAN Isoform 2 of PHD finger protein 3 OS=Homo sapiens OX=9606 GN=PHF3;sp|Q92576|PHF3_HUMAN PHD finger protein 3 OS=Homo sapiens OX=9606 GN=PHF3 PE=1 SV=3
RTCB_untreated	HSPH1	Heat shock protein 105 kDa	0.681096	0.602837		Q92598;Q92598-2;Q92598-3	sp|Q92598|HS105_HUMAN Heat shock protein 105 kDa OS=Homo sapiens OX=9606 GN=HSPH1 PE=1 SV=1;sp|Q92598-2|HS105_HUMAN Isoform Beta of Heat shock protein 105 kDa OS=Homo sapiens OX=9606 GN=HSPH1;sp|Q92598-3|HS105_HUMAN Isoform 3 of Heat shock protein 105 kDa
RTCB_untreated	LPGAT1	Acyl-CoA:lysophosphatidylglycerol acyltransferase 1	-0.0805373	0.0148814		Q92604	sp|Q92604|LGAT1_HUMAN Acyl-CoA:lysophosphatidylglycerol acyltransferase 1 OS=Homo sapiens OX=9606 GN=LPGAT1 PE=1 SV=1
RTCB_untreated	ZNF592	Zinc finger protein 592	-1.42549	1.21705		Q92610	sp|Q92610|ZN592_HUMAN Zinc finger protein 592 OS=Homo sapiens OX=9606 GN=ZNF592 PE=1 SV=2
RTCB_untreated	MYO18A	Unconventional myosin-XVIIIa	2.2696	0.680157		Q92614;Q92614-4;Q92614-3;Q92614-2;Q92614-5	sp|Q92614|MY18A_HUMAN Unconventional myosin-XVIIIa OS=Homo sapiens OX=9606 GN=MYO18A PE=1 SV=3;sp|Q92614-4|MY18A_HUMAN Isoform 4 of Unconventional myosin-XVIIIa OS=Homo sapiens OX=9606 GN=MYO18A;sp|Q92614-3|MY18A_HUMAN Isoform 3 of Unconventional myosin-XV
RTCB_untreated	LARP4B	La-related protein 4B	-0.186345	0.0842127		Q92615	sp|Q92615|LAR4B_HUMAN La-related protein 4B OS=Homo sapiens OX=9606 GN=LARP4B PE=1 SV=3
RTCB_untreated	GCN1L1	Translational activator GCN1	0.172371	0.0637115		Q92616	sp|Q92616|GCN1_HUMAN eIF-2-alpha kinase activator GCN1 OS=Homo sapiens OX=9606 GN=GCN1 PE=1 SV=6
RTCB_untreated	MRPS31	28S ribosomal protein S31, mitochondrial	0.0290256	0.00527937		Q92665	sp|Q92665|RT31_HUMAN 28S ribosomal protein S31, mitochondrial OS=Homo sapiens OX=9606 GN=MRPS31 PE=1 SV=3
RTCB_untreated	ANP32B	Acidic leucine-rich nuclear phosphoprotein 32 family member B	-1.10188	0.17496		Q92688-2;Q92688	sp|Q92688-2|AN32B_HUMAN Isoform 2 of Acidic leucine-rich nuclear phosphoprotein 32 family member B OS=Homo sapiens OX=9606 GN=ANP32B;sp|Q92688|AN32B_HUMAN Acidic leucine-rich nuclear phosphoprotein 32 family member B OS=Homo sapiens OX=9606 GN=ANP32B PE=1
RTCB_untreated	TFG	Protein TFG	0.998843	0.410396		Q92734-2;Q92734;Q92734-4;Q92734-3	sp|Q92734-2|TFG_HUMAN Isoform 2 of Protein TFG OS=Homo sapiens OX=9606 GN=TFG;sp|Q92734|TFG_HUMAN Protein TFG OS=Homo sapiens OX=9606 GN=TFG PE=1 SV=2;sp|Q92734-4|TFG_HUMAN Isoform 4 of Protein TFG OS=Homo sapiens OX=9606 GN=TFG;sp|Q92734-3|TFG_HUMAN Isofo
RTCB_untreated	SYMPK	Symplekin	-0.74724	0.63057		Q92797	sp|Q92797|SYMPK_HUMAN Symplekin OS=Homo sapiens OX=9606 GN=SYMPK PE=1 SV=2
RTCB_untreated	TAF15	TATA-binding protein-associated factor 2N	0.923596	0.352924		Q92804-2;Q92804	sp|Q92804-2|RBP56_HUMAN Isoform Short of TATA-binding protein-associated factor 2N OS=Homo sapiens OX=9606 GN=TAF15;sp|Q92804|RBP56_HUMAN TATA-binding protein-associated factor 2N OS=Homo sapiens OX=9606 GN=TAF15 PE=1 SV=1
RTCB_untreated	KAT2A	Histone acetyltransferase KAT2A	1.63163	0.359166		Q92830;Q92830-2	sp|Q92830|KAT2A_HUMAN Histone acetyltransferase KAT2A OS=Homo sapiens OX=9606 GN=KAT2A PE=1 SV=3;sp|Q92830-2|KAT2A_HUMAN Isoform 2 of Histone acetyltransferase KAT2A OS=Homo sapiens OX=9606 GN=KAT2A
RTCB_untreated	DDX17	Probable ATP-dependent RNA helicase DDX17	0.95642	0.540945		Q92841;Q92841-1;Q92841-3;Q92841-2	sp|Q92841|DDX17_HUMAN Probable ATP-dependent RNA helicase DDX17 OS=Homo sapiens OX=9606 GN=DDX17 PE=1 SV=2;sp|Q92841-1|DDX17_HUMAN Isoform 2 of Probable ATP-dependent RNA helicase DDX17 OS=Homo sapiens OX=9606 GN=DDX17;sp|Q92841-3|DDX17_HUMAN Isoform 4 of
RTCB_untreated	RAD50	DNA repair protein RAD50	-1.01419	0.706062		Q92878-2;Q92878;Q92878-3	sp|Q92878-2|RAD50_HUMAN Isoform 2 of DNA repair protein RAD50 OS=Homo sapiens OX=9606 GN=RAD50;sp|Q92878|RAD50_HUMAN DNA repair protein RAD50 OS=Homo sapiens OX=9606 GN=RAD50 PE=1 SV=1;sp|Q92878-3|RAD50_HUMAN Isoform 3 of DNA repair protein RAD50 OS=Homo s
RTCB_untreated	COPS5	COP9 signalosome complex subunit 5	-0.250775	0.0449686		Q92905	sp|Q92905|CSN5_HUMAN COP9 signalosome complex subunit 5 OS=Homo sapiens OX=9606 GN=COPS5 PE=1 SV=4
RTCB_untreated	GPKOW	G patch domain and KOW motifs-containing protein	1.89064	1.29017		Q92917	sp|Q92917|GPKOW_HUMAN G-patch domain and KOW motifs-containing protein OS=Homo sapiens OX=9606 GN=GPKOW PE=1 SV=2
RTCB_untreated	SMARCD2	SWI/SNF-related matrix-associated actin-dependent regulator of chromatin subfamily D member 2	-0.909615	0.628172		Q92925-3;Q92925-2;Q92925	sp|Q92925-3|SMRD2_HUMAN Isoform 3 of SWI/SNF-related matrix-associated actin-dependent regulator of chromatin subfamily D member 2 OS=Homo sapiens OX=9606 GN=SMARCD2;sp|Q92925-2|SMRD2_HUMAN Isoform 2 of SWI/SNF-related matrix-associated actin-dependent reg
RTCB_untreated	KHSRP	Far upstream element-binding protein 2	0.890471	0.359304		Q92945	sp|Q92945|FUBP2_HUMAN Far upstream element-binding protein 2 OS=Homo sapiens OX=9606 GN=KHSRP PE=1 SV=4
RTCB_untreated	ARHGEF2	Rho guanine nucleotide exchange factor 2	-0.394112	0.152328		Q92974-3;Q92974-2;Q92974	sp|Q92974-3|ARHG2_HUMAN Isoform 3 of Rho guanine nucleotide exchange factor 2 OS=Homo sapiens OX=9606 GN=ARHGEF2;sp|Q92974-2|ARHG2_HUMAN Isoform 2 of Rho guanine nucleotide exchange factor 2 OS=Homo sapiens OX=9606 GN=ARHGEF2;sp|Q92974|ARHG2_HUMAN Rho guan
RTCB_untreated	USP9X	Probable ubiquitin carboxyl-terminal hydrolase FAF-X	0.273662	0.129642		Q93008-1;Q93008	sp|Q93008-1|USP9X_HUMAN Isoform 2 of Probable ubiquitin carboxyl-terminal hydrolase FAF-X OS=Homo sapiens OX=9606 GN=USP9X;sp|Q93008|USP9X_HUMAN Probable ubiquitin carboxyl-terminal hydrolase FAF-X OS=Homo sapiens OX=9606 GN=USP9X PE=1 SV=3
RTCB_untreated	USP7	Ubiquitin carboxyl-terminal hydrolase 7	0.910127	0.332969		Q93009;Q93009-3	sp|Q93009|UBP7_HUMAN Ubiquitin carboxyl-terminal hydrolase 7 OS=Homo sapiens OX=9606 GN=USP7 PE=1 SV=2;sp|Q93009-3|UBP7_HUMAN Isoform 3 of Ubiquitin carboxyl-terminal hydrolase 7 OS=Homo sapiens OX=9606 GN=USP7
RTCB_untreated	RBPMS	RNA-binding protein with multiple splicing	1.11199	0.235612		Q93062-3;Q93062-4;Q93062-5;Q93062;Q93062-2	sp|Q93062-3|RBPMS_HUMAN Isoform C of RNA-binding protein with multiple splicing OS=Homo sapiens OX=9606 GN=RBPMS;sp|Q93062-4|RBPMS_HUMAN Isoform D of RNA-binding protein with multiple splicing OS=Homo sapiens OX=9606 GN=RBPMS;sp|Q93062-5|RBPMS_HUMAN Isofor
RTCB_untreated	SMARCE1	SWI/SNF-related matrix-associated actin-dependent regulator of chromatin subfamily E member 1	0.337787	0.138429		Q969G3;Q969G3-2;Q969G3-3;Q969G3-4;Q969G3-6;Q969G3-5	sp|Q969G3|SMCE1_HUMAN SWI/SNF-related matrix-associated actin-dependent regulator of chromatin subfamily E member 1 OS=Homo sapiens OX=9606 GN=SMARCE1 PE=1 SV=2;sp|Q969G3-2|SMCE1_HUMAN Isoform 2 of SWI/SNF-related matrix-associated actin-dependent regulato
RTCB_untreated	ZNF622	Zinc finger protein 622	1.01583	0.254521		Q969S3	sp|Q969S3|ZN622_HUMAN Zinc finger protein 622 OS=Homo sapiens OX=9606 GN=ZNF622 PE=1 SV=1
RTCB_untreated	ERGIC1	Endoplasmic reticulum-Golgi intermediate compartment protein 1	1.84765	0.599155		Q969X5;Q969X5-2	sp|Q969X5|ERGI1_HUMAN Endoplasmic reticulum-Golgi intermediate compartment protein 1 OS=Homo sapiens OX=9606 GN=ERGIC1 PE=1 SV=1;sp|Q969X5-2|ERGI1_HUMAN Isoform 2 of Endoplasmic reticulum-Golgi intermediate compartment protein 1 OS=Homo sapiens OX=9606 GN=
RTCB_untreated	CIRH1A	Cirhin	-0.113476	0.0331137		Q969X6;Q969X6-2;Q969X6-3	sp|Q969X6|UTP4_HUMAN U3 small nucleolar RNA-associated protein 4 homolog OS=Homo sapiens OX=9606 GN=UTP4 PE=1 SV=1;sp|Q969X6-2|UTP4_HUMAN Isoform 2 of U3 small nucleolar RNA-associated protein 4 homolog OS=Homo sapiens OX=9606 GN=UTP4;sp|Q969X6-3|UTP4_HUMA
RTCB_untreated	CCDC47	Coiled-coil domain-containing protein 47	-0.942494	0.441733		Q96A33;Q96A33-2	sp|Q96A33|CCD47_HUMAN Coiled-coil domain-containing protein 47 OS=Homo sapiens OX=9606 GN=CCDC47 PE=1 SV=1;sp|Q96A33-2|CCD47_HUMAN Isoform 2 of Coiled-coil domain-containing protein 47 OS=Homo sapiens OX=9606 GN=CCDC47
RTCB_untreated	MRPL24	39S ribosomal protein L24, mitochondrial	0.493715	0.339856		Q96A35	sp|Q96A35|RM24_HUMAN 39S ribosomal protein L24, mitochondrial OS=Homo sapiens OX=9606 GN=MRPL24 PE=1 SV=1
RTCB_untreated	EXOC4	Exocyst complex component 4	0.421266	0.429532		Q96A65;Q96A65-2	sp|Q96A65|EXOC4_HUMAN Exocyst complex component 4 OS=Homo sapiens OX=9606 GN=EXOC4 PE=1 SV=1;sp|Q96A65-2|EXOC4_HUMAN Isoform 2 of Exocyst complex component 4 OS=Homo sapiens OX=9606 GN=EXOC4
RTCB_untreated	MAGOHB;MAGOH	Protein mago nashi homolog 2;Protein mago nashi homolog	0.0666662	0.0165263		Q96A72;P61326	sp|Q96A72|MGN2_HUMAN Protein mago nashi homolog 2 OS=Homo sapiens OX=9606 GN=MAGOHB PE=1 SV=1;sp|P61326|MGN_HUMAN Protein mago nashi homolog OS=Homo sapiens OX=9606 GN=MAGOH PE=1 SV=1
RTCB_untreated	LRRC59	Leucine-rich repeat-containing protein 59	1.58674	1.71626		Q96AG4	sp|Q96AG4|LRC59_HUMAN Leucine-rich repeat-containing protein 59 OS=Homo sapiens OX=9606 GN=LRRC59 PE=1 SV=1
RTCB_untreated	EXOSC8	Exosome complex component RRP43	-0.219294	0.0460699		Q96B26	sp|Q96B26|EXOS8_HUMAN Exosome complex component RRP43 OS=Homo sapiens OX=9606 GN=EXOSC8 PE=1 SV=1
RTCB_untreated	CHCHD1	Coiled-coil-helix-coiled-coil-helix domain-containing protein 1	0.217141	0.027211		Q96BP2	sp|Q96BP2|CHCH1_HUMAN Coiled-coil-helix-coiled-coil-helix domain-containing protein 1 OS=Homo sapiens OX=9606 GN=CHCHD1 PE=1 SV=1
RTCB_untreated	CENPT	Centromere protein T	0.0878958	0.0222921		Q96BT3;Q96BT3-2	sp|Q96BT3|CENPT_HUMAN Centromere protein T OS=Homo sapiens OX=9606 GN=CENPT PE=1 SV=2;sp|Q96BT3-2|CENPT_HUMAN Isoform 2 of Centromere protein T OS=Homo sapiens OX=9606 GN=CENPT
RTCB_untreated	TAMM41	Phosphatidate cytidylyltransferase, mitochondrial	-0.624154	0.178472		Q96BW9-3;Q96BW9-2;Q96BW9	sp|Q96BW9-3|TAM41_HUMAN Isoform 3 of Phosphatidate cytidylyltransferase, mitochondrial OS=Homo sapiens OX=9606 GN=TAMM41;sp|Q96BW9-2|TAM41_HUMAN Isoform 2 of Phosphatidate cytidylyltransferase, mitochondrial OS=Homo sapiens OX=9606 GN=TAMM41;sp|Q96BW9|TAM4
RTCB_untreated	FAF2	FAS-associated factor 2	-0.108286	0.0462829		Q96CS3	sp|Q96CS3|FAF2_HUMAN FAS-associated factor 2 OS=Homo sapiens OX=9606 GN=FAF2 PE=1 SV=2
RTCB_untreated	AP2M1	AP-2 complex subunit mu	0.598047	0.239731		Q96CW1-2;Q96CW1	sp|Q96CW1-2|AP2M1_HUMAN Isoform 2 of AP-2 complex subunit mu OS=Homo sapiens OX=9606 GN=AP2M1;sp|Q96CW1|AP2M1_HUMAN AP-2 complex subunit mu OS=Homo sapiens OX=9606 GN=AP2M1 PE=1 SV=2
RTCB_untreated	ADCK4	AarF domain-containing protein kinase 4	2.09069	0.536057		Q96D53;Q96D53-2	sp|Q96D53|COQ8B_HUMAN Atypical kinase COQ8B, mitochondrial OS=Homo sapiens OX=9606 GN=COQ8B PE=1 SV=2;sp|Q96D53-2|COQ8B_HUMAN Isoform 2 of Atypical kinase COQ8B, mitochondrial OS=Homo sapiens OX=9606 GN=COQ8B
RTCB_untreated	REPS1	RalBP1-associated Eps domain-containing protein 1	-0.0696406	0.0562998		Q96D71-3;Q96D71;Q96D71-2;Q96D71-4	sp|Q96D71-3|REPS1_HUMAN Isoform 3 of RalBP1-associated Eps domain-containing protein 1 OS=Homo sapiens OX=9606 GN=REPS1;sp|Q96D71|REPS1_HUMAN RalBP1-associated Eps domain-containing protein 1 OS=Homo sapiens OX=9606 GN=REPS1 PE=1 SV=3;sp|Q96D71-2|REPS1_HUM
RTCB_untreated	DNAJC19	Mitochondrial import inner membrane translocase subunit TIM14	1.40715	0.716529		Q96DA6;Q96DA6-2	sp|Q96DA6|TIM14_HUMAN Mitochondrial import inner membrane translocase subunit TIM14 OS=Homo sapiens OX=9606 GN=DNAJC19 PE=1 SV=3;sp|Q96DA6-2|TIM14_HUMAN Isoform 2 of Mitochondrial import inner membrane translocase subunit TIM14 OS=Homo sapiens OX=9606 GN=D
RTCB_untreated	CMBL	Carboxymethylenebutenolidase homolog	2.3365	0.54821		Q96DG6	sp|Q96DG6|CMBL_HUMAN Carboxymethylenebutenolidase homolog OS=Homo sapiens OX=9606 GN=CMBL PE=1 SV=1
RTCB_untreated	SNRNP40	U5 small nuclear ribonucleoprotein 40 kDa protein	-1.23536	0.821965		Q96DI7;Q96DI7-2	sp|Q96DI7|SNR40_HUMAN U5 small nuclear ribonucleoprotein 40 kDa protein OS=Homo sapiens OX=9606 GN=SNRNP40 PE=1 SV=1;sp|Q96DI7-2|SNR40_HUMAN Isoform 2 of U5 small nuclear ribonucleoprotein 40 kDa protein OS=Homo sapiens OX=9606 GN=SNRNP40
RTCB_untreated	MTFMT	Methionyl-tRNA formyltransferase, mitochondrial	0.671594	0.166296		Q96DP5	sp|Q96DP5|FMT_HUMAN Methionyl-tRNA formyltransferase, mitochondrial OS=Homo sapiens OX=9606 GN=MTFMT PE=1 SV=2
RTCB_untreated	MRPL38	39S ribosomal protein L38, mitochondrial	-1.862	0.516906		Q96DV4	sp|Q96DV4|RM38_HUMAN 39S ribosomal protein L38, mitochondrial OS=Homo sapiens OX=9606 GN=MRPL38 PE=1 SV=2
RTCB_untreated	THAP11	THAP domain-containing protein 11	1.99803	1.20977		Q96EK4	sp|Q96EK4|THA11_HUMAN THAP domain-containing protein 11 OS=Homo sapiens OX=9606 GN=THAP11 PE=1 SV=2
RTCB_untreated	MRPS24	28S ribosomal protein S24, mitochondrial	0.715912	0.203159		Q96EL2	sp|Q96EL2|RT24_HUMAN 28S ribosomal protein S24, mitochondrial OS=Homo sapiens OX=9606 GN=MRPS24 PE=1 SV=1
RTCB_untreated	MRPL53	39S ribosomal protein L53, mitochondrial	1.15379	0.20348		Q96EL3	sp|Q96EL3|RM53_HUMAN 39S ribosomal protein L53, mitochondrial OS=Homo sapiens OX=9606 GN=MRPL53 PE=1 SV=1
RTCB_untreated	RBM33	RNA-binding protein 33	0.208566	0.0403494		Q96EV2	sp|Q96EV2|RBM33_HUMAN RNA-binding protein 33 OS=Homo sapiens OX=9606 GN=RBM33 PE=1 SV=3
RTCB_untreated	DNAJA3	DnaJ homolog subfamily A member 3, mitochondrial	1.53695	1.46391		Q96EY1;Q96EY1-2;Q96EY1-3	sp|Q96EY1|DNJA3_HUMAN DnaJ homolog subfamily A member 3, mitochondrial OS=Homo sapiens OX=9606 GN=DNAJA3 PE=1 SV=2;sp|Q96EY1-2|DNJA3_HUMAN Isoform 2 of DnaJ homolog subfamily A member 3, mitochondrial OS=Homo sapiens OX=9606 GN=DNAJA3;sp|Q96EY1-3|DNJA3_HUM
RTCB_untreated	TMA16	Translation machinery-associated protein 16	-0.210484	0.0372435		Q96EY4	sp|Q96EY4|TMA16_HUMAN Translation machinery-associated protein 16 OS=Homo sapiens OX=9606 GN=TMA16 PE=1 SV=2
RTCB_untreated	PTCD3	Pentatricopeptide repeat domain-containing protein 3, mitochondrial	-1.27712	0.338175		Q96EY7	sp|Q96EY7|PTCD3_HUMAN Pentatricopeptide repeat domain-containing protein 3, mitochondrial OS=Homo sapiens OX=9606 GN=PTCD3 PE=1 SV=3
RTCB_untreated	CYFIP2	Cytoplasmic FMR1-interacting protein 2	-0.109647	0.0437171		Q96F07-2;Q96F07	sp|Q96F07-2|CYFP2_HUMAN Isoform 2 of Cytoplasmic FMR1-interacting protein 2 OS=Homo sapiens OX=9606 GN=CYFIP2;sp|Q96F07|CYFP2_HUMAN Cytoplasmic FMR1-interacting protein 2 OS=Homo sapiens OX=9606 GN=CYFIP2 PE=1 SV=2
RTCB_untreated	ZNF503	Zinc finger protein 503	2.1966	1.50557		Q96F45;Q96F45-2;Q96F45-3	sp|Q96F45|ZN503_HUMAN Zinc finger protein 503 OS=Homo sapiens OX=9606 GN=ZNF503 PE=1 SV=1;sp|Q96F45-2|ZN503_HUMAN Isoform 2 of Zinc finger protein 503 OS=Homo sapiens OX=9606 GN=ZNF503;sp|Q96F45-3|ZN503_HUMAN Isoform 3 of Zinc finger protein 503 OS=Homo sa
RTCB_untreated	DYNLL2	Dynein light chain 2, cytoplasmic	0.789337	0.0773196		Q96FJ2	sp|Q96FJ2|DYL2_HUMAN Dynein light chain 2, cytoplasmic OS=Homo sapiens OX=9606 GN=DYNLL2 PE=1 SV=1
RTCB_untreated	CPNE2	Copine-2	0.921228	0.275967		Q96FN4;Q96FN4-2	sp|Q96FN4|CPNE2_HUMAN Copine-2 OS=Homo sapiens OX=9606 GN=CPNE2 PE=1 SV=3;sp|Q96FN4-2|CPNE2_HUMAN Isoform 2 of Copine-2 OS=Homo sapiens OX=9606 GN=CPNE2
RTCB_untreated	S100A16	Protein S100-A16	1.89511	0.657439		Q96FQ6	sp|Q96FQ6|S10AG_HUMAN Protein S100-A16 OS=Homo sapiens OX=9606 GN=S100A16 PE=1 SV=1
RTCB_untreated	OTUB1	Ubiquitin thioesterase OTUB1	0.251845	0.0639791		Q96FW1;Q96FW1-2	sp|Q96FW1|OTUB1_HUMAN Ubiquitin thioesterase OTUB1 OS=Homo sapiens OX=9606 GN=OTUB1 PE=1 SV=2;sp|Q96FW1-2|OTUB1_HUMAN Isoform 2 of Ubiquitin thioesterase OTUB1 OS=Homo sapiens OX=9606 GN=OTUB1
RTCB_untreated	IMP4	U3 small nucleolar ribonucleoprotein protein IMP4	-1.46722	0.470824		Q96G21	sp|Q96G21|IMP4_HUMAN U3 small nucleolar ribonucleoprotein protein IMP4 OS=Homo sapiens OX=9606 GN=IMP4 PE=1 SV=1
RTCB_untreated	LTV1	Protein LTV1 homolog	0.125968	0.0229602		Q96GA3	sp|Q96GA3|LTV1_HUMAN Protein LTV1 homolog OS=Homo sapiens OX=9606 GN=LTV1 PE=1 SV=1
RTCB_untreated	TMEM261	Transmembrane protein 261	0.505793	0.0793742		Q96GE9-2;Q96GE9	sp|Q96GE9-2|DMAC1_HUMAN Isoform 2 of Distal membrane-arm assembly complex protein 1 OS=Homo sapiens OX=9606 GN=DMAC1;sp|Q96GE9|DMAC1_HUMAN Distal membrane-arm assembly complex protein 1 OS=Homo sapiens OX=9606 GN=DMAC1 PE=1 SV=1
RTCB_untreated	SMARCD1	SWI/SNF-related matrix-associated actin-dependent regulator of chromatin subfamily D member 1	1.08602	0.47792		Q96GM5;Q96GM5-2	sp|Q96GM5|SMRD1_HUMAN SWI/SNF-related matrix-associated actin-dependent regulator of chromatin subfamily D member 1 OS=Homo sapiens OX=9606 GN=SMARCD1 PE=1 SV=2;sp|Q96GM5-2|SMRD1_HUMAN Isoform 2 of SWI/SNF-related matrix-associated actin-dependent regulato
RTCB_untreated	DDX27	Probable ATP-dependent RNA helicase DDX27	-1.53432	0.502468		Q96GQ7	sp|Q96GQ7|DDX27_HUMAN Probable ATP-dependent RNA helicase DDX27 OS=Homo sapiens OX=9606 GN=DDX27 PE=1 SV=2
RTCB_untreated	ZC2HC1A	Zinc finger C2HC domain-containing protein 1A	1.72467	1.53594		Q96GY0	sp|Q96GY0|ZC21A_HUMAN Zinc finger C2HC domain-containing protein 1A OS=Homo sapiens OX=9606 GN=ZC2HC1A PE=1 SV=2
RTCB_untreated	CENPN	Centromere protein N	1.53559	0.264445		Q96H22-5;Q96H22-4;Q96H22;Q96H22-3;Q96H22-2	sp|Q96H22-5|CENPN_HUMAN Isoform 5 of Centromere protein N OS=Homo sapiens OX=9606 GN=CENPN;sp|Q96H22-4|CENPN_HUMAN Isoform 4 of Centromere protein N OS=Homo sapiens OX=9606 GN=CENPN;sp|Q96H22|CENPN_HUMAN Centromere protein N OS=Homo sapiens OX=9606 GN=CENP
RTCB_untreated	SLC25A44	Solute carrier family 25 member 44	-0.575602	0.0902866		Q96H78	sp|Q96H78|S2544_HUMAN Solute carrier family 25 member 44 OS=Homo sapiens OX=9606 GN=SLC25A44 PE=2 SV=1
RTCB_untreated	PDLIM5	PDZ and LIM domain protein 5	1.71002	1.38369		Q96HC4;Q96HC4-4;Q96HC4-7;Q96HC4-6	sp|Q96HC4|PDLI5_HUMAN PDZ and LIM domain protein 5 OS=Homo sapiens OX=9606 GN=PDLIM5 PE=1 SV=5;sp|Q96HC4-4|PDLI5_HUMAN Isoform 4 of PDZ and LIM domain protein 5 OS=Homo sapiens OX=9606 GN=PDLIM5;sp|Q96HC4-7|PDLI5_HUMAN Isoform 7 of PDZ and LIM domain prote
RTCB_untreated	ERO1L	ERO1-like protein alpha	1.31318	0.376641		Q96HE7	sp|Q96HE7|ERO1A_HUMAN ERO1-like protein alpha OS=Homo sapiens OX=9606 GN=ERO1A PE=1 SV=2
RTCB_untreated	CDKN2AIPNL	CDKN2AIP N-terminal-like protein	0.268308	0.0340749		Q96HQ2;Q96HQ2-2	sp|Q96HQ2|C2AIL_HUMAN CDKN2AIP N-terminal-like protein OS=Homo sapiens OX=9606 GN=CDKN2AIPNL PE=1 SV=1;sp|Q96HQ2-2|C2AIL_HUMAN Isoform 2 of CDKN2AIP N-terminal-like protein OS=Homo sapiens OX=9606 GN=CDKN2AIPNL
RTCB_untreated	PGAM5	Serine/threonine-protein phosphatase PGAM5, mitochondrial	-1.13828	0.280328		Q96HS1;Q96HS1-2	sp|Q96HS1|PGAM5_HUMAN Serine/threonine-protein phosphatase PGAM5, mitochondrial OS=Homo sapiens OX=9606 GN=PGAM5 PE=1 SV=2;sp|Q96HS1-2|PGAM5_HUMAN Isoform 2 of Serine/threonine-protein phosphatase PGAM5, mitochondrial OS=Homo sapiens OX=9606 GN=PGAM5
RTCB_untreated	FUBP3	Far upstream element-binding protein 3	0.441067	0.107419		Q96I24	sp|Q96I24|FUBP3_HUMAN Far upstream element-binding protein 3 OS=Homo sapiens OX=9606 GN=FUBP3 PE=1 SV=2
RTCB_untreated	RBM17	Splicing factor 45	0.693253	0.381116		Q96I25	sp|Q96I25|SPF45_HUMAN Splicing factor 45 OS=Homo sapiens OX=9606 GN=RBM17 PE=1 SV=1
RTCB_untreated	GMPPA	Mannose-1-phosphate guanyltransferase alpha	1.51483	0.925537		Q96IJ6;Q96IJ6-2	sp|Q96IJ6|GMPPA_HUMAN Mannose-1-phosphate guanyltransferase alpha OS=Homo sapiens OX=9606 GN=GMPPA PE=1 SV=1;sp|Q96IJ6-2|GMPPA_HUMAN Isoform 2 of Mannose-1-phosphate guanyltransferase alpha OS=Homo sapiens OX=9606 GN=GMPPA
RTCB_untreated	RSRC1	Serine/Arginine-related protein 53	0.0600968	0.0186471		Q96IZ7-2;Q96IZ7	sp|Q96IZ7-2|RSRC1_HUMAN Isoform 2 of Serine/Arginine-related protein 53 OS=Homo sapiens OX=9606 GN=RSRC1;sp|Q96IZ7|RSRC1_HUMAN Serine/Arginine-related protein 53 OS=Homo sapiens OX=9606 GN=RSRC1 PE=1 SV=1
RTCB_untreated	CHAMP1	Chromosome alignment-maintaining phosphoprotein 1	-1.9827	0.698756		Q96JM3	sp|Q96JM3|CHAP1_HUMAN Chromosome alignment-maintaining phosphoprotein 1 OS=Homo sapiens OX=9606 GN=CHAMP1 PE=1 SV=2
RTCB_untreated	MYO15B	Unconventional myosin-XVB	0.7408	0.719032		Q96JP2	sp|Q96JP2|MY15B_HUMAN Unconventional myosin-XVB OS=Homo sapiens OX=9606 GN=MYO15B PE=1 SV=3
RTCB_untreated	ZFP91	E3 ubiquitin-protein ligase ZFP91	2.97139	0.603484		Q96JP5-2;Q96JP5	sp|Q96JP5-2|ZFP91_HUMAN Isoform 2 of E3 ubiquitin-protein ligase ZFP91 OS=Homo sapiens OX=9606 GN=ZFP91;sp|Q96JP5|ZFP91_HUMAN E3 ubiquitin-protein ligase ZFP91 OS=Homo sapiens OX=9606 GN=ZFP91 PE=1 SV=1
RTCB_untreated	SLC35E1	Solute carrier family 35 member E1	0.959925	0.30642		Q96K37;Q96K37-2	sp|Q96K37|S35E1_HUMAN Solute carrier family 35 member E1 OS=Homo sapiens OX=9606 GN=SLC35E1 PE=1 SV=2;sp|Q96K37-2|S35E1_HUMAN Isoform 2 of Solute carrier family 35 member E1 OS=Homo sapiens OX=9606 GN=SLC35E1
RTCB_untreated	DNAJC1	DnaJ homolog subfamily C member 1	0.270173	0.149824		Q96KC8	sp|Q96KC8|DNJC1_HUMAN DnaJ homolog subfamily C member 1 OS=Homo sapiens OX=9606 GN=DNAJC1 PE=1 SV=1
RTCB_untreated	ZFR	Zinc finger RNA-binding protein	-0.163815	0.0441487		Q96KR1	sp|Q96KR1|ZFR_HUMAN Zinc finger RNA-binding protein OS=Homo sapiens OX=9606 GN=ZFR PE=1 SV=2
RTCB_untreated	ZNF512	Zinc finger protein 512	-1.34941	0.263698		Q96ME7;Q96ME7-3;Q96ME7-2	sp|Q96ME7|ZN512_HUMAN Zinc finger protein 512 OS=Homo sapiens OX=9606 GN=ZNF512 PE=1 SV=2;sp|Q96ME7-3|ZN512_HUMAN Isoform 3 of Zinc finger protein 512 OS=Homo sapiens OX=9606 GN=ZNF512;sp|Q96ME7-2|ZN512_HUMAN Isoform 2 of Zinc finger protein 512 OS=Homo sa
RTCB_untreated	PCMTD1	Protein-L-isoaspartate O-methyltransferase domain-containing protein 1	1.01258	0.696657		Q96MG8-2;Q96MG8	sp|Q96MG8-2|PCMD1_HUMAN Isoform 2 of Protein-L-isoaspartate O-methyltransferase domain-containing protein 1 OS=Homo sapiens OX=9606 GN=PCMTD1;sp|Q96MG8|PCMD1_HUMAN Protein-L-isoaspartate O-methyltransferase domain-containing protein 1 OS=Homo sapiens OX=96
RTCB_untreated	YTHDC1	YTH domain-containing protein 1	-1.32103	0.281903		Q96MU7-2;Q96MU7	sp|Q96MU7-2|YTDC1_HUMAN Isoform 2 of YTH domain-containing protein 1 OS=Homo sapiens OX=9606 GN=YTHDC1;sp|Q96MU7|YTDC1_HUMAN YTH domain-containing protein 1 OS=Homo sapiens OX=9606 GN=YTHDC1 PE=1 SV=3
RTCB_untreated	DOCK7	Dedicator of cytokinesis protein 7	-0.61824	0.220841		Q96N67-4;Q96N67-3;Q96N67-5;Q96N67-2;Q96N67-6;Q96N67	sp|Q96N67-4|DOCK7_HUMAN Isoform 4 of Dedicator of cytokinesis protein 7 OS=Homo sapiens OX=9606 GN=DOCK7;sp|Q96N67-3|DOCK7_HUMAN Isoform 3 of Dedicator of cytokinesis protein 7 OS=Homo sapiens OX=9606 GN=DOCK7;sp|Q96N67-5|DOCK7_HUMAN Isoform 5 of Dedicator
RTCB_untreated	NSUN5	Probable 28S rRNA (cytosine-C(5))-methyltransferase	1.71242	0.82682		Q96P11-2;Q96P11;Q96P11-4;Q96P11-5	sp|Q96P11-2|NSUN5_HUMAN Isoform 2 of 28S rRNA (cytosine-C(5))-methyltransferase OS=Homo sapiens OX=9606 GN=NSUN5;sp|Q96P11|NSUN5_HUMAN 28S rRNA (cytosine-C(5))-methyltransferase OS=Homo sapiens OX=9606 GN=NSUN5 PE=1 SV=2;sp|Q96P11-4|NSUN5_HUMAN Isoform 4 o
RTCB_untreated	RPRD1A	Regulation of nuclear pre-mRNA domain-containing protein 1A	-0.610989	0.140483		Q96P16;Q96P16-3	sp|Q96P16|RPR1A_HUMAN Regulation of nuclear pre-mRNA domain-containing protein 1A OS=Homo sapiens OX=9606 GN=RPRD1A PE=1 SV=1;sp|Q96P16-3|RPR1A_HUMAN Isoform 2 of Regulation of nuclear pre-mRNA domain-containing protein 1A OS=Homo sapiens OX=9606 GN=RPRD1A
RTCB_untreated	RBM14	RNA-binding protein 14	0.0624582	0.150945		Q96PK6	sp|Q96PK6|RBM14_HUMAN RNA-binding protein 14 OS=Homo sapiens OX=9606 GN=RBM14 PE=1 SV=2
RTCB_untreated	LENG8	Leukocyte receptor cluster member 8	1.33259	0.401605		Q96PV6;Q96PV6-1	sp|Q96PV6|LENG8_HUMAN Leukocyte receptor cluster member 8 OS=Homo sapiens OX=9606 GN=LENG8 PE=1 SV=3;sp|Q96PV6-1|LENG8_HUMAN Isoform 2 of Leukocyte receptor cluster member 8 OS=Homo sapiens OX=9606 GN=LENG8
RTCB_untreated	FYTTD1	UAP56-interacting factor	-1.52684	0.474771		Q96QD9;Q96QD9-2;Q96QD9-3;Q96QD9-4	sp|Q96QD9|UIF_HUMAN UAP56-interacting factor OS=Homo sapiens OX=9606 GN=FYTTD1 PE=1 SV=3;sp|Q96QD9-2|UIF_HUMAN Isoform 2 of UAP56-interacting factor OS=Homo sapiens OX=9606 GN=FYTTD1;sp|Q96QD9-3|UIF_HUMAN Isoform 3 of UAP56-interacting factor OS=Homo sapie
RTCB_untreated	VPS35	Vacuolar protein sorting-associated protein 35	-0.396874	0.119987		Q96QK1	sp|Q96QK1|VPS35_HUMAN Vacuolar protein sorting-associated protein 35 OS=Homo sapiens OX=9606 GN=VPS35 PE=1 SV=2
RTCB_untreated	MED15	Mediator of RNA polymerase II transcription subunit 15	1.11952	0.474752		Q96RN5-3;Q96RN5-2;Q96RN5	sp|Q96RN5-3|MED15_HUMAN Isoform 3 of Mediator of RNA polymerase II transcription subunit 15 OS=Homo sapiens OX=9606 GN=MED15;sp|Q96RN5-2|MED15_HUMAN Isoform 2 of Mediator of RNA polymerase II transcription subunit 15 OS=Homo sapiens OX=9606 GN=MED15;sp|Q96
RTCB_untreated	PPP1R9B	Neurabin-2	0.107561	0.0300787		Q96SB3	sp|Q96SB3|NEB2_HUMAN Neurabin-2 OS=Homo sapiens OX=9606 GN=PPP1R9B PE=1 SV=3
RTCB_untreated	SRPK1	SRSF protein kinase 1	-0.756803	0.203288		Q96SB4-4;Q96SB4;Q96SB4-3	sp|Q96SB4-4|SRPK1_HUMAN Isoform 3 of SRSF protein kinase 1 OS=Homo sapiens OX=9606 GN=SRPK1;sp|Q96SB4|SRPK1_HUMAN SRSF protein kinase 1 OS=Homo sapiens OX=9606 GN=SRPK1 PE=1 SV=2;sp|Q96SB4-3|SRPK1_HUMAN Isoform 1 of SRSF protein kinase 1 OS=Homo sapiens OX
RTCB_untreated	KCTD15	BTB/POZ domain-containing protein KCTD15	0.588922	0.509548		Q96SI1;Q96SI1-2	sp|Q96SI1|KCD15_HUMAN BTB/POZ domain-containing protein KCTD15 OS=Homo sapiens OX=9606 GN=KCTD15 PE=1 SV=1;sp|Q96SI1-2|KCD15_HUMAN Isoform 2 of BTB/POZ domain-containing protein KCTD15 OS=Homo sapiens OX=9606 GN=KCTD15
RTCB_untreated	STRBP	Spermatid perinuclear RNA-binding protein	-1.05308	0.718558		Q96SI9;Q96SI9-2	sp|Q96SI9|STRBP_HUMAN Spermatid perinuclear RNA-binding protein OS=Homo sapiens OX=9606 GN=STRBP PE=1 SV=1;sp|Q96SI9-2|STRBP_HUMAN Isoform 2 of Spermatid perinuclear RNA-binding protein OS=Homo sapiens OX=9606 GN=STRBP
RTCB_untreated	FIZ1	Flt3-interacting zinc finger protein 1	-0.812664	0.162901		Q96SL8	sp|Q96SL8|FIZ1_HUMAN Flt3-interacting zinc finger protein 1 OS=Homo sapiens OX=9606 GN=FIZ1 PE=1 SV=2
RTCB_untreated	IWS1	Protein IWS1 homolog	-0.059168	0.0136194		Q96ST2;Q96ST2-3;Q96ST2-2	sp|Q96ST2|IWS1_HUMAN Protein IWS1 homolog OS=Homo sapiens OX=9606 GN=IWS1 PE=1 SV=2;sp|Q96ST2-3|IWS1_HUMAN Isoform 3 of Protein IWS1 homolog OS=Homo sapiens OX=9606 GN=IWS1;sp|Q96ST2-2|IWS1_HUMAN Isoform 2 of Protein IWS1 homolog OS=Homo sapiens OX=9606 GN
RTCB_untreated	OSBPL9	Oxysterol-binding protein-related protein 9	1.83326	0.601223		Q96SU4-7;Q96SU4-2;Q96SU4;Q96SU4-6;Q96SU4-3;Q96SU4-5;Q96SU4-4	sp|Q96SU4-7|OSBL9_HUMAN Isoform 7 of Oxysterol-binding protein-related protein 9 OS=Homo sapiens OX=9606 GN=OSBPL9;sp|Q96SU4-2|OSBL9_HUMAN Isoform 2 of Oxysterol-binding protein-related protein 9 OS=Homo sapiens OX=9606 GN=OSBPL9;sp|Q96SU4|OSBL9_HUMAN Oxys
RTCB_untreated	CDK5RAP1	CDK5 regulatory subunit-associated protein 1	-0.182451	0.0394659		Q96SZ6-3;Q96SZ6;Q96SZ6-2;Q96SZ6-6;Q96SZ6-4;Q96SZ6-5	sp|Q96SZ6-3|CK5P1_HUMAN Isoform 3 of Mitochondrial tRNA methylthiotransferase CDK5RAP1 OS=Homo sapiens OX=9606 GN=CDK5RAP1;sp|Q96SZ6|CK5P1_HUMAN Mitochondrial tRNA methylthiotransferase CDK5RAP1 OS=Homo sapiens OX=9606 GN=CDK5RAP1 PE=1 SV=2;sp|Q96SZ6-2|CK5
RTCB_untreated	RSF1	Remodeling and spacing factor 1	-1.51932	0.555686		Q96T23;Q96T23-2;Q96T23-3	sp|Q96T23|RSF1_HUMAN Remodeling and spacing factor 1 OS=Homo sapiens OX=9606 GN=RSF1 PE=1 SV=2;sp|Q96T23-2|RSF1_HUMAN Isoform 2 of Remodeling and spacing factor 1 OS=Homo sapiens OX=9606 GN=RSF1;sp|Q96T23-3|RSF1_HUMAN Isoform 3 of Remodeling and spacing fa
RTCB_untreated	RBM15	Putative RNA-binding protein 15	-0.0962492	0.031016		Q96T37-3;Q96T37-4;Q96T37-2;Q96T37	sp|Q96T37-3|RBM15_HUMAN Isoform 3 of RNA-binding protein 15 OS=Homo sapiens OX=9606 GN=RBM15;sp|Q96T37-4|RBM15_HUMAN Isoform 4 of RNA-binding protein 15 OS=Homo sapiens OX=9606 GN=RBM15;sp|Q96T37-2|RBM15_HUMAN Isoform 2 of RNA-binding protein 15 OS=Homo sa
RTCB_untreated	UHRF1	E3 ubiquitin-protein ligase UHRF1	-0.0227977	0.00590384		Q96T88;Q96T88-2	sp|Q96T88|UHRF1_HUMAN E3 ubiquitin-protein ligase UHRF1 OS=Homo sapiens OX=9606 GN=UHRF1 PE=1 SV=1;sp|Q96T88-2|UHRF1_HUMAN Isoform 2 of E3 ubiquitin-protein ligase UHRF1 OS=Homo sapiens OX=9606 GN=UHRF1
RTCB_untreated	CDC5L	Cell division cycle 5-like protein	-0.0410539	0.0283016		Q99459	sp|Q99459|CDC5L_HUMAN Cell division cycle 5-like protein OS=Homo sapiens OX=9606 GN=CDC5L PE=1 SV=2
RTCB_untreated	PFDN5	Prefoldin subunit 5	2.01101	0.610126		Q99471;Q99471-3	sp|Q99471|PFD5_HUMAN Prefoldin subunit 5 OS=Homo sapiens OX=9606 GN=PFDN5 PE=1 SV=2;sp|Q99471-3|PFD5_HUMAN Isoform 3 of Prefoldin subunit 5 OS=Homo sapiens OX=9606 GN=PFDN5
RTCB_untreated	PARK7	Protein deglycase DJ-1	0.980853	0.180843		Q99497	sp|Q99497|PARK7_HUMAN Parkinson disease protein 7 OS=Homo sapiens OX=9606 GN=PARK7 PE=1 SV=2
RTCB_untreated	VAT1	Synaptic vesicle membrane protein VAT-1 homolog	0.0469462	0.0132883		Q99536;Q99536-3;Q99536-2	sp|Q99536|VAT1_HUMAN Synaptic vesicle membrane protein VAT-1 homolog OS=Homo sapiens OX=9606 GN=VAT1 PE=1 SV=2;sp|Q99536-3|VAT1_HUMAN Isoform 3 of Synaptic vesicle membrane protein VAT-1 homolog OS=Homo sapiens OX=9606 GN=VAT1;sp|Q99536-2|VAT1_HUMAN Isofor
RTCB_untreated	MTERF1	Transcription termination factor 1, mitochondrial	0.718708	0.230929		Q99551	sp|Q99551|MTEF1_HUMAN Transcription termination factor 1, mitochondrial OS=Homo sapiens OX=9606 GN=MTERF1 PE=1 SV=1
RTCB_untreated	PKP4	Plakophilin-4	0.488286	0.287784		Q99569-2;Q99569	sp|Q99569-2|PKP4_HUMAN Isoform 2 of Plakophilin-4 OS=Homo sapiens OX=9606 GN=PKP4;sp|Q99569|PKP4_HUMAN Plakophilin-4 OS=Homo sapiens OX=9606 GN=PKP4 PE=1 SV=2
RTCB_untreated	POP1	Ribonucleases P/MRP protein subunit POP1	-1.78966	1.23776		Q99575	sp|Q99575|POP1_HUMAN Ribonucleases P/MRP protein subunit POP1 OS=Homo sapiens OX=9606 GN=POP1 PE=1 SV=2
RTCB_untreated	S100A13	Protein S100-A13	4.27088	2.05452	+	Q99584	sp|Q99584|S10AD_HUMAN Protein S100-A13 OS=Homo sapiens OX=9606 GN=S100A13 PE=1 SV=1
RTCB_untreated	SCAF11	Protein SCAF11	-0.978595	0.280201		Q99590-2;Q99590	sp|Q99590-2|SCAFB_HUMAN Isoform 2 of Protein SCAF11 OS=Homo sapiens OX=9606 GN=SCAF11;sp|Q99590|SCAFB_HUMAN Protein SCAF11 OS=Homo sapiens OX=9606 GN=SCAF11 PE=1 SV=2
RTCB_untreated	EIF3C;EIF3CL	Eukaryotic translation initiation factor 3 subunit C;Eukaryotic translation initiation factor 3 subunit C-like protein	0.888326	0.292462		Q99613;Q99613-2;B5ME19	sp|Q99613|EIF3C_HUMAN Eukaryotic translation initiation factor 3 subunit C OS=Homo sapiens OX=9606 GN=EIF3C PE=1 SV=1;sp|Q99613-2|EIF3C_HUMAN Isoform 2 of Eukaryotic translation initiation factor 3 subunit C OS=Homo sapiens OX=9606 GN=EIF3C;sp|B5ME19|EIFCL
RTCB_untreated	DNAJC7	DnaJ homolog subfamily C member 7	-0.305403	0.0817868		Q99615;Q99615-2	sp|Q99615|DNJC7_HUMAN DnaJ homolog subfamily C member 7 OS=Homo sapiens OX=9606 GN=DNAJC7 PE=1 SV=2;sp|Q99615-2|DNJC7_HUMAN Isoform 2 of DnaJ homolog subfamily C member 7 OS=Homo sapiens OX=9606 GN=DNAJC7
RTCB_untreated	PHB2	Prohibitin-2	-1.83925	0.623789		Q99623;Q99623-2	sp|Q99623|PHB2_HUMAN Prohibitin-2 OS=Homo sapiens OX=9606 GN=PHB2 PE=1 SV=2;sp|Q99623-2|PHB2_HUMAN Isoform 2 of Prohibitin-2 OS=Homo sapiens OX=9606 GN=PHB2
RTCB_untreated	CHP1	Calcineurin B homologous protein 1	-0.236588	0.043715		Q99653	sp|Q99653|CHP1_HUMAN Calcineurin B homologous protein 1 OS=Homo sapiens OX=9606 GN=CHP1 PE=1 SV=3
RTCB_untreated	ATXN2	Ataxin-2	1.23986	1.06798		Q99700-2;Q99700-4;Q99700;Q99700-5	sp|Q99700-2|ATX2_HUMAN Isoform 2 of Ataxin-2 OS=Homo sapiens OX=9606 GN=ATXN2;sp|Q99700-4|ATX2_HUMAN Isoform 4 of Ataxin-2 OS=Homo sapiens OX=9606 GN=ATXN2;sp|Q99700|ATX2_HUMAN Ataxin-2 OS=Homo sapiens OX=9606 GN=ATXN2 PE=1 SV=2;sp|Q99700-5|ATX2_HUMAN Isof
RTCB_untreated	HSD17B10	3-hydroxyacyl-CoA dehydrogenase type-2	0.50895	0.321868		Q99714;Q99714-2	sp|Q99714|HCD2_HUMAN 3-hydroxyacyl-CoA dehydrogenase type-2 OS=Homo sapiens OX=9606 GN=HSD17B10 PE=1 SV=3;sp|Q99714-2|HCD2_HUMAN Isoform 2 of 3-hydroxyacyl-CoA dehydrogenase type-2 OS=Homo sapiens OX=9606 GN=HSD17B10
RTCB_untreated	HNRNPAB	Heterogeneous nuclear ribonucleoprotein A/B	0.365959	0.142955		Q99729-3;Q99729-4;Q99729-2;Q99729	sp|Q99729-3|ROAA_HUMAN Isoform 3 of Heterogeneous nuclear ribonucleoprotein A/B OS=Homo sapiens OX=9606 GN=HNRNPAB;sp|Q99729-4|ROAA_HUMAN Isoform 4 of Heterogeneous nuclear ribonucleoprotein A/B OS=Homo sapiens OX=9606 GN=HNRNPAB;sp|Q99729-2|ROAA_HUMAN Iso
RTCB_untreated	NAP1L4	Nucleosome assembly protein 1-like 4	0.384842	0.0739694		Q99733;Q99733-2	sp|Q99733|NP1L4_HUMAN Nucleosome assembly protein 1-like 4 OS=Homo sapiens OX=9606 GN=NAP1L4 PE=1 SV=1;sp|Q99733-2|NP1L4_HUMAN Isoform 2 of Nucleosome assembly protein 1-like 4 OS=Homo sapiens OX=9606 GN=NAP1L4
RTCB_untreated	CCT7	T-complex protein 1 subunit eta	5.31408	3.48761	+	Q99832;Q99832-3;Q99832-4;Q99832-2	sp|Q99832|TCPH_HUMAN T-complex protein 1 subunit eta OS=Homo sapiens OX=9606 GN=CCT7 PE=1 SV=2;sp|Q99832-3|TCPH_HUMAN Isoform 3 of T-complex protein 1 subunit eta OS=Homo sapiens OX=9606 GN=CCT7;sp|Q99832-4|TCPH_HUMAN Isoform 4 of T-complex protein 1 subun
RTCB_untreated	MYD88	Myeloid differentiation primary response protein MyD88	1.89436	0.750204		Q99836-5;Q99836;Q99836-6;Q99836-3;Q99836-2	sp|Q99836-5|MYD88_HUMAN Isoform 5 of Myeloid differentiation primary response protein MyD88 OS=Homo sapiens OX=9606 GN=MYD88;sp|Q99836|MYD88_HUMAN Myeloid differentiation primary response protein MyD88 OS=Homo sapiens OX=9606 GN=MYD88 PE=1 SV=1;sp|Q99836-6
RTCB_untreated	EBNA1BP2	Probable rRNA-processing protein EBP2	-2.42674	0.560236		Q99848	sp|Q99848|EBP2_HUMAN Probable rRNA-processing protein EBP2 OS=Homo sapiens OX=9606 GN=EBNA1BP2 PE=1 SV=2
RTCB_untreated	PRMT1	Protein arginine N-methyltransferase 1	0.840046	1.42331		Q99873-3;Q99873-2;Q99873;Q99873-5	sp|Q99873-3|ANM1_HUMAN Isoform 3 of Protein arginine N-methyltransferase 1 OS=Homo sapiens OX=9606 GN=PRMT1;sp|Q99873-2|ANM1_HUMAN Isoform 2 of Protein arginine N-methyltransferase 1 OS=Homo sapiens OX=9606 GN=PRMT1;sp|Q99873|ANM1_HUMAN Protein arginine N-
RTCB_untreated	PKP2	Plakophilin-2	0.0352115	0.00763883		Q99959-2;Q99959	sp|Q99959-2|PKP2_HUMAN Isoform 1 of Plakophilin-2 OS=Homo sapiens OX=9606 GN=PKP2;sp|Q99959|PKP2_HUMAN Plakophilin-2 OS=Homo sapiens OX=9606 GN=PKP2 PE=1 SV=2
RTCB_untreated	TEP1	Telomerase protein component 1	-0.34803	0.231942		Q99973-2;Q99973	sp|Q99973-2|TEP1_HUMAN Isoform 2 of Telomerase protein component 1 OS=Homo sapiens OX=9606 GN=TEP1;sp|Q99973|TEP1_HUMAN Telomerase protein component 1 OS=Homo sapiens OX=9606 GN=TEP1 PE=1 SV=2
RTCB_untreated	SEMA3C	Semaphorin-3C	-0.755828	0.355075		Q99985	sp|Q99985|SEM3C_HUMAN Semaphorin-3C OS=Homo sapiens OX=9606 GN=SEMA3C PE=2 SV=2
RTCB_untreated	NIPSNAP1	Protein NipSnap homolog 1	1.05818	0.622466		Q9BPW8	sp|Q9BPW8|NIPS1_HUMAN Protein NipSnap homolog 1 OS=Homo sapiens OX=9606 GN=NIPSNAP1 PE=1 SV=1
RTCB_untreated	MICU1	Calcium uptake protein 1, mitochondrial	1.6036	0.798385		Q9BPX6;Q9BPX6-3;Q9BPX6-2;Q9BPX6-5;Q9BPX6-4	sp|Q9BPX6|MICU1_HUMAN Calcium uptake protein 1, mitochondrial OS=Homo sapiens OX=9606 GN=MICU1 PE=1 SV=1;sp|Q9BPX6-3|MICU1_HUMAN Isoform 3 of Calcium uptake protein 1, mitochondrial OS=Homo sapiens OX=9606 GN=MICU1;sp|Q9BPX6-2|MICU1_HUMAN Isoform 2 of Calc
RTCB_untreated	DDX50	ATP-dependent RNA helicase DDX50	-2.35974	1.08087		Q9BQ39	sp|Q9BQ39|DDX50_HUMAN ATP-dependent RNA helicase DDX50 OS=Homo sapiens OX=9606 GN=DDX50 PE=1 SV=1
RTCB_untreated	GRWD1	Glutamate-rich WD repeat-containing protein 1	1.89756	0.729896		Q9BQ67	sp|Q9BQ67|GRWD1_HUMAN Glutamate-rich WD repeat-containing protein 1 OS=Homo sapiens OX=9606 GN=GRWD1 PE=1 SV=1
RTCB_untreated	WDR77	Methylosome protein 50	0.300167	0.179855		Q9BQA1;Q9BQA1-2	sp|Q9BQA1|MEP50_HUMAN Methylosome protein 50 OS=Homo sapiens OX=9606 GN=WDR77 PE=1 SV=1;sp|Q9BQA1-2|MEP50_HUMAN Isoform 2 of Methylosome protein 50 OS=Homo sapiens OX=9606 GN=WDR77
RTCB_untreated	FAM173A	Protein FAM173A	1.76099	0.917239		Q9BQD7	sp|Q9BQD7|ANKMT_HUMAN Adenine nucleotide translocase lysine N-methyltransferase OS=Homo sapiens OX=9606 GN=ANTKMT PE=1 SV=1
RTCB_untreated	TUBA1C	Tubulin alpha-1C chain	1.5346	1.15831		Q9BQE3	sp|Q9BQE3|TBA1C_HUMAN Tubulin alpha-1C chain OS=Homo sapiens OX=9606 GN=TUBA1C PE=1 SV=1
RTCB_untreated	MYBBP1A	Myb-binding protein 1A	0.345563	0.127266		Q9BQG0;Q9BQG0-2	sp|Q9BQG0|MBB1A_HUMAN Myb-binding protein 1A OS=Homo sapiens OX=9606 GN=MYBBP1A PE=1 SV=2;sp|Q9BQG0-2|MBB1A_HUMAN Isoform 2 of Myb-binding protein 1A OS=Homo sapiens OX=9606 GN=MYBBP1A
RTCB_untreated	C7orf50	Uncharacterized protein C7orf50	-2.01003	0.319434		Q9BRJ6	sp|Q9BRJ6|CG050_HUMAN Uncharacterized protein C7orf50 OS=Homo sapiens OX=9606 GN=C7orf50 PE=1 SV=1
RTCB_untreated	AIFM2	Apoptosis-inducing factor 2	1.6277	0.740979		Q9BRQ8;Q9BRQ8-2	sp|Q9BRQ8|FSP1_HUMAN Ferroptosis suppressor protein 1 OS=Homo sapiens OX=9606 GN=AIFM2 PE=1 SV=1;sp|Q9BRQ8-2|FSP1_HUMAN Isoform 2 of Ferroptosis suppressor protein 1 OS=Homo sapiens OX=9606 GN=AIFM2
RTCB_untreated	GPATCH1	G patch domain-containing protein 1	1.11701	0.325245		Q9BRR8	sp|Q9BRR8|GPTC1_HUMAN G patch domain-containing protein 1 OS=Homo sapiens OX=9606 GN=GPATCH1 PE=1 SV=1
RTCB_untreated	UQCC2	Ubiquinol-cytochrome-c reductase complex assembly factor 2	-0.868016	0.141711		Q9BRT2	sp|Q9BRT2|UQCC2_HUMAN Ubiquinol-cytochrome-c reductase complex assembly factor 2 OS=Homo sapiens OX=9606 GN=UQCC2 PE=1 SV=1
RTCB_untreated	LLPH	Protein LLP homolog	0.477216	0.0461169		Q9BRT6	sp|Q9BRT6|LLPH_HUMAN Protein LLP homolog OS=Homo sapiens OX=9606 GN=LLPH PE=1 SV=1
RTCB_untreated	ERP44	Endoplasmic reticulum resident protein 44	0.579212	0.434559		Q9BS26	sp|Q9BS26|ERP44_HUMAN Endoplasmic reticulum resident protein 44 OS=Homo sapiens OX=9606 GN=ERP44 PE=1 SV=1
RTCB_untreated	NTPCR	Cancer-related nucleoside-triphosphatase	0.392926	0.156767		Q9BSD7	sp|Q9BSD7|NTPCR_HUMAN Cancer-related nucleoside-triphosphatase OS=Homo sapiens OX=9606 GN=NTPCR PE=1 SV=1
RTCB_untreated	C19orf52	Uncharacterized protein C19orf52	-0.253642	0.0633163		Q9BSF4	sp|Q9BSF4|TIM29_HUMAN Mitochondrial import inner membrane translocase subunit Tim29 OS=Homo sapiens OX=9606 GN=TIMM29 PE=1 SV=2
RTCB_untreated	ESYT1	Extended synaptotagmin-1	-0.967926	1.01548		Q9BSJ8;Q9BSJ8-2	sp|Q9BSJ8|ESYT1_HUMAN Extended synaptotagmin-1 OS=Homo sapiens OX=9606 GN=ESYT1 PE=1 SV=1;sp|Q9BSJ8-2|ESYT1_HUMAN Isoform 2 of Extended synaptotagmin-1 OS=Homo sapiens OX=9606 GN=ESYT1
RTCB_untreated	MTG1	Mitochondrial ribosome-associated GTPase 1	2.25801	1.32851		Q9BT17;Q9BT17-2	sp|Q9BT17|MTG1_HUMAN Mitochondrial ribosome-associated GTPase 1 OS=Homo sapiens OX=9606 GN=MTG1 PE=1 SV=2;sp|Q9BT17-2|MTG1_HUMAN Isoform 2 of Mitochondrial ribosome-associated GTPase 1 OS=Homo sapiens OX=9606 GN=MTG1
RTCB_untreated	DIDO1	Death-inducer obliterator 1	0.901569	0.640585		Q9BTC0;Q9BTC0-1	sp|Q9BTC0|DIDO1_HUMAN Death-inducer obliterator 1 OS=Homo sapiens OX=9606 GN=DIDO1 PE=1 SV=5;sp|Q9BTC0-1|DIDO1_HUMAN Isoform 1 of Death-inducer obliterator 1 OS=Homo sapiens OX=9606 GN=DIDO1
RTCB_untreated	NDUFAF3	NADH dehydrogenase [ubiquinone] 1 alpha subcomplex assembly factor 3	1.65948	0.665347		Q9BU61;Q9BU61-2	sp|Q9BU61|NDUF3_HUMAN NADH dehydrogenase [ubiquinone] 1 alpha subcomplex assembly factor 3 OS=Homo sapiens OX=9606 GN=NDUFAF3 PE=1 SV=1;sp|Q9BU61-2|NDUF3_HUMAN Isoform b of NADH dehydrogenase [ubiquinone] 1 alpha subcomplex assembly factor 3 OS=Homo sapien
RTCB_untreated	MMTAG2	Multiple myeloma tumor-associated protein 2	0.692459	0.957724		Q9BU76-4;Q9BU76;Q9BU76-3;Q9BU76-2	sp|Q9BU76-4|MMTA2_HUMAN Isoform 4 of Multiple myeloma tumor-associated protein 2 OS=Homo sapiens OX=9606 GN=MMTAG2;sp|Q9BU76|MMTA2_HUMAN Multiple myeloma tumor-associated protein 2 OS=Homo sapiens OX=9606 GN=MMTAG2 PE=1 SV=1;sp|Q9BU76-3|MMTA2_HUMAN Isoform
RTCB_untreated	TUBB6	Tubulin beta-6 chain	-1.27309	0.210221		Q9BUF5	sp|Q9BUF5|TBB6_HUMAN Tubulin beta-6 chain OS=Homo sapiens OX=9606 GN=TUBB6 PE=1 SV=1
RTCB_untreated	HNRNPUL1	Heterogeneous nuclear ribonucleoprotein U-like protein 1	0.604778	0.30228		Q9BUJ2-2;Q9BUJ2;Q9BUJ2-4;Q9BUJ2-3	sp|Q9BUJ2-2|HNRL1_HUMAN Isoform 2 of Heterogeneous nuclear ribonucleoprotein U-like protein 1 OS=Homo sapiens OX=9606 GN=HNRNPUL1;sp|Q9BUJ2|HNRL1_HUMAN Heterogeneous nuclear ribonucleoprotein U-like protein 1 OS=Homo sapiens OX=9606 GN=HNRNPUL1 PE=1 SV=2;s
RTCB_untreated	HTATIP2	Oxidoreductase HTATIP2	0.288621	0.0640077		Q9BUP3-3;Q9BUP3	sp|Q9BUP3-3|HTAI2_HUMAN Isoform 3 of Oxidoreductase HTATIP2 OS=Homo sapiens OX=9606 GN=HTATIP2;sp|Q9BUP3|HTAI2_HUMAN Oxidoreductase HTATIP2 OS=Homo sapiens OX=9606 GN=HTATIP2 PE=1 SV=2
RTCB_untreated	DDX23	Probable ATP-dependent RNA helicase DDX23	-0.358221	0.156953		Q9BUQ8	sp|Q9BUQ8|DDX23_HUMAN Probable ATP-dependent RNA helicase DDX23 OS=Homo sapiens OX=9606 GN=DDX23 PE=1 SV=3
RTCB_untreated	MLPH	Melanophilin	1.90037	1.18081		Q9BV36;Q9BV36-4;Q9BV36-5	sp|Q9BV36|MELPH_HUMAN Melanophilin OS=Homo sapiens OX=9606 GN=MLPH PE=1 SV=1;sp|Q9BV36-4|MELPH_HUMAN Isoform 4 of Melanophilin OS=Homo sapiens OX=9606 GN=MLPH;sp|Q9BV36-5|MELPH_HUMAN Isoform 5 of Melanophilin OS=Homo sapiens OX=9606 GN=MLPH
RTCB_untreated	WDR18	WD repeat-containing protein 18	-0.978	0.20476		Q9BV38	sp|Q9BV38|WDR18_HUMAN WD repeat-containing protein 18 OS=Homo sapiens OX=9606 GN=WDR18 PE=1 SV=2
RTCB_untreated	C2orf49	Ashwin	4.10945	3.82002	+	Q9BVC5;Q9BVC5-2	sp|Q9BVC5|ASHWN_HUMAN Ashwin OS=Homo sapiens OX=9606 GN=C2orf49 PE=1 SV=1;sp|Q9BVC5-2|ASHWN_HUMAN Isoform 2 of Ashwin OS=Homo sapiens OX=9606 GN=C2orf49
RTCB_untreated	NOC4L	Nucleolar complex protein 4 homolog	-0.409513	0.113744		Q9BVI4	sp|Q9BVI4|NOC4L_HUMAN Nucleolar complex protein 4 homolog OS=Homo sapiens OX=9606 GN=NOC4L PE=1 SV=1
RTCB_untreated	UTP14A	U3 small nucleolar RNA-associated protein 14 homolog A	0.566252	0.20181		Q9BVJ6;Q9BVJ6-3;Q9BVJ6-2	sp|Q9BVJ6|UT14A_HUMAN U3 small nucleolar RNA-associated protein 14 homolog A OS=Homo sapiens OX=9606 GN=UTP14A PE=1 SV=1;sp|Q9BVJ6-3|UT14A_HUMAN Isoform 3 of U3 small nucleolar RNA-associated protein 14 homolog A OS=Homo sapiens OX=9606 GN=UTP14A;sp|Q9BVJ6
RTCB_untreated	TMED9	Transmembrane emp24 domain-containing protein 9	0.985073	0.14817		Q9BVK6	sp|Q9BVK6|TMED9_HUMAN Transmembrane emp24 domain-containing protein 9 OS=Homo sapiens OX=9606 GN=TMED9 PE=1 SV=2
RTCB_untreated	GNL3	Guanine nucleotide-binding protein-like 3	0.223725	0.0551147		Q9BVP2-2;Q9BVP2	sp|Q9BVP2-2|GNL3_HUMAN Isoform 2 of Guanine nucleotide-binding protein-like 3 OS=Homo sapiens OX=9606 GN=GNL3;sp|Q9BVP2|GNL3_HUMAN Guanine nucleotide-binding protein-like 3 OS=Homo sapiens OX=9606 GN=GNL3 PE=1 SV=2
RTCB_untreated	RIOK2	Serine/threonine-protein kinase RIO2	0.704109	0.190193		Q9BVS4;Q9BVS4-2	sp|Q9BVS4|RIOK2_HUMAN Serine/threonine-protein kinase RIO2 OS=Homo sapiens OX=9606 GN=RIOK2 PE=1 SV=2;sp|Q9BVS4-2|RIOK2_HUMAN Isoform 2 of Serine/threonine-protein kinase RIO2 OS=Homo sapiens OX=9606 GN=RIOK2
RTCB_untreated	TRMT61B	tRNA (adenine(58)-N(1))-methyltransferase, mitochondrial	1.61992	0.720337		Q9BVS5	sp|Q9BVS5|TR61B_HUMAN tRNA (adenine(58)-N(1))-methyltransferase, mitochondrial OS=Homo sapiens OX=9606 GN=TRMT61B PE=1 SV=2
RTCB_untreated	ELOVL1	Elongation of very long chain fatty acids protein 1	3.00636	0.608037		Q9BW60;Q9BW60-2	sp|Q9BW60|ELOV1_HUMAN Elongation of very long chain fatty acids protein 1 OS=Homo sapiens OX=9606 GN=ELOVL1 PE=1 SV=1;sp|Q9BW60-2|ELOV1_HUMAN Isoform 2 of Elongation of very long chain fatty acids protein 1 OS=Homo sapiens OX=9606 GN=ELOVL1
RTCB_untreated	REPIN1	Replication initiator 1	0.704573	0.15083		Q9BWE0;Q9BWE0-4	sp|Q9BWE0|REPI1_HUMAN Replication initiator 1 OS=Homo sapiens OX=9606 GN=REPIN1 PE=1 SV=1;sp|Q9BWE0-4|REPI1_HUMAN Isoform 2 of Replication initiator 1 OS=Homo sapiens OX=9606 GN=REPIN1
RTCB_untreated	SF3B5	Splicing factor 3B subunit 5	1.55865	2.23743		Q9BWJ5	sp|Q9BWJ5|SF3B5_HUMAN Splicing factor 3B subunit 5 OS=Homo sapiens OX=9606 GN=SF3B5 PE=1 SV=1
RTCB_untreated	SLC4A1AP	Kanadaptin	-0.142563	0.0661847		Q9BWU0	sp|Q9BWU0|NADAP_HUMAN Kanadaptin OS=Homo sapiens OX=9606 GN=SLC4A1AP PE=1 SV=1
RTCB_untreated	LSM14B	Protein LSM14 homolog B	0.319985	0.0669473		Q9BX40;Q9BX40-3;Q9BX40-2	sp|Q9BX40|LS14B_HUMAN Protein LSM14 homolog B OS=Homo sapiens OX=9606 GN=LSM14B PE=1 SV=1;sp|Q9BX40-3|LS14B_HUMAN Isoform 3 of Protein LSM14 homolog B OS=Homo sapiens OX=9606 GN=LSM14B;sp|Q9BX40-2|LS14B_HUMAN Isoform 2 of Protein LSM14 homolog B OS=Homo sa
RTCB_untreated	RAB11FIP5	Rab11 family-interacting protein 5	1.06814	1.4258		Q9BXF6	sp|Q9BXF6|RFIP5_HUMAN Rab11 family-interacting protein 5 OS=Homo sapiens OX=9606 GN=RAB11FIP5 PE=1 SV=1
RTCB_untreated	NAA15	N-alpha-acetyltransferase 15, NatA auxiliary subunit	-0.0198453	0.0094295		Q9BXJ9;Q9BXJ9-4	sp|Q9BXJ9|NAA15_HUMAN N-alpha-acetyltransferase 15, NatA auxiliary subunit OS=Homo sapiens OX=9606 GN=NAA15 PE=1 SV=1;sp|Q9BXJ9-4|NAA15_HUMAN Isoform 2 of N-alpha-acetyltransferase 15, NatA auxiliary subunit OS=Homo sapiens OX=9606 GN=NAA15
RTCB_untreated	SRRT	Serrate RNA effector molecule homolog	-0.562095	0.281749		Q9BXP5-4;Q9BXP5-2;Q9BXP5-3;Q9BXP5;Q9BXP5-5	sp|Q9BXP5-4|SRRT_HUMAN Isoform 4 of Serrate RNA effector molecule homolog OS=Homo sapiens OX=9606 GN=SRRT;sp|Q9BXP5-2|SRRT_HUMAN Isoform 2 of Serrate RNA effector molecule homolog OS=Homo sapiens OX=9606 GN=SRRT;sp|Q9BXP5-3|SRRT_HUMAN Isoform 3 of Serrate
RTCB_untreated	AP1M1	AP-1 complex subunit mu-1	-0.674241	0.196571		Q9BXS5;Q9BXS5-2	sp|Q9BXS5|AP1M1_HUMAN AP-1 complex subunit mu-1 OS=Homo sapiens OX=9606 GN=AP1M1 PE=1 SV=3;sp|Q9BXS5-2|AP1M1_HUMAN Isoform 2 of AP-1 complex subunit mu-1 OS=Homo sapiens OX=9606 GN=AP1M1
RTCB_untreated	NUSAP1	Nucleolar and spindle-associated protein 1	0.0257681	0.00465323		Q9BXS6-2;Q9BXS6;Q9BXS6-3;Q9BXS6-5;Q9BXS6-4;Q9BXS6-6;Q9BXS6-7	sp|Q9BXS6-2|NUSAP_HUMAN Isoform 2 of Nucleolar and spindle-associated protein 1 OS=Homo sapiens OX=9606 GN=NUSAP1;sp|Q9BXS6|NUSAP_HUMAN Nucleolar and spindle-associated protein 1 OS=Homo sapiens OX=9606 GN=NUSAP1 PE=1 SV=1;sp|Q9BXS6-3|NUSAP_HUMAN Isoform 3
RTCB_untreated	ITPA	Inosine triphosphate pyrophosphatase	0.983232	0.21263		Q9BY32;Q9BY32-2	sp|Q9BY32|ITPA_HUMAN Inosine triphosphate pyrophosphatase OS=Homo sapiens OX=9606 GN=ITPA PE=1 SV=2;sp|Q9BY32-2|ITPA_HUMAN Isoform 2 of Inosine triphosphate pyrophosphatase OS=Homo sapiens OX=9606 GN=ITPA
RTCB_untreated	PECR	Peroxisomal trans-2-enoyl-CoA reductase	2.83248	1.4534		Q9BY49	sp|Q9BY49|PECR_HUMAN Peroxisomal trans-2-enoyl-CoA reductase OS=Homo sapiens OX=9606 GN=PECR PE=1 SV=2
RTCB_untreated	POLDIP3	Polymerase delta-interacting protein 3	0.984385	1.02537		Q9BY77	sp|Q9BY77|PDIP3_HUMAN Polymerase delta-interacting protein 3 OS=Homo sapiens OX=9606 GN=POLDIP3 PE=1 SV=2
RTCB_untreated	MRPL13	39S ribosomal protein L13, mitochondrial	-0.419522	0.111156		Q9BYD1	sp|Q9BYD1|RM13_HUMAN 39S ribosomal protein L13, mitochondrial OS=Homo sapiens OX=9606 GN=MRPL13 PE=1 SV=1
RTCB_untreated	NIFK	MKI67 FHA domain-interacting nucleolar phosphoprotein	-0.129944	0.0216287		Q9BYG3	sp|Q9BYG3|MK67I_HUMAN MKI67 FHA domain-interacting nucleolar phosphoprotein OS=Homo sapiens OX=9606 GN=NIFK PE=1 SV=1
RTCB_untreated	MRPS26	28S ribosomal protein S26, mitochondrial	0.583056	0.0909526		Q9BYN8	sp|Q9BYN8|RT26_HUMAN 28S ribosomal protein S26, mitochondrial OS=Homo sapiens OX=9606 GN=MRPS26 PE=1 SV=1
RTCB_untreated	SETD2	Histone-lysine N-methyltransferase SETD2	-0.0437859	0.0282584		Q9BYW2;Q9BYW2-3;Q9BYW2-2	sp|Q9BYW2|SETD2_HUMAN Histone-lysine N-methyltransferase SETD2 OS=Homo sapiens OX=9606 GN=SETD2 PE=1 SV=3;sp|Q9BYW2-3|SETD2_HUMAN Isoform 3 of Histone-lysine N-methyltransferase SETD2 OS=Homo sapiens OX=9606 GN=SETD2;sp|Q9BYW2-2|SETD2_HUMAN Isoform 2 of Hi
RTCB_untreated	MRPL37	39S ribosomal protein L37, mitochondrial	0.792189	0.482271		Q9BZE1	sp|Q9BZE1|RM37_HUMAN 39S ribosomal protein L37, mitochondrial OS=Homo sapiens OX=9606 GN=MRPL37 PE=1 SV=2
RTCB_untreated	GTPBP4	Nucleolar GTP-binding protein 1	0.0604568	0.0135025		Q9BZE4;Q9BZE4-2;Q9BZE4-3	sp|Q9BZE4|NOG1_HUMAN Nucleolar GTP-binding protein 1 OS=Homo sapiens OX=9606 GN=GTPBP4 PE=1 SV=3;sp|Q9BZE4-2|NOG1_HUMAN Isoform 2 of Nucleolar GTP-binding protein 1 OS=Homo sapiens OX=9606 GN=GTPBP4;sp|Q9BZE4-3|NOG1_HUMAN Isoform 3 of Nucleolar GTP-binding
RTCB_untreated	UACA	Uveal autoantigen with coiled-coil domains and ankyrin repeats	0.72313	0.223305		Q9BZF9;Q9BZF9-2	sp|Q9BZF9|UACA_HUMAN Uveal autoantigen with coiled-coil domains and ankyrin repeats OS=Homo sapiens OX=9606 GN=UACA PE=1 SV=2;sp|Q9BZF9-2|UACA_HUMAN Isoform 2 of Uveal autoantigen with coiled-coil domains and ankyrin repeats OS=Homo sapiens OX=9606 GN=UACA
RTCB_untreated	RAB34	Ras-related protein Rab-34	0.799215	0.207787		Q9BZG1;Q9BZG1-4;Q9BZG1-2	sp|Q9BZG1|RAB34_HUMAN Ras-related protein Rab-34 OS=Homo sapiens OX=9606 GN=RAB34 PE=1 SV=1;sp|Q9BZG1-4|RAB34_HUMAN Isoform 4 of Ras-related protein Rab-34 OS=Homo sapiens OX=9606 GN=RAB34;sp|Q9BZG1-2|RAB34_HUMAN Isoform 2 of Ras-related protein Rab-34 OS=
RTCB_untreated	WDR11	WD repeat-containing protein 11	0.334775	0.194697		Q9BZH6	sp|Q9BZH6|WDR11_HUMAN WD repeat-containing protein 11 OS=Homo sapiens OX=9606 GN=WDR11 PE=1 SV=1
RTCB_untreated	UPF3B	Regulator of nonsense transcripts 3B	0.387009	0.10933		Q9BZI7-2;Q9BZI7	sp|Q9BZI7-2|REN3B_HUMAN Isoform 2 of Regulator of nonsense transcripts 3B OS=Homo sapiens OX=9606 GN=UPF3B;sp|Q9BZI7|REN3B_HUMAN Regulator of nonsense transcripts 3B OS=Homo sapiens OX=9606 GN=UPF3B PE=1 SV=1
RTCB_untreated	TBL1XR1	F-box-like/WD repeat-containing protein TBL1XR1	3.57089	2.92449	+	Q9BZK7	sp|Q9BZK7|TBL1R_HUMAN F-box-like/WD repeat-containing protein TBL1XR1 OS=Homo sapiens OX=9606 GN=TBL1XR1 PE=1 SV=1
RTCB_untreated	PRKD2	Serine/threonine-protein kinase D2	0.205182	0.12599		Q9BZL6-3;Q9BZL6;Q9BZL6-2	sp|Q9BZL6-3|KPCD2_HUMAN Isoform 3 of Serine/threonine-protein kinase D2 OS=Homo sapiens OX=9606 GN=PRKD2;sp|Q9BZL6|KPCD2_HUMAN Serine/threonine-protein kinase D2 OS=Homo sapiens OX=9606 GN=PRKD2 PE=1 SV=3;sp|Q9BZL6-2|KPCD2_HUMAN Isoform 2 of Serine/threoni
RTCB_untreated	DPY30	Protein dpy-30 homolog	-0.277183	0.208828		Q9C005	sp|Q9C005|DPY30_HUMAN Protein dpy-30 homolog OS=Homo sapiens OX=9606 GN=DPY30 PE=1 SV=1
RTCB_untreated	TRIM4	E3 ubiquitin-protein ligase TRIM4	1.53477	0.822542		Q9C037;Q9C037-2;Q9C037-3	sp|Q9C037|TRIM4_HUMAN E3 ubiquitin-protein ligase TRIM4 OS=Homo sapiens OX=9606 GN=TRIM4 PE=1 SV=2;sp|Q9C037-2|TRIM4_HUMAN Isoform Beta of E3 ubiquitin-protein ligase TRIM4 OS=Homo sapiens OX=9606 GN=TRIM4;sp|Q9C037-3|TRIM4_HUMAN Isoform Gamma of E3 ubiqui
RTCB_untreated	WDR33	pre-mRNA 3 end processing protein WDR33	0.254534	0.140671		Q9C0J8	sp|Q9C0J8|WDR33_HUMAN pre-mRNA 3 end processing protein WDR33 OS=Homo sapiens OX=9606 GN=WDR33 PE=1 SV=2
RTCB_untreated	C20orf27	UPF0687 protein C20orf27	1.34983	0.395337		Q9GZN8;Q9GZN8-2	sp|Q9GZN8|CT027_HUMAN UPF0687 protein C20orf27 OS=Homo sapiens OX=9606 GN=C20orf27 PE=1 SV=3;sp|Q9GZN8-2|CT027_HUMAN Isoform 2 of UPF0687 protein C20orf27 OS=Homo sapiens OX=9606 GN=C20orf27
RTCB_untreated	DDX24	ATP-dependent RNA helicase DDX24	-1.32722	0.255059		Q9GZR7;Q9GZR7-2	sp|Q9GZR7|DDX24_HUMAN ATP-dependent RNA helicase DDX24 OS=Homo sapiens OX=9606 GN=DDX24 PE=1 SV=1;sp|Q9GZR7-2|DDX24_HUMAN Isoform 2 of ATP-dependent RNA helicase DDX24 OS=Homo sapiens OX=9606 GN=DDX24
RTCB_untreated	POLR1E	DNA-directed RNA polymerase I subunit RPA49	-0.584963	0.12675		Q9GZS1;Q9GZS1-1	sp|Q9GZS1|RPA49_HUMAN DNA-directed RNA polymerase I subunit RPA49 OS=Homo sapiens OX=9606 GN=POLR1E PE=1 SV=3;sp|Q9GZS1-1|RPA49_HUMAN Isoform 1 of DNA-directed RNA polymerase I subunit RPA49 OS=Homo sapiens OX=9606 GN=POLR1E
RTCB_untreated	WDR61	WD repeat-containing protein 61;WD repeat-containing protein 61, N-terminally processed	-1.19466	0.454799		Q9GZS3	sp|Q9GZS3|WDR61_HUMAN WD repeat-containing protein 61 OS=Homo sapiens OX=9606 GN=WDR61 PE=1 SV=1
RTCB_untreated	SLIRP	SRA stem-loop-interacting RNA-binding protein, mitochondrial	1.19997	0.564996		Q9GZT3-2;Q9GZT3	sp|Q9GZT3-2|SLIRP_HUMAN Isoform 2 of SRA stem-loop-interacting RNA-binding protein, mitochondrial OS=Homo sapiens OX=9606 GN=SLIRP;sp|Q9GZT3|SLIRP_HUMAN SRA stem-loop-interacting RNA-binding protein, mitochondrial OS=Homo sapiens OX=9606 GN=SLIRP PE=1 SV=1
RTCB_untreated	CLPB	Caseinolytic peptidase B protein homolog	-0.387372	0.226707		Q9H078-2;Q9H078;Q9H078-5;Q9H078-3;Q9H078-4	sp|Q9H078-2|CLPB_HUMAN Isoform 2 of Caseinolytic peptidase B protein homolog OS=Homo sapiens OX=9606 GN=CLPB;sp|Q9H078|CLPB_HUMAN Caseinolytic peptidase B protein homolog OS=Homo sapiens OX=9606 GN=CLPB PE=1 SV=1;sp|Q9H078-5|CLPB_HUMAN Isoform 5 of Caseino
RTCB_untreated	LSG1	Large subunit GTPase 1 homolog	-0.680902	0.199703		Q9H089	sp|Q9H089|LSG1_HUMAN Large subunit GTPase 1 homolog OS=Homo sapiens OX=9606 GN=LSG1 PE=1 SV=2
RTCB_untreated	NAT10	N-acetyltransferase 10	-1.83568	0.675542		Q9H0A0;Q9H0A0-2	sp|Q9H0A0|NAT10_HUMAN RNA cytidine acetyltransferase OS=Homo sapiens OX=9606 GN=NAT10 PE=1 SV=2;sp|Q9H0A0-2|NAT10_HUMAN Isoform 2 of RNA cytidine acetyltransferase OS=Homo sapiens OX=9606 GN=NAT10
RTCB_untreated	KLC2	Kinesin light chain 2	0.492395	0.282653		Q9H0B6;Q9H0B6-2	sp|Q9H0B6|KLC2_HUMAN Kinesin light chain 2 OS=Homo sapiens OX=9606 GN=KLC2 PE=1 SV=1;sp|Q9H0B6-2|KLC2_HUMAN Isoform 2 of Kinesin light chain 2 OS=Homo sapiens OX=9606 GN=KLC2
RTCB_untreated	XRN2	5-3 exoribonuclease 2	0.0822156	0.0343973		Q9H0D6;Q9H0D6-2	sp|Q9H0D6|XRN2_HUMAN 5-3 exoribonuclease 2 OS=Homo sapiens OX=9606 GN=XRN2 PE=1 SV=1;sp|Q9H0D6-2|XRN2_HUMAN Isoform 2 of 5-3 exoribonuclease 2 OS=Homo sapiens OX=9606 GN=XRN2
RTCB_untreated	BRD8	Bromodomain-containing protein 8	-0.152683	0.0622821		Q9H0E9-4;Q9H0E9-2;Q9H0E9;Q9H0E9-3	sp|Q9H0E9-4|BRD8_HUMAN Isoform 4 of Bromodomain-containing protein 8 OS=Homo sapiens OX=9606 GN=BRD8;sp|Q9H0E9-2|BRD8_HUMAN Isoform 2 of Bromodomain-containing protein 8 OS=Homo sapiens OX=9606 GN=BRD8;sp|Q9H0E9|BRD8_HUMAN Bromodomain-containing protein 8
RTCB_untreated	NSRP1	Nuclear speckle splicing regulatory protein 1	0.980052	0.256914		Q9H0G5	sp|Q9H0G5|NSRP1_HUMAN Nuclear speckle splicing regulatory protein 1 OS=Homo sapiens OX=9606 GN=NSRP1 PE=1 SV=1
RTCB_untreated	RACGAP1	Rac GTPase-activating protein 1	0.277391	0.0653589		Q9H0H5	sp|Q9H0H5|RGAP1_HUMAN Rac GTPase-activating protein 1 OS=Homo sapiens OX=9606 GN=RACGAP1 PE=1 SV=1
RTCB_untreated	DDX47	Probable ATP-dependent RNA helicase DDX47	0.506103	0.190723		Q9H0S4;Q9H0S4-2	sp|Q9H0S4|DDX47_HUMAN Probable ATP-dependent RNA helicase DDX47 OS=Homo sapiens OX=9606 GN=DDX47 PE=1 SV=1;sp|Q9H0S4-2|DDX47_HUMAN Isoform 2 of Probable ATP-dependent RNA helicase DDX47 OS=Homo sapiens OX=9606 GN=DDX47
RTCB_untreated	TSPYL1	Testis-specific Y-encoded-like protein 1	-0.372906	0.0921342		Q9H0U9	sp|Q9H0U9|TSYL1_HUMAN Testis-specific Y-encoded-like protein 1 OS=Homo sapiens OX=9606 GN=TSPYL1 PE=1 SV=3
RTCB_untreated	ASCC2	Activating signal cointegrator 1 complex subunit 2	-1.01564	0.241413		Q9H1I8;Q9H1I8-3	sp|Q9H1I8|ASCC2_HUMAN Activating signal cointegrator 1 complex subunit 2 OS=Homo sapiens OX=9606 GN=ASCC2 PE=1 SV=3;sp|Q9H1I8-3|ASCC2_HUMAN Isoform 3 of Activating signal cointegrator 1 complex subunit 2 OS=Homo sapiens OX=9606 GN=ASCC2
RTCB_untreated	TRIOBP	TRIO and F-actin-binding protein	0.827735	1.29056		Q9H2D6-3;Q9H2D6;Q9H2D6-2;Q9H2D6-5;Q9H2D6-7;Q9H2D6-6	sp|Q9H2D6-3|TARA_HUMAN Isoform 4 of TRIO and F-actin-binding protein OS=Homo sapiens OX=9606 GN=TRIOBP;sp|Q9H2D6|TARA_HUMAN TRIO and F-actin-binding protein OS=Homo sapiens OX=9606 GN=TRIOBP PE=1 SV=3;sp|Q9H2D6-2|TARA_HUMAN Isoform 3 of TRIO and F-actin-bi
RTCB_untreated	ADNP	Activity-dependent neuroprotector homeobox protein	0.0674711	0.0190917		Q9H2P0	sp|Q9H2P0|ADNP_HUMAN Activity-dependent neuroprotector homeobox protein OS=Homo sapiens OX=9606 GN=ADNP PE=1 SV=1
RTCB_untreated	DHX36	ATP-dependent RNA helicase DHX36	-2.14489	0.578846		Q9H2U1;Q9H2U1-2;Q9H2U1-3	sp|Q9H2U1|DHX36_HUMAN ATP-dependent DNA/RNA helicase DHX36 OS=Homo sapiens OX=9606 GN=DHX36 PE=1 SV=2;sp|Q9H2U1-2|DHX36_HUMAN Isoform 2 of ATP-dependent DNA/RNA helicase DHX36 OS=Homo sapiens OX=9606 GN=DHX36;sp|Q9H2U1-3|DHX36_HUMAN Isoform 3 of ATP-depend
RTCB_untreated	PPA2	Inorganic pyrophosphatase 2, mitochondrial	2.28884	0.809095		Q9H2U2;Q9H2U2-2;Q9H2U2-3;Q9H2U2-6	sp|Q9H2U2|IPYR2_HUMAN Inorganic pyrophosphatase 2, mitochondrial OS=Homo sapiens OX=9606 GN=PPA2 PE=1 SV=2;sp|Q9H2U2-2|IPYR2_HUMAN Isoform 2 of Inorganic pyrophosphatase 2, mitochondrial OS=Homo sapiens OX=9606 GN=PPA2;sp|Q9H2U2-3|IPYR2_HUMAN Isoform 3 of
RTCB_untreated	PNN	Pinin	-0.960439	0.356512		Q9H307	sp|Q9H307|PININ_HUMAN Pinin OS=Homo sapiens OX=9606 GN=PNN PE=1 SV=5
RTCB_untreated	BOLA2	BolA-like protein 2	3.17211	0.584044		Q9H3K6;Q9H3K6-2	sp|Q9H3K6|BOLA2_HUMAN BolA-like protein 2 OS=Homo sapiens OX=9606 GN=BOLA2 PE=1 SV=1;sp|Q9H3K6-2|BOLA2_HUMAN Isoform 2 of BolA-like protein 2 OS=Homo sapiens OX=9606 GN=BOLA2
RTCB_untreated	CHMP4B	Charged multivesicular body protein 4b	-0.840098	0.164463		Q9H444	sp|Q9H444|CHM4B_HUMAN Charged multivesicular body protein 4b OS=Homo sapiens OX=9606 GN=CHMP4B PE=1 SV=1
RTCB_untreated	EHD1	EH domain-containing protein 1	-0.249687	0.0673454		Q9H4M9	sp|Q9H4M9|EHD1_HUMAN EH domain-containing protein 1 OS=Homo sapiens OX=9606 GN=EHD1 PE=1 SV=2
RTCB_untreated	ESF1	ESF1 homolog	-0.851737	0.186559		Q9H501	sp|Q9H501|ESF1_HUMAN ESF1 homolog OS=Homo sapiens OX=9606 GN=ESF1 PE=1 SV=1
RTCB_untreated	TFB2M	Dimethyladenosine transferase 2, mitochondrial	2.10525	1.4251		Q9H5Q4	sp|Q9H5Q4|TFB2M_HUMAN Dimethyladenosine transferase 2, mitochondrial OS=Homo sapiens OX=9606 GN=TFB2M PE=1 SV=1
RTCB_untreated	CXorf56	UPF0428 protein CXorf56	1.2306	0.323381		Q9H5V9;Q9H5V9-3;Q9H5V9-2	sp|Q9H5V9|CX056_HUMAN UPF0428 protein CXorf56 OS=Homo sapiens OX=9606 GN=CXorf56 PE=1 SV=1;sp|Q9H5V9-3|CX056_HUMAN Isoform 3 of UPF0428 protein CXorf56 OS=Homo sapiens OX=9606 GN=CXorf56;sp|Q9H5V9-2|CX056_HUMAN Isoform 2 of UPF0428 protein CXorf56 OS=Homo
RTCB_untreated	CCDC86	Coiled-coil domain-containing protein 86	1.4433	0.698996		Q9H6F5	sp|Q9H6F5|CCD86_HUMAN Coiled-coil domain-containing protein 86 OS=Homo sapiens OX=9606 GN=CCDC86 PE=1 SV=1
RTCB_untreated	REEP4	Receptor expression-enhancing protein 4	2.03962	0.988798		Q9H6H4;Q9H6H4-2	sp|Q9H6H4|REEP4_HUMAN Receptor expression-enhancing protein 4 OS=Homo sapiens OX=9606 GN=REEP4 PE=1 SV=1;sp|Q9H6H4-2|REEP4_HUMAN Isoform 2 of Receptor expression-enhancing protein 4 OS=Homo sapiens OX=9606 GN=REEP4
RTCB_untreated	NOL6	Nucleolar protein 6	-1.02159	0.483063		Q9H6R4-4;Q9H6R4;Q9H6R4-2;Q9H6R4-3	sp|Q9H6R4-4|NOL6_HUMAN Isoform 4 of Nucleolar protein 6 OS=Homo sapiens OX=9606 GN=NOL6;sp|Q9H6R4|NOL6_HUMAN Nucleolar protein 6 OS=Homo sapiens OX=9606 GN=NOL6 PE=1 SV=2;sp|Q9H6R4-2|NOL6_HUMAN Isoform 2 of Nucleolar protein 6 OS=Homo sapiens OX=9606 GN=NO
RTCB_untreated	YTHDC2	Probable ATP-dependent RNA helicase YTHDC2	-1.86204	1.09156		Q9H6S0	sp|Q9H6S0|YTDC2_HUMAN 3-5 RNA helicase YTHDC2 OS=Homo sapiens OX=9606 GN=YTHDC2 PE=1 SV=2
RTCB_untreated	RPAP3	RNA polymerase II-associated protein 3	2.39666	2.08303	+	Q9H6T3;Q9H6T3-3;Q9H6T3-2	sp|Q9H6T3|RPAP3_HUMAN RNA polymerase II-associated protein 3 OS=Homo sapiens OX=9606 GN=RPAP3 PE=1 SV=2;sp|Q9H6T3-3|RPAP3_HUMAN Isoform 3 of RNA polymerase II-associated protein 3 OS=Homo sapiens OX=9606 GN=RPAP3;sp|Q9H6T3-2|RPAP3_HUMAN Isoform 2 of RNA po
RTCB_untreated	NO66	Bifunctional lysine-specific demethylase and histidyl-hydroxylase NO66	-0.428453	0.11601		Q9H6W3	sp|Q9H6W3|RIOX1_HUMAN Ribosomal oxygenase 1 OS=Homo sapiens OX=9606 GN=RIOX1 PE=1 SV=2
RTCB_untreated	RPF2	Ribosome production factor 2 homolog	-1.05643	0.426476		Q9H7B2	sp|Q9H7B2|RPF2_HUMAN Ribosome production factor 2 homolog OS=Homo sapiens OX=9606 GN=RPF2 PE=1 SV=2
RTCB_untreated	METTL17	Methyltransferase-like protein 17, mitochondrial	1.1695	0.528896		Q9H7H0-3;Q9H7H0-2;Q9H7H0	sp|Q9H7H0-3|MET17_HUMAN Isoform 3 of Methyltransferase-like protein 17, mitochondrial OS=Homo sapiens OX=9606 GN=METTL17;sp|Q9H7H0-2|MET17_HUMAN Isoform 2 of Methyltransferase-like protein 17, mitochondrial OS=Homo sapiens OX=9606 GN=METTL17;sp|Q9H7H0|MET1
RTCB_untreated	SCAF1	Splicing factor, arginine/serine-rich 19	-1.32775	0.566835		Q9H7N4	sp|Q9H7N4|SFR19_HUMAN Splicing factor, arginine/serine-rich 19 OS=Homo sapiens OX=9606 GN=SCAF1 PE=1 SV=3
RTCB_untreated	PTGES2	Prostaglandin E synthase 2;Prostaglandin E synthase 2 truncated form	2.2119	1.31409		Q9H7Z7	sp|Q9H7Z7|PGES2_HUMAN Prostaglandin E synthase 2 OS=Homo sapiens OX=9606 GN=PTGES2 PE=1 SV=1
RTCB_untreated	ACAD9	Acyl-CoA dehydrogenase family member 9, mitochondrial	-0.45348	0.145817		Q9H845	sp|Q9H845|ACAD9_HUMAN Complex I assembly factor ACAD9, mitochondrial OS=Homo sapiens OX=9606 GN=ACAD9 PE=1 SV=1
RTCB_untreated	NT5DC2	5-nucleotidase domain-containing protein 2	1.52034	0.82911		Q9H857-2;Q9H857;Q9H857-3;Q9H857-4	sp|Q9H857-2|NT5D2_HUMAN Isoform 2 of 5-nucleotidase domain-containing protein 2 OS=Homo sapiens OX=9606 GN=NT5DC2;sp|Q9H857|NT5D2_HUMAN 5-nucleotidase domain-containing protein 2 OS=Homo sapiens OX=9606 GN=NT5DC2 PE=1 SV=1;sp|Q9H857-3|NT5D2_HUMAN Isoform
RTCB_untreated	DDX31	Probable ATP-dependent RNA helicase DDX31	-1.25971	0.602105		Q9H8H2;Q9H8H2-2;Q9H8H2-4	sp|Q9H8H2|DDX31_HUMAN Probable ATP-dependent RNA helicase DDX31 OS=Homo sapiens OX=9606 GN=DDX31 PE=1 SV=2;sp|Q9H8H2-2|DDX31_HUMAN Isoform 2 of Probable ATP-dependent RNA helicase DDX31 OS=Homo sapiens OX=9606 GN=DDX31;sp|Q9H8H2-4|DDX31_HUMAN Isoform 4 of
RTCB_untreated	BRD9	Bromodomain-containing protein 9	0.332397	0.0936679		Q9H8M2;Q9H8M2-3;Q9H8M2-1;Q9H8M2-6	sp|Q9H8M2|BRD9_HUMAN Bromodomain-containing protein 9 OS=Homo sapiens OX=9606 GN=BRD9 PE=1 SV=2;sp|Q9H8M2-3|BRD9_HUMAN Isoform 3 of Bromodomain-containing protein 9 OS=Homo sapiens OX=9606 GN=BRD9;sp|Q9H8M2-1|BRD9_HUMAN Isoform 5 of Bromodomain-containing
RTCB_untreated	ECT2	Protein ECT2	0.649019	0.240723		Q9H8V3;Q9H8V3-3;Q9H8V3-4;Q9H8V3-2	sp|Q9H8V3|ECT2_HUMAN Protein ECT2 OS=Homo sapiens OX=9606 GN=ECT2 PE=1 SV=4;sp|Q9H8V3-3|ECT2_HUMAN Isoform 3 of Protein ECT2 OS=Homo sapiens OX=9606 GN=ECT2;sp|Q9H8V3-4|ECT2_HUMAN Isoform 4 of Protein ECT2 OS=Homo sapiens OX=9606 GN=ECT2;sp|Q9H8V3-2|ECT2_H
RTCB_untreated	SLC25A22	Mitochondrial glutamate carrier 1	0.47977	0.208261		Q9H936	sp|Q9H936|GHC1_HUMAN Mitochondrial glutamate carrier 1 OS=Homo sapiens OX=9606 GN=SLC25A22 PE=1 SV=1
RTCB_untreated	EHMT1	Histone-lysine N-methyltransferase EHMT1	-0.300037	0.137661		Q9H9B1;Q9H9B1-3;Q9H9B1-4	sp|Q9H9B1|EHMT1_HUMAN Histone-lysine N-methyltransferase EHMT1 OS=Homo sapiens OX=9606 GN=EHMT1 PE=1 SV=4;sp|Q9H9B1-3|EHMT1_HUMAN Isoform 3 of Histone-lysine N-methyltransferase EHMT1 OS=Homo sapiens OX=9606 GN=EHMT1;sp|Q9H9B1-4|EHMT1_HUMAN Isoform 4 of Hi
RTCB_untreated	ANKRA2	Ankyrin repeat family A protein 2	1.22773	0.512905		Q9H9E1	sp|Q9H9E1|ANRA2_HUMAN Ankyrin repeat family A protein 2 OS=Homo sapiens OX=9606 GN=ANKRA2 PE=1 SV=1
RTCB_untreated	ELP3	Elongator complex protein 3	2.62311	2.6344	+	Q9H9T3;Q9H9T3-4;Q9H9T3-5;Q9H9T3-2	sp|Q9H9T3|ELP3_HUMAN Elongator complex protein 3 OS=Homo sapiens OX=9606 GN=ELP3 PE=1 SV=2;sp|Q9H9T3-4|ELP3_HUMAN Isoform 3 of Elongator complex protein 3 OS=Homo sapiens OX=9606 GN=ELP3;sp|Q9H9T3-5|ELP3_HUMAN Isoform 4 of Elongator complex protein 3 OS=Ho
RTCB_untreated	FN3KRP	Ketosamine-3-kinase	0.507954	0.110704		Q9HA64	sp|Q9HA64|KT3K_HUMAN Ketosamine-3-kinase OS=Homo sapiens OX=9606 GN=FN3KRP PE=1 SV=2
RTCB_untreated	RSAD1	Radical S-adenosyl methionine domain-containing protein 1, mitochondrial	0.641594	0.270596		Q9HA92	sp|Q9HA92|RSAD1_HUMAN Radical S-adenosyl methionine domain-containing protein 1, mitochondrial OS=Homo sapiens OX=9606 GN=RSAD1 PE=1 SV=2
RTCB_untreated	PLEKHA5	Pleckstrin homology domain-containing family A member 5	0.644967	0.323813		Q9HAU0-4;Q9HAU0-6;Q9HAU0-5;Q9HAU0-8;Q9HAU0;Q9HAU0-2;Q9HAU0-3	sp|Q9HAU0-4|PKHA5_HUMAN Isoform 4 of Pleckstrin homology domain-containing family A member 5 OS=Homo sapiens OX=9606 GN=PLEKHA5;sp|Q9HAU0-6|PKHA5_HUMAN Isoform 6 of Pleckstrin homology domain-containing family A member 5 OS=Homo sapiens OX=9606 GN=PLEKHA5;
RTCB_untreated	SCPEP1	Retinoid-inducible serine carboxypeptidase	0.111767	0.0195115		Q9HB40;Q9HB40-2	sp|Q9HB40|RISC_HUMAN Retinoid-inducible serine carboxypeptidase OS=Homo sapiens OX=9606 GN=SCPEP1 PE=1 SV=1;sp|Q9HB40-2|RISC_HUMAN Isoform 2 of Retinoid-inducible serine carboxypeptidase OS=Homo sapiens OX=9606 GN=SCPEP1
RTCB_untreated	RHOF	Rho-related GTP-binding protein RhoF	1.70696	0.925682		Q9HBH0;Q9HBH0-2	sp|Q9HBH0|RHOF_HUMAN Rho-related GTP-binding protein RhoF OS=Homo sapiens OX=9606 GN=RHOF PE=1 SV=1;sp|Q9HBH0-2|RHOF_HUMAN Isoform 2 of Rho-related GTP-binding protein RhoF OS=Homo sapiens OX=9606 GN=RHOF
RTCB_untreated	PDF	Peptide deformylase, mitochondrial	0.508755	0.077039		Q9HBH1	sp|Q9HBH1|DEFM_HUMAN Peptide deformylase, mitochondrial OS=Homo sapiens OX=9606 GN=PDF PE=1 SV=1
RTCB_untreated	RDH14	Retinol dehydrogenase 14	1.66056	1.12545		Q9HBH5	sp|Q9HBH5|RDH14_HUMAN Retinol dehydrogenase 14 OS=Homo sapiens OX=9606 GN=RDH14 PE=1 SV=1
RTCB_untreated	CBX8	Chromobox protein homolog 8	-1.03916	0.224728		Q9HC52	sp|Q9HC52|CBX8_HUMAN Chromobox protein homolog 8 OS=Homo sapiens OX=9606 GN=CBX8 PE=1 SV=3
RTCB_untreated	MUC5B	Mucin-5B	-0.027297	0.0168411		Q9HC84	sp|Q9HC84|MUC5B_HUMAN Mucin-5B OS=Homo sapiens OX=9606 GN=MUC5B PE=1 SV=3
RTCB_untreated	MCCC2	Methylcrotonoyl-CoA carboxylase beta chain, mitochondrial	-0.762989	0.291852		Q9HCC0;Q9HCC0-2	sp|Q9HCC0|MCCB_HUMAN Methylcrotonoyl-CoA carboxylase beta chain, mitochondrial OS=Homo sapiens OX=9606 GN=MCCC2 PE=1 SV=1;sp|Q9HCC0-2|MCCB_HUMAN Isoform 2 of Methylcrotonoyl-CoA carboxylase beta chain, mitochondrial OS=Homo sapiens OX=9606 GN=MCCC2
RTCB_untreated	NCOA5	Nuclear receptor coactivator 5	-0.957587	0.277023		Q9HCD5	sp|Q9HCD5|NCOA5_HUMAN Nuclear receptor coactivator 5 OS=Homo sapiens OX=9606 GN=NCOA5 PE=1 SV=2
RTCB_untreated	EPB41L5	Band 4.1-like protein 5	-1.2747	0.451035		Q9HCM4;Q9HCM4-3;Q9HCM4-4	sp|Q9HCM4|E41L5_HUMAN Band 4.1-like protein 5 OS=Homo sapiens OX=9606 GN=EPB41L5 PE=1 SV=3;sp|Q9HCM4-3|E41L5_HUMAN Isoform 3 of Band 4.1-like protein 5 OS=Homo sapiens OX=9606 GN=EPB41L5;sp|Q9HCM4-4|E41L5_HUMAN Isoform 4 of Band 4.1-like protein 5 OS=Homo
RTCB_untreated	SDF2L1	Stromal cell-derived factor 2-like protein 1	2.63501	1.15477		Q9HCN8	sp|Q9HCN8|SDF2L_HUMAN Stromal cell-derived factor 2-like protein 1 OS=Homo sapiens OX=9606 GN=SDF2L1 PE=1 SV=2
RTCB_untreated	MRPL47	39S ribosomal protein L47, mitochondrial	1.16143	0.517356		Q9HD33;Q9HD33-2;Q9HD33-3	sp|Q9HD33|RM47_HUMAN 39S ribosomal protein L47, mitochondrial OS=Homo sapiens OX=9606 GN=MRPL47 PE=1 SV=2;sp|Q9HD33-2|RM47_HUMAN Isoform 2 of 39S ribosomal protein L47, mitochondrial OS=Homo sapiens OX=9606 GN=MRPL47;sp|Q9HD33-3|RM47_HUMAN Isoform 3 of 39S
RTCB_untreated	MYO10	Unconventional myosin-X	-0.14562	0.0561015		Q9HD67;Q9HD67-3	sp|Q9HD67|MYO10_HUMAN Unconventional myosin-X OS=Homo sapiens OX=9606 GN=MYO10 PE=1 SV=3;sp|Q9HD67-3|MYO10_HUMAN Isoform Headless of Unconventional myosin-X OS=Homo sapiens OX=9606 GN=MYO10
RTCB_untreated	ZCCHC17	Nucleolar protein of 40 kDa	0.530299	0.319668		Q9NP64-2;Q9NP64-3;Q9NP64	sp|Q9NP64-2|NO40_HUMAN Isoform 2 of Nucleolar protein of 40 kDa OS=Homo sapiens OX=9606 GN=ZCCHC17;sp|Q9NP64-3|NO40_HUMAN Isoform 3 of Nucleolar protein of 40 kDa OS=Homo sapiens OX=9606 GN=ZCCHC17;sp|Q9NP64|NO40_HUMAN Nucleolar protein of 40 kDa OS=Homo s
RTCB_untreated	SARS2	Serine--tRNA ligase, mitochondrial	-0.372747	0.140191		Q9NP81;Q9NP81-2	sp|Q9NP81|SYSM_HUMAN Serine--tRNA ligase, mitochondrial OS=Homo sapiens OX=9606 GN=SARS2 PE=1 SV=1;sp|Q9NP81-2|SYSM_HUMAN Isoform 2 of Serine--tRNA ligase, mitochondrial OS=Homo sapiens OX=9606 GN=SARS2
RTCB_untreated	DYNLRB1	Dynein light chain roadblock-type 1	0.0319346	0.00519028		Q9NP97	sp|Q9NP97|DLRB1_HUMAN Dynein light chain roadblock-type 1 OS=Homo sapiens OX=9606 GN=DYNLRB1 PE=1 SV=3
RTCB_untreated	EXOSC4	Exosome complex component RRP41	-0.655437	0.157026		Q9NPD3	sp|Q9NPD3|EXOS4_HUMAN Exosome complex component RRP41 OS=Homo sapiens OX=9606 GN=EXOSC4 PE=1 SV=3
RTCB_untreated	DMAP1	DNA methyltransferase 1-associated protein 1	-0.80502	0.551694		Q9NPF5	sp|Q9NPF5|DMAP1_HUMAN DNA methyltransferase 1-associated protein 1 OS=Homo sapiens OX=9606 GN=DMAP1 PE=1 SV=1
RTCB_untreated	LUC7L	Putative RNA-binding protein Luc7-like 1	0.665578	0.534666		Q9NQ29-2;Q9NQ29;Q9NQ29-3	sp|Q9NQ29-2|LUC7L_HUMAN Isoform 2 of Putative RNA-binding protein Luc7-like 1 OS=Homo sapiens OX=9606 GN=LUC7L;sp|Q9NQ29|LUC7L_HUMAN Putative RNA-binding protein Luc7-like 1 OS=Homo sapiens OX=9606 GN=LUC7L PE=1 SV=1;sp|Q9NQ29-3|LUC7L_HUMAN Isoform 3 of Pu
RTCB_untreated	RTN4	Reticulon-4	0.578479	0.18484		Q9NQC3-2;Q9NQC3-5;Q9NQC3;Q9NQC3-4	sp|Q9NQC3-2|RTN4_HUMAN Isoform B of Reticulon-4 OS=Homo sapiens OX=9606 GN=RTN4;sp|Q9NQC3-5|RTN4_HUMAN Isoform B2 of Reticulon-4 OS=Homo sapiens OX=9606 GN=RTN4;sp|Q9NQC3|RTN4_HUMAN Reticulon-4 OS=Homo sapiens OX=9606 GN=RTN4 PE=1 SV=2;sp|Q9NQC3-4|RTN4_HUM
RTCB_untreated	RPRD1B	Regulation of nuclear pre-mRNA domain-containing protein 1B	-1.43962	0.275488		Q9NQG5	sp|Q9NQG5|RPR1B_HUMAN Regulation of nuclear pre-mRNA domain-containing protein 1B OS=Homo sapiens OX=9606 GN=RPRD1B PE=1 SV=1
RTCB_untreated	XPNPEP3	Probable Xaa-Pro aminopeptidase 3	0.690958	0.403211		Q9NQH7-4;Q9NQH7;Q9NQH7-2	sp|Q9NQH7-4|XPP3_HUMAN Isoform 4 of Xaa-Pro aminopeptidase 3 OS=Homo sapiens OX=9606 GN=XPNPEP3;sp|Q9NQH7|XPP3_HUMAN Xaa-Pro aminopeptidase 3 OS=Homo sapiens OX=9606 GN=XPNPEP3 PE=1 SV=1;sp|Q9NQH7-2|XPP3_HUMAN Isoform 2 of Xaa-Pro aminopeptidase 3 OS=Homo
RTCB_untreated	PFDN4	Prefoldin subunit 4	2.92614	0.546355		Q9NQP4	sp|Q9NQP4|PFD4_HUMAN Prefoldin subunit 4 OS=Homo sapiens OX=9606 GN=PFDN4 PE=1 SV=1
RTCB_untreated	AVEN	Cell death regulator Aven	0.20554	0.11943		Q9NQS1	sp|Q9NQS1|AVEN_HUMAN Cell death regulator Aven OS=Homo sapiens OX=9606 GN=AVEN PE=1 SV=1
RTCB_untreated	EXOSC3	Exosome complex component RRP40	-1.41791	0.296644		Q9NQT5	sp|Q9NQT5|EXOS3_HUMAN Exosome complex component RRP40 OS=Homo sapiens OX=9606 GN=EXOSC3 PE=1 SV=3
RTCB_untreated	MYO5C	Unconventional myosin-Vc	0.252733	0.114876		Q9NQX4	sp|Q9NQX4|MYO5C_HUMAN Unconventional myosin-Vc OS=Homo sapiens OX=9606 GN=MYO5C PE=1 SV=2
RTCB_untreated	UTP3	Something about silencing protein 10	0.519497	0.06899		Q9NQZ2	sp|Q9NQZ2|SAS10_HUMAN Something about silencing protein 10 OS=Homo sapiens OX=9606 GN=UTP3 PE=1 SV=1
RTCB_untreated	DDX21	Nucleolar RNA helicase 2	-0.0717169	0.0163183		Q9NR30;Q9NR30-2	sp|Q9NR30|DDX21_HUMAN Nucleolar RNA helicase 2 OS=Homo sapiens OX=9606 GN=DDX21 PE=1 SV=5;sp|Q9NR30-2|DDX21_HUMAN Isoform 2 of Nucleolar RNA helicase 2 OS=Homo sapiens OX=9606 GN=DDX21
RTCB_untreated	BAZ1A	Bromodomain adjacent to zinc finger domain protein 1A	-0.465248	0.120943		Q9NRL2;Q9NRL2-2	sp|Q9NRL2|BAZ1A_HUMAN Bromodomain adjacent to zinc finger domain protein 1A OS=Homo sapiens OX=9606 GN=BAZ1A PE=1 SV=2;sp|Q9NRL2-2|BAZ1A_HUMAN Isoform 2 of Bromodomain adjacent to zinc finger domain protein 1A OS=Homo sapiens OX=9606 GN=BAZ1A
RTCB_untreated	STRN4	Striatin-4	1.00851	0.996589		Q9NRL3-3;Q9NRL3	sp|Q9NRL3-3|STRN4_HUMAN Isoform 3 of Striatin-4 OS=Homo sapiens OX=9606 GN=STRN4;sp|Q9NRL3|STRN4_HUMAN Striatin-4 OS=Homo sapiens OX=9606 GN=STRN4 PE=1 SV=2
RTCB_untreated	CMC2	COX assembly mitochondrial protein 2 homolog	1.26588	0.196908		Q9NRP2	sp|Q9NRP2|COXM2_HUMAN COX assembly mitochondrial protein 2 homolog OS=Homo sapiens OX=9606 GN=CMC2 PE=1 SV=1
RTCB_untreated	PNO1	RNA-binding protein PNO1	-1.85761	0.742944		Q9NRX1	sp|Q9NRX1|PNO1_HUMAN RNA-binding protein PNO1 OS=Homo sapiens OX=9606 GN=PNO1 PE=1 SV=1
RTCB_untreated	MRPL17	39S ribosomal protein L17, mitochondrial	-0.503327	0.091049		Q9NRX2	sp|Q9NRX2|RM17_HUMAN 39S ribosomal protein L17, mitochondrial OS=Homo sapiens OX=9606 GN=MRPL17 PE=1 SV=1
RTCB_untreated	HELLS	Lymphoid-specific helicase	2.23947	1.08131		Q9NRZ9-2;Q9NRZ9-3;Q9NRZ9;Q9NRZ9-6;Q9NRZ9-5;Q9NRZ9-4	sp|Q9NRZ9-2|HELLS_HUMAN Isoform 2 of Lymphoid-specific helicase OS=Homo sapiens OX=9606 GN=HELLS;sp|Q9NRZ9-3|HELLS_HUMAN Isoform 3 of Lymphoid-specific helicase OS=Homo sapiens OX=9606 GN=HELLS;sp|Q9NRZ9|HELLS_HUMAN Lymphoid-specific helicase OS=Homo sapie
RTCB_untreated	FARSB	Phenylalanine--tRNA ligase beta subunit	-0.513103	0.235446		Q9NSD9;Q9NSD9-2	sp|Q9NSD9|SYFB_HUMAN Phenylalanine--tRNA ligase beta subunit OS=Homo sapiens OX=9606 GN=FARSB PE=1 SV=3;sp|Q9NSD9-2|SYFB_HUMAN Isoform 2 of Phenylalanine--tRNA ligase beta subunit OS=Homo sapiens OX=9606 GN=FARSB
RTCB_untreated	IARS2	Isoleucine--tRNA ligase, mitochondrial	0.182083	0.0655933		Q9NSE4	sp|Q9NSE4|SYIM_HUMAN Isoleucine--tRNA ligase, mitochondrial OS=Homo sapiens OX=9606 GN=IARS2 PE=1 SV=2
RTCB_untreated	FAM207A	Protein FAM207A	3.10518	0.930598		Q9NSI2-2;Q9NSI2	sp|Q9NSI2-2|F207A_HUMAN Isoform B of Protein FAM207A OS=Homo sapiens OX=9606 GN=FAM207A;sp|Q9NSI2|F207A_HUMAN Protein FAM207A OS=Homo sapiens OX=9606 GN=FAM207A PE=1 SV=2
RTCB_untreated	SMC4	Structural maintenance of chromosomes protein 4	0.148141	0.0395596		Q9NTJ3;Q9NTJ3-2	sp|Q9NTJ3|SMC4_HUMAN Structural maintenance of chromosomes protein 4 OS=Homo sapiens OX=9606 GN=SMC4 PE=1 SV=2;sp|Q9NTJ3-2|SMC4_HUMAN Isoform 2 of Structural maintenance of chromosomes protein 4 OS=Homo sapiens OX=9606 GN=SMC4
RTCB_untreated	OLA1	Obg-like ATPase 1	0.601376	0.094305		Q9NTK5;Q9NTK5-3;Q9NTK5-2	sp|Q9NTK5|OLA1_HUMAN Obg-like ATPase 1 OS=Homo sapiens OX=9606 GN=OLA1 PE=1 SV=2;sp|Q9NTK5-3|OLA1_HUMAN Isoform 3 of Obg-like ATPase 1 OS=Homo sapiens OX=9606 GN=OLA1;sp|Q9NTK5-2|OLA1_HUMAN Isoform 2 of Obg-like ATPase 1 OS=Homo sapiens OX=9606 GN=OLA1
RTCB_untreated	MDN1	Midasin	-1.56711	0.796795		Q9NU22	sp|Q9NU22|MDN1_HUMAN Midasin OS=Homo sapiens OX=9606 GN=MDN1 PE=1 SV=2
RTCB_untreated	ZCCHC3	Zinc finger CCHC domain-containing protein 3	1.22173	0.9334		Q9NUD5;Q9NUD5-2	sp|Q9NUD5|ZCHC3_HUMAN Zinc finger CCHC domain-containing protein 3 OS=Homo sapiens OX=9606 GN=ZCCHC3 PE=1 SV=2;sp|Q9NUD5-2|ZCHC3_HUMAN Isoform 2 of Zinc finger CCHC domain-containing protein 3 OS=Homo sapiens OX=9606 GN=ZCCHC3
RTCB_untreated	DECR2	Peroxisomal 2,4-dienoyl-CoA reductase	1.77354	1.38736		Q9NUI1;Q9NUI1-3	sp|Q9NUI1|DECR2_HUMAN Peroxisomal 2,4-dienoyl-CoA reductase OS=Homo sapiens OX=9606 GN=DECR2 PE=1 SV=1;sp|Q9NUI1-3|DECR2_HUMAN Isoform 3 of Peroxisomal 2,4-dienoyl-CoA reductase OS=Homo sapiens OX=9606 GN=DECR2
RTCB_untreated	TCP11L1	T-complex protein 11-like protein 1	5.89742	4.17969	+	Q9NUJ3	sp|Q9NUJ3|T11L1_HUMAN T-complex protein 11-like protein 1 OS=Homo sapiens OX=9606 GN=TCP11L1 PE=1 SV=1
RTCB_untreated	STAU2	Double-stranded RNA-binding protein Staufen homolog 2	0.618059	0.162139		Q9NUL3-8;Q9NUL3-3;Q9NUL3-2;Q9NUL3;Q9NUL3-7;Q9NUL3-6;Q9NUL3-4	sp|Q9NUL3-8|STAU2_HUMAN Isoform 8 of Double-stranded RNA-binding protein Staufen homolog 2 OS=Homo sapiens OX=9606 GN=STAU2;sp|Q9NUL3-3|STAU2_HUMAN Isoform 3 of Double-stranded RNA-binding protein Staufen homolog 2 OS=Homo sapiens OX=9606 GN=STAU2;sp|Q9NUL
RTCB_untreated	DDX28	Probable ATP-dependent RNA helicase DDX28	-1.41322	0.427304		Q9NUL7	sp|Q9NUL7|DDX28_HUMAN Probable ATP-dependent RNA helicase DDX28 OS=Homo sapiens OX=9606 GN=DDX28 PE=1 SV=2
RTCB_untreated	TMEM106B	Transmembrane protein 106B	2.2534	1.01674		Q9NUM4	sp|Q9NUM4|T106B_HUMAN Transmembrane protein 106B OS=Homo sapiens OX=9606 GN=TMEM106B PE=1 SV=2
RTCB_untreated	DCAF13	DDB1- and CUL4-associated factor 13	-1.3406	0.445744		Q9NV06	sp|Q9NV06|DCA13_HUMAN DDB1- and CUL4-associated factor 13 OS=Homo sapiens OX=9606 GN=DCAF13 PE=1 SV=2
RTCB_untreated	UQCC1	Ubiquinol-cytochrome-c reductase complex assembly factor 1	2.52728	1.55921		Q9NVA1-4;Q9NVA1;Q9NVA1-3;Q9NVA1-5;Q9NVA1-2	sp|Q9NVA1-4|UQCC1_HUMAN Isoform 4 of Ubiquinol-cytochrome-c reductase complex assembly factor 1 OS=Homo sapiens OX=9606 GN=UQCC1;sp|Q9NVA1|UQCC1_HUMAN Ubiquinol-cytochrome-c reductase complex assembly factor 1 OS=Homo sapiens OX=9606 GN=UQCC1 PE=1 SV=3;sp|
RTCB_untreated	EXD2	Exonuclease 3-5 domain-containing protein 2	-0.0281873	0.00707778		Q9NVH0;Q9NVH0-2	sp|Q9NVH0|EXD2_HUMAN Exonuclease 3-5 domain-containing protein 2 OS=Homo sapiens OX=9606 GN=EXD2 PE=1 SV=2;sp|Q9NVH0-2|EXD2_HUMAN Isoform 2 of Exonuclease 3-5 domain-containing protein 2 OS=Homo sapiens OX=9606 GN=EXD2
RTCB_untreated	INTS7	Integrator complex subunit 7	0.680768	0.123244		Q9NVH2-3;Q9NVH2-2;Q9NVH2;Q9NVH2-4	sp|Q9NVH2-3|INT7_HUMAN Isoform 3 of Integrator complex subunit 7 OS=Homo sapiens OX=9606 GN=INTS7;sp|Q9NVH2-2|INT7_HUMAN Isoform 2 of Integrator complex subunit 7 OS=Homo sapiens OX=9606 GN=INTS7;sp|Q9NVH2|INT7_HUMAN Integrator complex subunit 7 OS=Homo sa
RTCB_untreated	TMLHE	Trimethyllysine dioxygenase, mitochondrial	1.12931	0.344077		Q9NVH6-7;Q9NVH6-5;Q9NVH6;Q9NVH6-8;Q9NVH6-6;Q9NVH6-4;Q9NVH6-2;Q9NVH6-3	sp|Q9NVH6-7|TMLH_HUMAN Isoform 7 of Trimethyllysine dioxygenase, mitochondrial OS=Homo sapiens OX=9606 GN=TMLHE;sp|Q9NVH6-5|TMLH_HUMAN Isoform 5 of Trimethyllysine dioxygenase, mitochondrial OS=Homo sapiens OX=9606 GN=TMLHE;sp|Q9NVH6|TMLH_HUMAN Trimethylly
RTCB_untreated	ASUN	Protein asunder homolog	-1.1027	0.820765		Q9NVM9;Q9NVM9-2	sp|Q9NVM9|INT13_HUMAN Integrator complex subunit 13 OS=Homo sapiens OX=9606 GN=INTS13 PE=1 SV=2;sp|Q9NVM9-2|INT13_HUMAN Isoform 2 of Integrator complex subunit 13 OS=Homo sapiens OX=9606 GN=INTS13
RTCB_untreated	GNL3L	Guanine nucleotide-binding protein-like 3-like protein	1.16773	0.454678		Q9NVN8	sp|Q9NVN8|GNL3L_HUMAN Guanine nucleotide-binding protein-like 3-like protein OS=Homo sapiens OX=9606 GN=GNL3L PE=1 SV=1
RTCB_untreated	DDX18	ATP-dependent RNA helicase DDX18	0.408669	0.122544		Q9NVP1	sp|Q9NVP1|DDX18_HUMAN ATP-dependent RNA helicase DDX18 OS=Homo sapiens OX=9606 GN=DDX18 PE=1 SV=2
RTCB_untreated	MTPAP	Poly(A) RNA polymerase, mitochondrial	0.049055	0.013656		Q9NVV4	sp|Q9NVV4|PAPD1_HUMAN Poly(A) RNA polymerase, mitochondrial OS=Homo sapiens OX=9606 GN=MTPAP PE=1 SV=1
RTCB_untreated	RBM28	RNA-binding protein 28	-0.835983	0.212465		Q9NW13;Q9NW13-2	sp|Q9NW13|RBM28_HUMAN RNA-binding protein 28 OS=Homo sapiens OX=9606 GN=RBM28 PE=1 SV=3;sp|Q9NW13-2|RBM28_HUMAN Isoform 2 of RNA-binding protein 28 OS=Homo sapiens OX=9606 GN=RBM28
RTCB_untreated	ARGLU1	Arginine and glutamate-rich protein 1	0.38926	0.0841989		Q9NWB6;Q9NWB6-2;Q9NWB6-3	sp|Q9NWB6|ARGL1_HUMAN Arginine and glutamate-rich protein 1 OS=Homo sapiens OX=9606 GN=ARGLU1 PE=1 SV=1;sp|Q9NWB6-2|ARGL1_HUMAN Isoform 2 of Arginine and glutamate-rich protein 1 OS=Homo sapiens OX=9606 GN=ARGLU1;sp|Q9NWB6-3|ARGL1_HUMAN Isoform 3 of Argini
RTCB_untreated	SLTM	SAFB-like transcription modulator	0.745696	0.304289		Q9NWH9;Q9NWH9-3	sp|Q9NWH9|SLTM_HUMAN SAFB-like transcription modulator OS=Homo sapiens OX=9606 GN=SLTM PE=1 SV=2;sp|Q9NWH9-3|SLTM_HUMAN Isoform 2 of SAFB-like transcription modulator OS=Homo sapiens OX=9606 GN=SLTM
RTCB_untreated	MRPL22	39S ribosomal protein L22, mitochondrial	-0.025691	0.00493091		Q9NWU5;Q9NWU5-2;Q9NWU5-3	sp|Q9NWU5|RM22_HUMAN 39S ribosomal protein L22, mitochondrial OS=Homo sapiens OX=9606 GN=MRPL22 PE=1 SV=1;sp|Q9NWU5-2|RM22_HUMAN Isoform 2 of 39S ribosomal protein L22, mitochondrial OS=Homo sapiens OX=9606 GN=MRPL22;sp|Q9NWU5-3|RM22_HUMAN Isoform 3 of 39S
RTCB_untreated	NLRP2	NACHT, LRR and PYD domains-containing protein 2	2.08079	2.18153	+	Q9NX02-5;Q9NX02;Q9NX02-2;Q9NX02-4;Q9NX02-3	sp|Q9NX02-5|NALP2_HUMAN Isoform 5 of NACHT, LRR and PYD domains-containing protein 2 OS=Homo sapiens OX=9606 GN=NLRP2;sp|Q9NX02|NALP2_HUMAN NACHT, LRR and PYD domains-containing protein 2 OS=Homo sapiens OX=9606 GN=NLRP2 PE=1 SV=1;sp|Q9NX02-2|NALP2_HUMAN I
RTCB_untreated	FAM120C	Constitutive coactivator of PPAR-gamma-like protein 2	0.364464	0.172656		Q9NX05	sp|Q9NX05|F120C_HUMAN Constitutive coactivator of PPAR-gamma-like protein 2 OS=Homo sapiens OX=9606 GN=FAM120C PE=1 SV=3
RTCB_untreated	MRPL16	39S ribosomal protein L16, mitochondrial	-1.44301	0.25055		Q9NX20	sp|Q9NX20|RM16_HUMAN 39S ribosomal protein L16, mitochondrial OS=Homo sapiens OX=9606 GN=MRPL16 PE=1 SV=1
RTCB_untreated	LYAR	Cell growth-regulating nucleolar protein	0.148117	0.0389918		Q9NX58	sp|Q9NX58|LYAR_HUMAN Cell growth-regulating nucleolar protein OS=Homo sapiens OX=9606 GN=LYAR PE=1 SV=2
RTCB_untreated	CWC25	Pre-mRNA-splicing factor CWC25 homolog	0.327786	0.227865		Q9NXE8	sp|Q9NXE8|CWC25_HUMAN Pre-mRNA-splicing factor CWC25 homolog OS=Homo sapiens OX=9606 GN=CWC25 PE=1 SV=1
RTCB_untreated	TEX10	Testis-expressed sequence 10 protein	-0.998829	0.293626		Q9NXF1-2;Q9NXF1	sp|Q9NXF1-2|TEX10_HUMAN Isoform 2 of Testis-expressed protein 10 OS=Homo sapiens OX=9606 GN=TEX10;sp|Q9NXF1|TEX10_HUMAN Testis-expressed protein 10 OS=Homo sapiens OX=9606 GN=TEX10 PE=1 SV=2
RTCB_untreated	THUMPD1	THUMP domain-containing protein 1	-1.07558	0.399794		Q9NXG2	sp|Q9NXG2|THUM1_HUMAN THUMP domain-containing protein 1 OS=Homo sapiens OX=9606 GN=THUMPD1 PE=1 SV=2
RTCB_untreated	TOR4A	Torsin-4A	-0.217192	0.0767113		Q9NXH8	sp|Q9NXH8|TOR4A_HUMAN Torsin-4A OS=Homo sapiens OX=9606 GN=TOR4A PE=1 SV=2
RTCB_untreated	DNAJB12	DnaJ homolog subfamily B member 12	2.21286	1.24669		Q9NXW2;Q9NXW2-2	sp|Q9NXW2|DJB12_HUMAN DnaJ homolog subfamily B member 12 OS=Homo sapiens OX=9606 GN=DNAJB12 PE=1 SV=5;sp|Q9NXW2-2|DJB12_HUMAN Isoform 2 of DnaJ homolog subfamily B member 12 OS=Homo sapiens OX=9606 GN=DNAJB12
RTCB_untreated	GAR1	H/ACA ribonucleoprotein complex subunit 1	-2.39111	0.531949		Q9NY12-2;Q9NY12	sp|Q9NY12-2|GAR1_HUMAN Isoform 2 of H/ACA ribonucleoprotein complex subunit 1 OS=Homo sapiens OX=9606 GN=GAR1;sp|Q9NY12|GAR1_HUMAN H/ACA ribonucleoprotein complex subunit 1 OS=Homo sapiens OX=9606 GN=GAR1 PE=1 SV=1
RTCB_untreated	AATF	Protein AATF	-1.93298	0.51336		Q9NY61	sp|Q9NY61|AATF_HUMAN Protein AATF OS=Homo sapiens OX=9606 GN=AATF PE=1 SV=1
RTCB_untreated	DDX56	Probable ATP-dependent RNA helicase DDX56	-0.0426094	0.0244506		Q9NY93-2;Q9NY93	sp|Q9NY93-2|DDX56_HUMAN Isoform 2 of Probable ATP-dependent RNA helicase DDX56 OS=Homo sapiens OX=9606 GN=DDX56;sp|Q9NY93|DDX56_HUMAN Probable ATP-dependent RNA helicase DDX56 OS=Homo sapiens OX=9606 GN=DDX56 PE=1 SV=1
RTCB_untreated	ZAK	Mitogen-activated protein kinase kinase kinase MLT	-0.34075	0.142872		Q9NYL2	sp|Q9NYL2|M3K20_HUMAN Mitogen-activated protein kinase kinase kinase 20 OS=Homo sapiens OX=9606 GN=MAP3K20 PE=1 SV=3
RTCB_untreated	TMOD3	Tropomodulin-3	1.2667	0.369949		Q9NYL9	sp|Q9NYL9|TMOD3_HUMAN Tropomodulin-3 OS=Homo sapiens OX=9606 GN=TMOD3 PE=1 SV=1
[truncated: 2,579 more rows]

## Sheet: RTCB GOF AP-MS enrichment
query	significant	p_value	term_size	query_size	intersection_size	precision	recall	term_id	source	term_name	effective_domain_size	source_order	parents	Condition
[truncated: 10 more rows]
