# Supplementary material for: The ISG Atlas: a loss-of-function analysis characterizes antiviral properties of interferon stimulated genes
Source: Nat Commun. 2026 May 8;17:4206. doi: 10.1038/s41467-026-72732-x (PMC13156316; doi:10.1038/s41467-026-72732-x)
Supplement: Supplementary file 7 — Supplementary Data 5 [file 41467_2026_72732_MOESM7_ESM.xlsx]

## Sheet: info
Supplementary Data 5 | Proteomics Data of Selected ISG KO Cells
Sheet	Description
GOF FP-MS	Contains the full-proteome data of cells overexpressing a gene-of-interest (gain-of-function, GOF) compared to control cells. Statistical significance was determined using a two-tailed, two-sample Welch’s t-test. Protein groups with a |log2FC| ≥ 0.5 and a p-value ≤ 0.05 were considered significantly regulated.
GOF FP-MS enrichment	Contains the corresponding gene set enrichment analysis of proteins significantly regulated in cells overexpressing a gene-of-interest. Significance was determined using a one-sided hypergeometric test, and all reported p-values have been adjusted for multiple comparisons using the g:SCS algorithm.
GOF AP-MS	Contains the affinity-purification proteome data of cells overexpressing a gene-of-interest (gain-of-function, GOF) compared to control cells. Statistical significance was determined using a two-tailed, two-sample Welch’s t-test. Protein groups with a |log2FC| ≥ 0.5 and a p-value ≤ 0.05 were considered significantly regulated.
GOF AP-MS enrichment	Contains the corresponding gene set enrichment analysis of interactor proteins in cells overexpressing a gene-of-interest. Significance was determined using a one-sided hypergeometric test, and all reported p-values have been adjusted for multiple comparisons using the g:SCS algorithm.

## Sheet: GOF FP-MS
Condition	Gene names	Protein names	log2FC	p.val	sig	Majority protein IDs	Fasta headers
ATXN1_IFN			-0.451474	0.390782		P0DPI2;A0A0B4J2D5;P0DPI2-2;A0A0B4J2D5-2	sp|P0DPI2|GAL3A_HUMAN Glutamine amidotransferase-like class 1 domain-containing protein 3A, mitochondrial OS=Homo sapiens OX=9606 GN=GATD3A PE=1 SV=1;sp|A0A0B4J2D5|GAL3B_HUMAN Glutamine amidotransferase-like class 1 domain-containing protein 3B, mitochondr
ATXN1_IFN	RBM47	RNA-binding protein 47	-0.679244	0.435837		A0AV96;A0AV96-2	sp|A0AV96|RBM47_HUMAN RNA-binding protein 47 OS=Homo sapiens OX=9606 GN=RBM47 PE=1 SV=2;sp|A0AV96-2|RBM47_HUMAN Isoform 2 of RNA-binding protein 47 OS=Homo sapiens OX=9606 GN=RBM47
ATXN1_IFN	UBA6	Ubiquitin-like modifier-activating enzyme 6	0.110028	0.711599		A0AVT1;A0AVT1-2	sp|A0AVT1|UBA6_HUMAN Ubiquitin-like modifier-activating enzyme 6 OS=Homo sapiens OX=9606 GN=UBA6 PE=1 SV=1;sp|A0AVT1-2|UBA6_HUMAN Isoform 2 of Ubiquitin-like modifier-activating enzyme 6 OS=Homo sapiens OX=9606 GN=UBA6
ATXN1_IFN	ESYT2	Extended synaptotagmin-2	-0.51633	0.448349		A0FGR8-2;A0FGR8;A0FGR8-6;A0FGR8-4	sp|A0FGR8-2|ESYT2_HUMAN Isoform 2 of Extended synaptotagmin-2 OS=Homo sapiens OX=9606 GN=ESYT2;sp|A0FGR8|ESYT2_HUMAN Extended synaptotagmin-2 OS=Homo sapiens OX=9606 GN=ESYT2 PE=1 SV=1;sp|A0FGR8-6|ESYT2_HUMAN Isoform 6 of Extended synaptotagmin-2 OS=Homo s
ATXN1_IFN	KIAA1598	Shootin-1	0.200348	0.875611		A0MZ66;A0MZ66-6;A0MZ66-3;A0MZ66-5;A0MZ66-4;A0MZ66-8;A0MZ66-2	sp|A0MZ66|SHOT1_HUMAN Shootin-1 OS=Homo sapiens OX=9606 GN=SHTN1 PE=1 SV=4;sp|A0MZ66-6|SHOT1_HUMAN Isoform 6 of Shootin-1 OS=Homo sapiens OX=9606 GN=SHTN1;sp|A0MZ66-3|SHOT1_HUMAN Isoform 3 of Shootin-1 OS=Homo sapiens OX=9606 GN=SHTN1;sp|A0MZ66-5|SHOT1_HUM
ATXN1_IFN	ILVBL	Acetolactate synthase-like protein	0.19277	0.0613605		A1L0T0	sp|A1L0T0|HACL2_HUMAN 2-hydroxyacyl-CoA lyase 2 OS=Homo sapiens OX=9606 GN=ILVBL PE=1 SV=2
ATXN1_IFN	PLEKHG3	Pleckstrin homology domain-containing family G member 3	-0.490248	0.640571		A1L390;A1L390-3;A1L390-2	sp|A1L390|PKHG3_HUMAN Pleckstrin homology domain-containing family G member 3 OS=Homo sapiens OX=9606 GN=PLEKHG3 PE=1 SV=1;sp|A1L390-3|PKHG3_HUMAN Isoform 3 of Pleckstrin homology domain-containing family G member 3 OS=Homo sapiens OX=9606 GN=PLEKHG3;sp|A1
ATXN1_IFN	ELOVL7	Elongation of very long chain fatty acids protein 7	-0.0480276	0.558236		A1L3X0	sp|A1L3X0|ELOV7_HUMAN Elongation of very long chain fatty acids protein 7 OS=Homo sapiens OX=9606 GN=ELOVL7 PE=1 SV=1
ATXN1_IFN	SH3PXD2B	SH3 and PX domain-containing protein 2B	0.199767	0.34304		A1X283	sp|A1X283|SPD2B_HUMAN SH3 and PX domain-containing protein 2B OS=Homo sapiens OX=9606 GN=SH3PXD2B PE=1 SV=3
ATXN1_IFN	NBAS	Neuroblastoma-amplified sequence	0.347216	0.256853		A2RRP1-2;A2RRP1	sp|A2RRP1-2|NBAS_HUMAN Isoform 2 of Neuroblastoma-amplified sequence OS=Homo sapiens OX=9606 GN=NBAS;sp|A2RRP1|NBAS_HUMAN Neuroblastoma-amplified sequence OS=Homo sapiens OX=9606 GN=NBAS PE=1 SV=2
ATXN1_IFN	VWA8	von Willebrand factor A domain-containing protein 8	-0.705978	0.772309		A3KMH1;A3KMH1-3;A3KMH1-2	sp|A3KMH1|VWA8_HUMAN von Willebrand factor A domain-containing protein 8 OS=Homo sapiens OX=9606 GN=VWA8 PE=1 SV=2;sp|A3KMH1-3|VWA8_HUMAN Isoform 3 of von Willebrand factor A domain-containing protein 8 OS=Homo sapiens OX=9606 GN=VWA8;sp|A3KMH1-2|VWA8_HUMA
ATXN1_IFN	GTPBP10	GTP-binding protein 10	0.0343102	0.0218893		A4D1E9;A4D1E9-2	sp|A4D1E9|GTPBA_HUMAN GTP-binding protein 10 OS=Homo sapiens OX=9606 GN=GTPBP10 PE=1 SV=1;sp|A4D1E9-2|GTPBA_HUMAN Isoform 2 of GTP-binding protein 10 OS=Homo sapiens OX=9606 GN=GTPBP10
ATXN1_IFN	WDR91	WD repeat-containing protein 91	0.505765	1.41931	+	A4D1P6;A4D1P6-2;A4D1P6-3	sp|A4D1P6|WDR91_HUMAN WD repeat-containing protein 91 OS=Homo sapiens OX=9606 GN=WDR91 PE=1 SV=2;sp|A4D1P6-2|WDR91_HUMAN Isoform 2 of WD repeat-containing protein 91 OS=Homo sapiens OX=9606 GN=WDR91;sp|A4D1P6-3|WDR91_HUMAN Isoform 3 of WD repeat-containing
ATXN1_IFN	EFCAB5	EF-hand calcium-binding domain-containing protein 5	0.768709	1.81773	+	A4FU69;A4FU69-3;A4FU69-4	sp|A4FU69|EFCB5_HUMAN EF-hand calcium-binding domain-containing protein 5 OS=Homo sapiens OX=9606 GN=EFCAB5 PE=1 SV=3;sp|A4FU69-3|EFCB5_HUMAN Isoform 3 of EF-hand calcium-binding domain-containing protein 5 OS=Homo sapiens OX=9606 GN=EFCAB5;sp|A4FU69-4|EFC
ATXN1_IFN	CNOT1	CCR4-NOT transcription complex subunit 1	-0.487831	0.700765		A5YKK6;A5YKK6-2;A5YKK6-3;A5YKK6-4	sp|A5YKK6|CNOT1_HUMAN CCR4-NOT transcription complex subunit 1 OS=Homo sapiens OX=9606 GN=CNOT1 PE=1 SV=2;sp|A5YKK6-2|CNOT1_HUMAN Isoform 2 of CCR4-NOT transcription complex subunit 1 OS=Homo sapiens OX=9606 GN=CNOT1;sp|A5YKK6-3|CNOT1_HUMAN Isoform 3 of CC
ATXN1_IFN	FAM83G	Protein FAM83G	0.476853	0.643774		A6ND36	sp|A6ND36|FA83G_HUMAN Protein FAM83G OS=Homo sapiens OX=9606 GN=FAM83G PE=1 SV=2
ATXN1_IFN	PGP	Phosphoglycolate phosphatase	-0.579472	0.728969		A6NDG6	sp|A6NDG6|PGP_HUMAN Glycerol-3-phosphate phosphatase OS=Homo sapiens OX=9606 GN=PGP PE=1 SV=1
ATXN1_IFN	C5orf51	UPF0600 protein C5orf51	0.644569	4.9579	+	A6NDU8	sp|A6NDU8|CE051_HUMAN UPF0600 protein C5orf51 OS=Homo sapiens OX=9606 GN=C5orf51 PE=1 SV=1
ATXN1_IFN	RCCD1	RCC1 domain-containing protein 1	0.627069	0.429593		A6NED2	sp|A6NED2|RCCD1_HUMAN RCC1 domain-containing protein 1 OS=Homo sapiens OX=9606 GN=RCCD1 PE=1 SV=1
ATXN1_IFN	SMCHD1	Structural maintenance of chromosomes flexible hinge domain-containing protein 1	-0.373881	0.200918		A6NHR9;A6NHR9-2	sp|A6NHR9|SMHD1_HUMAN Structural maintenance of chromosomes flexible hinge domain-containing protein 1 OS=Homo sapiens OX=9606 GN=SMCHD1 PE=1 SV=2;sp|A6NHR9-2|SMHD1_HUMAN Isoform 2 of Structural maintenance of chromosomes flexible hinge domain-containing p
ATXN1_IFN	METTL15	Probable methyltransferase-like protein 15	1.76789	0.333193		A6NJ78	sp|A6NJ78|MET15_HUMAN 12S rRNA N4-methylcytidine (m4C) methyltransferase OS=Homo sapiens OX=9606 GN=METTL15 PE=1 SV=1
ATXN1_IFN	POM121C;POM121B	Nuclear envelope pore membrane protein POM 121C;Putative nuclear envelope pore membrane protein POM 121B	0.389759	0.419488		A8CG34;A8CG34-2;A6NF01	sp|A8CG34|P121C_HUMAN Nuclear envelope pore membrane protein POM 121C OS=Homo sapiens OX=9606 GN=POM121C PE=1 SV=3;sp|A8CG34-2|P121C_HUMAN Isoform 2 of Nuclear envelope pore membrane protein POM 121C OS=Homo sapiens OX=9606 GN=POM121C;sp|A6NF01|P121B_HUMAN
ATXN1_IFN	STRA13	Centromere protein X	1.05565	1.80117	+	A8MT69;A8MT69-2;A8MT69-3	sp|A8MT69|CENPX_HUMAN Centromere protein X OS=Homo sapiens OX=9606 GN=CENPX PE=1 SV=1;sp|A8MT69-2|CENPX_HUMAN Isoform 2 of Centromere protein X OS=Homo sapiens OX=9606 GN=CENPX;sp|A8MT69-3|CENPX_HUMAN Isoform 3 of Centromere protein X OS=Homo sapiens OX=96
ATXN1_IFN	SNRPG;SNRPGP15	Small nuclear ribonucleoprotein G;Putative small nuclear ribonucleoprotein G-like protein 15	0.768108	3.53829	+	P62308;A8MWD9	sp|P62308|RUXG_HUMAN Small nuclear ribonucleoprotein G OS=Homo sapiens OX=9606 GN=SNRPG PE=1 SV=1;sp|A8MWD9|RUXGL_HUMAN Putative small nuclear ribonucleoprotein G-like protein 15 OS=Homo sapiens OX=9606 GN=SNRPGP15 PE=5 SV=2
ATXN1_IFN	NUDT19	Nucleoside diphosphate-linked moiety X motif 19, mitochondrial	-0.00702663	0.00821158		A8MXV4	sp|A8MXV4|NUD19_HUMAN Nucleoside diphosphate-linked moiety X motif 19 OS=Homo sapiens OX=9606 GN=NUDT19 PE=1 SV=1
ATXN1_IFN	MIF4GD	MIF4G domain-containing protein	0.338076	1.11131		A9UHW6;A9UHW6-2;A9UHW6-3	sp|A9UHW6|MI4GD_HUMAN MIF4G domain-containing protein OS=Homo sapiens OX=9606 GN=MIF4GD PE=1 SV=1;sp|A9UHW6-2|MI4GD_HUMAN Isoform 2 of MIF4G domain-containing protein OS=Homo sapiens OX=9606 GN=MIF4GD;sp|A9UHW6-3|MI4GD_HUMAN Isoform 3 of MIF4G domain-conta
ATXN1_IFN	WASH3P;WASH2P;WASH1	Putative WAS protein family homolog 3;WAS protein family homolog 2;WAS protein family homolog 1	-0.280425	0.404666		C4AMC7;Q6VEQ5;A8K0Z3	sp|C4AMC7|WASH3_HUMAN Putative WAS protein family homolog 3 OS=Homo sapiens OX=9606 GN=WASH3P PE=1 SV=2;sp|Q6VEQ5|WASH2_HUMAN WAS protein family homolog 2 OS=Homo sapiens OX=9606 GN=WASH2P PE=2 SV=2;sp|A8K0Z3|WASH1_HUMAN WASH complex subunit 1 OS=Homo sapi
ATXN1_IFN	NACA	Nascent polypeptide-associated complex subunit alpha;Nascent polypeptide-associated complex subunit alpha, muscle-specific form	0.0476432	0.195151		Q13765;E9PAV3-2;E9PAV3	sp|Q13765|NACA_HUMAN Nascent polypeptide-associated complex subunit alpha OS=Homo sapiens OX=9606 GN=NACA PE=1 SV=1;sp|E9PAV3-2|NACAM_HUMAN Isoform skNAC-2 of Nascent polypeptide-associated complex subunit alpha, muscle-specific form OS=Homo sapiens OX=960
ATXN1_IFN	C11orf98	Uncharacterized protein C11orf98	-1.42963	1.20121		E9PRG8	sp|E9PRG8|CK098_HUMAN Uncharacterized protein C11orf98 OS=Homo sapiens OX=9606 GN=C11orf98 PE=4 SV=2
ATXN1_IFN	SLC35A4		0.677774	1.69629	+	L0R6Q1	sp|L0R6Q1|S35U4_HUMAN SLC35A4 upstream open reading frame protein OS=Homo sapiens OX=9606 GN=SLC35A4 PE=3 SV=1
ATXN1_IFN	AGPS	Alkyldihydroxyacetonephosphate synthase, peroxisomal	-0.562865	0.44218		O00116	sp|O00116|ADAS_HUMAN Alkyldihydroxyacetonephosphate synthase, peroxisomal OS=Homo sapiens OX=9606 GN=AGPS PE=1 SV=1
ATXN1_IFN	DDX39A	ATP-dependent RNA helicase DDX39A	0.595851	2.3397	+	O00148;O00148-2;O00148-3	sp|O00148|DX39A_HUMAN ATP-dependent RNA helicase DDX39A OS=Homo sapiens OX=9606 GN=DDX39A PE=1 SV=2;sp|O00148-2|DX39A_HUMAN Isoform 2 of ATP-dependent RNA helicase DDX39A OS=Homo sapiens OX=9606 GN=DDX39A;sp|O00148-3|DX39A_HUMAN Isoform 3 of ATP-dependent
ATXN1_IFN	PDLIM1	PDZ and LIM domain protein 1	-0.124819	0.399142		O00151	sp|O00151|PDLI1_HUMAN PDZ and LIM domain protein 1 OS=Homo sapiens OX=9606 GN=PDLIM1 PE=1 SV=4
ATXN1_IFN	ACOT7	Cytosolic acyl coenzyme A thioester hydrolase	-0.750047	0.221067		O00154-4;O00154-6;O00154-7;O00154;O00154-2;O00154-3	sp|O00154-4|BACH_HUMAN Isoform 4 of Cytosolic acyl coenzyme A thioester hydrolase OS=Homo sapiens OX=9606 GN=ACOT7;sp|O00154-6|BACH_HUMAN Isoform 6 of Cytosolic acyl coenzyme A thioester hydrolase OS=Homo sapiens OX=9606 GN=ACOT7;sp|O00154-7|BACH_HUMAN Iso
ATXN1_IFN	MYO1C	Unconventional myosin-Ic	-0.462977	0.443041		O00159-3;O00159	sp|O00159-3|MYO1C_HUMAN Isoform 3 of Unconventional myosin-Ic OS=Homo sapiens OX=9606 GN=MYO1C;sp|O00159|MYO1C_HUMAN Unconventional myosin-Ic OS=Homo sapiens OX=9606 GN=MYO1C PE=1 SV=4
ATXN1_IFN	SNAP23	Synaptosomal-associated protein 23	0.271802	0.201612		O00161;O00161-2	sp|O00161|SNP23_HUMAN Synaptosomal-associated protein 23 OS=Homo sapiens OX=9606 GN=SNAP23 PE=1 SV=1;sp|O00161-2|SNP23_HUMAN Isoform SNAP-23b of Synaptosomal-associated protein 23 OS=Homo sapiens OX=9606 GN=SNAP23
ATXN1_IFN	HAX1	HCLS1-associated protein X-1	0.394023	2.42222		O00165-5;O00165;O00165-2;O00165-3	sp|O00165-5|HAX1_HUMAN Isoform 5 of HCLS1-associated protein X-1 OS=Homo sapiens OX=9606 GN=HAX1;sp|O00165|HAX1_HUMAN HCLS1-associated protein X-1 OS=Homo sapiens OX=9606 GN=HAX1 PE=1 SV=2;sp|O00165-2|HAX1_HUMAN Isoform 2 of HCLS1-associated protein X-1 OS
ATXN1_IFN	AIP	AH receptor-interacting protein	-0.23418	0.148858		O00170	sp|O00170|AIP_HUMAN AH receptor-interacting protein OS=Homo sapiens OX=9606 GN=AIP PE=1 SV=2
ATXN1_IFN	GTPBP1	GTP-binding protein 1	-0.0778977	0.178365		O00178	sp|O00178|GTPB1_HUMAN GTP-binding protein 1 OS=Homo sapiens OX=9606 GN=GTPBP1 PE=1 SV=3
ATXN1_IFN	STXBP3	Syntaxin-binding protein 3	-0.0910567	0.0542321		O00186	sp|O00186|STXB3_HUMAN Syntaxin-binding protein 3 OS=Homo sapiens OX=9606 GN=STXBP3 PE=1 SV=2
ATXN1_IFN	SMAP	Small acidic protein	0.482848	0.238348		O00193	sp|O00193|SMAP_HUMAN Small acidic protein OS=Homo sapiens OX=9606 GN=SMAP PE=1 SV=1
ATXN1_IFN	RAB27B	Ras-related protein Rab-27B	0.0653524	0.0718498		O00194	sp|O00194|RB27B_HUMAN Ras-related protein Rab-27B OS=Homo sapiens OX=9606 GN=RAB27B PE=1 SV=4
ATXN1_IFN	AP3B1	AP-3 complex subunit beta-1	-0.158631	0.141669		O00203-3;O00203	sp|O00203-3|AP3B1_HUMAN Isoform 2 of AP-3 complex subunit beta-1 OS=Homo sapiens OX=9606 GN=AP3B1;sp|O00203|AP3B1_HUMAN AP-3 complex subunit beta-1 OS=Homo sapiens OX=9606 GN=AP3B1 PE=1 SV=3
ATXN1_IFN	SULT2B1	Sulfotransferase family cytosolic 2B member 1	0.562751	0.222652		O00204-2;O00204	sp|O00204-2|ST2B1_HUMAN Isoform 2 of Sulfotransferase 2B1 OS=Homo sapiens OX=9606 GN=SULT2B1;sp|O00204|ST2B1_HUMAN Sulfotransferase 2B1 OS=Homo sapiens OX=9606 GN=SULT2B1 PE=1 SV=2
ATXN1_IFN	NDUFS8	NADH dehydrogenase [ubiquinone] iron-sulfur protein 8, mitochondrial	-0.207681	0.223329		O00217	sp|O00217|NDUS8_HUMAN NADH dehydrogenase [ubiquinone] iron-sulfur protein 8, mitochondrial OS=Homo sapiens OX=9606 GN=NDUFS8 PE=1 SV=1
ATXN1_IFN	TNFRSF10A	Tumor necrosis factor receptor superfamily member 10A	0.167304	0.492306		O00220	sp|O00220|TR10A_HUMAN Tumor necrosis factor receptor superfamily member 10A OS=Homo sapiens OX=9606 GN=TNFRSF10A PE=1 SV=3
ATXN1_IFN	PSMD11	26S proteasome non-ATPase regulatory subunit 11	0.0241056	0.234046		O00231;O00231-2	sp|O00231|PSD11_HUMAN 26S proteasome non-ATPase regulatory subunit 11 OS=Homo sapiens OX=9606 GN=PSMD11 PE=1 SV=3;sp|O00231-2|PSD11_HUMAN Isoform 2 of 26S proteasome non-ATPase regulatory subunit 11 OS=Homo sapiens OX=9606 GN=PSMD11
ATXN1_IFN	PSMD12	26S proteasome non-ATPase regulatory subunit 12	-0.119462	0.258929		O00232;O00232-2	sp|O00232|PSD12_HUMAN 26S proteasome non-ATPase regulatory subunit 12 OS=Homo sapiens OX=9606 GN=PSMD12 PE=1 SV=3;sp|O00232-2|PSD12_HUMAN Isoform 2 of 26S proteasome non-ATPase regulatory subunit 12 OS=Homo sapiens OX=9606 GN=PSMD12
ATXN1_IFN	PSMD9	26S proteasome non-ATPase regulatory subunit 9	-0.666528	1.5884	+	O00233;O00233-2	sp|O00233|PSMD9_HUMAN 26S proteasome non-ATPase regulatory subunit 9 OS=Homo sapiens OX=9606 GN=PSMD9 PE=1 SV=3;sp|O00233-2|PSMD9_HUMAN Isoform p27-S of 26S proteasome non-ATPase regulatory subunit 9 OS=Homo sapiens OX=9606 GN=PSMD9
ATXN1_IFN	ATOX1	Copper transport protein ATOX1	0.825336	2.01966	+	O00244	sp|O00244|ATOX1_HUMAN Copper transport protein ATOX1 OS=Homo sapiens OX=9606 GN=ATOX1 PE=1 SV=1
ATXN1_IFN	PGRMC1	Membrane-associated progesterone receptor component 1	-1.37181	0.399671		O00264;O00264-2	sp|O00264|PGRC1_HUMAN Membrane-associated progesterone receptor component 1 OS=Homo sapiens OX=9606 GN=PGRMC1 PE=1 SV=3;sp|O00264-2|PGRC1_HUMAN Isoform 2 of Membrane-associated progesterone receptor component 1 OS=Homo sapiens OX=9606 GN=PGRMC1
ATXN1_IFN	DFFA	DNA fragmentation factor subunit alpha	0.357067	0.390187		O00273;O00273-2	sp|O00273|DFFA_HUMAN DNA fragmentation factor subunit alpha OS=Homo sapiens OX=9606 GN=DFFA PE=1 SV=1;sp|O00273-2|DFFA_HUMAN Isoform DFF35 of DNA fragmentation factor subunit alpha OS=Homo sapiens OX=9606 GN=DFFA
ATXN1_IFN	HIP1	Huntingtin-interacting protein 1	0.271914	0.163983		O00291;O00291-4;O00291-3	sp|O00291|HIP1_HUMAN Huntingtin-interacting protein 1 OS=Homo sapiens OX=9606 GN=HIP1 PE=1 SV=5;sp|O00291-4|HIP1_HUMAN Isoform 4 of Huntingtin-interacting protein 1 OS=Homo sapiens OX=9606 GN=HIP1;sp|O00291-3|HIP1_HUMAN Isoform 3 of Huntingtin-interacting
ATXN1_IFN	CLIC1	Chloride intracellular channel protein 1	-0.0456046	0.288929		O00299	sp|O00299|CLIC1_HUMAN Chloride intracellular channel protein 1 OS=Homo sapiens OX=9606 GN=CLIC1 PE=1 SV=4
ATXN1_IFN	EIF3F	Eukaryotic translation initiation factor 3 subunit F	-1.93105	0.367563		O00303	sp|O00303|EIF3F_HUMAN Eukaryotic translation initiation factor 3 subunit F OS=Homo sapiens OX=9606 GN=EIF3F PE=1 SV=1
ATXN1_IFN	PDHX	Pyruvate dehydrogenase protein X component, mitochondrial	0.447933	0.295821		O00330;O00330-3;O00330-2	sp|O00330|ODPX_HUMAN Pyruvate dehydrogenase protein X component, mitochondrial OS=Homo sapiens OX=9606 GN=PDHX PE=1 SV=3;sp|O00330-3|ODPX_HUMAN Isoform 3 of Pyruvate dehydrogenase protein X component, mitochondrial OS=Homo sapiens OX=9606 GN=PDHX;sp|O00330
ATXN1_IFN	SULT1C2	Sulfotransferase 1C2	0.325162	0.954339		O00338;O00338-2	sp|O00338|ST1C2_HUMAN Sulfotransferase 1C2 OS=Homo sapiens OX=9606 GN=SULT1C2 PE=1 SV=1;sp|O00338-2|ST1C2_HUMAN Isoform Long of Sulfotransferase 1C2 OS=Homo sapiens OX=9606 GN=SULT1C2
ATXN1_IFN	DCTN6	Dynactin subunit 6	0.586536	0.536294		O00399	sp|O00399|DCTN6_HUMAN Dynactin subunit 6 OS=Homo sapiens OX=9606 GN=DCTN6 PE=1 SV=1
ATXN1_IFN	SLC33A1	Acetyl-coenzyme A transporter 1	0.394975	0.134681		O00400	sp|O00400|ACATN_HUMAN Acetyl-coenzyme A transporter 1 OS=Homo sapiens OX=9606 GN=SLC33A1 PE=1 SV=1
ATXN1_IFN	WASL	Neural Wiskott-Aldrich syndrome protein	-0.326987	1.20554		O00401	sp|O00401|WASL_HUMAN Neural Wiskott-Aldrich syndrome protein OS=Homo sapiens OX=9606 GN=WASL PE=1 SV=2
ATXN1_IFN	IPO5	Importin-5	0.0980693	0.688065		O00410;O00410-3;O00410-2	sp|O00410|IPO5_HUMAN Importin-5 OS=Homo sapiens OX=9606 GN=IPO5 PE=1 SV=4;sp|O00410-3|IPO5_HUMAN Isoform 3 of Importin-5 OS=Homo sapiens OX=9606 GN=IPO5;sp|O00410-2|IPO5_HUMAN Isoform 2 of Importin-5 OS=Homo sapiens OX=9606 GN=IPO5
ATXN1_IFN	POLRMT	DNA-directed RNA polymerase, mitochondrial	0.107639	0.0556808		O00411	sp|O00411|RPOM_HUMAN DNA-directed RNA polymerase, mitochondrial OS=Homo sapiens OX=9606 GN=POLRMT PE=1 SV=2
ATXN1_IFN	EML1	Echinoderm microtubule-associated protein-like 1	-0.1061	0.10125		O00423;O00423-3	sp|O00423|EMAL1_HUMAN Echinoderm microtubule-associated protein-like 1 OS=Homo sapiens OX=9606 GN=EML1 PE=1 SV=3;sp|O00423-3|EMAL1_HUMAN Isoform 3 of Echinoderm microtubule-associated protein-like 1 OS=Homo sapiens OX=9606 GN=EML1
ATXN1_IFN	IGF2BP3	Insulin-like growth factor 2 mRNA-binding protein 3	-0.66555	1.04443		O00425	sp|O00425|IF2B3_HUMAN Insulin-like growth factor 2 mRNA-binding protein 3 OS=Homo sapiens OX=9606 GN=IGF2BP3 PE=1 SV=2
ATXN1_IFN	DNM1L	Dynamin-1-like protein	-0.446152	0.512556		O00429-2;O00429-8;O00429-4;O00429-9;O00429;O00429-6;O00429-5;O00429-3;O00429-7	sp|O00429-2|DNM1L_HUMAN Isoform 4 of Dynamin-1-like protein OS=Homo sapiens OX=9606 GN=DNM1L;sp|O00429-8|DNM1L_HUMAN Isoform 8 of Dynamin-1-like protein OS=Homo sapiens OX=9606 GN=DNM1L;sp|O00429-4|DNM1L_HUMAN Isoform 3 of Dynamin-1-like protein OS=Homo sa
ATXN1_IFN	RTCA	RNA 3-terminal phosphate cyclase	1.0326	1.06262		O00442;O00442-2	sp|O00442|RTCA_HUMAN RNA 3-terminal phosphate cyclase OS=Homo sapiens OX=9606 GN=RTCA PE=1 SV=1;sp|O00442-2|RTCA_HUMAN Isoform 2 of RNA 3-terminal phosphate cyclase OS=Homo sapiens OX=9606 GN=RTCA
ATXN1_IFN	PIK3C2A	Phosphatidylinositol 4-phosphate 3-kinase C2 domain-containing subunit alpha	-0.468263	0.264266		O00443	sp|O00443|P3C2A_HUMAN Phosphatidylinositol 4-phosphate 3-kinase C2 domain-containing subunit alpha OS=Homo sapiens OX=9606 GN=PIK3C2A PE=1 SV=2
ATXN1_IFN	GOLIM4	Golgi integral membrane protein 4	-0.869422	0.564778		O00461	sp|O00461|GOLI4_HUMAN Golgi integral membrane protein 4 OS=Homo sapiens OX=9606 GN=GOLIM4 PE=1 SV=1
ATXN1_IFN	AGRN	Agrin;Agrin N-terminal 110 kDa subunit;Agrin C-terminal 110 kDa subunit;Agrin C-terminal 90 kDa fragment;Agrin C-terminal 22 kDa fragment	0.202489	0.179041		O00468-6;O00468-7;O00468-3;O00468-5;O00468-4;O00468;O00468-2	sp|O00468-6|AGRIN_HUMAN Isoform 6 of Agrin OS=Homo sapiens OX=9606 GN=AGRN;sp|O00468-7|AGRIN_HUMAN Isoform 7 of Agrin OS=Homo sapiens OX=9606 GN=AGRN;sp|O00468-3|AGRIN_HUMAN Isoform 3 of Agrin OS=Homo sapiens OX=9606 GN=AGRN;sp|O00468-5|AGRIN_HUMAN Isoform
ATXN1_IFN	PLOD2	Procollagen-lysine,2-oxoglutarate 5-dioxygenase 2	0.19406	1.38721		O00469-2;O00469;O00469-3	sp|O00469-2|PLOD2_HUMAN Isoform 2 of Procollagen-lysine,2-oxoglutarate 5-dioxygenase 2 OS=Homo sapiens OX=9606 GN=PLOD2;sp|O00469|PLOD2_HUMAN Procollagen-lysine,2-oxoglutarate 5-dioxygenase 2 OS=Homo sapiens OX=9606 GN=PLOD2 PE=1 SV=2;sp|O00469-3|PLOD2_HUM
ATXN1_IFN	EXOC5	Exocyst complex component 5	-0.0987836	0.0484625		O00471	sp|O00471|EXOC5_HUMAN Exocyst complex component 5 OS=Homo sapiens OX=9606 GN=EXOC5 PE=1 SV=1
ATXN1_IFN	HMGN4	High mobility group nucleosome-binding domain-containing protein 4	0.2102	0.178314		O00479	sp|O00479|HMGN4_HUMAN High mobility group nucleosome-binding domain-containing protein 4 OS=Homo sapiens OX=9606 GN=HMGN4 PE=1 SV=3
ATXN1_IFN	NDUFA4	Cytochrome c oxidase subunit NDUFA4	0.47263	1.7307		O00483	sp|O00483|NDUA4_HUMAN Cytochrome c oxidase subunit NDUFA4 OS=Homo sapiens OX=9606 GN=NDUFA4 PE=1 SV=1
ATXN1_IFN	PSMD14	26S proteasome non-ATPase regulatory subunit 14	0.247348	0.354987		O00487	sp|O00487|PSDE_HUMAN 26S proteasome non-ATPase regulatory subunit 14 OS=Homo sapiens OX=9606 GN=PSMD14 PE=1 SV=1
ATXN1_IFN	BIN1	Myc box-dependent-interacting protein 1	-1.24692	0.576501		O00499-6;O00499-2;O00499;O00499-9;O00499-7;O00499-4;O00499-11;O00499-3;O00499-5;O00499-10;O00499-8	sp|O00499-6|BIN1_HUMAN Isoform II2 of Myc box-dependent-interacting protein 1 OS=Homo sapiens OX=9606 GN=BIN1;sp|O00499-2|BIN1_HUMAN Isoform IIB of Myc box-dependent-interacting protein 1 OS=Homo sapiens OX=9606 GN=BIN1;sp|O00499|BIN1_HUMAN Myc box-depende
ATXN1_IFN	KPNA3	Importin subunit alpha-4	0.964987	0.658342		O00505	sp|O00505|IMA4_HUMAN Importin subunit alpha-4 OS=Homo sapiens OX=9606 GN=KPNA3 PE=1 SV=2
ATXN1_IFN	PES1	Pescadillo homolog	-0.00525165	0.00347036		O00541;O00541-2	sp|O00541|PESC_HUMAN Pescadillo homolog OS=Homo sapiens OX=9606 GN=PES1 PE=1 SV=1;sp|O00541-2|PESC_HUMAN Isoform 2 of Pescadillo homolog OS=Homo sapiens OX=9606 GN=PES1
ATXN1_IFN	MPHOSPH10	U3 small nucleolar ribonucleoprotein protein MPP10	0.562355	0.771476		O00566	sp|O00566|MPP10_HUMAN U3 small nucleolar ribonucleoprotein protein MPP10 OS=Homo sapiens OX=9606 GN=MPHOSPH10 PE=1 SV=2
ATXN1_IFN	NOP56	Nucleolar protein 56	0.197977	1.48491		O00567	sp|O00567|NOP56_HUMAN Nucleolar protein 56 OS=Homo sapiens OX=9606 GN=NOP56 PE=1 SV=4
ATXN1_IFN	DDX3X	ATP-dependent RNA helicase DDX3X	-0.417479	0.502295		O00571;O00571-2	sp|O00571|DDX3X_HUMAN ATP-dependent RNA helicase DDX3X OS=Homo sapiens OX=9606 GN=DDX3X PE=1 SV=3;sp|O00571-2|DDX3X_HUMAN Isoform 2 of ATP-dependent RNA helicase DDX3X OS=Homo sapiens OX=9606 GN=DDX3X
ATXN1_IFN	PIR	Pirin	0.130879	0.310538		O00625	sp|O00625|PIR_HUMAN Pirin OS=Homo sapiens OX=9606 GN=PIR PE=1 SV=1
ATXN1_IFN	KPNA4	Importin subunit alpha-3	-0.493242	0.628015		O00629	sp|O00629|IMA3_HUMAN Importin subunit alpha-3 OS=Homo sapiens OX=9606 GN=KPNA4 PE=1 SV=1
ATXN1_IFN	PPP6C	Serine/threonine-protein phosphatase 6 catalytic subunit;Serine/threonine-protein phosphatase 6 catalytic subunit, N-terminally processed	0.264002	0.0932433		O00743-3;O00743;O00743-2	sp|O00743-3|PPP6_HUMAN Isoform 3 of Serine/threonine-protein phosphatase 6 catalytic subunit OS=Homo sapiens OX=9606 GN=PPP6C;sp|O00743|PPP6_HUMAN Serine/threonine-protein phosphatase 6 catalytic subunit OS=Homo sapiens OX=9606 GN=PPP6C PE=1 SV=1;sp|O00743
ATXN1_IFN	NME4	Nucleoside diphosphate kinase, mitochondrial	-0.427286	0.537878		O00746;O00746-2	sp|O00746|NDKM_HUMAN Nucleoside diphosphate kinase, mitochondrial OS=Homo sapiens OX=9606 GN=NME4 PE=1 SV=1;sp|O00746-2|NDKM_HUMAN Isoform 2 of Nucleoside diphosphate kinase, mitochondrial OS=Homo sapiens OX=9606 GN=NME4
ATXN1_IFN	UBE2C	Ubiquitin-conjugating enzyme E2 C	-0.0835265	0.135045		O00762;O00762-3;O00762-2;O00762-4	sp|O00762|UBE2C_HUMAN Ubiquitin-conjugating enzyme E2 C OS=Homo sapiens OX=9606 GN=UBE2C PE=1 SV=1;sp|O00762-3|UBE2C_HUMAN Isoform 3 of Ubiquitin-conjugating enzyme E2 C OS=Homo sapiens OX=9606 GN=UBE2C;sp|O00762-2|UBE2C_HUMAN Isoform 2 of Ubiquitin-conjug
ATXN1_IFN	PDXK	Pyridoxal kinase	-0.553872	0.643006		O00764;O00764-3;O00764-2	sp|O00764|PDXK_HUMAN Pyridoxal kinase OS=Homo sapiens OX=9606 GN=PDXK PE=1 SV=1;sp|O00764-3|PDXK_HUMAN Isoform 3 of Pyridoxal kinase OS=Homo sapiens OX=9606 GN=PDXK;sp|O00764-2|PDXK_HUMAN Isoform 2 of Pyridoxal kinase OS=Homo sapiens OX=9606 GN=PDXK
ATXN1_IFN	SCD	Acyl-CoA desaturase	0.387091	0.222592		O00767	sp|O00767|ACOD_HUMAN Acyl-CoA desaturase OS=Homo sapiens OX=9606 GN=SCD PE=1 SV=2
ATXN1_IFN	ARID1A	AT-rich interactive domain-containing protein 1A	0.23326	0.56785		O14497;O14497-2;O14497-3	sp|O14497|ARI1A_HUMAN AT-rich interactive domain-containing protein 1A OS=Homo sapiens OX=9606 GN=ARID1A PE=1 SV=3;sp|O14497-2|ARI1A_HUMAN Isoform 2 of AT-rich interactive domain-containing protein 1A OS=Homo sapiens OX=9606 GN=ARID1A;sp|O14497-3|ARI1A_HUM
ATXN1_IFN	TXNDC9	Thioredoxin domain-containing protein 9	0.480515	1.44609		O14530;O14530-2	sp|O14530|TXND9_HUMAN Thioredoxin domain-containing protein 9 OS=Homo sapiens OX=9606 GN=TXNDC9 PE=1 SV=2;sp|O14530-2|TXND9_HUMAN Isoform 2 of Thioredoxin domain-containing protein 9 OS=Homo sapiens OX=9606 GN=TXNDC9
ATXN1_IFN	TRAFD1	TRAF-type zinc finger domain-containing protein 1	-0.127195	0.350068		O14545	sp|O14545|TRAD1_HUMAN TRAF-type zinc finger domain-containing protein 1 OS=Homo sapiens OX=9606 GN=TRAFD1 PE=1 SV=1
ATXN1_IFN	COX7A2L	Cytochrome c oxidase subunit 7A-related protein, mitochondrial	-0.871055	0.385026		O14548	sp|O14548|COX7R_HUMAN Cytochrome c oxidase subunit 7A-related protein, mitochondrial OS=Homo sapiens OX=9606 GN=COX7A2L PE=1 SV=2
ATXN1_IFN	NDUFAB1	Acyl carrier protein, mitochondrial	0.235136	0.650558		O14561	sp|O14561|ACPM_HUMAN Acyl carrier protein, mitochondrial OS=Homo sapiens OX=9606 GN=NDUFAB1 PE=1 SV=3
ATXN1_IFN	UBFD1	Ubiquitin domain-containing protein UBFD1	-0.312001	0.272013		O14562	sp|O14562|UBFD1_HUMAN Ubiquitin domain-containing protein UBFD1 OS=Homo sapiens OX=9606 GN=UBFD1 PE=1 SV=2
ATXN1_IFN	CIT	Citron Rho-interacting kinase	0.627871	1.29122		O14578-4;O14578;O14578-3	sp|O14578-4|CTRO_HUMAN Isoform 4 of Citron Rho-interacting kinase OS=Homo sapiens OX=9606 GN=CIT;sp|O14578|CTRO_HUMAN Citron Rho-interacting kinase OS=Homo sapiens OX=9606 GN=CIT PE=1 SV=2;sp|O14578-3|CTRO_HUMAN Isoform 3 of Citron Rho-interacting kinase O
ATXN1_IFN	COPE	Coatomer subunit epsilon	0.265799	0.381828		O14579;O14579-2;O14579-3	sp|O14579|COPE_HUMAN Coatomer subunit epsilon OS=Homo sapiens OX=9606 GN=COPE PE=1 SV=3;sp|O14579-2|COPE_HUMAN Isoform 2 of Coatomer subunit epsilon OS=Homo sapiens OX=9606 GN=COPE;sp|O14579-3|COPE_HUMAN Isoform 3 of Coatomer subunit epsilon OS=Homo sapien
ATXN1_IFN	AP3D1	AP-3 complex subunit delta-1	0.134355	0.127065		O14617-5;O14617;O14617-2;O14617-4;O14617-3	sp|O14617-5|AP3D1_HUMAN Isoform 5 of AP-3 complex subunit delta-1 OS=Homo sapiens OX=9606 GN=AP3D1;sp|O14617|AP3D1_HUMAN AP-3 complex subunit delta-1 OS=Homo sapiens OX=9606 GN=AP3D1 PE=1 SV=1;sp|O14617-2|AP3D1_HUMAN Isoform 2 of AP-3 complex subunit delta
ATXN1_IFN	CCS	Copper chaperone for superoxide dismutase	-0.341865	0.531718		O14618	sp|O14618|CCS_HUMAN Copper chaperone for superoxide dismutase OS=Homo sapiens OX=9606 GN=CCS PE=1 SV=1
ATXN1_IFN	DVL2	Segment polarity protein dishevelled homolog DVL-2	0.284178	0.424595		O14641	sp|O14641|DVL2_HUMAN Segment polarity protein dishevelled homolog DVL-2 OS=Homo sapiens OX=9606 GN=DVL2 PE=1 SV=1
ATXN1_IFN	CHD1	Chromodomain-helicase-DNA-binding protein 1	0.525893	0.195118		O14646;O14646-2	sp|O14646|CHD1_HUMAN Chromodomain-helicase-DNA-binding protein 1 OS=Homo sapiens OX=9606 GN=CHD1 PE=1 SV=2;sp|O14646-2|CHD1_HUMAN Isoform 2 of Chromodomain-helicase-DNA-binding protein 1 OS=Homo sapiens OX=9606 GN=CHD1
ATXN1_IFN	CHD2	Chromodomain-helicase-DNA-binding protein 2	0.59124	0.68212		O14647-2;O14647	sp|O14647-2|CHD2_HUMAN Isoform 2 of Chromodomain-helicase-DNA-binding protein 2 OS=Homo sapiens OX=9606 GN=CHD2;sp|O14647|CHD2_HUMAN Chromodomain-helicase-DNA-binding protein 2 OS=Homo sapiens OX=9606 GN=CHD2 PE=1 SV=2
ATXN1_IFN	TOR1A	Torsin-1A	1.12858	0.661407		O14656	sp|O14656|TOR1A_HUMAN Torsin-1A OS=Homo sapiens OX=9606 GN=TOR1A PE=1 SV=1
ATXN1_IFN	TOR1B	Torsin-1B	1.15613	0.957533		O14657	sp|O14657|TOR1B_HUMAN Torsin-1B OS=Homo sapiens OX=9606 GN=TOR1B PE=1 SV=2
ATXN1_IFN	ADAM10	Disintegrin and metalloproteinase domain-containing protein 10	0.664089	1.00393		O14672	sp|O14672|ADA10_HUMAN Disintegrin and metalloproteinase domain-containing protein 10 OS=Homo sapiens OX=9606 GN=ADAM10 PE=1 SV=1
ATXN1_IFN	PTGES	Prostaglandin E synthase	0.0506751	0.0231043		O14684	sp|O14684|PTGES_HUMAN Prostaglandin E synthase OS=Homo sapiens OX=9606 GN=PTGES PE=1 SV=2
ATXN1_IFN	CDIPT	CDP-diacylglycerol--inositol 3-phosphatidyltransferase	-0.512607	0.350325		O14735;O14735-3	sp|O14735|CDIPT_HUMAN CDP-diacylglycerol--inositol 3-phosphatidyltransferase OS=Homo sapiens OX=9606 GN=CDIPT PE=1 SV=1;sp|O14735-3|CDIPT_HUMAN Isoform 3 of CDP-diacylglycerol--inositol 3-phosphatidyltransferase OS=Homo sapiens OX=9606 GN=CDIPT
ATXN1_IFN	PDCD5	Programmed cell death protein 5	-0.192097	0.1896		O14737	sp|O14737|PDCD5_HUMAN Programmed cell death protein 5 OS=Homo sapiens OX=9606 GN=PDCD5 PE=1 SV=3
ATXN1_IFN	PRMT5	Protein arginine N-methyltransferase 5;Protein arginine N-methyltransferase 5, N-terminally processed	0.200706	0.419791		O14744;O14744-5;O14744-2;O14744-3;O14744-4	sp|O14744|ANM5_HUMAN Protein arginine N-methyltransferase 5 OS=Homo sapiens OX=9606 GN=PRMT5 PE=1 SV=4;sp|O14744-5|ANM5_HUMAN Isoform 5 of Protein arginine N-methyltransferase 5 OS=Homo sapiens OX=9606 GN=PRMT5;sp|O14744-2|ANM5_HUMAN Isoform 2 of Protein a
ATXN1_IFN	SLC9A3R1	Na(+)/H(+) exchange regulatory cofactor NHE-RF1	-1.71165	0.508469		O14745;O14745-2	sp|O14745|NHRF1_HUMAN Na(+)/H(+) exchange regulatory cofactor NHE-RF1 OS=Homo sapiens OX=9606 GN=SLC9A3R1 PE=1 SV=4;sp|O14745-2|NHRF1_HUMAN Isoform 2 of Na(+)/H(+) exchange regulatory cofactor NHE-RF1 OS=Homo sapiens OX=9606 GN=SLC9A3R1
ATXN1_IFN	CHEK1	Serine/threonine-protein kinase Chk1	-0.216994	0.240469		O14757-2;O14757-3;O14757	sp|O14757-2|CHK1_HUMAN Isoform 2 of Serine/threonine-protein kinase Chk1 OS=Homo sapiens OX=9606 GN=CHEK1;sp|O14757-3|CHK1_HUMAN Isoform 3 of Serine/threonine-protein kinase Chk1 OS=Homo sapiens OX=9606 GN=CHEK1;sp|O14757|CHK1_HUMAN Serine/threonine-protei
ATXN1_IFN	TPP1	Tripeptidyl-peptidase 1	-0.913369	0.781386		O14773;O14773-2	sp|O14773|TPP1_HUMAN Tripeptidyl-peptidase 1 OS=Homo sapiens OX=9606 GN=TPP1 PE=1 SV=2;sp|O14773-2|TPP1_HUMAN Isoform 2 of Tripeptidyl-peptidase 1 OS=Homo sapiens OX=9606 GN=TPP1
ATXN1_IFN	TCERG1	Transcription elongation regulator 1	-0.03117	0.0179902		O14776-2;O14776	sp|O14776-2|TCRG1_HUMAN Isoform 2 of Transcription elongation regulator 1 OS=Homo sapiens OX=9606 GN=TCERG1;sp|O14776|TCRG1_HUMAN Transcription elongation regulator 1 OS=Homo sapiens OX=9606 GN=TCERG1 PE=1 SV=2
ATXN1_IFN	NRP1	Neuropilin-1	0.150498	0.0972349		O14786;O14786-3;O14786-2	sp|O14786|NRP1_HUMAN Neuropilin-1 OS=Homo sapiens OX=9606 GN=NRP1 PE=1 SV=3;sp|O14786-3|NRP1_HUMAN Isoform 3 of Neuropilin-1 OS=Homo sapiens OX=9606 GN=NRP1;sp|O14786-2|NRP1_HUMAN Isoform 2 of Neuropilin-1 OS=Homo sapiens OX=9606 GN=NRP1
ATXN1_IFN	TNPO2	Transportin-2	-0.403989	0.317064		O14787-2;O14787	sp|O14787-2|TNPO2_HUMAN Isoform 2 of Transportin-2 OS=Homo sapiens OX=9606 GN=TNPO2;sp|O14787|TNPO2_HUMAN Transportin-2 OS=Homo sapiens OX=9606 GN=TNPO2 PE=1 SV=3
ATXN1_IFN	PSMA7	Proteasome subunit alpha type-7	0.161547	0.50811		O14818;O14818-4	sp|O14818|PSA7_HUMAN Proteasome subunit alpha type-7 OS=Homo sapiens OX=9606 GN=PSMA7 PE=1 SV=1;sp|O14818-4|PSA7_HUMAN Isoform 3 of Proteasome subunit alpha type-7 OS=Homo sapiens OX=9606 GN=PSMA7
ATXN1_IFN	SCAMP3	Secretory carrier-associated membrane protein 3	-0.129829	0.298658		O14828;O14828-2	sp|O14828|SCAM3_HUMAN Secretory carrier-associated membrane protein 3 OS=Homo sapiens OX=9606 GN=SCAMP3 PE=1 SV=3;sp|O14828-2|SCAM3_HUMAN Isoform 2 of Secretory carrier-associated membrane protein 3 OS=Homo sapiens OX=9606 GN=SCAMP3
ATXN1_IFN	IFIT3	Interferon-induced protein with tetratricopeptide repeats 3	-0.215084	0.648464		O14879	sp|O14879|IFIT3_HUMAN Interferon-induced protein with tetratricopeptide repeats 3 OS=Homo sapiens OX=9606 GN=IFIT3 PE=1 SV=1
ATXN1_IFN	MGST3	Microsomal glutathione S-transferase 3	-1.19163	0.302863		O14880	sp|O14880|MGST3_HUMAN Microsomal glutathione S-transferase 3 OS=Homo sapiens OX=9606 GN=MGST3 PE=1 SV=1
ATXN1_IFN	GEMIN2	Gem-associated protein 2	0.971831	1.69276	+	O14893-3;O14893-2;O14893	sp|O14893-3|GEMI2_HUMAN Isoform 3 of Gem-associated protein 2 OS=Homo sapiens OX=9606 GN=GEMIN2;sp|O14893-2|GEMI2_HUMAN Isoform 2 of Gem-associated protein 2 OS=Homo sapiens OX=9606 GN=GEMIN2;sp|O14893|GEMI2_HUMAN Gem-associated protein 2 OS=Homo sapiens O
ATXN1_IFN	TAX1BP3	Tax1-binding protein 3	-0.0470147	0.0135331		O14907	sp|O14907|TX1B3_HUMAN Tax1-binding protein 3 OS=Homo sapiens OX=9606 GN=TAX1BP3 PE=1 SV=2
ATXN1_IFN	GIPC1	PDZ domain-containing protein GIPC1	-0.465438	0.176501		O14908;O14908-2	sp|O14908|GIPC1_HUMAN PDZ domain-containing protein GIPC1 OS=Homo sapiens OX=9606 GN=GIPC1 PE=1 SV=2;sp|O14908-2|GIPC1_HUMAN Isoform 2 of PDZ domain-containing protein GIPC1 OS=Homo sapiens OX=9606 GN=GIPC1
ATXN1_IFN	TIMM23;TIMM23B	Mitochondrial import inner membrane translocase subunit Tim23;Putative mitochondrial import inner membrane translocase subunit Tim23B	0.439721	0.719138		O14925;Q5SRD1	sp|O14925|TIM23_HUMAN Mitochondrial import inner membrane translocase subunit Tim23 OS=Homo sapiens OX=9606 GN=TIMM23 PE=1 SV=1;sp|Q5SRD1|TI23B_HUMAN Putative mitochondrial import inner membrane translocase subunit Tim23B OS=Homo sapiens OX=9606 GN=TIMM23B
ATXN1_IFN	HAT1	Histone acetyltransferase type B catalytic subunit	-0.245978	0.211443		O14929;O14929-2	sp|O14929|HAT1_HUMAN Histone acetyltransferase type B catalytic subunit OS=Homo sapiens OX=9606 GN=HAT1 PE=1 SV=1;sp|O14929-2|HAT1_HUMAN Isoform B of Histone acetyltransferase type B catalytic subunit OS=Homo sapiens OX=9606 GN=HAT1
ATXN1_IFN	UBE2L6	Ubiquitin/ISG15-conjugating enzyme E2 L6	1.66337	1.29433		O14933;O14933-2	sp|O14933|UB2L6_HUMAN Ubiquitin/ISG15-conjugating enzyme E2 L6 OS=Homo sapiens OX=9606 GN=UBE2L6 PE=1 SV=4;sp|O14933-2|UB2L6_HUMAN Isoform 2 of Ubiquitin/ISG15-conjugating enzyme E2 L6 OS=Homo sapiens OX=9606 GN=UBE2L6
ATXN1_IFN	CASK	Peripheral plasma membrane protein CASK	0.218617	0.0991774		O14936-3;O14936;O14936-4;O14936-6;O14936-2;O14936-5	sp|O14936-3|CSKP_HUMAN Isoform 3 of Peripheral plasma membrane protein CASK OS=Homo sapiens OX=9606 GN=CASK;sp|O14936|CSKP_HUMAN Peripheral plasma membrane protein CASK OS=Homo sapiens OX=9606 GN=CASK PE=1 SV=3;sp|O14936-4|CSKP_HUMAN Isoform 4 of Periphera
ATXN1_IFN	UQCRQ	Cytochrome b-c1 complex subunit 8	-0.377686	0.462054		O14949	sp|O14949|QCR8_HUMAN Cytochrome b-c1 complex subunit 8 OS=Homo sapiens OX=9606 GN=UQCRQ PE=1 SV=4
ATXN1_IFN	HGS	Hepatocyte growth factor-regulated tyrosine kinase substrate	-0.520465	0.541943		O14964;O14964-2	sp|O14964|HGS_HUMAN Hepatocyte growth factor-regulated tyrosine kinase substrate OS=Homo sapiens OX=9606 GN=HGS PE=1 SV=1;sp|O14964-2|HGS_HUMAN Isoform 2 of Hepatocyte growth factor-regulated tyrosine kinase substrate OS=Homo sapiens OX=9606 GN=HGS
ATXN1_IFN	CLGN	Calmegin	0.356963	0.389813		O14967	sp|O14967|CLGN_HUMAN Calmegin OS=Homo sapiens OX=9606 GN=CLGN PE=1 SV=1
ATXN1_IFN	DSCR3	Down syndrome critical region protein 3	0.560499	1.54818	+	O14972-2;O14972	sp|O14972-2|VP26C_HUMAN Isoform 2 of Vacuolar protein sorting-associated protein 26C OS=Homo sapiens OX=9606 GN=VPS26C;sp|O14972|VP26C_HUMAN Vacuolar protein sorting-associated protein 26C OS=Homo sapiens OX=9606 GN=VPS26C PE=1 SV=1
ATXN1_IFN	PPP1R12A	Protein phosphatase 1 regulatory subunit 12A	0.109732	0.19539		O14974;O14974-4;O14974-3;O14974-2;O14974-5	sp|O14974|MYPT1_HUMAN Protein phosphatase 1 regulatory subunit 12A OS=Homo sapiens OX=9606 GN=PPP1R12A PE=1 SV=1;sp|O14974-4|MYPT1_HUMAN Isoform 4 of Protein phosphatase 1 regulatory subunit 12A OS=Homo sapiens OX=9606 GN=PPP1R12A;sp|O14974-3|MYPT1_HUMAN I
ATXN1_IFN	SLC27A2	Very long-chain acyl-CoA synthetase	-0.172977	0.264926		O14975;O14975-2	sp|O14975|S27A2_HUMAN Very long-chain acyl-CoA synthetase OS=Homo sapiens OX=9606 GN=SLC27A2 PE=1 SV=2;sp|O14975-2|S27A2_HUMAN Isoform 2 of Very long-chain acyl-CoA synthetase OS=Homo sapiens OX=9606 GN=SLC27A2
ATXN1_IFN	GAK	Cyclin-G-associated kinase	0.0980039	0.0180203		O14976;O14976-2	sp|O14976|GAK_HUMAN Cyclin-G-associated kinase OS=Homo sapiens OX=9606 GN=GAK PE=1 SV=2;sp|O14976-2|GAK_HUMAN Isoform 2 of Cyclin-G-associated kinase OS=Homo sapiens OX=9606 GN=GAK
ATXN1_IFN	HNRNPDL	Heterogeneous nuclear ribonucleoprotein D-like	-0.0464545	0.351964		O14979	sp|O14979|HNRDL_HUMAN Heterogeneous nuclear ribonucleoprotein D-like OS=Homo sapiens OX=9606 GN=HNRNPDL PE=1 SV=3
ATXN1_IFN	XPO1	Exportin-1	-0.151443	0.41338		O14980	sp|O14980|XPO1_HUMAN Exportin-1 OS=Homo sapiens OX=9606 GN=XPO1 PE=1 SV=1
ATXN1_IFN	BTAF1	TATA-binding protein-associated factor 172	0.664836	0.918249		O14981	sp|O14981|BTAF1_HUMAN TATA-binding protein-associated factor 172 OS=Homo sapiens OX=9606 GN=BTAF1 PE=1 SV=2
ATXN1_IFN	ARHGEF10	Rho guanine nucleotide exchange factor 10	1.28097	0.948555		O15013-7;O15013-4;O15013-5;O15013;O15013-6	sp|O15013-7|ARHGA_HUMAN Isoform 3 of Rho guanine nucleotide exchange factor 10 OS=Homo sapiens OX=9606 GN=ARHGEF10;sp|O15013-4|ARHGA_HUMAN Isoform 4 of Rho guanine nucleotide exchange factor 10 OS=Homo sapiens OX=9606 GN=ARHGEF10;sp|O15013-5|ARHGA_HUMAN Is
ATXN1_IFN	SEC16A	Protein transport protein Sec16A	-0.614304	0.278369		O15027-5;O15027;O15027-2;O15027-4;O15027-3	sp|O15027-5|SC16A_HUMAN Isoform 5 of Protein transport protein Sec16A OS=Homo sapiens OX=9606 GN=SEC16A;sp|O15027|SC16A_HUMAN Protein transport protein Sec16A OS=Homo sapiens OX=9606 GN=SEC16A PE=1 SV=4;sp|O15027-2|SC16A_HUMAN Isoform 2 of Protein transpor
ATXN1_IFN	PLXNB2	Plexin-B2	-0.955907	0.483349		O15031	sp|O15031|PLXB2_HUMAN Plexin-B2 OS=Homo sapiens OX=9606 GN=PLXNB2 PE=1 SV=3
ATXN1_IFN	U2SURP	U2 snRNP-associated SURP motif-containing protein	-0.965732	1.4982	+	O15042;O15042-2;O15042-3	sp|O15042|SR140_HUMAN U2 snRNP-associated SURP motif-containing protein OS=Homo sapiens OX=9606 GN=U2SURP PE=1 SV=2;sp|O15042-2|SR140_HUMAN Isoform 2 of U2 snRNP-associated SURP motif-containing protein OS=Homo sapiens OX=9606 GN=U2SURP;sp|O15042-3|SR140_H
ATXN1_IFN	SYNM	Synemin	1.22362	0.565592		O15061;O15061-2	sp|O15061|SYNEM_HUMAN Synemin OS=Homo sapiens OX=9606 GN=SYNM PE=1 SV=2;sp|O15061-2|SYNEM_HUMAN Isoform 2 of Synemin OS=Homo sapiens OX=9606 GN=SYNM
ATXN1_IFN	KIF3B	Kinesin-like protein KIF3B;Kinesin-like protein KIF3B, N-terminally processed	-0.994658	0.135638		O15066	sp|O15066|KIF3B_HUMAN Kinesin-like protein KIF3B OS=Homo sapiens OX=9606 GN=KIF3B PE=1 SV=1
ATXN1_IFN	PFAS	Phosphoribosylformylglycinamidine synthase	-0.24754	0.139724		O15067	sp|O15067|PUR4_HUMAN Phosphoribosylformylglycinamidine synthase OS=Homo sapiens OX=9606 GN=PFAS PE=1 SV=4
ATXN1_IFN	ANKRD28	Serine/threonine-protein phosphatase 6 regulatory ankyrin repeat subunit A	0.294172	0.719158		O15084;O15084-4;O15084-1;O15084-2	sp|O15084|ANR28_HUMAN Serine/threonine-protein phosphatase 6 regulatory ankyrin repeat subunit A OS=Homo sapiens OX=9606 GN=ANKRD28 PE=1 SV=5;sp|O15084-4|ANR28_HUMAN Isoform 4 of Serine/threonine-protein phosphatase 6 regulatory ankyrin repeat subunit A OS
ATXN1_IFN	KIAA0391	Mitochondrial ribonuclease P protein 3	0.27796	0.417977		O15091;O15091-2;O15091-4	sp|O15091|MRPP3_HUMAN Mitochondrial ribonuclease P catalytic subunit OS=Homo sapiens OX=9606 GN=PRORP PE=1 SV=2;sp|O15091-2|MRPP3_HUMAN Isoform 2 of Mitochondrial ribonuclease P catalytic subunit OS=Homo sapiens OX=9606 GN=PRORP;sp|O15091-4|MRPP3_HUMAN Iso
ATXN1_IFN	LSM1	U6 snRNA-associated Sm-like protein LSm1	-0.411297	0.215554		O15116	sp|O15116|LSM1_HUMAN U6 snRNA-associated Sm-like protein LSm1 OS=Homo sapiens OX=9606 GN=LSM1 PE=1 SV=1
ATXN1_IFN	NPC1	Niemann-Pick C1 protein	1.19314	0.951975		O15118;O15118-2	sp|O15118|NPC1_HUMAN NPC intracellular cholesterol transporter 1 OS=Homo sapiens OX=9606 GN=NPC1 PE=1 SV=2;sp|O15118-2|NPC1_HUMAN Isoform 2 of NPC intracellular cholesterol transporter 1 OS=Homo sapiens OX=9606 GN=NPC1
ATXN1_IFN	SCAMP1	Secretory carrier-associated membrane protein 1	-0.631397	0.525485		O15126;O15126-2	sp|O15126|SCAM1_HUMAN Secretory carrier-associated membrane protein 1 OS=Homo sapiens OX=9606 GN=SCAMP1 PE=1 SV=2;sp|O15126-2|SCAM1_HUMAN Isoform 2 of Secretory carrier-associated membrane protein 1 OS=Homo sapiens OX=9606 GN=SCAMP1
ATXN1_IFN	SCAMP2	Secretory carrier-associated membrane protein 2	0.217149	0.338375		O15127	sp|O15127|SCAM2_HUMAN Secretory carrier-associated membrane protein 2 OS=Homo sapiens OX=9606 GN=SCAMP2 PE=1 SV=2
ATXN1_IFN	ARPC1B	Actin-related protein 2/3 complex subunit 1B	0.21965	1.27451		O15143	sp|O15143|ARC1B_HUMAN Actin-related protein 2/3 complex subunit 1B OS=Homo sapiens OX=9606 GN=ARPC1B PE=1 SV=3
ATXN1_IFN	ARPC2	Actin-related protein 2/3 complex subunit 2	0.336326	2.44913		O15144	sp|O15144|ARPC2_HUMAN Actin-related protein 2/3 complex subunit 2 OS=Homo sapiens OX=9606 GN=ARPC2 PE=1 SV=1
ATXN1_IFN	ARPC3	Actin-related protein 2/3 complex subunit 3	0.174156	0.558107		O15145	sp|O15145|ARPC3_HUMAN Actin-related protein 2/3 complex subunit 3 OS=Homo sapiens OX=9606 GN=ARPC3 PE=1 SV=3
ATXN1_IFN	BET1	BET1 homolog	0.705887	3.00212	+	O15155;O15155-2	sp|O15155|BET1_HUMAN BET1 homolog OS=Homo sapiens OX=9606 GN=BET1 PE=1 SV=1;sp|O15155-2|BET1_HUMAN Isoform 2 of BET1 homolog OS=Homo sapiens OX=9606 GN=BET1
ATXN1_IFN	POLR1C	DNA-directed RNA polymerases I and III subunit RPAC1	-0.693049	0.411564		O15160;O15160-2	sp|O15160|RPAC1_HUMAN DNA-directed RNA polymerases I and III subunit RPAC1 OS=Homo sapiens OX=9606 GN=POLR1C PE=1 SV=1;sp|O15160-2|RPAC1_HUMAN Isoform 2 of DNA-directed RNA polymerases I and III subunit RPAC1 OS=Homo sapiens OX=9606 GN=POLR1C
ATXN1_IFN	TRIM24	Transcription intermediary factor 1-alpha	-0.024422	0.00892023		O15164-2;O15164	sp|O15164-2|TIF1A_HUMAN Isoform Short of Transcription intermediary factor 1-alpha OS=Homo sapiens OX=9606 GN=TRIM24;sp|O15164|TIF1A_HUMAN Transcription intermediary factor 1-alpha OS=Homo sapiens OX=9606 GN=TRIM24 PE=1 SV=3
ATXN1_IFN	PGRMC2	Membrane-associated progesterone receptor component 2	-1.58372	0.357199		O15173;O15173-2	sp|O15173|PGRC2_HUMAN Membrane-associated progesterone receptor component 2 OS=Homo sapiens OX=9606 GN=PGRMC2 PE=1 SV=1;sp|O15173-2|PGRC2_HUMAN Isoform 2 of Membrane-associated progesterone receptor component 2 OS=Homo sapiens OX=9606 GN=PGRMC2
ATXN1_IFN	PFDN6	Prefoldin subunit 6	0.178721	0.298161		O15212	sp|O15212|PFD6_HUMAN Prefoldin subunit 6 OS=Homo sapiens OX=9606 GN=PFDN6 PE=1 SV=1
ATXN1_IFN	WDR46	WD repeat-containing protein 46	1.01219	1.04451		O15213	sp|O15213|WDR46_HUMAN WD repeat-containing protein 46 OS=Homo sapiens OX=9606 GN=WDR46 PE=1 SV=3
ATXN1_IFN	NKRF	NF-kappa-B-repressing factor	-0.20149	0.189855		O15226;O15226-2	sp|O15226|NKRF_HUMAN NF-kappa-B-repressing factor OS=Homo sapiens OX=9606 GN=NKRF PE=1 SV=2;sp|O15226-2|NKRF_HUMAN Isoform 2 of NF-kappa-B-repressing factor OS=Homo sapiens OX=9606 GN=NKRF
ATXN1_IFN	GNPAT	Dihydroxyacetone phosphate acyltransferase	0.509684	0.417955		O15228-2;O15228	sp|O15228-2|GNPAT_HUMAN Isoform 2 of Dihydroxyacetone phosphate acyltransferase OS=Homo sapiens OX=9606 GN=GNPAT;sp|O15228|GNPAT_HUMAN Dihydroxyacetone phosphate acyltransferase OS=Homo sapiens OX=9606 GN=GNPAT PE=1 SV=1
ATXN1_IFN	LAMA5	Laminin subunit alpha-5	-0.130907	0.109367		O15230	sp|O15230|LAMA5_HUMAN Laminin subunit alpha-5 OS=Homo sapiens OX=9606 GN=LAMA5 PE=1 SV=8
ATXN1_IFN	ZNF185	Zinc finger protein 185	0.331123	0.500543		O15231-4;O15231-7;O15231;O15231-3;O15231-8;O15231-6;O15231-5;O15231-2;O15231-9	sp|O15231-4|ZN185_HUMAN Isoform 4 of Zinc finger protein 185 OS=Homo sapiens OX=9606 GN=ZNF185;sp|O15231-7|ZN185_HUMAN Isoform 7 of Zinc finger protein 185 OS=Homo sapiens OX=9606 GN=ZNF185;sp|O15231|ZN185_HUMAN Zinc finger protein 185 OS=Homo sapiens OX=9
ATXN1_IFN	CASC3	Protein CASC3	0.122146	0.132031		O15234	sp|O15234|CASC3_HUMAN Protein CASC3 OS=Homo sapiens OX=9606 GN=CASC3 PE=1 SV=2
ATXN1_IFN	RER1	Protein RER1	-0.265631	0.587357		O15258	sp|O15258|RER1_HUMAN Protein RER1 OS=Homo sapiens OX=9606 GN=RER1 PE=1 SV=1
ATXN1_IFN	SURF4	Surfeit locus protein 4	-0.602303	0.349805		O15260;O15260-2;O15260-3	sp|O15260|SURF4_HUMAN Surfeit locus protein 4 OS=Homo sapiens OX=9606 GN=SURF4 PE=1 SV=3;sp|O15260-2|SURF4_HUMAN Isoform 2 of Surfeit locus protein 4 OS=Homo sapiens OX=9606 GN=SURF4;sp|O15260-3|SURF4_HUMAN Isoform 3 of Surfeit locus protein 4 OS=Homo sapi
ATXN1_IFN	SPTLC1	Serine palmitoyltransferase 1	-0.901582	1.90084	+	O15269	sp|O15269|SPTC1_HUMAN Serine palmitoyltransferase 1 OS=Homo sapiens OX=9606 GN=SPTLC1 PE=1 SV=1
ATXN1_IFN	SPTLC2	Serine palmitoyltransferase 2	-0.136812	0.0911194		O15270	sp|O15270|SPTC2_HUMAN Serine palmitoyltransferase 2 OS=Homo sapiens OX=9606 GN=SPTLC2 PE=1 SV=1
ATXN1_IFN	FANCG	Fanconi anemia group G protein	0.690547	5.10549	+	O15287	sp|O15287|FANCG_HUMAN Fanconi anemia group G protein OS=Homo sapiens OX=9606 GN=FANCG PE=1 SV=1
ATXN1_IFN	OGT	UDP-N-acetylglucosamine--peptide N-acetylglucosaminyltransferase 110 kDa subunit	-0.393484	0.361693		O15294;O15294-2;O15294-4	sp|O15294|OGT1_HUMAN UDP-N-acetylglucosamine--peptide N-acetylglucosaminyltransferase 110 kDa subunit OS=Homo sapiens OX=9606 GN=OGT PE=1 SV=3;sp|O15294-2|OGT1_HUMAN Isoform 2 of UDP-N-acetylglucosamine--peptide N-acetylglucosaminyltransferase 110 kDa subu
ATXN1_IFN	PMM2	Phosphomannomutase 2	-0.63866	0.546414		O15305	sp|O15305|PMM2_HUMAN Phosphomannomutase 2 OS=Homo sapiens OX=9606 GN=PMM2 PE=1 SV=1
ATXN1_IFN	POLR3G	DNA-directed RNA polymerase III subunit RPC7	0.219249	2.47214		O15318	sp|O15318|RPC7_HUMAN DNA-directed RNA polymerase III subunit RPC7 OS=Homo sapiens OX=9606 GN=POLR3G PE=1 SV=2
ATXN1_IFN	TM9SF1	Transmembrane 9 superfamily member 1	0.256738	0.353931		O15321-2;O15321	sp|O15321-2|TM9S1_HUMAN Isoform 2 of Transmembrane 9 superfamily member 1 OS=Homo sapiens OX=9606 GN=TM9SF1;sp|O15321|TM9S1_HUMAN Transmembrane 9 superfamily member 1 OS=Homo sapiens OX=9606 GN=TM9SF1 PE=2 SV=2
ATXN1_IFN	INPP4B	Type II inositol 3,4-bisphosphate 4-phosphatase	0.174467	0.0819484		O15327	sp|O15327|INP4B_HUMAN Inositol polyphosphate 4-phosphatase type II OS=Homo sapiens OX=9606 GN=INPP4B PE=1 SV=4
ATXN1_IFN	MID1	E3 ubiquitin-protein ligase Midline-1	0.0272531	0.0544468		O15344;O15344-2	sp|O15344|TRI18_HUMAN E3 ubiquitin-protein ligase Midline-1 OS=Homo sapiens OX=9606 GN=MID1 PE=1 SV=1;sp|O15344-2|TRI18_HUMAN Isoform 2 of E3 ubiquitin-protein ligase Midline-1 OS=Homo sapiens OX=9606 GN=MID1
ATXN1_IFN	HMGB3	High mobility group protein B3	0.189776	2.35679		O15347	sp|O15347|HMGB3_HUMAN High mobility group protein B3 OS=Homo sapiens OX=9606 GN=HMGB3 PE=1 SV=4
ATXN1_IFN	PPM1G	Protein phosphatase 1G	-0.550036	0.369664		O15355	sp|O15355|PPM1G_HUMAN Protein phosphatase 1G OS=Homo sapiens OX=9606 GN=PPM1G PE=1 SV=1
ATXN1_IFN	INPPL1	Phosphatidylinositol 3,4,5-trisphosphate 5-phosphatase 2	-0.191447	0.162834		O15357;O15357-2	sp|O15357|SHIP2_HUMAN Phosphatidylinositol 3,4,5-trisphosphate 5-phosphatase 2 OS=Homo sapiens OX=9606 GN=INPPL1 PE=1 SV=2;sp|O15357-2|SHIP2_HUMAN Isoform 2 of Phosphatidylinositol 3,4,5-trisphosphate 5-phosphatase 2 OS=Homo sapiens OX=9606 GN=INPPL1
ATXN1_IFN	EIF3D	Eukaryotic translation initiation factor 3 subunit D	-0.393661	0.34572		O15371;O15371-3;O15371-2	sp|O15371|EIF3D_HUMAN Eukaryotic translation initiation factor 3 subunit D OS=Homo sapiens OX=9606 GN=EIF3D PE=1 SV=1;sp|O15371-3|EIF3D_HUMAN Isoform 3 of Eukaryotic translation initiation factor 3 subunit D OS=Homo sapiens OX=9606 GN=EIF3D;sp|O15371-2|EIF
ATXN1_IFN	EIF3H	Eukaryotic translation initiation factor 3 subunit H	0.213635	1.7011		O15372	sp|O15372|EIF3H_HUMAN Eukaryotic translation initiation factor 3 subunit H OS=Homo sapiens OX=9606 GN=EIF3H PE=1 SV=1
ATXN1_IFN	BCAT2	Branched-chain-amino-acid aminotransferase, mitochondrial	0.539758	4.11343	+	O15382;O15382-2	sp|O15382|BCAT2_HUMAN Branched-chain-amino-acid aminotransferase, mitochondrial OS=Homo sapiens OX=9606 GN=BCAT2 PE=1 SV=2;sp|O15382-2|BCAT2_HUMAN Isoform B of Branched-chain-amino-acid aminotransferase, mitochondrial OS=Homo sapiens OX=9606 GN=BCAT2
ATXN1_IFN	IPO8	Importin-8	-0.418221	1.40998		O15397;O15397-2	sp|O15397|IPO8_HUMAN Importin-8 OS=Homo sapiens OX=9606 GN=IPO8 PE=1 SV=2;sp|O15397-2|IPO8_HUMAN Isoform 2 of Importin-8 OS=Homo sapiens OX=9606 GN=IPO8
ATXN1_IFN	STX7	Syntaxin-7	-1.60365	1.53267	+	O15400-2;O15400	sp|O15400-2|STX7_HUMAN Isoform 2 of Syntaxin-7 OS=Homo sapiens OX=9606 GN=STX7;sp|O15400|STX7_HUMAN Syntaxin-7 OS=Homo sapiens OX=9606 GN=STX7 PE=1 SV=4
ATXN1_IFN	SLC16A3	Monocarboxylate transporter 4	0.259767	0.520491		O15427	sp|O15427|MOT4_HUMAN Monocarboxylate transporter 4 OS=Homo sapiens OX=9606 GN=SLC16A3 PE=1 SV=1
ATXN1_IFN	ABCC3	Canalicular multispecific organic anion transporter 2	1.0942	0.773473		O15438;O15438-4;O15438-2	sp|O15438|MRP3_HUMAN Canalicular multispecific organic anion transporter 2 OS=Homo sapiens OX=9606 GN=ABCC3 PE=1 SV=3;sp|O15438-4|MRP3_HUMAN Isoform 4 of Canalicular multispecific organic anion transporter 2 OS=Homo sapiens OX=9606 GN=ABCC3;sp|O15438-2|MRP
ATXN1_IFN	ABCC4	Multidrug resistance-associated protein 4	-0.88819	0.607957		O15439;O15439-2;O15439-4;O15439-3	sp|O15439|MRP4_HUMAN Multidrug resistance-associated protein 4 OS=Homo sapiens OX=9606 GN=ABCC4 PE=1 SV=3;sp|O15439-2|MRP4_HUMAN Isoform 2 of Multidrug resistance-associated protein 4 OS=Homo sapiens OX=9606 GN=ABCC4;sp|O15439-4|MRP4_HUMAN Isoform 4 of Mul
ATXN1_IFN	CD3EAP	DNA-directed RNA polymerase I subunit RPA34	-0.0721564	0.0377968		O15446;O15446-2	sp|O15446|RPA34_HUMAN DNA-directed RNA polymerase I subunit RPA34 OS=Homo sapiens OX=9606 GN=POLR1G PE=1 SV=1;sp|O15446-2|RPA34_HUMAN Isoform 2 of DNA-directed RNA polymerase I subunit RPA34 OS=Homo sapiens OX=9606 GN=POLR1G
ATXN1_IFN	P4HA2	Prolyl 4-hydroxylase subunit alpha-2	0.860394	1.06555		O15460-2;O15460	sp|O15460-2|P4HA2_HUMAN Isoform IIa of Prolyl 4-hydroxylase subunit alpha-2 OS=Homo sapiens OX=9606 GN=P4HA2;sp|O15460|P4HA2_HUMAN Prolyl 4-hydroxylase subunit alpha-2 OS=Homo sapiens OX=9606 GN=P4HA2 PE=1 SV=1
ATXN1_IFN	YKT6	Synaptobrevin homolog YKT6	0.219002	0.2523		O15498;O15498-2	sp|O15498|YKT6_HUMAN Synaptobrevin homolog YKT6 OS=Homo sapiens OX=9606 GN=YKT6 PE=1 SV=1;sp|O15498-2|YKT6_HUMAN Isoform 2 of Synaptobrevin homolog YKT6 OS=Homo sapiens OX=9606 GN=YKT6
ATXN1_IFN	ARPC5	Actin-related protein 2/3 complex subunit 5	-0.684944	1.92076	+	O15511;O15511-2	sp|O15511|ARPC5_HUMAN Actin-related protein 2/3 complex subunit 5 OS=Homo sapiens OX=9606 GN=ARPC5 PE=1 SV=3;sp|O15511-2|ARPC5_HUMAN Isoform 2 of Actin-related protein 2/3 complex subunit 5 OS=Homo sapiens OX=9606 GN=ARPC5
ATXN1_IFN	POLR2D	DNA-directed RNA polymerase II subunit RPB4	-0.362803	0.402576		O15514	sp|O15514|RPB4_HUMAN DNA-directed RNA polymerase II subunit RPB4 OS=Homo sapiens OX=9606 GN=POLR2D PE=1 SV=1
ATXN1_IFN	MAFG	Transcription factor MafG	-0.300141	0.286487		O15525	sp|O15525|MAFG_HUMAN Transcription factor MafG OS=Homo sapiens OX=9606 GN=MAFG PE=1 SV=1
ATXN1_IFN	PDPK1;PDPK2P	3-phosphoinositide-dependent protein kinase 1;Putative 3-phosphoinositide-dependent protein kinase 2	0.509328	0.706942		O15530-3;O15530;O15530-2;Q6A1A2;O15530-4;O15530-5	sp|O15530-3|PDPK1_HUMAN Isoform 3 of 3-phosphoinositide-dependent protein kinase 1 OS=Homo sapiens OX=9606 GN=PDPK1;sp|O15530|PDPK1_HUMAN 3-phosphoinositide-dependent protein kinase 1 OS=Homo sapiens OX=9606 GN=PDPK1 PE=1 SV=1;sp|O15530-2|PDPK1_HUMAN Isofo
ATXN1_IFN	TAPBP	Tapasin	0.0175153	0.0124072		O15533-2;O15533;O15533-3	sp|O15533-2|TPSN_HUMAN Isoform 2 of Tapasin OS=Homo sapiens OX=9606 GN=TAPBP;sp|O15533|TPSN_HUMAN Tapasin OS=Homo sapiens OX=9606 GN=TAPBP PE=1 SV=1;sp|O15533-3|TPSN_HUMAN Isoform 3 of Tapasin OS=Homo sapiens OX=9606 GN=TAPBP
ATXN1_IFN	DHX15	Pre-mRNA-splicing factor ATP-dependent RNA helicase DHX15	-1.00704	0.355794		O43143	sp|O43143|DHX15_HUMAN Pre-mRNA-splicing factor ATP-dependent RNA helicase DHX15 OS=Homo sapiens OX=9606 GN=DHX15 PE=1 SV=2
ATXN1_IFN	RNMT	mRNA cap guanine-N7 methyltransferase	1.04434	0.917821		O43148;O43148-2	sp|O43148|MCES_HUMAN mRNA cap guanine-N7 methyltransferase OS=Homo sapiens OX=9606 GN=RNMT PE=1 SV=1;sp|O43148-2|MCES_HUMAN Isoform 2 of mRNA cap guanine-N7 methyltransferase OS=Homo sapiens OX=9606 GN=RNMT
ATXN1_IFN	ZZEF1	Zinc finger ZZ-type and EF-hand domain-containing protein 1	0.328867	0.350731		O43149	sp|O43149|ZZEF1_HUMAN Zinc finger ZZ-type and EF-hand domain-containing protein 1 OS=Homo sapiens OX=9606 GN=ZZEF1 PE=1 SV=6
ATXN1_IFN	TTI1	TELO2-interacting protein 1 homolog	0.286601	0.429042		O43156	sp|O43156|TTI1_HUMAN TELO2-interacting protein 1 homolog OS=Homo sapiens OX=9606 GN=TTI1 PE=1 SV=3
ATXN1_IFN	RRP8	Ribosomal RNA-processing protein 8	0.338439	0.240763		O43159	sp|O43159|RRP8_HUMAN Ribosomal RNA-processing protein 8 OS=Homo sapiens OX=9606 GN=RRP8 PE=1 SV=2
ATXN1_IFN	CYB5B	Cytochrome b5 type B	-0.356772	0.92095		O43169	sp|O43169|CYB5B_HUMAN Cytochrome b5 type B OS=Homo sapiens OX=9606 GN=CYB5B PE=1 SV=3
ATXN1_IFN	PRPF4	U4/U6 small nuclear ribonucleoprotein Prp4	-0.0921576	0.0715135		O43172-2;O43172	sp|O43172-2|PRP4_HUMAN Isoform 2 of U4/U6 small nuclear ribonucleoprotein Prp4 OS=Homo sapiens OX=9606 GN=PRPF4;sp|O43172|PRP4_HUMAN U4/U6 small nuclear ribonucleoprotein Prp4 OS=Homo sapiens OX=9606 GN=PRPF4 PE=1 SV=2
ATXN1_IFN	PHGDH	D-3-phosphoglycerate dehydrogenase	-0.0874895	0.196494		O43175	sp|O43175|SERA_HUMAN D-3-phosphoglycerate dehydrogenase OS=Homo sapiens OX=9606 GN=PHGDH PE=1 SV=4
ATXN1_IFN	NDUFS4	NADH dehydrogenase [ubiquinone] iron-sulfur protein 4, mitochondrial	0.340922	0.103904		O43181	sp|O43181|NDUS4_HUMAN NADH dehydrogenase [ubiquinone] iron-sulfur protein 4, mitochondrial OS=Homo sapiens OX=9606 GN=NDUFS4 PE=1 SV=1
ATXN1_IFN	DYNC1LI2	Cytoplasmic dynein 1 light intermediate chain 2	0.0907877	0.12845		O43237;O43237-2	sp|O43237|DC1L2_HUMAN Cytoplasmic dynein 1 light intermediate chain 2 OS=Homo sapiens OX=9606 GN=DYNC1LI2 PE=1 SV=1;sp|O43237-2|DC1L2_HUMAN Isoform 2 of Cytoplasmic dynein 1 light intermediate chain 2 OS=Homo sapiens OX=9606 GN=DYNC1LI2
ATXN1_IFN	PSMD3	26S proteasome non-ATPase regulatory subunit 3	-0.264617	0.427956		O43242;O43242-2	sp|O43242|PSMD3_HUMAN 26S proteasome non-ATPase regulatory subunit 3 OS=Homo sapiens OX=9606 GN=PSMD3 PE=1 SV=2;sp|O43242-2|PSMD3_HUMAN Isoform 2 of 26S proteasome non-ATPase regulatory subunit 3 OS=Homo sapiens OX=9606 GN=PSMD3
ATXN1_IFN	RBFOX2;RBFOX1;RBFOX3	RNA binding protein fox-1 homolog 2;RNA binding protein fox-1 homolog 1;RNA binding protein fox-1 homolog 3	-1.30633	1.4072	+	O43251-8;O43251-5;O43251-6;O43251;O43251-10;O43251-2;O43251-4;Q9NWB1-3;O43251-9;Q9NWB1-4;Q9NWB1-5;Q9NWB1;O43251-7;Q9NWB1-2;O43251-3;A6NFN3-2;A6NFN3	sp|O43251-8|RFOX2_HUMAN Isoform 8 of RNA binding protein fox-1 homolog 2 OS=Homo sapiens OX=9606 GN=RBFOX2;sp|O43251-5|RFOX2_HUMAN Isoform 5 of RNA binding protein fox-1 homolog 2 OS=Homo sapiens OX=9606 GN=RBFOX2;sp|O43251-6|RFOX2_HUMAN Isoform 6 of RNA b
ATXN1_IFN	PAPSS1	Bifunctional 3-phosphoadenosine 5-phosphosulfate synthase 1;Sulfate adenylyltransferase;Adenylyl-sulfate kinase	0.180557	0.276891		O43252	sp|O43252|PAPS1_HUMAN Bifunctional 3-phosphoadenosine 5-phosphosulfate synthase 1 OS=Homo sapiens OX=9606 GN=PAPSS1 PE=1 SV=2
ATXN1_IFN	ZW10	Centromere/kinetochore protein zw10 homolog	-0.383973	0.156394		O43264;O43264-2	sp|O43264|ZW10_HUMAN Centromere/kinetochore protein zw10 homolog OS=Homo sapiens OX=9606 GN=ZW10 PE=1 SV=3;sp|O43264-2|ZW10_HUMAN Isoform 2 of Centromere/kinetochore protein zw10 homolog OS=Homo sapiens OX=9606 GN=ZW10
ATXN1_IFN	B4GALT5	Beta-1,4-galactosyltransferase 5	0.110975	0.106208		O43286	sp|O43286|B4GT5_HUMAN Beta-1,4-galactosyltransferase 5 OS=Homo sapiens OX=9606 GN=B4GALT5 PE=1 SV=1
ATXN1_IFN	SART1	U4/U6.U5 tri-snRNP-associated protein 1	0.0541015	0.143818		O43290	sp|O43290|SNUT1_HUMAN U4/U6.U5 tri-snRNP-associated protein 1 OS=Homo sapiens OX=9606 GN=SART1 PE=1 SV=1
ATXN1_IFN	GPAA1	Glycosylphosphatidylinositol anchor attachment 1 protein	0.75903	1.18281		O43292;O43292-2	sp|O43292|GPAA1_HUMAN Glycosylphosphatidylinositol anchor attachment 1 protein OS=Homo sapiens OX=9606 GN=GPAA1 PE=1 SV=3;sp|O43292-2|GPAA1_HUMAN Isoform 2 of Glycosylphosphatidylinositol anchor attachment 1 protein OS=Homo sapiens OX=9606 GN=GPAA1
ATXN1_IFN	DAPK3	Death-associated protein kinase 3	-0.181093	0.181587		O43293;O43293-2	sp|O43293|DAPK3_HUMAN Death-associated protein kinase 3 OS=Homo sapiens OX=9606 GN=DAPK3 PE=1 SV=1;sp|O43293-2|DAPK3_HUMAN Isoform 2 of Death-associated protein kinase 3 OS=Homo sapiens OX=9606 GN=DAPK3
ATXN1_IFN	HSPA12A	Heat shock 70 kDa protein 12A	1.74005	0.399008		O43301	sp|O43301|HS12A_HUMAN Heat shock 70 kDa protein 12A OS=Homo sapiens OX=9606 GN=HSPA12A PE=1 SV=2
ATXN1_IFN	EEF1E1	Eukaryotic translation elongation factor 1 epsilon-1	0.140911	0.0788338		O43324;O43324-2	sp|O43324|MCA3_HUMAN Eukaryotic translation elongation factor 1 epsilon-1 OS=Homo sapiens OX=9606 GN=EEF1E1 PE=1 SV=1;sp|O43324-2|MCA3_HUMAN Isoform 2 of Eukaryotic translation elongation factor 1 epsilon-1 OS=Homo sapiens OX=9606 GN=EEF1E1
ATXN1_IFN	WDR62	WD repeat-containing protein 62	0.164565	0.098281		O43379;O43379-4	sp|O43379|WDR62_HUMAN WD repeat-containing protein 62 OS=Homo sapiens OX=9606 GN=WDR62 PE=1 SV=4;sp|O43379-4|WDR62_HUMAN Isoform 4 of WD repeat-containing protein 62 OS=Homo sapiens OX=9606 GN=WDR62
ATXN1_IFN	HNRNPR	Heterogeneous nuclear ribonucleoprotein R	0.292343	0.696937		O43390;O43390-3	sp|O43390|HNRPR_HUMAN Heterogeneous nuclear ribonucleoprotein R OS=Homo sapiens OX=9606 GN=HNRNPR PE=1 SV=1;sp|O43390-3|HNRPR_HUMAN Isoform 3 of Heterogeneous nuclear ribonucleoprotein R OS=Homo sapiens OX=9606 GN=HNRNPR
ATXN1_IFN	PRPF3	U4/U6 small nuclear ribonucleoprotein Prp3	-0.03825	0.0294352		O43395	sp|O43395|PRPF3_HUMAN U4/U6 small nuclear ribonucleoprotein Prp3 OS=Homo sapiens OX=9606 GN=PRPF3 PE=1 SV=2
ATXN1_IFN	TXNL1	Thioredoxin-like protein 1	-0.436027	0.582457		O43396	sp|O43396|TXNL1_HUMAN Thioredoxin-like protein 1 OS=Homo sapiens OX=9606 GN=TXNL1 PE=1 SV=3
ATXN1_IFN	TPD52L2	Tumor protein D54	-0.454262	0.407284		O43399;O43399-5;O43399-7	sp|O43399|TPD54_HUMAN Tumor protein D54 OS=Homo sapiens OX=9606 GN=TPD52L2 PE=1 SV=2;sp|O43399-5|TPD54_HUMAN Isoform 5 of Tumor protein D54 OS=Homo sapiens OX=9606 GN=TPD52L2;sp|O43399-7|TPD54_HUMAN Isoform 7 of Tumor protein D54 OS=Homo sapiens OX=9606 GN
ATXN1_IFN	EMC8	ER membrane protein complex subunit 8	0.344535	0.379697		O43402	sp|O43402|EMC8_HUMAN ER membrane protein complex subunit 8 OS=Homo sapiens OX=9606 GN=EMC8 PE=1 SV=1
ATXN1_IFN	ERI3	ERI1 exoribonuclease 3	-0.72751	0.880994		O43414;O43414-3;O43414-2	sp|O43414|ERI3_HUMAN ERI1 exoribonuclease 3 OS=Homo sapiens OX=9606 GN=ERI3 PE=1 SV=2;sp|O43414-3|ERI3_HUMAN Isoform 3 of ERI1 exoribonuclease 3 OS=Homo sapiens OX=9606 GN=ERI3;sp|O43414-2|ERI3_HUMAN Isoform 2 of ERI1 exoribonuclease 3 OS=Homo sapiens OX=9
ATXN1_IFN	EIF4G3	Eukaryotic translation initiation factor 4 gamma 3	0.0204333	0.0125876		O43432;O43432-3;O43432-4	sp|O43432|IF4G3_HUMAN Eukaryotic translation initiation factor 4 gamma 3 OS=Homo sapiens OX=9606 GN=EIF4G3 PE=1 SV=2;sp|O43432-3|IF4G3_HUMAN Isoform 3 of Eukaryotic translation initiation factor 4 gamma 3 OS=Homo sapiens OX=9606 GN=EIF4G3;sp|O43432-4|IF4G3
ATXN1_IFN	PPIH	Peptidyl-prolyl cis-trans isomerase H	-0.0739572	0.0674763		O43447;O43447-2	sp|O43447|PPIH_HUMAN Peptidyl-prolyl cis-trans isomerase H OS=Homo sapiens OX=9606 GN=PPIH PE=1 SV=1;sp|O43447-2|PPIH_HUMAN Isoform 2 of Peptidyl-prolyl cis-trans isomerase H OS=Homo sapiens OX=9606 GN=PPIH
ATXN1_IFN	HTRA2	Serine protease HTRA2, mitochondrial	0.0538279	0.0433852		O43464;O43464-3;O43464-2;O43464-4	sp|O43464|HTRA2_HUMAN Serine protease HTRA2, mitochondrial OS=Homo sapiens OX=9606 GN=HTRA2 PE=1 SV=2;sp|O43464-3|HTRA2_HUMAN Isoform 3 of Serine protease HTRA2, mitochondrial OS=Homo sapiens OX=9606 GN=HTRA2;sp|O43464-2|HTRA2_HUMAN Isoform 2 of Serine pro
ATXN1_IFN	AKR7A2	Aflatoxin B1 aldehyde reductase member 2	-0.695522	0.240666		O43488	sp|O43488|ARK72_HUMAN Aflatoxin B1 aldehyde reductase member 2 OS=Homo sapiens OX=9606 GN=AKR7A2 PE=1 SV=3
ATXN1_IFN	EPB41L2	Band 4.1-like protein 2	0.283768	0.342552		O43491;O43491-3;O43491-2	sp|O43491|E41L2_HUMAN Band 4.1-like protein 2 OS=Homo sapiens OX=9606 GN=EPB41L2 PE=1 SV=1;sp|O43491-3|E41L2_HUMAN Isoform 3 of Band 4.1-like protein 2 OS=Homo sapiens OX=9606 GN=EPB41L2;sp|O43491-2|E41L2_HUMAN Isoform 2 of Band 4.1-like protein 2 OS=Homo
ATXN1_IFN	TGOLN2	Trans-Golgi network integral membrane protein 2	0.126422	0.31253		O43493;O43493-5;O43493-3;O43493-7;O43493-4	sp|O43493|TGON2_HUMAN Trans-Golgi network integral membrane protein 2 OS=Homo sapiens OX=9606 GN=TGOLN2 PE=1 SV=4;sp|O43493-5|TGON2_HUMAN Isoform 5 of Trans-Golgi network integral membrane protein 2 OS=Homo sapiens OX=9606 GN=TGOLN2;sp|O43493-3|TGON2_HUMAN
ATXN1_IFN	LAMTOR5	Ragulator complex protein LAMTOR5	-0.0342199	0.0490035		O43504	sp|O43504|LTOR5_HUMAN Ragulator complex protein LAMTOR5 OS=Homo sapiens OX=9606 GN=LAMTOR5 PE=1 SV=1
ATXN1_IFN	RNF13	E3 ubiquitin-protein ligase RNF13	1.32947	0.48206		O43567;O43567-2	sp|O43567|RNF13_HUMAN E3 ubiquitin-protein ligase RNF13 OS=Homo sapiens OX=9606 GN=RNF13 PE=1 SV=1;sp|O43567-2|RNF13_HUMAN Isoform 2 of E3 ubiquitin-protein ligase RNF13 OS=Homo sapiens OX=9606 GN=RNF13
ATXN1_IFN	CA12	Carbonic anhydrase 12	-1.33524	0.69732		O43570-2;O43570	sp|O43570-2|CAH12_HUMAN Isoform 2 of Carbonic anhydrase 12 OS=Homo sapiens OX=9606 GN=CA12;sp|O43570|CAH12_HUMAN Carbonic anhydrase 12 OS=Homo sapiens OX=9606 GN=CA12 PE=1 SV=1
ATXN1_IFN	AKAP10	A-kinase anchor protein 10, mitochondrial	-0.302942	0.58373		O43572	sp|O43572|AKA10_HUMAN A-kinase anchor protein 10, mitochondrial OS=Homo sapiens OX=9606 GN=AKAP10 PE=1 SV=2
ATXN1_IFN	DENR	Density-regulated protein	-0.251852	0.411851		O43583	sp|O43583|DENR_HUMAN Density-regulated protein OS=Homo sapiens OX=9606 GN=DENR PE=1 SV=2
ATXN1_IFN	XPOT	Exportin-T	-0.250942	0.230722		O43592	sp|O43592|XPOT_HUMAN Exportin-T OS=Homo sapiens OX=9606 GN=XPOT PE=1 SV=2
ATXN1_IFN	TIMM44	Mitochondrial import inner membrane translocase subunit TIM44	-0.223119	0.208413		O43615	sp|O43615|TIM44_HUMAN Mitochondrial import inner membrane translocase subunit TIM44 OS=Homo sapiens OX=9606 GN=TIMM44 PE=1 SV=2
ATXN1_IFN	TRAPPC3	Trafficking protein particle complex subunit 3	-0.498404	0.317126		O43617;O43617-2	sp|O43617|TPPC3_HUMAN Trafficking protein particle complex subunit 3 OS=Homo sapiens OX=9606 GN=TRAPPC3 PE=1 SV=1;sp|O43617-2|TPPC3_HUMAN Isoform 2 of Trafficking protein particle complex subunit 3 OS=Homo sapiens OX=9606 GN=TRAPPC3
ATXN1_IFN	CHMP2A	Charged multivesicular body protein 2a	-1.23021	0.409001		O43633	sp|O43633|CHM2A_HUMAN Charged multivesicular body protein 2a OS=Homo sapiens OX=9606 GN=CHMP2A PE=1 SV=1
ATXN1_IFN	PLRG1	Pleiotropic regulator 1	0.51123	0.472957		O43660;O43660-2	sp|O43660|PLRG1_HUMAN Pleiotropic regulator 1 OS=Homo sapiens OX=9606 GN=PLRG1 PE=1 SV=1;sp|O43660-2|PLRG1_HUMAN Isoform 2 of Pleiotropic regulator 1 OS=Homo sapiens OX=9606 GN=PLRG1
ATXN1_IFN	PRC1	Protein regulator of cytokinesis 1	-0.136152	0.061044		O43663-4;O43663;O43663-3;O43663-2	sp|O43663-4|PRC1_HUMAN Isoform 4 of Protein regulator of cytokinesis 1 OS=Homo sapiens OX=9606 GN=PRC1;sp|O43663|PRC1_HUMAN Protein regulator of cytokinesis 1 OS=Homo sapiens OX=9606 GN=PRC1 PE=1 SV=2;sp|O43663-3|PRC1_HUMAN Isoform 3 of Protein regulator o
ATXN1_IFN	RGS10	Regulator of G-protein signaling 10	0.350048	0.135098		O43665;O43665-2;O43665-1	sp|O43665|RGS10_HUMAN Regulator of G-protein signaling 10 OS=Homo sapiens OX=9606 GN=RGS10 PE=1 SV=3;sp|O43665-2|RGS10_HUMAN Isoform 2 of Regulator of G-protein signaling 10 OS=Homo sapiens OX=9606 GN=RGS10;sp|O43665-1|RGS10_HUMAN Isoform 1 of Regulator of
ATXN1_IFN	NDUFB5	NADH dehydrogenase [ubiquinone] 1 beta subcomplex subunit 5, mitochondrial	0.846827	1.35874	+	O43674-2;O43674	sp|O43674-2|NDUB5_HUMAN Isoform 2 of NADH dehydrogenase [ubiquinone] 1 beta subcomplex subunit 5, mitochondrial OS=Homo sapiens OX=9606 GN=NDUFB5;sp|O43674|NDUB5_HUMAN NADH dehydrogenase [ubiquinone] 1 beta subcomplex subunit 5, mitochondrial OS=Homo sapie
ATXN1_IFN	NDUFB3	NADH dehydrogenase [ubiquinone] 1 beta subcomplex subunit 3	-0.157986	0.109562		O43676	sp|O43676|NDUB3_HUMAN NADH dehydrogenase [ubiquinone] 1 beta subcomplex subunit 3 OS=Homo sapiens OX=9606 GN=NDUFB3 PE=1 SV=3
ATXN1_IFN	NDUFA2	NADH dehydrogenase [ubiquinone] 1 alpha subcomplex subunit 2	-0.562791	2.83667	+	O43678;O43678-2	sp|O43678|NDUA2_HUMAN NADH dehydrogenase [ubiquinone] 1 alpha subcomplex subunit 2 OS=Homo sapiens OX=9606 GN=NDUFA2 PE=1 SV=3;sp|O43678-2|NDUA2_HUMAN Isoform 2 of NADH dehydrogenase [ubiquinone] 1 alpha subcomplex subunit 2 OS=Homo sapiens OX=9606 GN=NDUF
ATXN1_IFN	ASNA1	ATPase ASNA1	0.0407834	0.0339381		O43681	sp|O43681|GET3_HUMAN ATPase GET3 OS=Homo sapiens OX=9606 GN=GET3 PE=1 SV=2
ATXN1_IFN	BUB3	Mitotic checkpoint protein BUB3	-0.236585	0.192475		O43684-2;O43684	sp|O43684-2|BUB3_HUMAN Isoform 2 of Mitotic checkpoint protein BUB3 OS=Homo sapiens OX=9606 GN=BUB3;sp|O43684|BUB3_HUMAN Mitotic checkpoint protein BUB3 OS=Homo sapiens OX=9606 GN=BUB3 PE=1 SV=1
ATXN1_IFN	ACTN4	Alpha-actinin-4	-0.248662	0.339489		O43707;O43707-2;O43707-3	sp|O43707|ACTN4_HUMAN Alpha-actinin-4 OS=Homo sapiens OX=9606 GN=ACTN4 PE=1 SV=2;sp|O43707-2|ACTN4_HUMAN Isoform ACTN4ISO of Alpha-actinin-4 OS=Homo sapiens OX=9606 GN=ACTN4;sp|O43707-3|ACTN4_HUMAN Isoform 3 of Alpha-actinin-4 OS=Homo sapiens OX=9606 GN=AC
ATXN1_IFN	GSTZ1	Maleylacetoacetate isomerase	-0.00210486	0.00136677		O43708;O43708-2;O43708-3	sp|O43708|MAAI_HUMAN Maleylacetoacetate isomerase OS=Homo sapiens OX=9606 GN=GSTZ1 PE=1 SV=3;sp|O43708-2|MAAI_HUMAN Isoform 2 of Maleylacetoacetate isomerase OS=Homo sapiens OX=9606 GN=GSTZ1;sp|O43708-3|MAAI_HUMAN Isoform 3 of Maleylacetoacetate isomerase
ATXN1_IFN	WBSCR22	Probable 18S rRNA (guanine-N(7))-methyltransferase	-1.10217	0.750412		O43709;O43709-3	sp|O43709|BUD23_HUMAN Probable 18S rRNA (guanine-N(7))-methyltransferase OS=Homo sapiens OX=9606 GN=BUD23 PE=1 SV=2;sp|O43709-3|BUD23_HUMAN Isoform 3 of Probable 18S rRNA (guanine-N(7))-methyltransferase OS=Homo sapiens OX=9606 GN=BUD23
ATXN1_IFN	GATC	Glutamyl-tRNA(Gln) amidotransferase subunit C, mitochondrial	-0.091921	0.165017		O43716	sp|O43716|GATC_HUMAN Glutamyl-tRNA(Gln) amidotransferase subunit C, mitochondrial OS=Homo sapiens OX=9606 GN=GATC PE=1 SV=1
ATXN1_IFN	HTATSF1	HIV Tat-specific factor 1	-0.969369	0.862416		O43719	sp|O43719|HTSF1_HUMAN HIV Tat-specific factor 1 OS=Homo sapiens OX=9606 GN=HTATSF1 PE=1 SV=1
ATXN1_IFN	AP1G1	AP-1 complex subunit gamma-1	-0.262262	0.27837		O43747;O43747-2	sp|O43747|AP1G1_HUMAN AP-1 complex subunit gamma-1 OS=Homo sapiens OX=9606 GN=AP1G1 PE=1 SV=5;sp|O43747-2|AP1G1_HUMAN Isoform 2 of AP-1 complex subunit gamma-1 OS=Homo sapiens OX=9606 GN=AP1G1
ATXN1_IFN	SYNGR2	Synaptogyrin-2	-0.87632	0.499636		O43760;O43760-2	sp|O43760|SNG2_HUMAN Synaptogyrin-2 OS=Homo sapiens OX=9606 GN=SYNGR2 PE=1 SV=1;sp|O43760-2|SNG2_HUMAN Isoform 2 of Synaptogyrin-2 OS=Homo sapiens OX=9606 GN=SYNGR2
ATXN1_IFN	SGTA	Small glutamine-rich tetratricopeptide repeat-containing protein alpha	-0.291896	0.168546		O43765	sp|O43765|SGTA_HUMAN Small glutamine-rich tetratricopeptide repeat-containing protein alpha OS=Homo sapiens OX=9606 GN=SGTA PE=1 SV=1
ATXN1_IFN	ENSA	Alpha-endosulfine	0.652185	0.714072		O43768;O43768-3;O43768-2;O43768-9;O43768-4;O43768-5;O43768-7;O43768-6;O43768-8	sp|O43768|ENSA_HUMAN Alpha-endosulfine OS=Homo sapiens OX=9606 GN=ENSA PE=1 SV=1;sp|O43768-3|ENSA_HUMAN Isoform 3 of Alpha-endosulfine OS=Homo sapiens OX=9606 GN=ENSA;sp|O43768-2|ENSA_HUMAN Isoform 2 of Alpha-endosulfine OS=Homo sapiens OX=9606 GN=ENSA;sp|
ATXN1_IFN	NARS	Asparagine--tRNA ligase, cytoplasmic	0.267355	0.602712		O43776	sp|O43776|SYNC_HUMAN Asparagine--tRNA ligase, cytoplasmic OS=Homo sapiens OX=9606 GN=NARS1 PE=1 SV=1
ATXN1_IFN	SSNA1	Sjoegren syndrome nuclear autoantigen 1	-0.661843	1.62442	+	O43805	sp|O43805|SSNA1_HUMAN Sjoegren syndrome nuclear autoantigen 1 OS=Homo sapiens OX=9606 GN=SSNA1 PE=1 SV=2
ATXN1_IFN	NUDT21	Cleavage and polyadenylation specificity factor subunit 5	0.17062	0.459804		O43809	sp|O43809|CPSF5_HUMAN Cleavage and polyadenylation specificity factor subunit 5 OS=Homo sapiens OX=9606 GN=NUDT21 PE=1 SV=1
ATXN1_IFN	LANCL1	LanC-like protein 1	-1.3937	1.2109		O43813	sp|O43813|LANC1_HUMAN Glutathione S-transferase LANCL1 OS=Homo sapiens OX=9606 GN=LANCL1 PE=1 SV=1
ATXN1_IFN	STRN	Striatin	-0.8389	0.560281		O43815;O43815-2	sp|O43815|STRN_HUMAN Striatin OS=Homo sapiens OX=9606 GN=STRN PE=1 SV=4;sp|O43815-2|STRN_HUMAN Isoform 2 of Striatin OS=Homo sapiens OX=9606 GN=STRN
ATXN1_IFN	RRP9	U3 small nucleolar RNA-interacting protein 2	0.79428	0.431774		O43818	sp|O43818|U3IP2_HUMAN U3 small nucleolar RNA-interacting protein 2 OS=Homo sapiens OX=9606 GN=RRP9 PE=1 SV=1
ATXN1_IFN	SCO2	Protein SCO2 homolog, mitochondrial	0.0148891	0.00440845		O43819	sp|O43819|SCO2_HUMAN Protein SCO2 homolog, mitochondrial OS=Homo sapiens OX=9606 GN=SCO2 PE=1 SV=3
ATXN1_IFN	AKAP8	A-kinase anchor protein 8	0.884815	1.7026	+	O43823	sp|O43823|AKAP8_HUMAN A-kinase anchor protein 8 OS=Homo sapiens OX=9606 GN=AKAP8 PE=1 SV=1
ATXN1_IFN	IDH3B	Isocitrate dehydrogenase [NAD] subunit beta, mitochondrial	-1.09157	0.495408		O43837;O43837-2	sp|O43837|IDH3B_HUMAN Isocitrate dehydrogenase [NAD] subunit beta, mitochondrial OS=Homo sapiens OX=9606 GN=IDH3B PE=1 SV=2;sp|O43837-2|IDH3B_HUMAN Isoform A of Isocitrate dehydrogenase [NAD] subunit beta, mitochondrial OS=Homo sapiens OX=9606 GN=IDH3B
ATXN1_IFN	NRD1	Nardilysin	0.158988	0.331636		O43847;O43847-2	sp|O43847|NRDC_HUMAN Nardilysin OS=Homo sapiens OX=9606 GN=NRDC PE=1 SV=3;sp|O43847-2|NRDC_HUMAN Isoform 2 of Nardilysin OS=Homo sapiens OX=9606 GN=NRDC
ATXN1_IFN	CALU	Calumenin	0.104575	0.203221		O43852;O43852-3;O43852-5;O43852-6;O43852-15;O43852-10;O43852-9	sp|O43852|CALU_HUMAN Calumenin OS=Homo sapiens OX=9606 GN=CALU PE=1 SV=2;sp|O43852-3|CALU_HUMAN Isoform 3 of Calumenin OS=Homo sapiens OX=9606 GN=CALU;sp|O43852-5|CALU_HUMAN Isoform 5 of Calumenin OS=Homo sapiens OX=9606 GN=CALU;sp|O43852-6|CALU_HUMAN Isof
ATXN1_IFN	AHCYL1	Putative adenosylhomocysteinase 2	-0.894964	2.17037	+	O43865;O43865-2	sp|O43865|SAHH2_HUMAN S-adenosylhomocysteine hydrolase-like protein 1 OS=Homo sapiens OX=9606 GN=AHCYL1 PE=1 SV=2;sp|O43865-2|SAHH2_HUMAN Isoform 2 of S-adenosylhomocysteine hydrolase-like protein 1 OS=Homo sapiens OX=9606 GN=AHCYL1
ATXN1_IFN	KIF1C	Kinesin-like protein KIF1C	-0.0338448	0.0230328		O43896	sp|O43896|KIF1C_HUMAN Kinesin-like protein KIF1C OS=Homo sapiens OX=9606 GN=KIF1C PE=1 SV=3
ATXN1_IFN	ORC5	Origin recognition complex subunit 5	0.0326688	0.0809003		O43913-2;O43913	sp|O43913-2|ORC5_HUMAN Isoform 2 of Origin recognition complex subunit 5 OS=Homo sapiens OX=9606 GN=ORC5;sp|O43913|ORC5_HUMAN Origin recognition complex subunit 5 OS=Homo sapiens OX=9606 GN=ORC5 PE=1 SV=1
ATXN1_IFN	NDUFS5	NADH dehydrogenase [ubiquinone] iron-sulfur protein 5	-1.18075	0.542101		O43920	sp|O43920|NDUS5_HUMAN NADH dehydrogenase [ubiquinone] iron-sulfur protein 5 OS=Homo sapiens OX=9606 GN=NDUFS5 PE=1 SV=3
ATXN1_IFN	PDE6D	Retinal rod rhodopsin-sensitive cGMP 3,5-cyclic phosphodiesterase subunit delta	0.515772	0.501402		O43924	sp|O43924|PDE6D_HUMAN Retinal rod rhodopsin-sensitive cGMP 3,5-cyclic phosphodiesterase subunit delta OS=Homo sapiens OX=9606 GN=PDE6D PE=1 SV=1
ATXN1_IFN	ORC4	Origin recognition complex subunit 4	-0.00126485	0.00410883		O43929;O43929-2;O43929-3	sp|O43929|ORC4_HUMAN Origin recognition complex subunit 4 OS=Homo sapiens OX=9606 GN=ORC4 PE=1 SV=2;sp|O43929-2|ORC4_HUMAN Isoform 2 of Origin recognition complex subunit 4 OS=Homo sapiens OX=9606 GN=ORC4;sp|O43929-3|ORC4_HUMAN Isoform 3 of Origin recognit
ATXN1_IFN	RAD21	Double-strand-break repair protein rad21 homolog	-0.627503	0.400571		O60216	sp|O60216|RAD21_HUMAN Double-strand-break repair protein rad21 homolog OS=Homo sapiens OX=9606 GN=RAD21 PE=1 SV=2
ATXN1_IFN	AKR1B10	Aldo-keto reductase family 1 member B10	-0.345811	0.632287		O60218	sp|O60218|AK1BA_HUMAN Aldo-keto reductase family 1 member B10 OS=Homo sapiens OX=9606 GN=AKR1B10 PE=1 SV=2
ATXN1_IFN	TIMM8A	Mitochondrial import inner membrane translocase subunit Tim8 A	0.354872	0.482631		O60220	sp|O60220|TIM8A_HUMAN Mitochondrial import inner membrane translocase subunit Tim8 A OS=Homo sapiens OX=9606 GN=TIMM8A PE=1 SV=1
ATXN1_IFN	DHX16	Putative pre-mRNA-splicing factor ATP-dependent RNA helicase DHX16	0.470402	0.188591		O60231	sp|O60231|DHX16_HUMAN Pre-mRNA-splicing factor ATP-dependent RNA helicase DHX16 OS=Homo sapiens OX=9606 GN=DHX16 PE=1 SV=2
ATXN1_IFN	SSSCA1	Sjoegren syndrome/scleroderma autoantigen 1	-0.690093	0.76939		O60232	sp|O60232|ZNRD2_HUMAN Protein ZNRD2 OS=Homo sapiens OX=9606 GN=ZNRD2 PE=1 SV=1
ATXN1_IFN	MED14	Mediator of RNA polymerase II transcription subunit 14	-0.122375	0.183225		O60244	sp|O60244|MED14_HUMAN Mediator of RNA polymerase II transcription subunit 14 OS=Homo sapiens OX=9606 GN=MED14 PE=1 SV=2
ATXN1_IFN	PRPSAP2	Phosphoribosyl pyrophosphate synthase-associated protein 2	-0.387664	0.779351		O60256;O60256-3;O60256-2;O60256-4	sp|O60256|KPRB_HUMAN Phosphoribosyl pyrophosphate synthase-associated protein 2 OS=Homo sapiens OX=9606 GN=PRPSAP2 PE=1 SV=1;sp|O60256-3|KPRB_HUMAN Isoform 3 of Phosphoribosyl pyrophosphate synthase-associated protein 2 OS=Homo sapiens OX=9606 GN=PRPSAP2;s
ATXN1_IFN	SMARCA5	SWI/SNF-related matrix-associated actin-dependent regulator of chromatin subfamily A member 5	-0.370651	0.493653		O60264	sp|O60264|SMCA5_HUMAN SWI/SNF-related matrix-associated actin-dependent regulator of chromatin subfamily A member 5 OS=Homo sapiens OX=9606 GN=SMARCA5 PE=1 SV=1
ATXN1_IFN	SPAG9	C-Jun-amino-terminal kinase-interacting protein 4	-0.231974	1.94092		O60271;O60271-3	sp|O60271|JIP4_HUMAN C-Jun-amino-terminal kinase-interacting protein 4 OS=Homo sapiens OX=9606 GN=SPAG9 PE=1 SV=4;sp|O60271-3|JIP4_HUMAN Isoform 3 of C-Jun-amino-terminal kinase-interacting protein 4 OS=Homo sapiens OX=9606 GN=SPAG9
ATXN1_IFN	URB1	Nucleolar pre-ribosomal-associated protein 1	0.0265408	0.0108094		O60287	sp|O60287|NPA1P_HUMAN Nucleolar pre-ribosomal-associated protein 1 OS=Homo sapiens OX=9606 GN=URB1 PE=1 SV=4
ATXN1_IFN	SIPA1L3	Signal-induced proliferation-associated 1-like protein 3	0.867945	0.169331		O60292	sp|O60292|SI1L3_HUMAN Signal-induced proliferation-associated 1-like protein 3 OS=Homo sapiens OX=9606 GN=SIPA1L3 PE=1 SV=3
ATXN1_IFN	AQR	Intron-binding protein aquarius	-0.222745	0.249589		O60306	sp|O60306|AQR_HUMAN RNA helicase aquarius OS=Homo sapiens OX=9606 GN=AQR PE=1 SV=4
ATXN1_IFN	OPA1	Dynamin-like 120 kDa protein, mitochondrial;Dynamin-like 120 kDa protein, form S1	0.353918	0.125167		O60313-2;O60313;O60313-10;O60313-9;O60313-11;O60313-13	sp|O60313-2|OPA1_HUMAN Isoform 2 of Dynamin-like 120 kDa protein, mitochondrial OS=Homo sapiens OX=9606 GN=OPA1;sp|O60313|OPA1_HUMAN Dynamin-like 120 kDa protein, mitochondrial OS=Homo sapiens OX=9606 GN=OPA1 PE=1 SV=3;sp|O60313-10|OPA1_HUMAN Isoform 4 of
ATXN1_IFN	KDM1A	Lysine-specific histone demethylase 1A	-1.13697	0.57239		O60341;O60341-2	sp|O60341|KDM1A_HUMAN Lysine-specific histone demethylase 1A OS=Homo sapiens OX=9606 GN=KDM1A PE=1 SV=2;sp|O60341-2|KDM1A_HUMAN Isoform 2 of Lysine-specific histone demethylase 1A OS=Homo sapiens OX=9606 GN=KDM1A
ATXN1_IFN	TBC1D4	TBC1 domain family member 4	0.534333	0.388142		O60343;O60343-2;O60343-3	sp|O60343|TBCD4_HUMAN TBC1 domain family member 4 OS=Homo sapiens OX=9606 GN=TBC1D4 PE=1 SV=2;sp|O60343-2|TBCD4_HUMAN Isoform 2 of TBC1 domain family member 4 OS=Homo sapiens OX=9606 GN=TBC1D4;sp|O60343-3|TBCD4_HUMAN Isoform 3 of TBC1 domain family member
ATXN1_IFN	FADS1	Fatty acid desaturase 1	0.362861	0.677107		O60427;O60427-2	sp|O60427|FADS1_HUMAN Acyl-CoA (8-3)-desaturase OS=Homo sapiens OX=9606 GN=FADS1 PE=1 SV=3;sp|O60427-2|FADS1_HUMAN Isoform 2 of Acyl-CoA (8-3)-desaturase OS=Homo sapiens OX=9606 GN=FADS1
ATXN1_IFN	DFNA5	Non-syndromic hearing impairment protein 5	0.0164534	0.00908226		O60443;O60443-3	sp|O60443|GSDME_HUMAN Gasdermin-E OS=Homo sapiens OX=9606 GN=GSDME PE=1 SV=2;sp|O60443-3|GSDME_HUMAN Isoform 3 of Gasdermin-E OS=Homo sapiens OX=9606 GN=GSDME
ATXN1_IFN	NRP2	Neuropilin-2	0.804934	0.874249		O60462-4;O60462-5;O60462-2;O60462-3;O60462;O60462-6	sp|O60462-4|NRP2_HUMAN Isoform B0 of Neuropilin-2 OS=Homo sapiens OX=9606 GN=NRP2;sp|O60462-5|NRP2_HUMAN Isoform B5 of Neuropilin-2 OS=Homo sapiens OX=9606 GN=NRP2;sp|O60462-2|NRP2_HUMAN Isoform A0 of Neuropilin-2 OS=Homo sapiens OX=9606 GN=NRP2;sp|O60462-
ATXN1_IFN	ACSL4	Long-chain-fatty-acid--CoA ligase 4	1.75393	0.771175		O60488-2;O60488	sp|O60488-2|ACSL4_HUMAN Isoform Short of Long-chain-fatty-acid--CoA ligase 4 OS=Homo sapiens OX=9606 GN=ACSL4;sp|O60488|ACSL4_HUMAN Long-chain-fatty-acid--CoA ligase 4 OS=Homo sapiens OX=9606 GN=ACSL4 PE=1 SV=2
ATXN1_IFN	SNX3	Sorting nexin-3	-0.0186821	0.0349102		O60493;O60493-2;O60493-4;O60493-3	sp|O60493|SNX3_HUMAN Sorting nexin-3 OS=Homo sapiens OX=9606 GN=SNX3 PE=1 SV=3;sp|O60493-2|SNX3_HUMAN Isoform 2 of Sorting nexin-3 OS=Homo sapiens OX=9606 GN=SNX3;sp|O60493-4|SNX3_HUMAN Isoform 4 of Sorting nexin-3 OS=Homo sapiens OX=9606 GN=SNX3;sp|O60493
ATXN1_IFN	MGEA5	Protein O-GlcNAcase	-0.838637	0.38635		O60502-4;O60502;O60502-2;O60502-3	sp|O60502-4|OGA_HUMAN Isoform 4 of Protein O-GlcNAcase OS=Homo sapiens OX=9606 GN=OGA;sp|O60502|OGA_HUMAN Protein O-GlcNAcase OS=Homo sapiens OX=9606 GN=OGA PE=1 SV=2;sp|O60502-2|OGA_HUMAN Isoform 2 of Protein O-GlcNAcase OS=Homo sapiens OX=9606 GN=OGA;sp|
ATXN1_IFN	SORBS3	Vinexin	-0.446614	0.674853		O60504-2;O60504	sp|O60504-2|VINEX_HUMAN Isoform Beta of Vinexin OS=Homo sapiens OX=9606 GN=SORBS3;sp|O60504|VINEX_HUMAN Vinexin OS=Homo sapiens OX=9606 GN=SORBS3 PE=1 SV=2
ATXN1_IFN	SYNCRIP	Heterogeneous nuclear ribonucleoprotein Q	-0.196893	0.427614		O60506;O60506-2	sp|O60506|HNRPQ_HUMAN Heterogeneous nuclear ribonucleoprotein Q OS=Homo sapiens OX=9606 GN=SYNCRIP PE=1 SV=2;sp|O60506-2|HNRPQ_HUMAN Isoform 2 of Heterogeneous nuclear ribonucleoprotein Q OS=Homo sapiens OX=9606 GN=SYNCRIP
ATXN1_IFN	B4GALT4	Beta-1,4-galactosyltransferase 4;N-acetyllactosamine synthase;Lactotriaosylceramide beta-1,4-galactosyltransferase	-0.945166	0.417303		O60513	sp|O60513|B4GT4_HUMAN Beta-1,4-galactosyltransferase 4 OS=Homo sapiens OX=9606 GN=B4GALT4 PE=1 SV=1
ATXN1_IFN	NEMF	Nuclear export mediator factor NEMF	-0.830664	0.764223		O60524-4;O60524-3;O60524;O60524-5	sp|O60524-4|NEMF_HUMAN Isoform 4 of Nuclear export mediator factor NEMF OS=Homo sapiens OX=9606 GN=NEMF;sp|O60524-3|NEMF_HUMAN Isoform 3 of Nuclear export mediator factor NEMF OS=Homo sapiens OX=9606 GN=NEMF;sp|O60524|NEMF_HUMAN Nuclear export mediator fac
ATXN1_IFN	GMDS	GDP-mannose 4,6 dehydratase	-0.302226	0.314322		O60547;O60547-2	sp|O60547|GMDS_HUMAN GDP-mannose 4,6 dehydratase OS=Homo sapiens OX=9606 GN=GMDS PE=1 SV=1;sp|O60547-2|GMDS_HUMAN Isoform 2 of GDP-mannose 4,6 dehydratase OS=Homo sapiens OX=9606 GN=GMDS
ATXN1_IFN	CCNT1	Cyclin-T1	0.0663595	0.0337307		O60563	sp|O60563|CCNT1_HUMAN Cyclin-T1 OS=Homo sapiens OX=9606 GN=CCNT1 PE=1 SV=1
ATXN1_IFN	PLOD3	Procollagen-lysine,2-oxoglutarate 5-dioxygenase 3	-2.00147	0.590878		O60568	sp|O60568|PLOD3_HUMAN Multifunctional procollagen lysine hydroxylase and glycosyltransferase LH3 OS=Homo sapiens OX=9606 GN=PLOD3 PE=1 SV=1
ATXN1_IFN	EIF4E2	Eukaryotic translation initiation factor 4E type 2	-0.162544	0.0943526		O60573;O60573-2	sp|O60573|IF4E2_HUMAN Eukaryotic translation initiation factor 4E type 2 OS=Homo sapiens OX=9606 GN=EIF4E2 PE=1 SV=1;sp|O60573-2|IF4E2_HUMAN Isoform 2 of Eukaryotic translation initiation factor 4E type 2 OS=Homo sapiens OX=9606 GN=EIF4E2
ATXN1_IFN	DIAPH1	Protein diaphanous homolog 1	-0.0557272	0.404654		O60610;O60610-2;O60610-3	sp|O60610|DIAP1_HUMAN Protein diaphanous homolog 1 OS=Homo sapiens OX=9606 GN=DIAPH1 PE=1 SV=2;sp|O60610-2|DIAP1_HUMAN Isoform 2 of Protein diaphanous homolog 1 OS=Homo sapiens OX=9606 GN=DIAPH1;sp|O60610-3|DIAP1_HUMAN Isoform 3 of Protein diaphanous homol
ATXN1_IFN	TSPAN3	Tetraspanin-3	-0.253662	0.0691179		O60637-3;O60637;O60637-2	sp|O60637-3|TSN3_HUMAN Isoform 3 of Tetraspanin-3 OS=Homo sapiens OX=9606 GN=TSPAN3;sp|O60637|TSN3_HUMAN Tetraspanin-3 OS=Homo sapiens OX=9606 GN=TSPAN3 PE=2 SV=1;sp|O60637-2|TSN3_HUMAN Isoform 2 of Tetraspanin-3 OS=Homo sapiens OX=9606 GN=TSPAN3
ATXN1_IFN	EXOC3	Exocyst complex component 3	-0.512593	0.741682		O60645	sp|O60645|EXOC3_HUMAN Exocyst complex component 3 OS=Homo sapiens OX=9606 GN=EXOC3 PE=1 SV=3
ATXN1_IFN	PLIN3	Perilipin-3	-0.218677	0.274827		O60664-4;O60664;O60664-3	sp|O60664-4|PLIN3_HUMAN Isoform 4 of Perilipin-3 OS=Homo sapiens OX=9606 GN=PLIN3;sp|O60664|PLIN3_HUMAN Perilipin-3 OS=Homo sapiens OX=9606 GN=PLIN3 PE=1 SV=3;sp|O60664-3|PLIN3_HUMAN Isoform 3 of Perilipin-3 OS=Homo sapiens OX=9606 GN=PLIN3
ATXN1_IFN	PRMT3	Protein arginine N-methyltransferase 3	0.558481	1.10772		O60678;O60678-2	sp|O60678|ANM3_HUMAN Protein arginine N-methyltransferase 3 OS=Homo sapiens OX=9606 GN=PRMT3 PE=1 SV=4;sp|O60678-2|ANM3_HUMAN Isoform 2 of Protein arginine N-methyltransferase 3 OS=Homo sapiens OX=9606 GN=PRMT3
ATXN1_IFN	KPNA6	Importin subunit alpha-7	0.588523	2.16961	+	O60684	sp|O60684|IMA7_HUMAN Importin subunit alpha-7 OS=Homo sapiens OX=9606 GN=KPNA6 PE=1 SV=1
ATXN1_IFN	UGDH	UDP-glucose 6-dehydrogenase	-0.32219	0.761409		O60701;O60701-3;O60701-2	sp|O60701|UGDH_HUMAN UDP-glucose 6-dehydrogenase OS=Homo sapiens OX=9606 GN=UGDH PE=1 SV=1;sp|O60701-3|UGDH_HUMAN Isoform 3 of UDP-glucose 6-dehydrogenase OS=Homo sapiens OX=9606 GN=UGDH;sp|O60701-2|UGDH_HUMAN Isoform 2 of UDP-glucose 6-dehydrogenase OS=Ho
ATXN1_IFN	CTNND1	Catenin delta-1	-0.322611	0.205323		O60716-3;O60716-5;O60716;O60716-2;O60716-7;O60716-8;O60716-4;O60716-6;O60716-11;O60716-13;O60716-9;O60716-10;O60716-16;O60716-15;O60716-21;O60716-19;O60716-17;O60716-18;O60716-14;O60716-12;O60716-23;O60716-24;O60716-20;O60716-22;O60716-27;O60716-29;O60716-25;O60716-26;O60716-31;O60716-32;O60716-28;O60716-30	sp|O60716-3|CTND1_HUMAN Isoform 1AC of Catenin delta-1 OS=Homo sapiens OX=9606 GN=CTNND1;sp|O60716-5|CTND1_HUMAN Isoform 1A of Catenin delta-1 OS=Homo sapiens OX=9606 GN=CTNND1;sp|O60716|CTND1_HUMAN Catenin delta-1 OS=Homo sapiens OX=9606 GN=CTNND1 PE=1 SV
ATXN1_IFN	SNX2	Sorting nexin-2	-0.403473	0.552354		O60749;O60749-2	sp|O60749|SNX2_HUMAN Sorting nexin-2 OS=Homo sapiens OX=9606 GN=SNX2 PE=1 SV=2;sp|O60749-2|SNX2_HUMAN Isoform 2 of Sorting nexin-2 OS=Homo sapiens OX=9606 GN=SNX2
ATXN1_IFN	DPM1	Dolichol-phosphate mannosyltransferase subunit 1	-0.0527085	0.0712772		O60762	sp|O60762|DPM1_HUMAN Dolichol-phosphate mannosyltransferase subunit 1 OS=Homo sapiens OX=9606 GN=DPM1 PE=1 SV=1
ATXN1_IFN	USO1	General vesicular transport factor p115	-0.520023	0.953277		O60763;O60763-2	sp|O60763|USO1_HUMAN General vesicular transport factor p115 OS=Homo sapiens OX=9606 GN=USO1 PE=1 SV=2;sp|O60763-2|USO1_HUMAN Isoform 2 of General vesicular transport factor p115 OS=Homo sapiens OX=9606 GN=USO1
ATXN1_IFN	MRPS14	28S ribosomal protein S14, mitochondrial	0.0510362	0.35019		O60783	sp|O60783|RT14_HUMAN 28S ribosomal protein S14, mitochondrial OS=Homo sapiens OX=9606 GN=MRPS14 PE=1 SV=1
ATXN1_IFN	TOM1	Target of Myb protein 1	0.386744	0.206059		O60784;O60784-2;O60784-3;O60784-4	sp|O60784|TOM1_HUMAN Target of Myb protein 1 OS=Homo sapiens OX=9606 GN=TOM1 PE=1 SV=2;sp|O60784-2|TOM1_HUMAN Isoform 2 of Target of Myb protein 1 OS=Homo sapiens OX=9606 GN=TOM1;sp|O60784-3|TOM1_HUMAN Isoform 3 of Target of Myb protein 1 OS=Homo sapiens O
ATXN1_IFN	CCDC22	Coiled-coil domain-containing protein 22	-0.789463	0.610031		O60826	sp|O60826|CCD22_HUMAN Coiled-coil domain-containing protein 22 OS=Homo sapiens OX=9606 GN=CCDC22 PE=1 SV=1
ATXN1_IFN	PQBP1	Polyglutamine-binding protein 1	0.743306	1.24663		O60828-2;O60828;O60828-5;O60828-4;O60828-3;O60828-6	sp|O60828-2|PQBP1_HUMAN Isoform 2 of Polyglutamine-binding protein 1 OS=Homo sapiens OX=9606 GN=PQBP1;sp|O60828|PQBP1_HUMAN Polyglutamine-binding protein 1 OS=Homo sapiens OX=9606 GN=PQBP1 PE=1 SV=1;sp|O60828-5|PQBP1_HUMAN Isoform 5 of Polyglutamine-bindin
ATXN1_IFN	DKC1	H/ACA ribonucleoprotein complex subunit 4	0.531311	1.42961	+	O60832;O60832-2	sp|O60832|DKC1_HUMAN H/ACA ribonucleoprotein complex subunit DKC1 OS=Homo sapiens OX=9606 GN=DKC1 PE=1 SV=3;sp|O60832-2|DKC1_HUMAN Isoform 3 of H/ACA ribonucleoprotein complex subunit DKC1 OS=Homo sapiens OX=9606 GN=DKC1
ATXN1_IFN	EIF5B	Eukaryotic translation initiation factor 5B	0.372447	0.778251		O60841	sp|O60841|IF2P_HUMAN Eukaryotic translation initiation factor 5B OS=Homo sapiens OX=9606 GN=EIF5B PE=1 SV=4
ATXN1_IFN	EDF1	Endothelial differentiation-related factor 1	-0.830718	0.272752		O60869;O60869-2;O60869-3	sp|O60869|EDF1_HUMAN Endothelial differentiation-related factor 1 OS=Homo sapiens OX=9606 GN=EDF1 PE=1 SV=1;sp|O60869-2|EDF1_HUMAN Isoform 2 of Endothelial differentiation-related factor 1 OS=Homo sapiens OX=9606 GN=EDF1;sp|O60869-3|EDF1_HUMAN Isoform 3 of
ATXN1_IFN	DIAPH2	Protein diaphanous homolog 2	0.0668707	0.0886306		O60879-2;O60879-3;O60879	sp|O60879-2|DIAP2_HUMAN Isoform 2 of Protein diaphanous homolog 2 OS=Homo sapiens OX=9606 GN=DIAPH2;sp|O60879-3|DIAP2_HUMAN Isoform 3 of Protein diaphanous homolog 2 OS=Homo sapiens OX=9606 GN=DIAPH2;sp|O60879|DIAP2_HUMAN Protein diaphanous homolog 2 OS=Ho
ATXN1_IFN	DNAJA2	DnaJ homolog subfamily A member 2	0.0477403	0.0711027		O60884	sp|O60884|DNJA2_HUMAN DnaJ homolog subfamily A member 2 OS=Homo sapiens OX=9606 GN=DNAJA2 PE=1 SV=1
ATXN1_IFN	BRD4	Bromodomain-containing protein 4	-0.0706303	0.0364137		O60885;O60885-2;O60885-3	sp|O60885|BRD4_HUMAN Bromodomain-containing protein 4 OS=Homo sapiens OX=9606 GN=BRD4 PE=1 SV=2;sp|O60885-2|BRD4_HUMAN Isoform C of Bromodomain-containing protein 4 OS=Homo sapiens OX=9606 GN=BRD4;sp|O60885-3|BRD4_HUMAN Isoform B of Bromodomain-containing
ATXN1_IFN	CUTA	Protein CutA	0.618597	0.573876		O60888-3;O60888;O60888-2	sp|O60888-3|CUTA_HUMAN Isoform C of Protein CutA OS=Homo sapiens OX=9606 GN=CUTA;sp|O60888|CUTA_HUMAN Protein CutA OS=Homo sapiens OX=9606 GN=CUTA PE=1 SV=2;sp|O60888-2|CUTA_HUMAN Isoform A of Protein CutA OS=Homo sapiens OX=9606 GN=CUTA
ATXN1_IFN	PFDN1	Prefoldin subunit 1	-0.0753661	0.0405148		O60925	sp|O60925|PFD1_HUMAN Prefoldin subunit 1 OS=Homo sapiens OX=9606 GN=PFDN1 PE=1 SV=2
ATXN1_IFN	NBN	Nibrin	0.792876	1.33245	+	O60934	sp|O60934|NBN_HUMAN Nibrin OS=Homo sapiens OX=9606 GN=NBN PE=1 SV=1
ATXN1_IFN	NOL3	Nucleolar protein 3	-0.064985	0.0414304		O60936;O60936-3;O60936-1	sp|O60936|NOL3_HUMAN Nucleolar protein 3 OS=Homo sapiens OX=9606 GN=NOL3 PE=1 SV=2;sp|O60936-3|NOL3_HUMAN Isoform 3 of Nucleolar protein 3 OS=Homo sapiens OX=9606 GN=NOL3;sp|O60936-1|NOL3_HUMAN Isoform 1 of Nucleolar protein 3 OS=Homo sapiens OX=9606 GN=NO
ATXN1_IFN	RNGTT	mRNA-capping enzyme;Polynucleotide 5-triphosphatase;mRNA guanylyltransferase	0.32245	0.370805		O60942-3;O60942-4;O60942-2;O60942	sp|O60942-3|MCE1_HUMAN Isoform 3 of mRNA-capping enzyme OS=Homo sapiens OX=9606 GN=RNGTT;sp|O60942-4|MCE1_HUMAN Isoform 4 of mRNA-capping enzyme OS=Homo sapiens OX=9606 GN=RNGTT;sp|O60942-2|MCE1_HUMAN Isoform 2 of mRNA-capping enzyme OS=Homo sapiens OX=960
ATXN1_IFN	ABCB7	ATP-binding cassette sub-family B member 7, mitochondrial	0.608419	1.12718		O75027-2;O75027;O75027-3	sp|O75027-2|ABCB7_HUMAN Isoform 2 of ATP-binding cassette sub-family B member 7, mitochondrial OS=Homo sapiens OX=9606 GN=ABCB7;sp|O75027|ABCB7_HUMAN ATP-binding cassette sub-family B member 7, mitochondrial OS=Homo sapiens OX=9606 GN=ABCB7 PE=1 SV=2;sp|O7
ATXN1_IFN	SRGAP2	SLIT-ROBO Rho GTPase-activating protein 2	0.413263	0.5037		O75044	sp|O75044|SRGP2_HUMAN SLIT-ROBO Rho GTPase-activating protein 2 OS=Homo sapiens OX=9606 GN=SRGAP2 PE=1 SV=3
ATXN1_IFN	WDR1	WD repeat-containing protein 1	-0.26634	0.266124		O75083;O75083-3	sp|O75083|WDR1_HUMAN WD repeat-containing protein 1 OS=Homo sapiens OX=9606 GN=WDR1 PE=1 SV=4;sp|O75083-3|WDR1_HUMAN Isoform 2 of WD repeat-containing protein 1 OS=Homo sapiens OX=9606 GN=WDR1
ATXN1_IFN	ROCK2	Rho-associated protein kinase 2	-0.112147	0.389766		O75116	sp|O75116|ROCK2_HUMAN Rho-associated protein kinase 2 OS=Homo sapiens OX=9606 GN=ROCK2 PE=1 SV=4
ATXN1_IFN	CLASP2	CLIP-associating protein 2	-0.363365	0.355486		O75122-3	sp|O75122-3|CLAP2_HUMAN Isoform 3 of CLIP-associating protein 2 OS=Homo sapiens OX=9606 GN=CLASP2
ATXN1_IFN	PTCD1	Pentatricopeptide repeat-containing protein 1, mitochondrial	0.158389	0.199025		O75127	sp|O75127|PTCD1_HUMAN Pentatricopeptide repeat-containing protein 1, mitochondrial OS=Homo sapiens OX=9606 GN=PTCD1 PE=1 SV=2
ATXN1_IFN	CPNE3	Copine-3	-0.476627	1.06998		O75131	sp|O75131|CPNE3_HUMAN Copine-3 OS=Homo sapiens OX=9606 GN=CPNE3 PE=1 SV=1
ATXN1_IFN	RNF40	E3 ubiquitin-protein ligase BRE1B	0.380657	0.327487		O75150;O75150-4;O75150-3	sp|O75150|BRE1B_HUMAN E3 ubiquitin-protein ligase BRE1B OS=Homo sapiens OX=9606 GN=RNF40 PE=1 SV=5;sp|O75150-4|BRE1B_HUMAN Isoform 4 of E3 ubiquitin-protein ligase BRE1B OS=Homo sapiens OX=9606 GN=RNF40;sp|O75150-3|BRE1B_HUMAN Isoform 3 of E3 ubiquitin-pro
ATXN1_IFN	ZC3H11A	Zinc finger CCCH domain-containing protein 11A	-0.306629	0.153768		O75152	sp|O75152|ZC11A_HUMAN Zinc finger CCCH domain-containing protein 11A OS=Homo sapiens OX=9606 GN=ZC3H11A PE=1 SV=3
ATXN1_IFN	CLUH	Clustered mitochondria protein homolog	-0.146489	0.189477		O75153	sp|O75153|CLU_HUMAN Clustered mitochondria protein homolog OS=Homo sapiens OX=9606 GN=CLUH PE=1 SV=2
ATXN1_IFN	DNAJC13	DnaJ homolog subfamily C member 13	-0.0102043	0.0148481		O75165	sp|O75165|DJC13_HUMAN DnaJ homolog subfamily C member 13 OS=Homo sapiens OX=9606 GN=DNAJC13 PE=1 SV=5
ATXN1_IFN	PPP6R2	Serine/threonine-protein phosphatase 6 regulatory subunit 2	-0.402458	0.128578		O75170-6;O75170-2;O75170-4;O75170-3;O75170-5;O75170	sp|O75170-6|PP6R2_HUMAN Isoform 6 of Serine/threonine-protein phosphatase 6 regulatory subunit 2 OS=Homo sapiens OX=9606 GN=PPP6R2;sp|O75170-2|PP6R2_HUMAN Isoform 2 of Serine/threonine-protein phosphatase 6 regulatory subunit 2 OS=Homo sapiens OX=9606 GN=P
ATXN1_IFN	CNOT3	CCR4-NOT transcription complex subunit 3	0.464629	0.721825		O75175	sp|O75175|CNOT3_HUMAN CCR4-NOT transcription complex subunit 3 OS=Homo sapiens OX=9606 GN=CNOT3 PE=1 SV=1
ATXN1_IFN	DNAJB6	DnaJ homolog subfamily B member 6	-0.00177448	0.00091478		O75190-3;O75190;O75190-2	sp|O75190-3|DNJB6_HUMAN Isoform C of DnaJ homolog subfamily B member 6 OS=Homo sapiens OX=9606 GN=DNAJB6;sp|O75190|DNJB6_HUMAN DnaJ homolog subfamily B member 6 OS=Homo sapiens OX=9606 GN=DNAJB6 PE=1 SV=2;sp|O75190-2|DNJB6_HUMAN Isoform B of DnaJ homolog s
ATXN1_IFN	COQ9	Ubiquinone biosynthesis protein COQ9, mitochondrial	0.858415	1.17108		O75208	sp|O75208|COQ9_HUMAN Ubiquinone biosynthesis protein COQ9, mitochondrial OS=Homo sapiens OX=9606 GN=COQ9 PE=1 SV=1
ATXN1_IFN	GGCT	Gamma-glutamylcyclotransferase	0.660754	14.5326	+	O75223	sp|O75223|GGCT_HUMAN Gamma-glutamylcyclotransferase OS=Homo sapiens OX=9606 GN=GGCT PE=1 SV=1
ATXN1_IFN	NDUFS7	NADH dehydrogenase [ubiquinone] iron-sulfur protein 7, mitochondrial	-0.195428	0.309296		O75251-2;O75251	sp|O75251-2|NDUS7_HUMAN Isoform 2 of NADH dehydrogenase [ubiquinone] iron-sulfur protein 7, mitochondrial OS=Homo sapiens OX=9606 GN=NDUFS7;sp|O75251|NDUS7_HUMAN NADH dehydrogenase [ubiquinone] iron-sulfur protein 7, mitochondrial OS=Homo sapiens OX=9606 G
ATXN1_IFN	NDUFS2	NADH dehydrogenase [ubiquinone] iron-sulfur protein 2, mitochondrial	-1.13633	0.74962		O75306;O75306-2	sp|O75306|NDUS2_HUMAN NADH dehydrogenase [ubiquinone] iron-sulfur protein 2, mitochondrial OS=Homo sapiens OX=9606 GN=NDUFS2 PE=1 SV=2;sp|O75306-2|NDUS2_HUMAN Isoform 2 of NADH dehydrogenase [ubiquinone] iron-sulfur protein 2, mitochondrial OS=Homo sapiens
ATXN1_IFN	ZPR1	Zinc finger protein ZPR1	-0.449839	0.214047		O75312	sp|O75312|ZPR1_HUMAN Zinc finger protein ZPR1 OS=Homo sapiens OX=9606 GN=ZPR1 PE=1 SV=1
ATXN1_IFN	GBAS	Protein NipSnap homolog 2	0.210932	0.474426		O75323;O75323-2	sp|O75323|NIPS2_HUMAN Protein NipSnap homolog 2 OS=Homo sapiens OX=9606 GN=NIPSNAP2 PE=1 SV=1;sp|O75323-2|NIPS2_HUMAN Isoform 2 of Protein NipSnap homolog 2 OS=Homo sapiens OX=9606 GN=NIPSNAP2
ATXN1_IFN	HMMR	Hyaluronan mediated motility receptor	1.74496	1.24609		O75330-2;O75330;O75330-3;O75330-4	sp|O75330-2|HMMR_HUMAN Isoform 2 of Hyaluronan mediated motility receptor OS=Homo sapiens OX=9606 GN=HMMR;sp|O75330|HMMR_HUMAN Hyaluronan mediated motility receptor OS=Homo sapiens OX=9606 GN=HMMR PE=1 SV=2;sp|O75330-3|HMMR_HUMAN Isoform 3 of Hyaluronan me
ATXN1_IFN	PDCD6	Programmed cell death protein 6	-0.958581	0.429048		O75340;O75340-2	sp|O75340|PDCD6_HUMAN Programmed cell death protein 6 OS=Homo sapiens OX=9606 GN=PDCD6 PE=1 SV=1;sp|O75340-2|PDCD6_HUMAN Isoform 2 of Programmed cell death protein 6 OS=Homo sapiens OX=9606 GN=PDCD6
ATXN1_IFN	TBCA	Tubulin-specific chaperone A	-0.586934	0.310916		O75347;O75347-2	sp|O75347|TBCA_HUMAN Tubulin-specific chaperone A OS=Homo sapiens OX=9606 GN=TBCA PE=1 SV=3;sp|O75347-2|TBCA_HUMAN Isoform 2 of Tubulin-specific chaperone A OS=Homo sapiens OX=9606 GN=TBCA
ATXN1_IFN	ATP6V1G1	V-type proton ATPase subunit G 1	-0.198855	0.416072		O75348	sp|O75348|VATG1_HUMAN V-type proton ATPase subunit G 1 OS=Homo sapiens OX=9606 GN=ATP6V1G1 PE=1 SV=3
ATXN1_IFN	VPS4B	Vacuolar protein sorting-associated protein 4B	-0.49519	0.661713		O75351	sp|O75351|VPS4B_HUMAN Vacuolar protein sorting-associated protein 4B OS=Homo sapiens OX=9606 GN=VPS4B PE=1 SV=2
ATXN1_IFN	MPDU1	Mannose-P-dolichol utilization defect 1 protein	0.0330026	0.0836973		O75352-2;O75352	sp|O75352-2|MPU1_HUMAN Isoform 2 of Mannose-P-dolichol utilization defect 1 protein OS=Homo sapiens OX=9606 GN=MPDU1;sp|O75352|MPU1_HUMAN Mannose-P-dolichol utilization defect 1 protein OS=Homo sapiens OX=9606 GN=MPDU1 PE=1 SV=2
ATXN1_IFN	H2AFY	Core histone macro-H2A.1	0.298349	2.79154		O75367;O75367-3;O75367-2	sp|O75367|H2AY_HUMAN Core histone macro-H2A.1 OS=Homo sapiens OX=9606 GN=MACROH2A1 PE=1 SV=4;sp|O75367-3|H2AY_HUMAN Isoform 3 of Core histone macro-H2A.1 OS=Homo sapiens OX=9606 GN=MACROH2A1;sp|O75367-2|H2AY_HUMAN Isoform 1 of Core histone macro-H2A.1 OS=H
ATXN1_IFN	SH3BGRL	SH3 domain-binding glutamic acid-rich-like protein	-0.35306	2.30087		O75368	sp|O75368|SH3L1_HUMAN SH3 domain-binding glutamic acid-rich-like protein OS=Homo sapiens OX=9606 GN=SH3BGRL PE=1 SV=1
ATXN1_IFN	FLNB	Filamin-B	-0.0922173	0.192613		O75369-8	sp|O75369-8|FLNB_HUMAN Isoform 8 of Filamin-B OS=Homo sapiens OX=9606 GN=FLNB
ATXN1_IFN	NCOR1	Nuclear receptor corepressor 1	0.842908	0.555548		O75376;O75376-2	sp|O75376|NCOR1_HUMAN Nuclear receptor corepressor 1 OS=Homo sapiens OX=9606 GN=NCOR1 PE=1 SV=2;sp|O75376-2|NCOR1_HUMAN Isoform 2 of Nuclear receptor corepressor 1 OS=Homo sapiens OX=9606 GN=NCOR1
ATXN1_IFN	NDUFS6	NADH dehydrogenase [ubiquinone] iron-sulfur protein 6, mitochondrial	-0.130037	0.603534		O75380	sp|O75380|NDUS6_HUMAN NADH dehydrogenase [ubiquinone] iron-sulfur protein 6, mitochondrial OS=Homo sapiens OX=9606 GN=NDUFS6 PE=1 SV=1
ATXN1_IFN	CS	Citrate synthase, mitochondrial	-0.0751212	0.227972		O75390	sp|O75390|CISY_HUMAN Citrate synthase, mitochondrial OS=Homo sapiens OX=9606 GN=CS PE=1 SV=2
ATXN1_IFN	SPAG7	Sperm-associated antigen 7	-0.385209	0.197635		O75391	sp|O75391|SPAG7_HUMAN Sperm-associated antigen 7 OS=Homo sapiens OX=9606 GN=SPAG7 PE=1 SV=2
ATXN1_IFN	MRPL33	39S ribosomal protein L33, mitochondrial	0.865869	0.796387		O75394	sp|O75394|RM33_HUMAN 39S ribosomal protein L33, mitochondrial OS=Homo sapiens OX=9606 GN=MRPL33 PE=1 SV=1
ATXN1_IFN	SEC22B	Vesicle-trafficking protein SEC22b	-0.909631	0.220701		O75396	sp|O75396|SC22B_HUMAN Vesicle-trafficking protein SEC22b OS=Homo sapiens OX=9606 GN=SEC22B PE=1 SV=4
ATXN1_IFN	PRPF40A	Pre-mRNA-processing factor 40 homolog A	0.557994	1.33008	+	O75400;O75400-2	sp|O75400|PR40A_HUMAN Pre-mRNA-processing factor 40 homolog A OS=Homo sapiens OX=9606 GN=PRPF40A PE=1 SV=2;sp|O75400-2|PR40A_HUMAN Isoform 2 of Pre-mRNA-processing factor 40 homolog A OS=Homo sapiens OX=9606 GN=PRPF40A
ATXN1_IFN	TACC1	Transforming acidic coiled-coil-containing protein 1	0.47468	0.379596		O75410-7;O75410-9;O75410;O75410-2;O75410-3;O75410-10;O75410-5;O75410-4;O75410-6	sp|O75410-7|TACC1_HUMAN Isoform 7 of Transforming acidic coiled-coil-containing protein 1 OS=Homo sapiens OX=9606 GN=TACC1;sp|O75410-9|TACC1_HUMAN Isoform 9 of Transforming acidic coiled-coil-containing protein 1 OS=Homo sapiens OX=9606 GN=TACC1;sp|O75410|
ATXN1_IFN	MTX2	Metaxin-2	1.03001	0.527828		O75431;O75431-2	sp|O75431|MTX2_HUMAN Metaxin-2 OS=Homo sapiens OX=9606 GN=MTX2 PE=1 SV=1;sp|O75431-2|MTX2_HUMAN Isoform 2 of Metaxin-2 OS=Homo sapiens OX=9606 GN=MTX2
ATXN1_IFN	VPS26A	Vacuolar protein sorting-associated protein 26A	-0.371769	0.477278		O75436;O75436-2	sp|O75436|VP26A_HUMAN Vacuolar protein sorting-associated protein 26A OS=Homo sapiens OX=9606 GN=VPS26A PE=1 SV=2;sp|O75436-2|VP26A_HUMAN Isoform 2 of Vacuolar protein sorting-associated protein 26A OS=Homo sapiens OX=9606 GN=VPS26A
ATXN1_IFN	NDUFB1	NADH dehydrogenase [ubiquinone] 1 beta subcomplex subunit 1	0.414066	0.160574		O75438;O75438-2	sp|O75438|NDUB1_HUMAN NADH dehydrogenase [ubiquinone] 1 beta subcomplex subunit 1 OS=Homo sapiens OX=9606 GN=NDUFB1 PE=1 SV=1;sp|O75438-2|NDUB1_HUMAN Isoform 2 of NADH dehydrogenase [ubiquinone] 1 beta subcomplex subunit 1 OS=Homo sapiens OX=9606 GN=NDUFB1
ATXN1_IFN	PMPCB	Mitochondrial-processing peptidase subunit beta	0.397709	2.25904		O75439	sp|O75439|MPPB_HUMAN Mitochondrial-processing peptidase subunit beta OS=Homo sapiens OX=9606 GN=PMPCB PE=1 SV=2
ATXN1_IFN	PSIP1	PC4 and SFRS1-interacting protein	0.200034	0.243168		O75475;O75475-3;O75475-2	sp|O75475|PSIP1_HUMAN PC4 and SFRS1-interacting protein OS=Homo sapiens OX=9606 GN=PSIP1 PE=1 SV=1;sp|O75475-3|PSIP1_HUMAN Isoform 3 of PC4 and SFRS1-interacting protein OS=Homo sapiens OX=9606 GN=PSIP1;sp|O75475-2|PSIP1_HUMAN Isoform 2 of PC4 and SFRS1-in
ATXN1_IFN	ERLIN1	Erlin-1	0.0774289	0.0916972		O75477	sp|O75477|ERLN1_HUMAN Erlin-1 OS=Homo sapiens OX=9606 GN=ERLIN1 PE=1 SV=2
ATXN1_IFN	NDUFS3	NADH dehydrogenase [ubiquinone] iron-sulfur protein 3, mitochondrial	-2.19471	0.599076		O75489	sp|O75489|NDUS3_HUMAN NADH dehydrogenase [ubiquinone] iron-sulfur protein 3, mitochondrial OS=Homo sapiens OX=9606 GN=NDUFS3 PE=1 SV=1
ATXN1_IFN	SRSF10	Serine/arginine-rich splicing factor 10	0.531819	1.15269		O75494-5;O75494-4;O75494-6;O75494-3;O75494-2;O75494	sp|O75494-5|SRS10_HUMAN Isoform 5 of Serine/arginine-rich splicing factor 10 OS=Homo sapiens OX=9606 GN=SRSF10;sp|O75494-4|SRS10_HUMAN Isoform 4 of Serine/arginine-rich splicing factor 10 OS=Homo sapiens OX=9606 GN=SRSF10;sp|O75494-6|SRS10_HUMAN Isoform 6
ATXN1_IFN	HSBP1	Heat shock factor-binding protein 1	0.0114551	0.00553494		O75506	sp|O75506|HSBP1_HUMAN Heat shock factor-binding protein 1 OS=Homo sapiens OX=9606 GN=HSBP1 PE=1 SV=1
ATXN1_IFN	ECI2	Enoyl-CoA delta isomerase 2, mitochondrial	-0.243442	0.228269		O75521-2;O75521	sp|O75521-2|ECI2_HUMAN Isoform 2 of Enoyl-CoA delta isomerase 2 OS=Homo sapiens OX=9606 GN=ECI2;sp|O75521|ECI2_HUMAN Enoyl-CoA delta isomerase 2 OS=Homo sapiens OX=9606 GN=ECI2 PE=1 SV=4
ATXN1_IFN	EED	Polycomb protein EED	0.74725	0.585778		O75530-3;O75530;O75530-2	sp|O75530-3|EED_HUMAN Isoform 3 of Polycomb protein EED OS=Homo sapiens OX=9606 GN=EED;sp|O75530|EED_HUMAN Polycomb protein EED OS=Homo sapiens OX=9606 GN=EED PE=1 SV=2;sp|O75530-2|EED_HUMAN Isoform 2 of Polycomb protein EED OS=Homo sapiens OX=9606 GN=EED
ATXN1_IFN	BANF1	Barrier-to-autointegration factor;Barrier-to-autointegration factor, N-terminally processed	0.250686	0.707117		O75531	sp|O75531|BAF_HUMAN Barrier-to-autointegration factor OS=Homo sapiens OX=9606 GN=BANF1 PE=1 SV=1
ATXN1_IFN	SF3B1	Splicing factor 3B subunit 1	-0.12151	0.578467		O75533	sp|O75533|SF3B1_HUMAN Splicing factor 3B subunit 1 OS=Homo sapiens OX=9606 GN=SF3B1 PE=1 SV=3
ATXN1_IFN	CSDE1	Cold shock domain-containing protein E1	0.184905	0.779152		O75534-2;O75534;O75534-3;O75534-4	sp|O75534-2|CSDE1_HUMAN Isoform 2 of Cold shock domain-containing protein E1 OS=Homo sapiens OX=9606 GN=CSDE1;sp|O75534|CSDE1_HUMAN Cold shock domain-containing protein E1 OS=Homo sapiens OX=9606 GN=CSDE1 PE=1 SV=2;sp|O75534-3|CSDE1_HUMAN Isoform 3 of Cold
ATXN1_IFN	PRKRA	Interferon-inducible double-stranded RNA-dependent protein kinase activator A	0.186547	0.635013		O75569;O75569-3;O75569-2	sp|O75569|PRKRA_HUMAN Interferon-inducible double-stranded RNA-dependent protein kinase activator A OS=Homo sapiens OX=9606 GN=PRKRA PE=1 SV=1;sp|O75569-3|PRKRA_HUMAN Isoform 3 of Interferon-inducible double-stranded RNA-dependent protein kinase activator
ATXN1_IFN	NPM3	Nucleoplasmin-3	-2.355	0.757052		O75607	sp|O75607|NPM3_HUMAN Nucleoplasmin-3 OS=Homo sapiens OX=9606 GN=NPM3 PE=1 SV=3
ATXN1_IFN	LYPLA1	Acyl-protein thioesterase 1	-0.392514	0.690896		O75608-2;O75608	sp|O75608-2|LYPA1_HUMAN Isoform 2 of Acyl-protein thioesterase 1 OS=Homo sapiens OX=9606 GN=LYPLA1;sp|O75608|LYPA1_HUMAN Acyl-protein thioesterase 1 OS=Homo sapiens OX=9606 GN=LYPLA1 PE=1 SV=1
ATXN1_IFN	ERAL1	GTPase Era, mitochondrial	0.0300326	0.0402592		O75616;O75616-2	sp|O75616|ERAL1_HUMAN GTPase Era, mitochondrial OS=Homo sapiens OX=9606 GN=ERAL1 PE=1 SV=2;sp|O75616-2|ERAL1_HUMAN Isoform HERA-B of GTPase Era, mitochondrial OS=Homo sapiens OX=9606 GN=ERAL1
ATXN1_IFN	SNRNP200	U5 small nuclear ribonucleoprotein 200 kDa helicase	-0.147505	0.145394		O75643	sp|O75643|U520_HUMAN U5 small nuclear ribonucleoprotein 200 kDa helicase OS=Homo sapiens OX=9606 GN=SNRNP200 PE=1 SV=2
ATXN1_IFN	TIPRL	TIP41-like protein	-0.802437	0.507863		O75663;O75663-2	sp|O75663|TIPRL_HUMAN TIP41-like protein OS=Homo sapiens OX=9606 GN=TIPRL PE=1 SV=2;sp|O75663-2|TIPRL_HUMAN Isoform 2 of TIP41-like protein OS=Homo sapiens OX=9606 GN=TIPRL
ATXN1_IFN	TOM1L1	TOM1-like protein 1	0.124333	0.0696556		O75674;O75674-2;O75674-3	sp|O75674|TM1L1_HUMAN TOM1-like protein 1 OS=Homo sapiens OX=9606 GN=TOM1L1 PE=1 SV=2;sp|O75674-2|TM1L1_HUMAN Isoform 2 of TOM1-like protein 1 OS=Homo sapiens OX=9606 GN=TOM1L1;sp|O75674-3|TM1L1_HUMAN Isoform 3 of TOM1-like protein 1 OS=Homo sapiens OX=960
ATXN1_IFN	RPS6KA4	Ribosomal protein S6 kinase alpha-4	-0.258129	0.44913		O75676-2;O75676	sp|O75676-2|KS6A4_HUMAN Isoform 2 of Ribosomal protein S6 kinase alpha-4 OS=Homo sapiens OX=9606 GN=RPS6KA4;sp|O75676|KS6A4_HUMAN Ribosomal protein S6 kinase alpha-4 OS=Homo sapiens OX=9606 GN=RPS6KA4 PE=1 SV=1
ATXN1_IFN	SURF6	Surfeit locus protein 6	-0.205278	1.55801		O75683	sp|O75683|SURF6_HUMAN Surfeit locus protein 6 OS=Homo sapiens OX=9606 GN=SURF6 PE=1 SV=3
ATXN1_IFN	UTP20	Small subunit processome component 20 homolog	-0.125505	0.308641		O75691	sp|O75691|UTP20_HUMAN Small subunit processome component 20 homolog OS=Homo sapiens OX=9606 GN=UTP20 PE=1 SV=3
ATXN1_IFN	NUP155	Nuclear pore complex protein Nup155	-0.0874288	0.0757129		O75694;O75694-2	sp|O75694|NU155_HUMAN Nuclear pore complex protein Nup155 OS=Homo sapiens OX=9606 GN=NUP155 PE=1 SV=1;sp|O75694-2|NU155_HUMAN Isoform 2 of Nuclear pore complex protein Nup155 OS=Homo sapiens OX=9606 GN=NUP155
ATXN1_IFN	RP2	Protein XRP2	-0.108876	0.220097		O75695	sp|O75695|XRP2_HUMAN Protein XRP2 OS=Homo sapiens OX=9606 GN=RP2 PE=1 SV=4
ATXN1_IFN	WDHD1	WD repeat and HMG-box DNA-binding protein 1	0.51448	1.16217		O75717;O75717-2	sp|O75717|WDHD1_HUMAN WD repeat and HMG-box DNA-binding protein 1 OS=Homo sapiens OX=9606 GN=WDHD1 PE=1 SV=1;sp|O75717-2|WDHD1_HUMAN Isoform 2 of WD repeat and HMG-box DNA-binding protein 1 OS=Homo sapiens OX=9606 GN=WDHD1
ATXN1_IFN	CRTAP	Cartilage-associated protein	0.168616	0.0990733		O75718	sp|O75718|CRTAP_HUMAN Cartilage-associated protein OS=Homo sapiens OX=9606 GN=CRTAP PE=1 SV=1
ATXN1_IFN	SLC25A12	Calcium-binding mitochondrial carrier protein Aralar1	0.489886	5.5722		O75746;O75746-2	sp|O75746|CMC1_HUMAN Calcium-binding mitochondrial carrier protein Aralar1 OS=Homo sapiens OX=9606 GN=SLC25A12 PE=1 SV=2;sp|O75746-2|CMC1_HUMAN Isoform 2 of Calcium-binding mitochondrial carrier protein Aralar1 OS=Homo sapiens OX=9606 GN=SLC25A12
ATXN1_IFN	ATP6AP2	Renin receptor	1.18173	1.48618	+	O75787-2;O75787	sp|O75787-2|RENR_HUMAN Isoform 2 of Renin receptor OS=Homo sapiens OX=9606 GN=ATP6AP2;sp|O75787|RENR_HUMAN Renin receptor OS=Homo sapiens OX=9606 GN=ATP6AP2 PE=1 SV=2
ATXN1_IFN	RNASEH2A	Ribonuclease H2 subunit A	0.103676	0.0939839		O75792	sp|O75792|RNH2A_HUMAN Ribonuclease H2 subunit A OS=Homo sapiens OX=9606 GN=RNASEH2A PE=1 SV=2
ATXN1_IFN	CDC123	Cell division cycle protein 123 homolog	0.0169081	0.0110807		O75794	sp|O75794|CD123_HUMAN Cell division cycle protein 123 homolog OS=Homo sapiens OX=9606 GN=CDC123 PE=1 SV=1
ATXN1_IFN	RPP40	Ribonuclease P protein subunit p40	0.619864	0.285374		O75818-2;O75818	sp|O75818-2|RPP40_HUMAN Isoform 2 of Ribonuclease P protein subunit p40 OS=Homo sapiens OX=9606 GN=RPP40;sp|O75818|RPP40_HUMAN Ribonuclease P protein subunit p40 OS=Homo sapiens OX=9606 GN=RPP40 PE=1 SV=3
ATXN1_IFN	EIF3G	Eukaryotic translation initiation factor 3 subunit G	0.383177	4.36633		O75821	sp|O75821|EIF3G_HUMAN Eukaryotic translation initiation factor 3 subunit G OS=Homo sapiens OX=9606 GN=EIF3G PE=1 SV=2
ATXN1_IFN	EIF3J	Eukaryotic translation initiation factor 3 subunit J	0.688187	2.85209	+	O75822;O75822-2;O75822-3	sp|O75822|EIF3J_HUMAN Eukaryotic translation initiation factor 3 subunit J OS=Homo sapiens OX=9606 GN=EIF3J PE=1 SV=2;sp|O75822-2|EIF3J_HUMAN Isoform 2 of Eukaryotic translation initiation factor 3 subunit J OS=Homo sapiens OX=9606 GN=EIF3J;sp|O75822-3|EIF
ATXN1_IFN	CBR3	Carbonyl reductase [NADPH] 3	-0.805863	0.185964		O75828	sp|O75828|CBR3_HUMAN Carbonyl reductase [NADPH] 3 OS=Homo sapiens OX=9606 GN=CBR3 PE=1 SV=3
ATXN1_IFN	PSMD10	26S proteasome non-ATPase regulatory subunit 10	-0.318191	0.133362		O75832;O75832-2	sp|O75832|PSD10_HUMAN 26S proteasome non-ATPase regulatory subunit 10 OS=Homo sapiens OX=9606 GN=PSMD10 PE=1 SV=1;sp|O75832-2|PSD10_HUMAN Isoform 2 of 26S proteasome non-ATPase regulatory subunit 10 OS=Homo sapiens OX=9606 GN=PSMD10
ATXN1_IFN	ZMPSTE24	CAAX prenyl protease 1 homolog	0.0754215	0.107188		O75844	sp|O75844|FACE1_HUMAN CAAX prenyl protease 1 homolog OS=Homo sapiens OX=9606 GN=ZMPSTE24 PE=1 SV=2
ATXN1_IFN	IDH1	Isocitrate dehydrogenase [NADP] cytoplasmic	-0.834613	0.470368		O75874	sp|O75874|IDHC_HUMAN Isocitrate dehydrogenase [NADP] cytoplasmic OS=Homo sapiens OX=9606 GN=IDH1 PE=1 SV=2
ATXN1_IFN	SCO1	Protein SCO1 homolog, mitochondrial	-1.37445	0.46954		O75880	sp|O75880|SCO1_HUMAN Protein SCO1 homolog, mitochondrial OS=Homo sapiens OX=9606 GN=SCO1 PE=1 SV=1
ATXN1_IFN	RBBP9	Putative hydrolase RBBP9	-0.630304	1.64078	+	O75884;O75884-2	sp|O75884|RBBP9_HUMAN Serine hydrolase RBBP9 OS=Homo sapiens OX=9606 GN=RBBP9 PE=1 SV=2;sp|O75884-2|RBBP9_HUMAN Isoform 2 of Serine hydrolase RBBP9 OS=Homo sapiens OX=9606 GN=RBBP9
ATXN1_IFN	STAM2	Signal transducing adapter molecule 2	0.740843	0.268477		O75886;O75886-2	sp|O75886|STAM2_HUMAN Signal transducing adapter molecule 2 OS=Homo sapiens OX=9606 GN=STAM2 PE=1 SV=1;sp|O75886-2|STAM2_HUMAN Isoform 2 of Signal transducing adapter molecule 2 OS=Homo sapiens OX=9606 GN=STAM2
ATXN1_IFN	CCNK	Cyclin-K	-0.254744	0.262368		O75909;O75909-4;O75909-1;O75909-2	sp|O75909|CCNK_HUMAN Cyclin-K OS=Homo sapiens OX=9606 GN=CCNK PE=1 SV=2;sp|O75909-4|CCNK_HUMAN Isoform 4 of Cyclin-K OS=Homo sapiens OX=9606 GN=CCNK;sp|O75909-1|CCNK_HUMAN Isoform 3 of Cyclin-K OS=Homo sapiens OX=9606 GN=CCNK;sp|O75909-2|CCNK_HUMAN Isoform
ATXN1_IFN	DHRS3	Short-chain dehydrogenase/reductase 3	-0.374622	0.696429		O75911	sp|O75911|DHRS3_HUMAN Short-chain dehydrogenase/reductase 3 OS=Homo sapiens OX=9606 GN=DHRS3 PE=1 SV=2
ATXN1_IFN	ARL6IP5	PRA1 family protein 3	0.190038	0.328723		O75915	sp|O75915|PRAF3_HUMAN PRA1 family protein 3 OS=Homo sapiens OX=9606 GN=ARL6IP5 PE=1 SV=1
ATXN1_IFN	PIAS1	E3 SUMO-protein ligase PIAS1	0.158362	0.218652		O75925-2;O75925	sp|O75925-2|PIAS1_HUMAN Isoform 2 of E3 SUMO-protein ligase PIAS1 OS=Homo sapiens OX=9606 GN=PIAS1;sp|O75925|PIAS1_HUMAN E3 SUMO-protein ligase PIAS1 OS=Homo sapiens OX=9606 GN=PIAS1 PE=1 SV=2
ATXN1_IFN	BCAS2	Pre-mRNA-splicing factor SPF27	-0.307608	0.321656		O75934	sp|O75934|SPF27_HUMAN Pre-mRNA-splicing factor SPF27 OS=Homo sapiens OX=9606 GN=BCAS2 PE=1 SV=1
ATXN1_IFN	DCTN3	Dynactin subunit 3	0.430251	0.120528		O75935;O75935-3;O75935-2	sp|O75935|DCTN3_HUMAN Dynactin subunit 3 OS=Homo sapiens OX=9606 GN=DCTN3 PE=1 SV=1;sp|O75935-3|DCTN3_HUMAN Isoform 3 of Dynactin subunit 3 OS=Homo sapiens OX=9606 GN=DCTN3;sp|O75935-2|DCTN3_HUMAN Isoform 2 of Dynactin subunit 3 OS=Homo sapiens OX=9606 GN=
ATXN1_IFN	DNAJC8	DnaJ homolog subfamily C member 8	-0.0242995	0.0128763		O75937	sp|O75937|DNJC8_HUMAN DnaJ homolog subfamily C member 8 OS=Homo sapiens OX=9606 GN=DNAJC8 PE=1 SV=2
ATXN1_IFN	SMNDC1	Survival of motor neuron-related-splicing factor 30	-0.0747409	0.030817		O75940	sp|O75940|SPF30_HUMAN Survival of motor neuron-related-splicing factor 30 OS=Homo sapiens OX=9606 GN=SMNDC1 PE=1 SV=1
ATXN1_IFN	ATP5H	ATP synthase subunit d, mitochondrial	0.314986	0.499537		O75947;O75947-2	sp|O75947|ATP5H_HUMAN ATP synthase subunit d, mitochondrial OS=Homo sapiens OX=9606 GN=ATP5PD PE=1 SV=3;sp|O75947-2|ATP5H_HUMAN Isoform 2 of ATP synthase subunit d, mitochondrial OS=Homo sapiens OX=9606 GN=ATP5PD
ATXN1_IFN	FLOT1	Flotillin-1	-0.765491	0.45195		O75955;O75955-2	sp|O75955|FLOT1_HUMAN Flotillin-1 OS=Homo sapiens OX=9606 GN=FLOT1 PE=1 SV=3;sp|O75955-2|FLOT1_HUMAN Isoform 2 of Flotillin-1 OS=Homo sapiens OX=9606 GN=FLOT1
ATXN1_IFN	TRIO	Triple functional domain protein	0.436157	1.24564		O75962-5;O75962-2;O75962-4;O75962	sp|O75962-5|TRIO_HUMAN Isoform 5 of Triple functional domain protein OS=Homo sapiens OX=9606 GN=TRIO;sp|O75962-2|TRIO_HUMAN Isoform 2 of Triple functional domain protein OS=Homo sapiens OX=9606 GN=TRIO;sp|O75962-4|TRIO_HUMAN Isoform 4 of Triple functional
ATXN1_IFN	ATP5L	ATP synthase subunit g, mitochondrial	0.165586	0.0956529		O75964	sp|O75964|ATP5L_HUMAN ATP synthase subunit g, mitochondrial OS=Homo sapiens OX=9606 GN=ATP5MG PE=1 SV=3
ATXN1_IFN	MPDZ	Multiple PDZ domain protein	0.297805	0.739704		O75970-5;O75970-3;O75970-2;O75970	sp|O75970-5|MPDZ_HUMAN Isoform 4 of Multiple PDZ domain protein OS=Homo sapiens OX=9606 GN=MPDZ;sp|O75970-3|MPDZ_HUMAN Isoform 3 of Multiple PDZ domain protein OS=Homo sapiens OX=9606 GN=MPDZ;sp|O75970-2|MPDZ_HUMAN Isoform 2 of Multiple PDZ domain protein
ATXN1_IFN	CPD	Carboxypeptidase D	-0.639094	0.647502		O75976;O75976-2	sp|O75976|CBPD_HUMAN Carboxypeptidase D OS=Homo sapiens OX=9606 GN=CPD PE=1 SV=2;sp|O75976-2|CBPD_HUMAN Isoform 2 of Carboxypeptidase D OS=Homo sapiens OX=9606 GN=CPD
ATXN1_IFN	GLRX3	Glutaredoxin-3	-0.0578738	0.125317		O76003	sp|O76003|GLRX3_HUMAN Glutaredoxin-3 OS=Homo sapiens OX=9606 GN=GLRX3 PE=1 SV=2
ATXN1_IFN	RSL1D1	Ribosomal L1 domain-containing protein 1	0.228009	1.28864		O76021	sp|O76021|RL1D1_HUMAN Ribosomal L1 domain-containing protein 1 OS=Homo sapiens OX=9606 GN=RSL1D1 PE=1 SV=3
ATXN1_IFN	WFS1	Wolframin	0.303627	0.44605		O76024	sp|O76024|WFS1_HUMAN Wolframin OS=Homo sapiens OX=9606 GN=WFS1 PE=1 SV=2
ATXN1_IFN	CLPX	ATP-dependent Clp protease ATP-binding subunit clpX-like, mitochondrial	-0.0946547	0.104688		O76031	sp|O76031|CLPX_HUMAN ATP-dependent Clp protease ATP-binding subunit clpX-like, mitochondrial OS=Homo sapiens OX=9606 GN=CLPX PE=1 SV=2
ATXN1_IFN	CIAO1	Probable cytosolic iron-sulfur protein assembly protein CIAO1	-0.542669	0.692649		O76071	sp|O76071|CIAO1_HUMAN Probable cytosolic iron-sulfur protein assembly protein CIAO1 OS=Homo sapiens OX=9606 GN=CIAO1 PE=1 SV=1
ATXN1_IFN	SRP72	Signal recognition particle subunit SRP72	0.385515	0.410809		O76094;O76094-2	sp|O76094|SRP72_HUMAN Signal recognition particle subunit SRP72 OS=Homo sapiens OX=9606 GN=SRP72 PE=1 SV=3;sp|O76094-2|SRP72_HUMAN Isoform 2 of Signal recognition particle subunit SRP72 OS=Homo sapiens OX=9606 GN=SRP72
ATXN1_IFN	DDAH1	N(G),N(G)-dimethylarginine dimethylaminohydrolase 1	-0.610572	0.20153		O94760;O94760-2	sp|O94760|DDAH1_HUMAN N(G),N(G)-dimethylarginine dimethylaminohydrolase 1 OS=Homo sapiens OX=9606 GN=DDAH1 PE=1 SV=3;sp|O94760-2|DDAH1_HUMAN Isoform 2 of N(G),N(G)-dimethylarginine dimethylaminohydrolase 1 OS=Homo sapiens OX=9606 GN=DDAH1
ATXN1_IFN	B3GAT3	Galactosylgalactosylxylosylprotein 3-beta-glucuronosyltransferase 3	0.320165	0.107896		O94766;O94766-2	sp|O94766|B3GA3_HUMAN Galactosylgalactosylxylosylprotein 3-beta-glucuronosyltransferase 3 OS=Homo sapiens OX=9606 GN=B3GAT3 PE=1 SV=2;sp|O94766-2|B3GA3_HUMAN Isoform 2 of Galactosylgalactosylxylosylprotein 3-beta-glucuronosyltransferase 3 OS=Homo sapiens O
ATXN1_IFN	MTA2	Metastasis-associated protein MTA2	-1.22485	1.30216	+	O94776;O94776-2	sp|O94776|MTA2_HUMAN Metastasis-associated protein MTA2 OS=Homo sapiens OX=9606 GN=MTA2 PE=1 SV=1;sp|O94776-2|MTA2_HUMAN Isoform 2 of Metastasis-associated protein MTA2 OS=Homo sapiens OX=9606 GN=MTA2
ATXN1_IFN	STK10	Serine/threonine-protein kinase 10	0.307361	0.21205		O94804	sp|O94804|STK10_HUMAN Serine/threonine-protein kinase 10 OS=Homo sapiens OX=9606 GN=STK10 PE=1 SV=1
ATXN1_IFN	LTN1	E3 ubiquitin-protein ligase listerin	0.482874	0.252248		O94822-3;O94822	sp|O94822-3|LTN1_HUMAN Isoform 3 of E3 ubiquitin-protein ligase listerin OS=Homo sapiens OX=9606 GN=LTN1;sp|O94822|LTN1_HUMAN E3 ubiquitin-protein ligase listerin OS=Homo sapiens OX=9606 GN=LTN1 PE=1 SV=6
ATXN1_IFN	TOMM70A	Mitochondrial import receptor subunit TOM70	0.13765	0.178326		O94826	sp|O94826|TOM70_HUMAN Mitochondrial import receptor subunit TOM70 OS=Homo sapiens OX=9606 GN=TOMM70 PE=1 SV=1
ATXN1_IFN	TOX4;TOX3	TOX high mobility group box family member 4;TOX high mobility group box family member 3	0.334241	0.500361		O94842-3;O94842-2;O94842;O15405-2;O15405	sp|O94842-3|TOX4_HUMAN Isoform 3 of TOX high mobility group box family member 4 OS=Homo sapiens OX=9606 GN=TOX4;sp|O94842-2|TOX4_HUMAN Isoform 2 of TOX high mobility group box family member 4 OS=Homo sapiens OX=9606 GN=TOX4;sp|O94842|TOX4_HUMAN TOX high mo
ATXN1_IFN	SEC24D	Protein transport protein Sec24D	0.455828	0.567718		O94855;O94855-2	sp|O94855|SC24D_HUMAN Protein transport protein Sec24D OS=Homo sapiens OX=9606 GN=SEC24D PE=1 SV=2;sp|O94855-2|SC24D_HUMAN Isoform 2 of Protein transport protein Sec24D OS=Homo sapiens OX=9606 GN=SEC24D
ATXN1_IFN	UFL1	E3 UFM1-protein ligase 1	-0.557519	0.65861		O94874;O94874-2;O94874-3	sp|O94874|UFL1_HUMAN E3 UFM1-protein ligase 1 OS=Homo sapiens OX=9606 GN=UFL1 PE=1 SV=2;sp|O94874-2|UFL1_HUMAN Isoform 2 of E3 UFM1-protein ligase 1 OS=Homo sapiens OX=9606 GN=UFL1;sp|O94874-3|UFL1_HUMAN Isoform 3 of E3 UFM1-protein ligase 1 OS=Homo sapien
ATXN1_IFN	PHF14	PHD finger protein 14	-0.325987	0.283922		O94880	sp|O94880|PHF14_HUMAN PHD finger protein 14 OS=Homo sapiens OX=9606 GN=PHF14 PE=1 SV=2
ATXN1_IFN	UBXN7	UBX domain-containing protein 7	-0.0337288	0.0428611		O94888	sp|O94888|UBXN7_HUMAN UBX domain-containing protein 7 OS=Homo sapiens OX=9606 GN=UBXN7 PE=1 SV=2
ATXN1_IFN	SUN1	SUN domain-containing protein 1	0.184954	0.159836		O94901-5;O94901-8;O94901;O94901-9;O94901-6	sp|O94901-5|SUN1_HUMAN Isoform 5 of SUN domain-containing protein 1 OS=Homo sapiens OX=9606 GN=SUN1;sp|O94901-8|SUN1_HUMAN Isoform 8 of SUN domain-containing protein 1 OS=Homo sapiens OX=9606 GN=SUN1;sp|O94901|SUN1_HUMAN SUN domain-containing protein 1 OS=
ATXN1_IFN	PROSC	Proline synthase co-transcribed bacterial homolog protein	-0.86583	0.667002		O94903	sp|O94903|PLPHP_HUMAN Pyridoxal phosphate homeostasis protein OS=Homo sapiens OX=9606 GN=PLPBP PE=1 SV=1
ATXN1_IFN	ERLIN2	Erlin-2	-0.117203	0.0993961		O94905	sp|O94905|ERLN2_HUMAN Erlin-2 OS=Homo sapiens OX=9606 GN=ERLIN2 PE=1 SV=1
ATXN1_IFN	PRPF6	Pre-mRNA-processing factor 6	-0.80272	0.461145		O94906;O94906-2	sp|O94906|PRP6_HUMAN Pre-mRNA-processing factor 6 OS=Homo sapiens OX=9606 GN=PRPF6 PE=1 SV=1;sp|O94906-2|PRP6_HUMAN Isoform 2 of Pre-mRNA-processing factor 6 OS=Homo sapiens OX=9606 GN=PRPF6
ATXN1_IFN	DKK1	Dickkopf-related protein 1	-0.0949335	0.129494		O94907	sp|O94907|DKK1_HUMAN Dickkopf-related protein 1 OS=Homo sapiens OX=9606 GN=DKK1 PE=1 SV=1
ATXN1_IFN	PCF11	Pre-mRNA cleavage complex 2 protein Pcf11	0.217335	0.926038		O94913	sp|O94913|PCF11_HUMAN Pre-mRNA cleavage complex 2 protein Pcf11 OS=Homo sapiens OX=9606 GN=PCF11 PE=1 SV=3
ATXN1_IFN	FRYL	Protein furry homolog-like	0.234966	0.205305		O94915	sp|O94915|FRYL_HUMAN Protein furry homolog-like OS=Homo sapiens OX=9606 GN=FRYL PE=1 SV=2
ATXN1_IFN	ENDOD1	Endonuclease domain-containing 1 protein	0.655929	0.503717		O94919	sp|O94919|ENDD1_HUMAN Endonuclease domain-containing 1 protein OS=Homo sapiens OX=9606 GN=ENDOD1 PE=1 SV=2
ATXN1_IFN	GLS	Glutaminase kidney isoform, mitochondrial	0.380139	0.786623		O94925-3	sp|O94925-3|GLSK_HUMAN Isoform 3 of Glutaminase kidney isoform, mitochondrial OS=Homo sapiens OX=9606 GN=GLS
ATXN1_IFN	HAUS5	HAUS augmin-like complex subunit 5	0.476925	0.469029		O94927	sp|O94927|HAUS5_HUMAN HAUS augmin-like complex subunit 5 OS=Homo sapiens OX=9606 GN=HAUS5 PE=1 SV=2
ATXN1_IFN	USP19	Ubiquitin carboxyl-terminal hydrolase 19	-0.105493	0.099778		O94966-7;O94966-6;O94966-5;O94966-4;O94966-3;O94966;O94966-2	sp|O94966-7|UBP19_HUMAN Isoform 7 of Ubiquitin carboxyl-terminal hydrolase 19 OS=Homo sapiens OX=9606 GN=USP19;sp|O94966-6|UBP19_HUMAN Isoform 6 of Ubiquitin carboxyl-terminal hydrolase 19 OS=Homo sapiens OX=9606 GN=USP19;sp|O94966-5|UBP19_HUMAN Isoform 5
ATXN1_IFN	AP2A2	AP-2 complex subunit alpha-2	-0.0531992	0.0777001		O94973;O94973-2;O94973-3	sp|O94973|AP2A2_HUMAN AP-2 complex subunit alpha-2 OS=Homo sapiens OX=9606 GN=AP2A2 PE=1 SV=2;sp|O94973-2|AP2A2_HUMAN Isoform 2 of AP-2 complex subunit alpha-2 OS=Homo sapiens OX=9606 GN=AP2A2;sp|O94973-3|AP2A2_HUMAN Isoform 3 of AP-2 complex subunit alpha
ATXN1_IFN	SEC31A	Protein transport protein Sec31A	-0.223546	0.615471		O94979-3;O94979-9;O94979-2;O94979;O94979-8;O94979-6;O94979-10;O94979-4;O94979-7;O94979-5	sp|O94979-3|SC31A_HUMAN Isoform 3 of Protein transport protein Sec31A OS=Homo sapiens OX=9606 GN=SEC31A;sp|O94979-9|SC31A_HUMAN Isoform 9 of Protein transport protein Sec31A OS=Homo sapiens OX=9606 GN=SEC31A;sp|O94979-2|SC31A_HUMAN Isoform 2 of Protein tra
ATXN1_IFN	HEXIM1	Protein HEXIM1	-0.113214	0.308271		O94992	sp|O94992|HEXI1_HUMAN Protein HEXIM1 OS=Homo sapiens OX=9606 GN=HEXIM1 PE=1 SV=1
ATXN1_IFN	CCNB2	G2/mitotic-specific cyclin-B2	0.567499	0.651799		O95067	sp|O95067|CCNB2_HUMAN G2/mitotic-specific cyclin-B2 OS=Homo sapiens OX=9606 GN=CCNB2 PE=1 SV=1
ATXN1_IFN	YIF1A	Protein YIF1A	0.173791	0.341223		O95070	sp|O95070|YIF1A_HUMAN Protein YIF1A OS=Homo sapiens OX=9606 GN=YIF1A PE=1 SV=2
ATXN1_IFN	UBR5	E3 ubiquitin-protein ligase UBR5	0.331977	0.3055		O95071-2;O95071	sp|O95071-2|UBR5_HUMAN Isoform 2 of E3 ubiquitin-protein ligase UBR5 OS=Homo sapiens OX=9606 GN=UBR5;sp|O95071|UBR5_HUMAN E3 ubiquitin-protein ligase UBR5 OS=Homo sapiens OX=9606 GN=UBR5 PE=1 SV=2
ATXN1_IFN	AGFG2	Arf-GAP domain and FG repeat-containing protein 2	-0.459855	0.24442		O95081;O95081-2	sp|O95081|AGFG2_HUMAN Arf-GAP domain and FG repeat-containing protein 2 OS=Homo sapiens OX=9606 GN=AGFG2 PE=1 SV=2;sp|O95081-2|AGFG2_HUMAN Isoform 2 of Arf-GAP domain and FG repeat-containing protein 2 OS=Homo sapiens OX=9606 GN=AGFG2
ATXN1_IFN	SCAF4	Splicing factor, arginine/serine-rich 15	0.921943	0.520397		O95104;O95104-2;O95104-3	sp|O95104|SCAF4_HUMAN SR-related and CTD-associated factor 4 OS=Homo sapiens OX=9606 GN=SCAF4 PE=1 SV=3;sp|O95104-2|SCAF4_HUMAN Isoform 2 of SR-related and CTD-associated factor 4 OS=Homo sapiens OX=9606 GN=SCAF4;sp|O95104-3|SCAF4_HUMAN Isoform 3 of SR-rel
ATXN1_IFN	NDUFB6	NADH dehydrogenase [ubiquinone] 1 beta subcomplex subunit 6	-0.347223	0.146151		O95139;O95139-2	sp|O95139|NDUB6_HUMAN NADH dehydrogenase [ubiquinone] 1 beta subcomplex subunit 6 OS=Homo sapiens OX=9606 GN=NDUFB6 PE=1 SV=3;sp|O95139-2|NDUB6_HUMAN Isoform 2 of NADH dehydrogenase [ubiquinone] 1 beta subcomplex subunit 6 OS=Homo sapiens OX=9606 GN=NDUFB6
ATXN1_IFN	ZFPL1	Zinc finger protein-like 1	-0.458222	0.19353		O95159	sp|O95159|ZFPL1_HUMAN Zinc finger protein-like 1 OS=Homo sapiens OX=9606 GN=ZFPL1 PE=1 SV=2
ATXN1_IFN	IKBKAP	Elongator complex protein 1	-0.369634	0.188294		O95163	sp|O95163|ELP1_HUMAN Elongator complex protein 1 OS=Homo sapiens OX=9606 GN=ELP1 PE=1 SV=3
ATXN1_IFN	GABARAP	Gamma-aminobutyric acid receptor-associated protein	0.681855	0.63047		O95166	sp|O95166|GBRAP_HUMAN Gamma-aminobutyric acid receptor-associated protein OS=Homo sapiens OX=9606 GN=GABARAP PE=1 SV=1
ATXN1_IFN	NDUFA3	NADH dehydrogenase [ubiquinone] 1 alpha subcomplex subunit 3	1.42713	0.687543		O95167	sp|O95167|NDUA3_HUMAN NADH dehydrogenase [ubiquinone] 1 alpha subcomplex subunit 3 OS=Homo sapiens OX=9606 GN=NDUFA3 PE=1 SV=1
ATXN1_IFN	NDUFB4	NADH dehydrogenase [ubiquinone] 1 beta subcomplex subunit 4	-0.169561	0.309607		O95168;O95168-2	sp|O95168|NDUB4_HUMAN NADH dehydrogenase [ubiquinone] 1 beta subcomplex subunit 4 OS=Homo sapiens OX=9606 GN=NDUFB4 PE=1 SV=3;sp|O95168-2|NDUB4_HUMAN Isoform 2 of NADH dehydrogenase [ubiquinone] 1 beta subcomplex subunit 4 OS=Homo sapiens OX=9606 GN=NDUFB4
ATXN1_IFN	NDUFB8	NADH dehydrogenase [ubiquinone] 1 beta subcomplex subunit 8, mitochondrial	0.175677	0.148173		O95169-3;O95169;O95169-2	sp|O95169-3|NDUB8_HUMAN Isoform 3 of NADH dehydrogenase [ubiquinone] 1 beta subcomplex subunit 8, mitochondrial OS=Homo sapiens OX=9606 GN=NDUFB8;sp|O95169|NDUB8_HUMAN NADH dehydrogenase [ubiquinone] 1 beta subcomplex subunit 8, mitochondrial OS=Homo sapie
ATXN1_IFN	NDUFA7	NADH dehydrogenase [ubiquinone] 1 alpha subcomplex subunit 7	0.254491	0.158936		O95182	sp|O95182|NDUA7_HUMAN NADH dehydrogenase [ubiquinone] 1 alpha subcomplex subunit 7 OS=Homo sapiens OX=9606 GN=NDUFA7 PE=1 SV=3
ATXN1_IFN	VAMP5	Vesicle-associated membrane protein 5	0.200743	1.55116		O95183	sp|O95183|VAMP5_HUMAN Vesicle-associated membrane protein 5 OS=Homo sapiens OX=9606 GN=VAMP5 PE=1 SV=1
ATXN1_IFN	LETM1	LETM1 and EF-hand domain-containing protein 1, mitochondrial	0.322571	1.91889		O95202	sp|O95202|LETM1_HUMAN Mitochondrial proton/calcium exchanger protein OS=Homo sapiens OX=9606 GN=LETM1 PE=1 SV=1
ATXN1_IFN	EPN2	Epsin-2	-0.281061	0.453412		O95208-2;O95208-3;O95208	sp|O95208-2|EPN2_HUMAN Isoform 2 of Epsin-2 OS=Homo sapiens OX=9606 GN=EPN2;sp|O95208-3|EPN2_HUMAN Isoform 3 of Epsin-2 OS=Homo sapiens OX=9606 GN=EPN2;sp|O95208|EPN2_HUMAN Epsin-2 OS=Homo sapiens OX=9606 GN=EPN2 PE=1 SV=3
ATXN1_IFN	SNX4	Sorting nexin-4	-0.515417	0.376539		O95219;O95219-2	sp|O95219|SNX4_HUMAN Sorting nexin-4 OS=Homo sapiens OX=9606 GN=SNX4 PE=1 SV=1;sp|O95219-2|SNX4_HUMAN Isoform 2 of Sorting nexin-4 OS=Homo sapiens OX=9606 GN=SNX4
ATXN1_IFN	ZWINT	ZW10 interactor	0.0385263	0.025253		O95229;O95229-2	sp|O95229|ZWINT_HUMAN ZW10 interactor OS=Homo sapiens OX=9606 GN=ZWINT PE=1 SV=2;sp|O95229-2|ZWINT_HUMAN Isoform 2 of ZW10 interactor OS=Homo sapiens OX=9606 GN=ZWINT
ATXN1_IFN	LUC7L3	Luc7-like protein 3	0.146945	0.427173		O95232	sp|O95232|LC7L3_HUMAN Luc7-like protein 3 OS=Homo sapiens OX=9606 GN=LUC7L3 PE=1 SV=2
ATXN1_IFN	KIF20A	Kinesin-like protein KIF20A	0.0718914	0.056895		O95235-2;O95235	sp|O95235-2|KI20A_HUMAN Isoform 2 of Kinesin-like protein KIF20A OS=Homo sapiens OX=9606 GN=KIF20A;sp|O95235|KI20A_HUMAN Kinesin-like protein KIF20A OS=Homo sapiens OX=9606 GN=KIF20A PE=1 SV=1
ATXN1_IFN	KIF4A	Chromosome-associated kinesin KIF4A	0.375654	0.592087		O95239;O95239-2	sp|O95239|KIF4A_HUMAN Chromosome-associated kinesin KIF4A OS=Homo sapiens OX=9606 GN=KIF4A PE=1 SV=3;sp|O95239-2|KIF4A_HUMAN Isoform 2 of Chromosome-associated kinesin KIF4A OS=Homo sapiens OX=9606 GN=KIF4A
ATXN1_IFN	GOSR1	Golgi SNAP receptor complex member 1	-1.04615	1.11922		O95249;O95249-2	sp|O95249|GOSR1_HUMAN Golgi SNAP receptor complex member 1 OS=Homo sapiens OX=9606 GN=GOSR1 PE=1 SV=1;sp|O95249-2|GOSR1_HUMAN Isoform 2 of Golgi SNAP receptor complex member 1 OS=Homo sapiens OX=9606 GN=GOSR1
ATXN1_IFN	ATE1	Arginyl-tRNA--protein transferase 1	0.258991	0.305591		O95260-2;O95260	sp|O95260-2|ATE1_HUMAN Isoform ATE1-2 of Arginyl-tRNA--protein transferase 1 OS=Homo sapiens OX=9606 GN=ATE1;sp|O95260|ATE1_HUMAN Arginyl-tRNA--protein transferase 1 OS=Homo sapiens OX=9606 GN=ATE1 PE=1 SV=2
ATXN1_IFN	VAPB	Vesicle-associated membrane protein-associated protein B/C	0.454674	0.947034		O95292	sp|O95292|VAPB_HUMAN Vesicle-associated membrane protein-associated protein B/C OS=Homo sapiens OX=9606 GN=VAPB PE=1 SV=3
ATXN1_IFN	SNAPIN	SNARE-associated protein Snapin	-0.189456	0.134067		O95295	sp|O95295|SNAPN_HUMAN SNARE-associated protein Snapin OS=Homo sapiens OX=9606 GN=SNAPIN PE=1 SV=1
ATXN1_IFN	MPZL1	Myelin protein zero-like protein 1	-1.29091	0.7773		O95297-2;O95297;O95297-4	sp|O95297-2|MPZL1_HUMAN Isoform 2 of Myelin protein zero-like protein 1 OS=Homo sapiens OX=9606 GN=MPZL1;sp|O95297|MPZL1_HUMAN Myelin protein zero-like protein 1 OS=Homo sapiens OX=9606 GN=MPZL1 PE=1 SV=1;sp|O95297-4|MPZL1_HUMAN Isoform 4 of Myelin protein
ATXN1_IFN	NDUFC2;NDUFC2-KCTD14	NADH dehydrogenase [ubiquinone] 1 subunit C2;NADH dehydrogenase [ubiquinone] 1 subunit C2, isoform 2	-0.211206	0.11867		O95298;O95298-2;E9PQ53	sp|O95298|NDUC2_HUMAN NADH dehydrogenase [ubiquinone] 1 subunit C2 OS=Homo sapiens OX=9606 GN=NDUFC2 PE=1 SV=1;sp|O95298-2|NDUC2_HUMAN Isoform 4 of NADH dehydrogenase [ubiquinone] 1 subunit C2 OS=Homo sapiens OX=9606 GN=NDUFC2;sp|E9PQ53|NDUCR_HUMAN NADH de
ATXN1_IFN	NDUFA10	NADH dehydrogenase [ubiquinone] 1 alpha subcomplex subunit 10, mitochondrial	0.450836	1.26769		O95299;O95299-2	sp|O95299|NDUAA_HUMAN NADH dehydrogenase [ubiquinone] 1 alpha subcomplex subunit 10, mitochondrial OS=Homo sapiens OX=9606 GN=NDUFA10 PE=1 SV=1;sp|O95299-2|NDUAA_HUMAN Isoform 2 of NADH dehydrogenase [ubiquinone] 1 alpha subcomplex subunit 10, mitochondria
ATXN1_IFN	FKBP9	Peptidyl-prolyl cis-trans isomerase FKBP9	0.221543	0.169101		O95302;O95302-3;O95302-2	sp|O95302|FKBP9_HUMAN Peptidyl-prolyl cis-trans isomerase FKBP9 OS=Homo sapiens OX=9606 GN=FKBP9 PE=1 SV=2;sp|O95302-3|FKBP9_HUMAN Isoform 3 of Peptidyl-prolyl cis-trans isomerase FKBP9 OS=Homo sapiens OX=9606 GN=FKBP9;sp|O95302-2|FKBP9_HUMAN Isoform 2 of
ATXN1_IFN	PGLS	6-phosphogluconolactonase	-0.931336	0.284126		O95336	sp|O95336|6PGL_HUMAN 6-phosphogluconolactonase OS=Homo sapiens OX=9606 GN=PGLS PE=1 SV=2
ATXN1_IFN	PAPSS2	Bifunctional 3-phosphoadenosine 5-phosphosulfate synthase 2;Sulfate adenylyltransferase;Adenylyl-sulfate kinase	-0.451483	0.212881		O95340;O95340-2	sp|O95340|PAPS2_HUMAN Bifunctional 3-phosphoadenosine 5-phosphosulfate synthase 2 OS=Homo sapiens OX=9606 GN=PAPSS2 PE=1 SV=2;sp|O95340-2|PAPS2_HUMAN Isoform B of Bifunctional 3-phosphoadenosine 5-phosphosulfate synthase 2 OS=Homo sapiens OX=9606 GN=PA
ATXN1_IFN	SMC2	Structural maintenance of chromosomes protein 2	0.359648	0.796527		O95347;O95347-2	sp|O95347|SMC2_HUMAN Structural maintenance of chromosomes protein 2 OS=Homo sapiens OX=9606 GN=SMC2 PE=1 SV=2;sp|O95347-2|SMC2_HUMAN Isoform 2 of Structural maintenance of chromosomes protein 2 OS=Homo sapiens OX=9606 GN=SMC2
ATXN1_IFN	ATG7	Ubiquitin-like modifier-activating enzyme ATG7	0.0448994	0.142541		O95352;O95352-3;O95352-2	sp|O95352|ATG7_HUMAN Ubiquitin-like modifier-activating enzyme ATG7 OS=Homo sapiens OX=9606 GN=ATG7 PE=1 SV=1;sp|O95352-3|ATG7_HUMAN Isoform 3 of Ubiquitin-like modifier-activating enzyme ATG7 OS=Homo sapiens OX=9606 GN=ATG7;sp|O95352-2|ATG7_HUMAN Isoform
ATXN1_IFN	TRIM16	Tripartite motif-containing protein 16	0.06978	0.0747826		O95361;O95361-2	sp|O95361|TRI16_HUMAN Tripartite motif-containing protein 16 OS=Homo sapiens OX=9606 GN=TRIM16 PE=1 SV=3;sp|O95361-2|TRI16_HUMAN Isoform 2 of Tripartite motif-containing protein 16 OS=Homo sapiens OX=9606 GN=TRIM16
ATXN1_IFN	LYPLA2	Acyl-protein thioesterase 2	0.109555	0.0595845		O95372	sp|O95372|LYPA2_HUMAN Acyl-protein thioesterase 2 OS=Homo sapiens OX=9606 GN=LYPLA2 PE=1 SV=1
ATXN1_IFN	IPO7	Importin-7	-0.638042	0.525619		O95373	sp|O95373|IPO7_HUMAN Importin-7 OS=Homo sapiens OX=9606 GN=IPO7 PE=1 SV=1
ATXN1_IFN	ARIH2	E3 ubiquitin-protein ligase ARIH2	0.835235	0.356078		O95376	sp|O95376|ARI2_HUMAN E3 ubiquitin-protein ligase ARIH2 OS=Homo sapiens OX=9606 GN=ARIH2 PE=1 SV=1
ATXN1_IFN	PGM3	Phosphoacetylglucosamine mutase	-0.617498	0.630216		O95394;O95394-3;O95394-4	sp|O95394|AGM1_HUMAN Phosphoacetylglucosamine mutase OS=Homo sapiens OX=9606 GN=PGM3 PE=1 SV=1;sp|O95394-3|AGM1_HUMAN Isoform 2 of Phosphoacetylglucosamine mutase OS=Homo sapiens OX=9606 GN=PGM3;sp|O95394-4|AGM1_HUMAN Isoform 3 of Phosphoacetylglucosamine
ATXN1_IFN	CD2BP2	CD2 antigen cytoplasmic tail-binding protein 2	-0.208884	0.0831887		O95400	sp|O95400|CD2B2_HUMAN CD2 antigen cytoplasmic tail-binding protein 2 OS=Homo sapiens OX=9606 GN=CD2BP2 PE=1 SV=1
ATXN1_IFN	SVIL	Supervillin	1.74727	0.832396		O95425-2;O95425-4;O95425-3;O95425	sp|O95425-2|SVIL_HUMAN Isoform 2 of Supervillin OS=Homo sapiens OX=9606 GN=SVIL;sp|O95425-4|SVIL_HUMAN Isoform SV4 of Supervillin OS=Homo sapiens OX=9606 GN=SVIL;sp|O95425-3|SVIL_HUMAN Isoform SV3 of Supervillin OS=Homo sapiens OX=9606 GN=SVIL;sp|O95425|SV
ATXN1_IFN	AHSA1	Activator of 90 kDa heat shock protein ATPase homolog 1	-0.0416834	0.102122		O95433;O95433-2	sp|O95433|AHSA1_HUMAN Activator of 90 kDa heat shock protein ATPase homolog 1 OS=Homo sapiens OX=9606 GN=AHSA1 PE=1 SV=1;sp|O95433-2|AHSA1_HUMAN Isoform 2 of Activator of 90 kDa heat shock protein ATPase homolog 1 OS=Homo sapiens OX=9606 GN=AHSA1
ATXN1_IFN	PARN	Poly(A)-specific ribonuclease PARN	0.585203	0.75428		O95453-2;O95453;O95453-3;O95453-4	sp|O95453-2|PARN_HUMAN Isoform 2 of Poly(A)-specific ribonuclease PARN OS=Homo sapiens OX=9606 GN=PARN;sp|O95453|PARN_HUMAN Poly(A)-specific ribonuclease PARN OS=Homo sapiens OX=9606 GN=PARN PE=1 SV=1;sp|O95453-3|PARN_HUMAN Isoform 3 of Poly(A)-specific ri
ATXN1_IFN	PSMG1	Proteasome assembly chaperone 1	0.954589	1.09495		O95456-2;O95456	sp|O95456-2|PSMG1_HUMAN Isoform 2 of Proteasome assembly chaperone 1 OS=Homo sapiens OX=9606 GN=PSMG1;sp|O95456|PSMG1_HUMAN Proteasome assembly chaperone 1 OS=Homo sapiens OX=9606 GN=PSMG1 PE=1 SV=1
ATXN1_IFN	FMNL1	Formin-like protein 1	0.694575	2.96112	+	O95466-2;O95466;O95466-3	sp|O95466-2|FMNL1_HUMAN Isoform 2 of Formin-like protein 1 OS=Homo sapiens OX=9606 GN=FMNL1;sp|O95466|FMNL1_HUMAN Formin-like protein 1 OS=Homo sapiens OX=9606 GN=FMNL1 PE=1 SV=3;sp|O95466-3|FMNL1_HUMAN Isoform 3 of Formin-like protein 1 OS=Homo sapiens OX
ATXN1_IFN	SGPL1	Sphingosine-1-phosphate lyase 1	0.118164	1.54875		O95470	sp|O95470|SGPL1_HUMAN Sphingosine-1-phosphate lyase 1 OS=Homo sapiens OX=9606 GN=SGPL1 PE=1 SV=3
ATXN1_IFN	NSA2	Ribosome biogenesis protein NSA2 homolog	0.950498	1.11062		O95478	sp|O95478|NSA2_HUMAN Ribosome biogenesis protein NSA2 homolog OS=Homo sapiens OX=9606 GN=NSA2 PE=1 SV=1
ATXN1_IFN	SEC24A	Protein transport protein Sec24A	-0.277557	0.839654		O95486	sp|O95486|SC24A_HUMAN Protein transport protein Sec24A OS=Homo sapiens OX=9606 GN=SEC24A PE=1 SV=2
ATXN1_IFN	SEC24B	Protein transport protein Sec24B	-0.925525	0.417053		O95487-2;O95487;O95487-3	sp|O95487-2|SC24B_HUMAN Isoform 2 of Protein transport protein Sec24B OS=Homo sapiens OX=9606 GN=SEC24B;sp|O95487|SC24B_HUMAN Protein transport protein Sec24B OS=Homo sapiens OX=9606 GN=SEC24B PE=1 SV=2;sp|O95487-3|SC24B_HUMAN Isoform 3 of Protein transpor
ATXN1_IFN	TDP2	Tyrosyl-DNA phosphodiesterase 2	0.364782	0.235385		O95551-2;O95551;O95551-3	sp|O95551-2|TYDP2_HUMAN Isoform 2 of Tyrosyl-DNA phosphodiesterase 2 OS=Homo sapiens OX=9606 GN=TDP2;sp|O95551|TYDP2_HUMAN Tyrosyl-DNA phosphodiesterase 2 OS=Homo sapiens OX=9606 GN=TDP2 PE=1 SV=1;sp|O95551-3|TYDP2_HUMAN Isoform 3 of Tyrosyl-DNA phosphodie
ATXN1_IFN	ETHE1	Persulfide dioxygenase ETHE1, mitochondrial	0.15238	0.0926616		O95571	sp|O95571|ETHE1_HUMAN Persulfide dioxygenase ETHE1, mitochondrial OS=Homo sapiens OX=9606 GN=ETHE1 PE=1 SV=2
ATXN1_IFN	ACSL3	Long-chain-fatty-acid--CoA ligase 3	-0.344492	0.310829		O95573	sp|O95573|ACSL3_HUMAN Long-chain-fatty-acid--CoA ligase 3 OS=Homo sapiens OX=9606 GN=ACSL3 PE=1 SV=3
ATXN1_IFN	POLR1A	DNA-directed RNA polymerase I subunit RPA1	0.496491	0.520481		O95602	sp|O95602|RPA1_HUMAN DNA-directed RNA polymerase I subunit RPA1 OS=Homo sapiens OX=9606 GN=POLR1A PE=1 SV=2
ATXN1_IFN	YEATS4	YEATS domain-containing protein 4	0.24889	0.130101		O95619	sp|O95619|YETS4_HUMAN YEATS domain-containing protein 4 OS=Homo sapiens OX=9606 GN=YEATS4 PE=1 SV=1
ATXN1_IFN	STAMBP	STAM-binding protein	-0.103724	0.0259445		O95630;O95630-2	sp|O95630|STABP_HUMAN STAM-binding protein OS=Homo sapiens OX=9606 GN=STAMBP PE=1 SV=1;sp|O95630-2|STABP_HUMAN Isoform 2 of STAM-binding protein OS=Homo sapiens OX=9606 GN=STAMBP
ATXN1_IFN	CPSF4	Cleavage and polyadenylation specificity factor subunit 4	1.18832	0.455959		O95639-3;O95639-2;O95639	sp|O95639-3|CPSF4_HUMAN Isoform 3 of Cleavage and polyadenylation specificity factor subunit 4 OS=Homo sapiens OX=9606 GN=CPSF4;sp|O95639-2|CPSF4_HUMAN Isoform 2 of Cleavage and polyadenylation specificity factor subunit 4 OS=Homo sapiens OX=9606 GN=CPSF4;
ATXN1_IFN	CDS2	Phosphatidate cytidylyltransferase 2	-0.297837	0.565532		O95674	sp|O95674|CDS2_HUMAN Phosphatidate cytidylyltransferase 2 OS=Homo sapiens OX=9606 GN=CDS2 PE=1 SV=1
ATXN1_IFN	POP4	Ribonuclease P protein subunit p29	0.0648828	0.441467		O95707	sp|O95707|RPP29_HUMAN Ribonuclease P protein subunit p29 OS=Homo sapiens OX=9606 GN=POP4 PE=1 SV=2
ATXN1_IFN	RAB3D	Ras-related protein Rab-3D	-0.0410603	0.160834		O95716	sp|O95716|RAB3D_HUMAN Ras-related protein Rab-3D OS=Homo sapiens OX=9606 GN=RAB3D PE=1 SV=1
ATXN1_IFN	SNAP29	Synaptosomal-associated protein 29	0.0796184	0.0341225		O95721	sp|O95721|SNP29_HUMAN Synaptosomal-associated protein 29 OS=Homo sapiens OX=9606 GN=SNAP29 PE=1 SV=1
ATXN1_IFN	OXSR1	Serine/threonine-protein kinase OSR1	-0.251208	0.422112		O95747	sp|O95747|OXSR1_HUMAN Serine/threonine-protein kinase OSR1 OS=Homo sapiens OX=9606 GN=OXSR1 PE=1 SV=1
ATXN1_IFN	HSPA4L	Heat shock 70 kDa protein 4L	0.0583529	0.157102		O95757	sp|O95757|HS74L_HUMAN Heat shock 70 kDa protein 4L OS=Homo sapiens OX=9606 GN=HSPA4L PE=1 SV=3
ATXN1_IFN	PTBP3	Polypyrimidine tract-binding protein 3	0.122802	0.0740861		O95758-1;O95758-6;O95758-2;O95758;O95758-5;O95758-4;O95758-7	sp|O95758-1|PTBP3_HUMAN Isoform 1 of Polypyrimidine tract-binding protein 3 OS=Homo sapiens OX=9606 GN=PTBP3;sp|O95758-6|PTBP3_HUMAN Isoform 6 of Polypyrimidine tract-binding protein 3 OS=Homo sapiens OX=9606 GN=PTBP3;sp|O95758-2|PTBP3_HUMAN Isoform 2 of P
ATXN1_IFN	LSM8	U6 snRNA-associated Sm-like protein LSm8	-1.14792	0.607535		O95777	sp|O95777|LSM8_HUMAN U6 snRNA-associated Sm-like protein LSm8 OS=Homo sapiens OX=9606 GN=LSM8 PE=1 SV=3
ATXN1_IFN	AP2A1	AP-2 complex subunit alpha-1	-1.17714	0.427682		O95782-2;O95782	sp|O95782-2|AP2A1_HUMAN Isoform B of AP-2 complex subunit alpha-1 OS=Homo sapiens OX=9606 GN=AP2A1;sp|O95782|AP2A1_HUMAN AP-2 complex subunit alpha-1 OS=Homo sapiens OX=9606 GN=AP2A1 PE=1 SV=3
ATXN1_IFN	WIZ	Protein Wiz	1.05217	0.696997		O95785-3;O95785-4;O95785	sp|O95785-3|WIZ_HUMAN Isoform 3 of Protein Wiz OS=Homo sapiens OX=9606 GN=WIZ;sp|O95785-4|WIZ_HUMAN Isoform 4 of Protein Wiz OS=Homo sapiens OX=9606 GN=WIZ;sp|O95785|WIZ_HUMAN Protein Wiz OS=Homo sapiens OX=9606 GN=WIZ PE=1 SV=2
ATXN1_IFN	DDX58	Probable ATP-dependent RNA helicase DDX58	0.0740694	0.416969		O95786;O95786-2	sp|O95786|DDX58_HUMAN Antiviral innate immune response receptor RIG-I OS=Homo sapiens OX=9606 GN=DDX58 PE=1 SV=2;sp|O95786-2|DDX58_HUMAN Isoform 2 of Antiviral innate immune response receptor RIG-I OS=Homo sapiens OX=9606 GN=DDX58
ATXN1_IFN	STAU1	Double-stranded RNA-binding protein Staufen homolog 1	-0.741568	1.67567	+	O95793-2;O95793;O95793-3	sp|O95793-2|STAU1_HUMAN Isoform Short of Double-stranded RNA-binding protein Staufen homolog 1 OS=Homo sapiens OX=9606 GN=STAU1;sp|O95793|STAU1_HUMAN Double-stranded RNA-binding protein Staufen homolog 1 OS=Homo sapiens OX=9606 GN=STAU1 PE=1 SV=2;sp|O95793
ATXN1_IFN	TTC4	Tetratricopeptide repeat protein 4	0.0116758	0.0374415		O95801	sp|O95801|TTC4_HUMAN Tetratricopeptide repeat protein 4 OS=Homo sapiens OX=9606 GN=TTC4 PE=1 SV=3
ATXN1_IFN	SDPR	Serum deprivation-response protein	0.15064	0.0863142		O95810	sp|O95810|CAVN2_HUMAN Caveolae-associated protein 2 OS=Homo sapiens OX=9606 GN=CAVIN2 PE=1 SV=3
ATXN1_IFN	BAG2	BAG family molecular chaperone regulator 2	-0.329239	0.736271		O95816;O95816-2	sp|O95816|BAG2_HUMAN BAG family molecular chaperone regulator 2 OS=Homo sapiens OX=9606 GN=BAG2 PE=1 SV=1;sp|O95816-2|BAG2_HUMAN Isoform 2 of BAG family molecular chaperone regulator 2 OS=Homo sapiens OX=9606 GN=BAG2
ATXN1_IFN	BAG3	BAG family molecular chaperone regulator 3	-0.542988	0.43286		O95817	sp|O95817|BAG3_HUMAN BAG family molecular chaperone regulator 3 OS=Homo sapiens OX=9606 GN=BAG3 PE=1 SV=3
ATXN1_IFN	MAP4K4	Mitogen-activated protein kinase kinase kinase kinase 4	-0.483285	0.366485		O95819-5;O95819-3;O95819-4;O95819-2;O95819;O95819-6	sp|O95819-5|M4K4_HUMAN Isoform 5 of Mitogen-activated protein kinase kinase kinase kinase 4 OS=Homo sapiens OX=9606 GN=MAP4K4;sp|O95819-3|M4K4_HUMAN Isoform 3 of Mitogen-activated protein kinase kinase kinase kinase 4 OS=Homo sapiens OX=9606 GN=MAP4K4;sp|O
ATXN1_IFN	CRYZL1	Quinone oxidoreductase-like protein 1	0.0716342	0.0636629		O95825;O95825-2	sp|O95825|QORL1_HUMAN Quinone oxidoreductase-like protein 1 OS=Homo sapiens OX=9606 GN=CRYZL1 PE=1 SV=2;sp|O95825-2|QORL1_HUMAN Isoform 2 of Quinone oxidoreductase-like protein 1 OS=Homo sapiens OX=9606 GN=CRYZL1
ATXN1_IFN	AIFM1	Apoptosis-inducing factor 1, mitochondrial	-0.426551	0.426791		O95831;O95831-3	sp|O95831|AIFM1_HUMAN Apoptosis-inducing factor 1, mitochondrial OS=Homo sapiens OX=9606 GN=AIFM1 PE=1 SV=1;sp|O95831-3|AIFM1_HUMAN Isoform 3 of Apoptosis-inducing factor 1, mitochondrial OS=Homo sapiens OX=9606 GN=AIFM1
ATXN1_IFN	EML2	Echinoderm microtubule-associated protein-like 2	1.34041	2.33972	+	O95834;O95834-2;O95834-3	sp|O95834|EMAL2_HUMAN Echinoderm microtubule-associated protein-like 2 OS=Homo sapiens OX=9606 GN=EML2 PE=1 SV=1;sp|O95834-2|EMAL2_HUMAN Isoform 2 of Echinoderm microtubule-associated protein-like 2 OS=Homo sapiens OX=9606 GN=EML2;sp|O95834-3|EMAL2_HUMAN I
ATXN1_IFN	BPNT1	3(2),5-bisphosphate nucleotidase 1	0.256438	0.358269		O95861;O95861-4;O95861-2;O95861-3	sp|O95861|BPNT1_HUMAN 3(2),5-bisphosphate nucleotidase 1 OS=Homo sapiens OX=9606 GN=BPNT1 PE=1 SV=1;sp|O95861-4|BPNT1_HUMAN Isoform 4 of 3(2),5-bisphosphate nucleotidase 1 OS=Homo sapiens OX=9606 GN=BPNT1;sp|O95861-2|BPNT1_HUMAN Isoform 2 of 3(2),5
ATXN1_IFN	FADS2	Fatty acid desaturase 2	0.105892	0.269358		O95864;O95864-3;O95864-4;O95864-2	sp|O95864|FADS2_HUMAN Acyl-CoA 6-desaturase OS=Homo sapiens OX=9606 GN=FADS2 PE=1 SV=1;sp|O95864-3|FADS2_HUMAN Isoform 3 of Acyl-CoA 6-desaturase OS=Homo sapiens OX=9606 GN=FADS2;sp|O95864-4|FADS2_HUMAN Isoform 4 of Acyl-CoA 6-desaturase OS=Homo sapiens OX
ATXN1_IFN	DDAH2	N(G),N(G)-dimethylarginine dimethylaminohydrolase 2	-1.25779	0.954643		O95865	sp|O95865|DDAH2_HUMAN N(G),N(G)-dimethylarginine dimethylaminohydrolase 2 OS=Homo sapiens OX=9606 GN=DDAH2 PE=1 SV=1
ATXN1_IFN	TXNDC12	Thioredoxin domain-containing protein 12	0.0600721	0.0262736		O95881	sp|O95881|TXD12_HUMAN Thioredoxin domain-containing protein 12 OS=Homo sapiens OX=9606 GN=TXNDC12 PE=1 SV=1
ATXN1_IFN	ECD	Protein SGT1	1.28359	0.94346		O95905-3;O95905;O95905-2	sp|O95905-3|ECD_HUMAN Isoform 3 of Protein ecdysoneless homolog OS=Homo sapiens OX=9606 GN=ECD;sp|O95905|ECD_HUMAN Protein ecdysoneless homolog OS=Homo sapiens OX=9606 GN=ECD PE=1 SV=1;sp|O95905-2|ECD_HUMAN Isoform 2 of Protein ecdysoneless homolog OS=Homo
ATXN1_IFN	SYF2	Pre-mRNA-splicing factor SYF2	0.304421	0.23905		O95926;O95926-2	sp|O95926|SYF2_HUMAN Pre-mRNA-splicing factor SYF2 OS=Homo sapiens OX=9606 GN=SYF2 PE=1 SV=1;sp|O95926-2|SYF2_HUMAN Isoform 2 of Pre-mRNA-splicing factor SYF2 OS=Homo sapiens OX=9606 GN=SYF2
ATXN1_IFN	MBD3	Methyl-CpG-binding domain protein 3	1.0714	2.0676	+	O95983-2;O95983	sp|O95983-2|MBD3_HUMAN Isoform 2 of Methyl-CpG-binding domain protein 3 OS=Homo sapiens OX=9606 GN=MBD3;sp|O95983|MBD3_HUMAN Methyl-CpG-binding domain protein 3 OS=Homo sapiens OX=9606 GN=MBD3 PE=1 SV=1
ATXN1_IFN	AGR2	Anterior gradient protein 2 homolog	-1.25081	0.482145		O95994	sp|O95994|AGR2_HUMAN Anterior gradient protein 2 homolog OS=Homo sapiens OX=9606 GN=AGR2 PE=1 SV=1
ATXN1_IFN	BCL10	B-cell lymphoma/leukemia 10	0.158574	0.124882		O95999	sp|O95999|BCL10_HUMAN B-cell lymphoma/leukemia 10 OS=Homo sapiens OX=9606 GN=BCL10 PE=1 SV=1
ATXN1_IFN	NDUFB10	NADH dehydrogenase [ubiquinone] 1 beta subcomplex subunit 10	0.437194	0.960802		O96000;O96000-2	sp|O96000|NDUBA_HUMAN NADH dehydrogenase [ubiquinone] 1 beta subcomplex subunit 10 OS=Homo sapiens OX=9606 GN=NDUFB10 PE=1 SV=3;sp|O96000-2|NDUBA_HUMAN Isoform 2 of NADH dehydrogenase [ubiquinone] 1 beta subcomplex subunit 10 OS=Homo sapiens OX=9606 GN=NDU
ATXN1_IFN	CLPTM1	Cleft lip and palate transmembrane protein 1	-0.298671	0.396548		O96005;O96005-4;O96005-3	sp|O96005|CLPT1_HUMAN Cleft lip and palate transmembrane protein 1 OS=Homo sapiens OX=9606 GN=CLPTM1 PE=1 SV=1;sp|O96005-4|CLPT1_HUMAN Isoform 3 of Cleft lip and palate transmembrane protein 1 OS=Homo sapiens OX=9606 GN=CLPTM1;sp|O96005-3|CLPT1_HUMAN Isofo
ATXN1_IFN	MOCS2	Molybdopterin synthase catalytic subunit	0.101775	0.0351713		O96007	sp|O96007|MOC2B_HUMAN Molybdopterin synthase catalytic subunit OS=Homo sapiens OX=9606 GN=MOCS2 PE=1 SV=1
ATXN1_IFN	TOMM40	Mitochondrial import receptor subunit TOM40 homolog	0.170323	1.51502		O96008;O96008-2	sp|O96008|TOM40_HUMAN Mitochondrial import receptor subunit TOM40 homolog OS=Homo sapiens OX=9606 GN=TOMM40 PE=1 SV=1;sp|O96008-2|TOM40_HUMAN Isoform 2 of Mitochondrial import receptor subunit TOM40 homolog OS=Homo sapiens OX=9606 GN=TOMM40
ATXN1_IFN	PAK4	Serine/threonine-protein kinase PAK 4	-0.736082	0.305406		O96013;O96013-4;O96013-2;O96013-3	sp|O96013|PAK4_HUMAN Serine/threonine-protein kinase PAK 4 OS=Homo sapiens OX=9606 GN=PAK4 PE=1 SV=1;sp|O96013-4|PAK4_HUMAN Isoform 4 of Serine/threonine-protein kinase PAK 4 OS=Homo sapiens OX=9606 GN=PAK4;sp|O96013-2|PAK4_HUMAN Isoform 2 of Serine/threon
ATXN1_IFN	ACTL6A	Actin-like protein 6A	-0.876636	0.817504		O96019;O96019-2	sp|O96019|ACL6A_HUMAN Actin-like protein 6A OS=Homo sapiens OX=9606 GN=ACTL6A PE=1 SV=1;sp|O96019-2|ACL6A_HUMAN Isoform 2 of Actin-like protein 6A OS=Homo sapiens OX=9606 GN=ACTL6A
ATXN1_IFN	MT-CYB	Cytochrome b	-1.14904	1.85539	+	P00156	sp|P00156|CYB_HUMAN Cytochrome b OS=Homo sapiens OX=9606 GN=MT-CYB PE=1 SV=2
ATXN1_IFN	CYB5A	Cytochrome b5	0.386136	1.22241		P00167-2;P00167;P00167-3	sp|P00167-2|CYB5_HUMAN Isoform 2 of Cytochrome b5 OS=Homo sapiens OX=9606 GN=CYB5A;sp|P00167|CYB5_HUMAN Cytochrome b5 OS=Homo sapiens OX=9606 GN=CYB5A PE=1 SV=2;sp|P00167-3|CYB5_HUMAN Isoform 3 of Cytochrome b5 OS=Homo sapiens OX=9606 GN=CYB5A
ATXN1_IFN	LDHA	L-lactate dehydrogenase A chain	-0.251816	0.537176		P00338;P00338-3;P00338-4;P00338-5;P00338-2	sp|P00338|LDHA_HUMAN L-lactate dehydrogenase A chain OS=Homo sapiens OX=9606 GN=LDHA PE=1 SV=2;sp|P00338-3|LDHA_HUMAN Isoform 3 of L-lactate dehydrogenase A chain OS=Homo sapiens OX=9606 GN=LDHA;sp|P00338-4|LDHA_HUMAN Isoform 4 of L-lactate dehydrogenase A
ATXN1_IFN	ALDH1A1	Retinal dehydrogenase 1	-0.127974	0.508552		P00352	sp|P00352|AL1A1_HUMAN Retinal dehydrogenase 1 OS=Homo sapiens OX=9606 GN=ALDH1A1 PE=1 SV=2
ATXN1_IFN	GLUD1	Glutamate dehydrogenase 1, mitochondrial	-0.138738	0.20626		P00367;P00367-3;P00367-2	sp|P00367|DHE3_HUMAN Glutamate dehydrogenase 1, mitochondrial OS=Homo sapiens OX=9606 GN=GLUD1 PE=1 SV=2;sp|P00367-3|DHE3_HUMAN Isoform 3 of Glutamate dehydrogenase 1, mitochondrial OS=Homo sapiens OX=9606 GN=GLUD1;sp|P00367-2|DHE3_HUMAN Isoform 2 of Gluta
ATXN1_IFN	DHFR	Dihydrofolate reductase	0.010942	0.0184931		P00374;P00374-2	sp|P00374|DYR_HUMAN Dihydrofolate reductase OS=Homo sapiens OX=9606 GN=DHFR PE=1 SV=2;sp|P00374-2|DYR_HUMAN Isoform 2 of Dihydrofolate reductase OS=Homo sapiens OX=9606 GN=DHFR
ATXN1_IFN	CYB5R3	NADH-cytochrome b5 reductase 3;NADH-cytochrome b5 reductase 3 membrane-bound form;NADH-cytochrome b5 reductase 3 soluble form	-1.44166	1.16458		P00387-2;P00387;P00387-3	sp|P00387-2|NB5R3_HUMAN Isoform 2 of NADH-cytochrome b5 reductase 3 OS=Homo sapiens OX=9606 GN=CYB5R3;sp|P00387|NB5R3_HUMAN NADH-cytochrome b5 reductase 3 OS=Homo sapiens OX=9606 GN=CYB5R3 PE=1 SV=3;sp|P00387-3|NB5R3_HUMAN Isoform 3 of NADH-cytochrome b5 r
ATXN1_IFN	GSR	Glutathione reductase, mitochondrial	-0.402031	3.04794		P00390-2;P00390;P00390-3;P00390-4;P00390-5	sp|P00390-2|GSHR_HUMAN Isoform Cytoplasmic of Glutathione reductase, mitochondrial OS=Homo sapiens OX=9606 GN=GSR;sp|P00390|GSHR_HUMAN Glutathione reductase, mitochondrial OS=Homo sapiens OX=9606 GN=GSR PE=1 SV=2;sp|P00390-3|GSHR_HUMAN Isoform 2 of Glutath
ATXN1_IFN	MT-CO1	Cytochrome c oxidase subunit 1	-0.192017	0.906992		P00395	sp|P00395|COX1_HUMAN Cytochrome c oxidase subunit 1 OS=Homo sapiens OX=9606 GN=MT-CO1 PE=1 SV=1
ATXN1_IFN	MT-CO2	Cytochrome c oxidase subunit 2	-0.780933	0.330757		P00403	sp|P00403|COX2_HUMAN Cytochrome c oxidase subunit 2 OS=Homo sapiens OX=9606 GN=MT-CO2 PE=1 SV=1
ATXN1_IFN	SOD1	Superoxide dismutase [Cu-Zn]	-0.280428	0.579481		P00441	sp|P00441|SODC_HUMAN Superoxide dismutase [Cu-Zn] OS=Homo sapiens OX=9606 GN=SOD1 PE=1 SV=2
ATXN1_IFN	PNP	Purine nucleoside phosphorylase	-0.787387	0.464661		P00491	sp|P00491|PNPH_HUMAN Purine nucleoside phosphorylase OS=Homo sapiens OX=9606 GN=PNP PE=1 SV=2
ATXN1_IFN	HPRT1	Hypoxanthine-guanine phosphoribosyltransferase	0.207286	1.34194		P00492	sp|P00492|HPRT_HUMAN Hypoxanthine-guanine phosphoribosyltransferase OS=Homo sapiens OX=9606 GN=HPRT1 PE=1 SV=2
ATXN1_IFN	GOT2	Aspartate aminotransferase, mitochondrial	-0.324072	0.378025		P00505;P00505-2	sp|P00505|AATM_HUMAN Aspartate aminotransferase, mitochondrial OS=Homo sapiens OX=9606 GN=GOT2 PE=1 SV=3;sp|P00505-2|AATM_HUMAN Isoform 2 of Aspartate aminotransferase, mitochondrial OS=Homo sapiens OX=9606 GN=GOT2
ATXN1_IFN	EGFR	Epidermal growth factor receptor	0.464863	0.403622		P00533	sp|P00533|EGFR_HUMAN Epidermal growth factor receptor OS=Homo sapiens OX=9606 GN=EGFR PE=1 SV=2
ATXN1_IFN	PGK1	Phosphoglycerate kinase 1	0.0813399	0.704694		P00558;P00558-2	sp|P00558|PGK1_HUMAN Phosphoglycerate kinase 1 OS=Homo sapiens OX=9606 GN=PGK1 PE=1 SV=3;sp|P00558-2|PGK1_HUMAN Isoform 2 of Phosphoglycerate kinase 1 OS=Homo sapiens OX=9606 GN=PGK1
ATXN1_IFN	AK1	Adenylate kinase isoenzyme 1	-0.939033	1.09824		P00568	sp|P00568|KAD1_HUMAN Adenylate kinase isoenzyme 1 OS=Homo sapiens OX=9606 GN=AK1 PE=1 SV=3
ATXN1_IFN	PLAU	Urokinase-type plasminogen activator;Urokinase-type plasminogen activator long chain A;Urokinase-type plasminogen activator short chain A;Urokinase-type plasminogen activator chain B	0.0278104	0.0567807		P00749-2;P00749	sp|P00749-2|UROK_HUMAN Isoform 2 of Urokinase-type plasminogen activator OS=Homo sapiens OX=9606 GN=PLAU;sp|P00749|UROK_HUMAN Urokinase-type plasminogen activator OS=Homo sapiens OX=9606 GN=PLAU PE=1 SV=2
ATXN1_IFN	ADA	Adenosine deaminase	-0.190336	0.410526		P00813	sp|P00813|ADA_HUMAN Adenosine deaminase OS=Homo sapiens OX=9606 GN=ADA PE=1 SV=3
ATXN1_IFN	CA2	Carbonic anhydrase 2	-0.941762	0.735143		P00918	sp|P00918|CAH2_HUMAN Carbonic anhydrase 2 OS=Homo sapiens OX=9606 GN=CA2 PE=1 SV=2
ATXN1_IFN	ASS1	Argininosuccinate synthase	-0.440258	1.06503		P00966	sp|P00966|ASSY_HUMAN Argininosuccinate synthase OS=Homo sapiens OX=9606 GN=ASS1 PE=1 SV=2
ATXN1_IFN	OAS1	2-5-oligoadenylate synthase 1	0.985411	0.669752		P00973;P00973-4;P00973-3	sp|P00973|OAS1_HUMAN 2-5-oligoadenylate synthase 1 OS=Homo sapiens OX=9606 GN=OAS1 PE=1 SV=4;sp|P00973-4|OAS1_HUMAN Isoform p44 of 2-5-oligoadenylate synthase 1 OS=Homo sapiens OX=9606 GN=OAS1;sp|P00973-3|OAS1_HUMAN Isoform p48 of 2-5-oligoadenylate
ATXN1_IFN	HRAS	GTPase HRas;GTPase HRas, N-terminally processed	0.813732	0.509784		P01112;P01112-2	sp|P01112|RASH_HUMAN GTPase HRas OS=Homo sapiens OX=9606 GN=HRAS PE=1 SV=1;sp|P01112-2|RASH_HUMAN Isoform 2 of GTPase HRas OS=Homo sapiens OX=9606 GN=HRAS
ATXN1_IFN	HLA-B	HLA class I histocompatibility antigen, B-7 alpha chain	-0.615964	0.834842		P01889	sp|P01889|HLAB_HUMAN HLA class I histocompatibility antigen, B alpha chain OS=Homo sapiens OX=9606 GN=HLA-B PE=1 SV=3
ATXN1_IFN	HLA-H	Putative HLA class I histocompatibility antigen, alpha chain H	-0.136851	0.259732		P01893	sp|P01893|HLAH_HUMAN Putative HLA class I histocompatibility antigen, alpha chain H OS=Homo sapiens OX=9606 GN=HLA-H PE=5 SV=3
ATXN1_IFN	CRYAB	Alpha-crystallin B chain	-1.00326	1.36284	+	P02511	sp|P02511|CRYAB_HUMAN Alpha-crystallin B chain OS=Homo sapiens OX=9606 GN=CRYAB PE=1 SV=2
ATXN1_IFN	LMNA	Prelamin-A/C;Lamin-A/C	-0.690403	0.432045		P02545;P02545-6;P02545-3;P02545-5;P02545-4	sp|P02545|LMNA_HUMAN Prelamin-A/C OS=Homo sapiens OX=9606 GN=LMNA PE=1 SV=1;sp|P02545-6|LMNA_HUMAN Isoform 6 of Prelamin-A/C OS=Homo sapiens OX=9606 GN=LMNA;sp|P02545-3|LMNA_HUMAN Isoform ADelta10 of Prelamin-A/C OS=Homo sapiens OX=9606 GN=LMNA;sp|P02545-5
ATXN1_IFN	LMNA	Prelamin-A/C;Lamin-A/C	0.443586	3.52608		P02545-2	sp|P02545-2|LMNA_HUMAN Isoform C of Prelamin-A/C OS=Homo sapiens OX=9606 GN=LMNA
ATXN1_IFN	FN1	Fibronectin;Anastellin;Ugl-Y1;Ugl-Y2;Ugl-Y3	0.442347	0.285522		P02751-1;P02751-3;P02751-5;P02751-17;P02751;P02751-8;P02751-7;P02751-11;P02751-14;P02751-9;P02751-6;P02751-10;P02751-13;P02751-4;P02751-12	sp|P02751-1|FINC_HUMAN Isoform 1 of Fibronectin OS=Homo sapiens OX=9606 GN=FN1;sp|P02751-3|FINC_HUMAN Isoform 3 of Fibronectin OS=Homo sapiens OX=9606 GN=FN1;sp|P02751-5|FINC_HUMAN Isoform 5 of Fibronectin OS=Homo sapiens OX=9606 GN=FN1;sp|P02751-17|FINC_H
ATXN1_IFN	TFRC	Transferrin receptor protein 1;Transferrin receptor protein 1, serum form	-0.149722	0.316692		P02786	sp|P02786|TFR1_HUMAN Transferrin receptor protein 1 OS=Homo sapiens OX=9606 GN=TFRC PE=1 SV=2
ATXN1_IFN	FTL	Ferritin light chain	-0.0625002	0.0401591		P02792	sp|P02792|FRIL_HUMAN Ferritin light chain OS=Homo sapiens OX=9606 GN=FTL PE=1 SV=2
ATXN1_IFN	FTH1	Ferritin heavy chain;Ferritin heavy chain, N-terminally processed	-0.474031	0.301		P02794	sp|P02794|FRIH_HUMAN Ferritin heavy chain OS=Homo sapiens OX=9606 GN=FTH1 PE=1 SV=2
ATXN1_IFN	MT-ND1	NADH-ubiquinone oxidoreductase chain 1	-0.0303745	0.0673391		P03886	sp|P03886|NU1M_HUMAN NADH-ubiquinone oxidoreductase chain 1 OS=Homo sapiens OX=9606 GN=MT-ND1 PE=1 SV=1
ATXN1_IFN	MT-ND5	NADH-ubiquinone oxidoreductase chain 5	0.197782	0.0610342		P03915	sp|P03915|NU5M_HUMAN NADH-ubiquinone oxidoreductase chain 5 OS=Homo sapiens OX=9606 GN=MT-ND5 PE=1 SV=2
ATXN1_IFN	MT-ATP8	ATP synthase protein 8	-0.132604	0.138236		P03928	sp|P03928|ATP8_HUMAN ATP synthase protein 8 OS=Homo sapiens OX=9606 GN=MT-ATP8 PE=1 SV=1
ATXN1_IFN	CAT	Catalase	-0.010527	0.0511089		P04040	sp|P04040|CATA_HUMAN Catalase OS=Homo sapiens OX=9606 GN=CAT PE=1 SV=3
ATXN1_IFN	GBA	Glucosylceramidase	-0.799266	1.16654		P04062-4;P04062-2;P04062;P04062-5;P04062-3	sp|P04062-4|GLCM_HUMAN Isoform 4 of Lysosomal acid glucosylceramidase OS=Homo sapiens OX=9606 GN=GBA;sp|P04062-2|GLCM_HUMAN Isoform Short of Lysosomal acid glucosylceramidase OS=Homo sapiens OX=9606 GN=GBA;sp|P04062|GLCM_HUMAN Lysosomal acid glucosylcerami
ATXN1_IFN	ALDOA	Fructose-bisphosphate aldolase A	0.0250035	0.096166		P04075;P04075-2	sp|P04075|ALDOA_HUMAN Fructose-bisphosphate aldolase A OS=Homo sapiens OX=9606 GN=ALDOA PE=1 SV=2;sp|P04075-2|ALDOA_HUMAN Isoform 2 of Fructose-bisphosphate aldolase A OS=Homo sapiens OX=9606 GN=ALDOA
ATXN1_IFN	CSTB	Cystatin-B	0.230804	1.44386		P04080	sp|P04080|CYTB_HUMAN Cystatin-B OS=Homo sapiens OX=9606 GN=CSTB PE=1 SV=2
ATXN1_IFN	ANXA1	Annexin A1	-0.254966	1.02647		P04083	sp|P04083|ANXA1_HUMAN Annexin A1 OS=Homo sapiens OX=9606 GN=ANXA1 PE=1 SV=2
ATXN1_IFN	APOB	Apolipoprotein B-100;Apolipoprotein B-48	-0.286127	0.362314		P04114	sp|P04114|APOB_HUMAN Apolipoprotein B-100 OS=Homo sapiens OX=9606 GN=APOB PE=1 SV=2
ATXN1_IFN	NR3C1	Glucocorticoid receptor	-0.160875	0.308353		P04150-2;P04150-6;P04150-10;P04150;P04150-3;P04150-7;P04150-5;P04150-9;P04150-8;P04150-13;P04150-12;P04150-11	sp|P04150-2|GCR_HUMAN Isoform Beta of Glucocorticoid receptor OS=Homo sapiens OX=9606 GN=NR3C1;sp|P04150-6|GCR_HUMAN Isoform Beta-2 of Glucocorticoid receptor OS=Homo sapiens OX=9606 GN=NR3C1;sp|P04150-10|GCR_HUMAN Isoform 10 of Glucocorticoid receptor OS=
ATXN1_IFN	PRNP	Major prion protein	-0.207777	0.141051		P04156	sp|P04156|PRIO_HUMAN Major prion protein OS=Homo sapiens OX=9606 GN=PRNP PE=1 SV=1
ATXN1_IFN	SOD2	Superoxide dismutase [Mn], mitochondrial	0.112171	0.0423378		P04179;P04179-4;P04179-2;P04179-3	sp|P04179|SODM_HUMAN Superoxide dismutase [Mn], mitochondrial OS=Homo sapiens OX=9606 GN=SOD2 PE=1 SV=3;sp|P04179-4|SODM_HUMAN Isoform 4 of Superoxide dismutase [Mn], mitochondrial OS=Homo sapiens OX=9606 GN=SOD2;sp|P04179-2|SODM_HUMAN Isoform 2 of Superox
ATXN1_IFN	OAT	Ornithine aminotransferase, mitochondrial;Ornithine aminotransferase, hepatic form;Ornithine aminotransferase, renal form	-0.254466	0.237525		P04181;P04181-2	sp|P04181|OAT_HUMAN Ornithine aminotransferase, mitochondrial OS=Homo sapiens OX=9606 GN=OAT PE=1 SV=1;sp|P04181-2|OAT_HUMAN Isoform 2 of Ornithine aminotransferase, mitochondrial OS=Homo sapiens OX=9606 GN=OAT
ATXN1_IFN	TK1	Thymidine kinase, cytosolic	0.618756	0.865788		P04183	sp|P04183|KITH_HUMAN Thymidine kinase, cytosolic OS=Homo sapiens OX=9606 GN=TK1 PE=1 SV=2
ATXN1_IFN	KRT6B	Keratin, type II cytoskeletal 6B	0.428075	0.655033		P04259	sp|P04259|K2C6B_HUMAN Keratin, type II cytoskeletal 6B OS=Homo sapiens OX=9606 GN=KRT6B PE=1 SV=5
ATXN1_IFN	TUBB4A	Tubulin beta-4A chain	0.750394	0.331454		P04350	sp|P04350|TBB4A_HUMAN Tubulin beta-4A chain OS=Homo sapiens OX=9606 GN=TUBB4A PE=1 SV=2
ATXN1_IFN	GAPDH	Glyceraldehyde-3-phosphate dehydrogenase	-0.448657	0.384897		P04406	sp|P04406|G3P_HUMAN Glyceraldehyde-3-phosphate dehydrogenase OS=Homo sapiens OX=9606 GN=GAPDH PE=1 SV=3
ATXN1_IFN	HLA-A	HLA class I histocompatibility antigen, A-3 alpha chain	-0.174302	0.361529		P04439;P04439-2	sp|P04439|HLAA_HUMAN HLA class I histocompatibility antigen, A alpha chain OS=Homo sapiens OX=9606 GN=HLA-A PE=1 SV=2;sp|P04439-2|HLAA_HUMAN Isoform 2 of HLA class I histocompatibility antigen, A alpha chain OS=Homo sapiens OX=9606 GN=HLA-A
ATXN1_IFN	CAPNS1	Calpain small subunit 1	0.188165	0.200864		P04632	sp|P04632|CPNS1_HUMAN Calpain small subunit 1 OS=Homo sapiens OX=9606 GN=CAPNS1 PE=1 SV=1
ATXN1_IFN	HSPB1	Heat shock protein beta-1	-2.00982	0.40788		P04792	sp|P04792|HSPB1_HUMAN Heat shock protein beta-1 OS=Homo sapiens OX=9606 GN=HSPB1 PE=1 SV=2
ATXN1_IFN	TYMS	Thymidylate synthase	-0.654615	0.250958		P04818;P04818-2;P04818-3	sp|P04818|TYSY_HUMAN Thymidylate synthase OS=Homo sapiens OX=9606 GN=TYMS PE=1 SV=3;sp|P04818-2|TYSY_HUMAN Isoform 2 of Thymidylate synthase OS=Homo sapiens OX=9606 GN=TYMS;sp|P04818-3|TYSY_HUMAN Isoform 3 of Thymidylate synthase OS=Homo sapiens OX=9606 GN
ATXN1_IFN	RPN1	Dolichyl-diphosphooligosaccharide--protein glycosyltransferase subunit 1	-0.298331	0.451908		P04843	sp|P04843|RPN1_HUMAN Dolichyl-diphosphooligosaccharide--protein glycosyltransferase subunit 1 OS=Homo sapiens OX=9606 GN=RPN1 PE=1 SV=1
ATXN1_IFN	RPN2	Dolichyl-diphosphooligosaccharide--protein glycosyltransferase subunit 2	-0.671757	0.67279		P04844-2;P04844	sp|P04844-2|RPN2_HUMAN Isoform 2 of Dolichyl-diphosphooligosaccharide--protein glycosyltransferase subunit 2 OS=Homo sapiens OX=9606 GN=RPN2;sp|P04844|RPN2_HUMAN Dolichyl-diphosphooligosaccharide--protein glycosyltransferase subunit 2 OS=Homo sapiens OX=96
ATXN1_IFN	GNAI2	Guanine nucleotide-binding protein G(i) subunit alpha-2	-0.512526	0.75182		P04899;P04899-6;P04899-3;P04899-5;P04899-2;P04899-4	sp|P04899|GNAI2_HUMAN Guanine nucleotide-binding protein G(i) subunit alpha-2 OS=Homo sapiens OX=9606 GN=GNAI2 PE=1 SV=3;sp|P04899-6|GNAI2_HUMAN Isoform 6 of Guanine nucleotide-binding protein G(i) subunit alpha-2 OS=Homo sapiens OX=9606 GN=GNAI2;sp|P04899
ATXN1_IFN	SLC4A2	Anion exchange protein 2	0.037909	0.0250425		P04920;P04920-2;P04920-3	sp|P04920|B3A2_HUMAN Anion exchange protein 2 OS=Homo sapiens OX=9606 GN=SLC4A2 PE=1 SV=4;sp|P04920-2|B3A2_HUMAN Isoform B1 of Anion exchange protein 2 OS=Homo sapiens OX=9606 GN=SLC4A2;sp|P04920-3|B3A2_HUMAN Isoform 3 of Anion exchange protein 2 OS=Homo s
ATXN1_IFN	ATP1A1	Sodium/potassium-transporting ATPase subunit alpha-1	-0.173026	0.181207		P05023-4;P05023;P05023-3;P05023-2	sp|P05023-4|AT1A1_HUMAN Isoform 4 of Sodium/potassium-transporting ATPase subunit alpha-1 OS=Homo sapiens OX=9606 GN=ATP1A1;sp|P05023|AT1A1_HUMAN Sodium/potassium-transporting ATPase subunit alpha-1 OS=Homo sapiens OX=9606 GN=ATP1A1 PE=1 SV=1;sp|P05023-3|A
ATXN1_IFN	ATP1B1	Sodium/potassium-transporting ATPase subunit beta-1	-0.589973	0.395219		P05026-2;P05026	sp|P05026-2|AT1B1_HUMAN Isoform 2 of Sodium/potassium-transporting ATPase subunit beta-1 OS=Homo sapiens OX=9606 GN=ATP1B1;sp|P05026|AT1B1_HUMAN Sodium/potassium-transporting ATPase subunit beta-1 OS=Homo sapiens OX=9606 GN=ATP1B1 PE=1 SV=1
ATXN1_IFN	APP	Amyloid beta A4 protein;N-APP;Soluble APP-alpha;Soluble APP-beta;C99;Beta-amyloid protein 42;Beta-amyloid protein 40;C83;P3(42);P3(40);C80;Gamma-secretase C-terminal fragment 59;Gamma-secretase C-terminal fragment 57;Gamma-secretase C-terminal fragment 50;C31	0.17974	0.0891711		P05067-10;P05067-3;P05067-4;P05067-5;P05067-6;P05067-7;P05067-11;P05067-8;P05067-9;P05067	sp|P05067-10|A4_HUMAN Isoform APP639 of Amyloid-beta precursor protein OS=Homo sapiens OX=9606 GN=APP;sp|P05067-3|A4_HUMAN Isoform L-APP677 of Amyloid-beta precursor protein OS=Homo sapiens OX=9606 GN=APP;sp|P05067-4|A4_HUMAN Isoform APP695 of Amyloid-beta
ATXN1_IFN	ALDH2	Aldehyde dehydrogenase, mitochondrial	-0.39661	0.733234		P05091	sp|P05091|ALDH2_HUMAN Aldehyde dehydrogenase, mitochondrial OS=Homo sapiens OX=9606 GN=ALDH2 PE=1 SV=2
ATXN1_IFN	HMGN1	Non-histone chromosomal protein HMG-14	-0.0471861	0.034259		P05114	sp|P05114|HMGN1_HUMAN Non-histone chromosomal protein HMG-14 OS=Homo sapiens OX=9606 GN=HMGN1 PE=1 SV=3
ATXN1_IFN	SERPINE1	Plasminogen activator inhibitor 1	0.662851	2.00116	+	P05121;P05121-2	sp|P05121|PAI1_HUMAN Plasminogen activator inhibitor 1 OS=Homo sapiens OX=9606 GN=SERPINE1 PE=1 SV=1;sp|P05121-2|PAI1_HUMAN Isoform 2 of Plasminogen activator inhibitor 1 OS=Homo sapiens OX=9606 GN=SERPINE1
ATXN1_IFN	SLC25A5	ADP/ATP translocase 2;ADP/ATP translocase 2, N-terminally processed	-0.572626	0.680079		P05141	sp|P05141|ADT2_HUMAN ADP/ATP translocase 2 OS=Homo sapiens OX=9606 GN=SLC25A5 PE=1 SV=7
ATXN1_IFN	ISG15	Ubiquitin-like protein ISG15	-0.665968	0.324082		P05161	sp|P05161|ISG15_HUMAN Ubiquitin-like protein ISG15 OS=Homo sapiens OX=9606 GN=ISG15 PE=1 SV=5
ATXN1_IFN	PCCA	Propionyl-CoA carboxylase alpha chain, mitochondrial	0.0760501	0.217323		P05165;P05165-2;P05165-3	sp|P05165|PCCA_HUMAN Propionyl-CoA carboxylase alpha chain, mitochondrial OS=Homo sapiens OX=9606 GN=PCCA PE=1 SV=4;sp|P05165-2|PCCA_HUMAN Isoform 2 of Propionyl-CoA carboxylase alpha chain, mitochondrial OS=Homo sapiens OX=9606 GN=PCCA;sp|P05165-3|PCCA_HU
ATXN1_IFN	PCCB	Propionyl-CoA carboxylase beta chain, mitochondrial	-0.60505	0.511386		P05166;P05166-2	sp|P05166|PCCB_HUMAN Propionyl-CoA carboxylase beta chain, mitochondrial OS=Homo sapiens OX=9606 GN=PCCB PE=1 SV=3;sp|P05166-2|PCCB_HUMAN Isoform 2 of Propionyl-CoA carboxylase beta chain, mitochondrial OS=Homo sapiens OX=9606 GN=PCCB
ATXN1_IFN	EIF2S1	Eukaryotic translation initiation factor 2 subunit 1	-1.20532	0.464397		P05198	sp|P05198|IF2A_HUMAN Eukaryotic translation initiation factor 2 subunit 1 OS=Homo sapiens OX=9606 GN=EIF2S1 PE=1 SV=3
ATXN1_IFN	HMGN2	Non-histone chromosomal protein HMG-17	0.125067	0.169226		P05204	sp|P05204|HMGN2_HUMAN Non-histone chromosomal protein HMG-17 OS=Homo sapiens OX=9606 GN=HMGN2 PE=1 SV=3
ATXN1_IFN	RPLP1	60S acidic ribosomal protein P1	-0.197073	0.50746		P05386	sp|P05386|RLA1_HUMAN 60S acidic ribosomal protein P1 OS=Homo sapiens OX=9606 GN=RPLP1 PE=1 SV=1
ATXN1_IFN	RPLP2	60S acidic ribosomal protein P2	0.248602	0.713099		P05387	sp|P05387|RLA2_HUMAN 60S acidic ribosomal protein P2 OS=Homo sapiens OX=9606 GN=RPLP2 PE=1 SV=1
ATXN1_IFN	RPLP0;RPLP0P6	60S acidic ribosomal protein P0;60S acidic ribosomal protein P0-like	-0.122407	0.108235		P05388;Q8NHW5	sp|P05388|RLA0_HUMAN 60S acidic ribosomal protein P0 OS=Homo sapiens OX=9606 GN=RPLP0 PE=1 SV=1;sp|Q8NHW5|RLA0L_HUMAN 60S acidic ribosomal protein P0-like OS=Homo sapiens OX=9606 GN=RPLP0P6 PE=5 SV=1
ATXN1_IFN	SSB	Lupus La protein	0.0300341	0.0705382		P05455	sp|P05455|LA_HUMAN Lupus La protein OS=Homo sapiens OX=9606 GN=SSB PE=1 SV=2
ATXN1_IFN	ITGB1	Integrin beta-1	0.448849	0.823296		P05556;P05556-2;P05556-5;P05556-4;P05556-3	sp|P05556|ITB1_HUMAN Integrin beta-1 OS=Homo sapiens OX=9606 GN=ITGB1 PE=1 SV=2;sp|P05556-2|ITB1_HUMAN Isoform 2 of Integrin beta-1 OS=Homo sapiens OX=9606 GN=ITGB1;sp|P05556-5|ITB1_HUMAN Isoform 5 of Integrin beta-1 OS=Homo sapiens OX=9606 GN=ITGB1;sp|P05
ATXN1_IFN	KRT18	Keratin, type I cytoskeletal 18	-0.845445	0.381321		P05783	sp|P05783|K1C18_HUMAN Keratin, type I cytoskeletal 18 OS=Homo sapiens OX=9606 GN=KRT18 PE=1 SV=2
ATXN1_IFN	UROD	Uroporphyrinogen decarboxylase	0.315222	0.484522		P06132	sp|P06132|DCUP_HUMAN Uroporphyrinogen decarboxylase OS=Homo sapiens OX=9606 GN=UROD PE=1 SV=2
ATXN1_IFN	GLA	Alpha-galactosidase A	-0.82338	7.61585	+	P06280	sp|P06280|AGAL_HUMAN Alpha-galactosidase A OS=Homo sapiens OX=9606 GN=GLA PE=1 SV=1
ATXN1_IFN	GSN	Gelsolin	-0.657873	0.715189		P06396-2;P06396-4;P06396-3;P06396	sp|P06396-2|GELS_HUMAN Isoform 2 of Gelsolin OS=Homo sapiens OX=9606 GN=GSN;sp|P06396-4|GELS_HUMAN Isoform 4 of Gelsolin OS=Homo sapiens OX=9606 GN=GSN;sp|P06396-3|GELS_HUMAN Isoform 3 of Gelsolin OS=Homo sapiens OX=9606 GN=GSN;sp|P06396|GELS_HUMAN Gelsoli
ATXN1_IFN	RB1	Retinoblastoma-associated protein	0.633175	0.82819		P06400	sp|P06400|RB_HUMAN Retinoblastoma-associated protein OS=Homo sapiens OX=9606 GN=RB1 PE=1 SV=2
ATXN1_IFN	PTMA	Prothymosin alpha;Prothymosin alpha, N-terminally processed;Thymosin alpha-1	-0.0487942	0.156422		P06454-2;P06454	sp|P06454-2|PTMA_HUMAN Isoform 2 of Prothymosin alpha OS=Homo sapiens OX=9606 GN=PTMA;sp|P06454|PTMA_HUMAN Prothymosin alpha OS=Homo sapiens OX=9606 GN=PTMA PE=1 SV=2
ATXN1_IFN	CDK1	Cyclin-dependent kinase 1	-0.0731468	0.181228		P06493;P06493-2	sp|P06493|CDK1_HUMAN Cyclin-dependent kinase 1 OS=Homo sapiens OX=9606 GN=CDK1 PE=1 SV=3;sp|P06493-2|CDK1_HUMAN Isoform 2 of Cyclin-dependent kinase 1 OS=Homo sapiens OX=9606 GN=CDK1
ATXN1_IFN	ATP5B	ATP synthase subunit beta, mitochondrial	-0.402878	0.574073		P06576	sp|P06576|ATPB_HUMAN ATP synthase subunit beta, mitochondrial OS=Homo sapiens OX=9606 GN=ATP5F1B PE=1 SV=3
ATXN1_IFN	S100A6	Protein S100-A6	-0.483398	0.404227		P06703	sp|P06703|S10A6_HUMAN Protein S100-A6 OS=Homo sapiens OX=9606 GN=S100A6 PE=1 SV=1
ATXN1_IFN	EIF4E	Eukaryotic translation initiation factor 4E	-0.262513	0.442552		P06730;P06730-2;P06730-3	sp|P06730|IF4E_HUMAN Eukaryotic translation initiation factor 4E OS=Homo sapiens OX=9606 GN=EIF4E PE=1 SV=2;sp|P06730-2|IF4E_HUMAN Isoform 2 of Eukaryotic translation initiation factor 4E OS=Homo sapiens OX=9606 GN=EIF4E;sp|P06730-3|IF4E_HUMAN Isoform 3 of
ATXN1_IFN	CEACAM5	Carcinoembryonic antigen-related cell adhesion molecule 5	0.0706346	0.0530078		P06731;P06731-2	sp|P06731|CEAM5_HUMAN Carcinoembryonic antigen-related cell adhesion molecule 5 OS=Homo sapiens OX=9606 GN=CEACAM5 PE=1 SV=3;sp|P06731-2|CEAM5_HUMAN Isoform 2 of Carcinoembryonic antigen-related cell adhesion molecule 5 OS=Homo sapiens OX=9606 GN=CEACAM5
ATXN1_IFN	ENO1	Alpha-enolase	0.0262071	0.138445		P06733;P06733-2	sp|P06733|ENOA_HUMAN Alpha-enolase OS=Homo sapiens OX=9606 GN=ENO1 PE=1 SV=2;sp|P06733-2|ENOA_HUMAN Isoform MBP-1 of Alpha-enolase OS=Homo sapiens OX=9606 GN=ENO1
ATXN1_IFN	PYGL	Glycogen phosphorylase, liver form	-0.136985	0.395697		P06737-2;P06737	sp|P06737-2|PYGL_HUMAN Isoform 2 of Glycogen phosphorylase, liver form OS=Homo sapiens OX=9606 GN=PYGL;sp|P06737|PYGL_HUMAN Glycogen phosphorylase, liver form OS=Homo sapiens OX=9606 GN=PYGL PE=1 SV=4
ATXN1_IFN	GPI	Glucose-6-phosphate isomerase	-0.114014	0.403314		P06744;P06744-2	sp|P06744|G6PI_HUMAN Glucose-6-phosphate isomerase OS=Homo sapiens OX=9606 GN=GPI PE=1 SV=4;sp|P06744-2|G6PI_HUMAN Isoform 2 of Glucose-6-phosphate isomerase OS=Homo sapiens OX=9606 GN=GPI
ATXN1_IFN	NPM1	Nucleophosmin	0.210327	0.632429		P06748;P06748-2;P06748-3	sp|P06748|NPM_HUMAN Nucleophosmin OS=Homo sapiens OX=9606 GN=NPM1 PE=1 SV=2;sp|P06748-2|NPM_HUMAN Isoform 2 of Nucleophosmin OS=Homo sapiens OX=9606 GN=NPM1;sp|P06748-3|NPM_HUMAN Isoform 3 of Nucleophosmin OS=Homo sapiens OX=9606 GN=NPM1
ATXN1_IFN	ITGAV	Integrin alpha-V;Integrin alpha-V heavy chain;Integrin alpha-V light chain	0.467892	0.735629		P06756-3;P06756-2;P06756	sp|P06756-3|ITAV_HUMAN Isoform 3 of Integrin alpha-V OS=Homo sapiens OX=9606 GN=ITGAV;sp|P06756-2|ITAV_HUMAN Isoform 2 of Integrin alpha-V OS=Homo sapiens OX=9606 GN=ITGAV;sp|P06756|ITAV_HUMAN Integrin alpha-V OS=Homo sapiens OX=9606 GN=ITGAV PE=1 SV=2
ATXN1_IFN	HEXA	Beta-hexosaminidase subunit alpha	-0.640014	0.251514		P06865	sp|P06865|HEXA_HUMAN Beta-hexosaminidase subunit alpha OS=Homo sapiens OX=9606 GN=HEXA PE=1 SV=2
ATXN1_IFN	EPHX1	Epoxide hydrolase 1	-0.682208	1.96071	+	P07099	sp|P07099|HYEP_HUMAN Epoxide hydrolase 1 OS=Homo sapiens OX=9606 GN=EPHX1 PE=1 SV=1
ATXN1_IFN	DBI	Acyl-CoA-binding protein	0.395598	0.358793		P07108;P07108-3;P07108-2;P07108-4;P07108-5	sp|P07108|ACBP_HUMAN Acyl-CoA-binding protein OS=Homo sapiens OX=9606 GN=DBI PE=1 SV=2;sp|P07108-3|ACBP_HUMAN Isoform 3 of Acyl-CoA-binding protein OS=Homo sapiens OX=9606 GN=DBI;sp|P07108-2|ACBP_HUMAN Isoform 2 of Acyl-CoA-binding protein OS=Homo sapiens
ATXN1_IFN	LDHB	L-lactate dehydrogenase B chain	0.133205	0.96866		P07195	sp|P07195|LDHB_HUMAN L-lactate dehydrogenase B chain OS=Homo sapiens OX=9606 GN=LDHB PE=1 SV=2
ATXN1_IFN	CENPB	Major centromere autoantigen B	0.443597	0.31387		P07199	sp|P07199|CENPB_HUMAN Major centromere autoantigen B OS=Homo sapiens OX=9606 GN=CENPB PE=1 SV=2
ATXN1_IFN	PGK2	Phosphoglycerate kinase 2	0.518474	5.10579	+	P07205	sp|P07205|PGK2_HUMAN Phosphoglycerate kinase 2 OS=Homo sapiens OX=9606 GN=PGK2 PE=1 SV=3
ATXN1_IFN	P4HB	Protein disulfide-isomerase	-0.0920719	0.401892		P07237	sp|P07237|PDIA1_HUMAN Protein disulfide-isomerase OS=Homo sapiens OX=9606 GN=P4HB PE=1 SV=3
ATXN1_IFN	H1F0	Histone H1.0;Histone H1.0, N-terminally processed	0.175086	0.679808		P07305;P07305-2	sp|P07305|H10_HUMAN Histone H1.0 OS=Homo sapiens OX=9606 GN=H1-0 PE=1 SV=3;sp|P07305-2|H10_HUMAN Isoform 2 of Histone H1.0 OS=Homo sapiens OX=9606 GN=H1-0
ATXN1_IFN	CTSD	Cathepsin D;Cathepsin D light chain;Cathepsin D heavy chain	-0.373257	0.63802		P07339	sp|P07339|CATD_HUMAN Cathepsin D OS=Homo sapiens OX=9606 GN=CTSD PE=1 SV=1
ATXN1_IFN	ANXA2;ANXA2P2	Annexin A2;Putative annexin A2-like protein	-0.250383	0.855644		P07355;P07355-2;A6NMY6	sp|P07355|ANXA2_HUMAN Annexin A2 OS=Homo sapiens OX=9606 GN=ANXA2 PE=1 SV=2;sp|P07355-2|ANXA2_HUMAN Isoform 2 of Annexin A2 OS=Homo sapiens OX=9606 GN=ANXA2;sp|A6NMY6|AXA2L_HUMAN Putative annexin A2-like protein OS=Homo sapiens OX=9606 GN=ANXA2P2 PE=5 SV=2
ATXN1_IFN	CAPN1	Calpain-1 catalytic subunit	-0.516473	0.902945		P07384	sp|P07384|CAN1_HUMAN Calpain-1 catalytic subunit OS=Homo sapiens OX=9606 GN=CAPN1 PE=1 SV=1
ATXN1_IFN	TUBB	Tubulin beta chain	-0.62605	0.3591		P07437	sp|P07437|TBB5_HUMAN Tubulin beta chain OS=Homo sapiens OX=9606 GN=TUBB PE=1 SV=2
ATXN1_IFN	PSAP	Prosaposin;Saposin-A;Saposin-B-Val;Saposin-B;Saposin-C;Saposin-D	0.433611	1.0974		P07602;P07602-2;P07602-3	sp|P07602|SAP_HUMAN Prosaposin OS=Homo sapiens OX=9606 GN=PSAP PE=1 SV=2;sp|P07602-2|SAP_HUMAN Isoform Sap-mu-6 of Prosaposin OS=Homo sapiens OX=9606 GN=PSAP;sp|P07602-3|SAP_HUMAN Isoform Sap-mu-9 of Prosaposin OS=Homo sapiens OX=9606 GN=PSAP
ATXN1_IFN	HEXB	Beta-hexosaminidase subunit beta;Beta-hexosaminidase subunit beta chain B;Beta-hexosaminidase subunit beta chain A	0.213757	0.273234		P07686	sp|P07686|HEXB_HUMAN Beta-hexosaminidase subunit beta OS=Homo sapiens OX=9606 GN=HEXB PE=1 SV=3
ATXN1_IFN	CTSL	Cathepsin L1;Cathepsin L1 heavy chain;Cathepsin L1 light chain	0.165601	0.693448		P07711	sp|P07711|CATL1_HUMAN Cathepsin L1 OS=Homo sapiens OX=9606 GN=CTSL PE=1 SV=2
ATXN1_IFN	PFN1	Profilin-1	0.127824	0.364937		P07737	sp|P07737|PROF1_HUMAN Profilin-1 OS=Homo sapiens OX=9606 GN=PFN1 PE=1 SV=2
ATXN1_IFN	APRT	Adenine phosphoribosyltransferase	-0.130643	0.139202		P07741;P07741-2	sp|P07741|APT_HUMAN Adenine phosphoribosyltransferase OS=Homo sapiens OX=9606 GN=APRT PE=1 SV=2;sp|P07741-2|APT_HUMAN Isoform 2 of Adenine phosphoribosyltransferase OS=Homo sapiens OX=9606 GN=APRT
ATXN1_IFN	EPRS	Bifunctional glutamate/proline--tRNA ligase;Glutamate--tRNA ligase;Proline--tRNA ligase	-0.0493003	0.217228		P07814	sp|P07814|SYEP_HUMAN Bifunctional glutamate/proline--tRNA ligase OS=Homo sapiens OX=9606 GN=EPRS1 PE=1 SV=5
ATXN1_IFN	CTSB	Cathepsin B;Cathepsin B light chain;Cathepsin B heavy chain	-0.369761	0.128835		P07858	sp|P07858|CATB_HUMAN Cathepsin B OS=Homo sapiens OX=9606 GN=CTSB PE=1 SV=3
ATXN1_IFN	HSP90AA1	Heat shock protein HSP 90-alpha	-0.0984152	0.235463		P07900-2;P07900	sp|P07900-2|HS90A_HUMAN Isoform 2 of Heat shock protein HSP 90-alpha OS=Homo sapiens OX=9606 GN=HSP90AA1;sp|P07900|HS90A_HUMAN Heat shock protein HSP 90-alpha OS=Homo sapiens OX=9606 GN=HSP90AA1 PE=1 SV=5
ATXN1_IFN	GALT	Galactose-1-phosphate uridylyltransferase	0.230488	0.770607		P07902	sp|P07902|GALT_HUMAN Galactose-1-phosphate uridylyltransferase OS=Homo sapiens OX=9606 GN=GALT PE=1 SV=3
ATXN1_IFN	HNRNPC	Heterogeneous nuclear ribonucleoproteins C1/C2	0.118904	0.111204		P07910;P07910-3	sp|P07910|HNRPC_HUMAN Heterogeneous nuclear ribonucleoproteins C1/C2 OS=Homo sapiens OX=9606 GN=HNRNPC PE=1 SV=4;sp|P07910-3|HNRPC_HUMAN Isoform 3 of Heterogeneous nuclear ribonucleoproteins C1/C2 OS=Homo sapiens OX=9606 GN=HNRNPC
ATXN1_IFN	HNRNPC	Heterogeneous nuclear ribonucleoproteins C1/C2	0.0204171	0.0523568		P07910-2;P07910-4	sp|P07910-2|HNRPC_HUMAN Isoform C1 of Heterogeneous nuclear ribonucleoproteins C1/C2 OS=Homo sapiens OX=9606 GN=HNRNPC;sp|P07910-4|HNRPC_HUMAN Isoform 4 of Heterogeneous nuclear ribonucleoproteins C1/C2 OS=Homo sapiens OX=9606 GN=HNRNPC
ATXN1_IFN	UQCRH;UQCRHL	Cytochrome b-c1 complex subunit 6, mitochondrial;Cytochrome b-c1 complex subunit 6	-0.226457	0.49029		P07919;A0A096LP55	sp|P07919|QCR6_HUMAN Cytochrome b-c1 complex subunit 6, mitochondrial OS=Homo sapiens OX=9606 GN=UQCRH PE=1 SV=2;sp|A0A096LP55|QCR6L_HUMAN Cytochrome b-c1 complex subunit 6-like, mitochondrial OS=Homo sapiens OX=9606 GN=UQCRHL PE=3 SV=1
ATXN1_IFN	LAMB1	Laminin subunit beta-1	-0.195924	0.186472		P07942	sp|P07942|LAMB1_HUMAN Laminin subunit beta-1 OS=Homo sapiens OX=9606 GN=LAMB1 PE=1 SV=2
ATXN1_IFN	TPM2	Tropomyosin beta chain	0.614285	2.02175	+	P07951	sp|P07951|TPM2_HUMAN Tropomyosin beta chain OS=Homo sapiens OX=9606 GN=TPM2 PE=1 SV=1
ATXN1_IFN	FH	Fumarate hydratase, mitochondrial	-0.783402	0.771977		P07954-2;P07954	sp|P07954-2|FUMH_HUMAN Isoform Cytoplasmic of Fumarate hydratase, mitochondrial OS=Homo sapiens OX=9606 GN=FH;sp|P07954|FUMH_HUMAN Fumarate hydratase, mitochondrial OS=Homo sapiens OX=9606 GN=FH PE=1 SV=3
ATXN1_IFN	ERCC1	DNA excision repair protein ERCC-1	-0.41605	0.528614		P07992-2;P07992;P07992-4;P07992-3	sp|P07992-2|ERCC1_HUMAN Isoform 2 of DNA excision repair protein ERCC-1 OS=Homo sapiens OX=9606 GN=ERCC1;sp|P07992|ERCC1_HUMAN DNA excision repair protein ERCC-1 OS=Homo sapiens OX=9606 GN=ERCC1 PE=1 SV=1;sp|P07992-4|ERCC1_HUMAN Isoform 4 of DNA excision r
ATXN1_IFN	SP1	Transcription factor Sp1	-0.0660731	0.0519808		P08047;P08047-3;P08047-2	sp|P08047|SP1_HUMAN Transcription factor Sp1 OS=Homo sapiens OX=9606 GN=SP1 PE=1 SV=3;sp|P08047-3|SP1_HUMAN Isoform 3 of Transcription factor Sp1 OS=Homo sapiens OX=9606 GN=SP1;sp|P08047-2|SP1_HUMAN Isoform 2 of Transcription factor Sp1 OS=Homo sapiens OX=
ATXN1_IFN	IGF1R	Insulin-like growth factor 1 receptor;Insulin-like growth factor 1 receptor alpha chain;Insulin-like growth factor 1 receptor beta chain	0.839858	0.823338		P08069	sp|P08069|IGF1R_HUMAN Insulin-like growth factor 1 receptor OS=Homo sapiens OX=9606 GN=IGF1R PE=1 SV=1
ATXN1_IFN	ANXA6	Annexin A6	-0.939143	0.373466		P08133;P08133-2	sp|P08133|ANXA6_HUMAN Annexin A6 OS=Homo sapiens OX=9606 GN=ANXA6 PE=1 SV=3;sp|P08133-2|ANXA6_HUMAN Isoform 2 of Annexin A6 OS=Homo sapiens OX=9606 GN=ANXA6
ATXN1_IFN	SLC3A2	4F2 cell-surface antigen heavy chain	-0.126234	0.580156		P08195;P08195-3;P08195-4	sp|P08195|4F2_HUMAN 4F2 cell-surface antigen heavy chain OS=Homo sapiens OX=9606 GN=SLC3A2 PE=1 SV=3;sp|P08195-3|4F2_HUMAN Isoform 3 of 4F2 cell-surface antigen heavy chain OS=Homo sapiens OX=9606 GN=SLC3A2;sp|P08195-4|4F2_HUMAN Isoform 4 of 4F2 cell-surfa
ATXN1_IFN	PFKM	ATP-dependent 6-phosphofructokinase, muscle type	-1.58141	0.662921		P08237-3;P08237;P08237-2	sp|P08237-3|PFKAM_HUMAN Isoform 3 of ATP-dependent 6-phosphofructokinase, muscle type OS=Homo sapiens OX=9606 GN=PFKM;sp|P08237|PFKAM_HUMAN ATP-dependent 6-phosphofructokinase, muscle type OS=Homo sapiens OX=9606 GN=PFKM PE=1 SV=2;sp|P08237-2|PFKAM_HUMAN I
ATXN1_IFN	HSP90AB1	Heat shock protein HSP 90-beta	-0.0994729	0.147617		P08238	sp|P08238|HS90B_HUMAN Heat shock protein HSP 90-beta OS=Homo sapiens OX=9606 GN=HSP90AB1 PE=1 SV=4
ATXN1_IFN	SRPR	Signal recognition particle receptor subunit alpha	0.871787	1.17391		P08240;P08240-2	sp|P08240|SRPRA_HUMAN Signal recognition particle receptor subunit alpha OS=Homo sapiens OX=9606 GN=SRPRA PE=1 SV=2;sp|P08240-2|SRPRA_HUMAN Isoform 2 of Signal recognition particle receptor subunit alpha OS=Homo sapiens OX=9606 GN=SRPRA
ATXN1_IFN	ASNS	Asparagine synthetase [glutamine-hydrolyzing]	0.250975	1.00988		P08243;P08243-2;P08243-3	sp|P08243|ASNS_HUMAN Asparagine synthetase [glutamine-hydrolyzing] OS=Homo sapiens OX=9606 GN=ASNS PE=1 SV=4;sp|P08243-2|ASNS_HUMAN Isoform 2 of Asparagine synthetase [glutamine-hydrolyzing] OS=Homo sapiens OX=9606 GN=ASNS;sp|P08243-3|ASNS_HUMAN Isoform 3
ATXN1_IFN	HMBS	Porphobilinogen deaminase	0.0458266	0.171626		P08397-2;P08397;P08397-4;P08397-3	sp|P08397-2|HEM3_HUMAN Isoform 2 of Porphobilinogen deaminase OS=Homo sapiens OX=9606 GN=HMBS;sp|P08397|HEM3_HUMAN Porphobilinogen deaminase OS=Homo sapiens OX=9606 GN=HMBS PE=1 SV=2;sp|P08397-4|HEM3_HUMAN Isoform 4 of Porphobilinogen deaminase OS=Homo sap
ATXN1_IFN	PDHA1	Pyruvate dehydrogenase E1 component subunit alpha, somatic form, mitochondrial	-0.502208	0.562914		P08559-3;P08559;P08559-2;P08559-4	sp|P08559-3|ODPA_HUMAN Isoform 3 of Pyruvate dehydrogenase E1 component subunit alpha, somatic form, mitochondrial OS=Homo sapiens OX=9606 GN=PDHA1;sp|P08559|ODPA_HUMAN Pyruvate dehydrogenase E1 component subunit alpha, somatic form, mitochondrial OS=Homo
ATXN1_IFN	CYC1	Cytochrome c1, heme protein, mitochondrial	0.219388	0.127136		P08574	sp|P08574|CY1_HUMAN Cytochrome c1, heme protein, mitochondrial OS=Homo sapiens OX=9606 GN=CYC1 PE=1 SV=3
ATXN1_IFN	SNRPB2	U2 small nuclear ribonucleoprotein B	-0.0160067	0.0241751		P08579	sp|P08579|RU2B_HUMAN U2 small nuclear ribonucleoprotein B OS=Homo sapiens OX=9606 GN=SNRPB2 PE=1 SV=1
ATXN1_IFN	MET	Hepatocyte growth factor receptor	-0.33147	0.194422		P08581;P08581-2	sp|P08581|MET_HUMAN Hepatocyte growth factor receptor OS=Homo sapiens OX=9606 GN=MET PE=1 SV=4;sp|P08581-2|MET_HUMAN Isoform 2 of Hepatocyte growth factor receptor OS=Homo sapiens OX=9606 GN=MET
ATXN1_IFN	MFI2	Melanotransferrin	0.500174	0.482467		P08582	sp|P08582|TRFM_HUMAN Melanotransferrin OS=Homo sapiens OX=9606 GN=MELTF PE=1 SV=2
ATXN1_IFN	SNRNP70	U1 small nuclear ribonucleoprotein 70 kDa	-0.74053	0.376796		P08621;P08621-2;P08621-3	sp|P08621|RU17_HUMAN U1 small nuclear ribonucleoprotein 70 kDa OS=Homo sapiens OX=9606 GN=SNRNP70 PE=1 SV=2;sp|P08621-2|RU17_HUMAN Isoform 2 of U1 small nuclear ribonucleoprotein 70 kDa OS=Homo sapiens OX=9606 GN=SNRNP70;sp|P08621-3|RU17_HUMAN Isoform 3 of
ATXN1_IFN	NFIC	Nuclear factor 1 C-type	0.182732	0.108696		P08651-4;P08651-5;P08651-3;P08651-6;P08651-2;P08651	sp|P08651-4|NFIC_HUMAN Isoform 3 of Nuclear factor 1 C-type OS=Homo sapiens OX=9606 GN=NFIC;sp|P08651-5|NFIC_HUMAN Isoform 5 of Nuclear factor 1 C-type OS=Homo sapiens OX=9606 GN=NFIC;sp|P08651-3|NFIC_HUMAN Isoform 2 of Nuclear factor 1 C-type OS=Homo sapi
ATXN1_IFN	VIM	Vimentin	-0.643803	0.329727		P08670	sp|P08670|VIME_HUMAN Vimentin OS=Homo sapiens OX=9606 GN=VIM PE=1 SV=4
ATXN1_IFN	RPS17	40S ribosomal protein S17	0.0260954	0.0500934		P08708	sp|P08708|RS17_HUMAN 40S ribosomal protein S17 OS=Homo sapiens OX=9606 GN=RPS17 PE=1 SV=2
ATXN1_IFN	ANXA5	Annexin A5	-0.732761	0.472345		P08758	sp|P08758|ANXA5_HUMAN Annexin A5 OS=Homo sapiens OX=9606 GN=ANXA5 PE=1 SV=2
ATXN1_IFN	RPSA	40S ribosomal protein SA	-0.529688	0.333216		P08865	sp|P08865|RSSA_HUMAN 40S ribosomal protein SA OS=Homo sapiens OX=9606 GN=RPSA PE=1 SV=4
ATXN1_IFN	CD63	CD63 antigen	-0.181745	0.529489		P08962-3;P08962-2;P08962	sp|P08962-3|CD63_HUMAN Isoform 3 of CD63 antigen OS=Homo sapiens OX=9606 GN=CD63;sp|P08962-2|CD63_HUMAN Isoform 2 of CD63 antigen OS=Homo sapiens OX=9606 GN=CD63;sp|P08962|CD63_HUMAN CD63 antigen OS=Homo sapiens OX=9606 GN=CD63 PE=1 SV=2
ATXN1_IFN	MRPL3	39S ribosomal protein L3, mitochondrial	-0.0404511	0.0384325		P09001	sp|P09001|RM03_HUMAN 39S ribosomal protein L3, mitochondrial OS=Homo sapiens OX=9606 GN=MRPL3 PE=1 SV=1
ATXN1_IFN	SNRPA	U1 small nuclear ribonucleoprotein A	-0.151461	0.18205		P09012	sp|P09012|SNRPA_HUMAN U1 small nuclear ribonucleoprotein A OS=Homo sapiens OX=9606 GN=SNRPA PE=1 SV=3
ATXN1_IFN	ENO2	Gamma-enolase	0.96343	0.200411		P09104;P09104-2	sp|P09104|ENOG_HUMAN Gamma-enolase OS=Homo sapiens OX=9606 GN=ENO2 PE=1 SV=3;sp|P09104-2|ENOG_HUMAN Isoform 2 of Gamma-enolase OS=Homo sapiens OX=9606 GN=ENO2
ATXN1_IFN	ACAA1	3-ketoacyl-CoA thiolase, peroxisomal	-1.40629	1.67004	+	P09110;P09110-2	sp|P09110|THIK_HUMAN 3-ketoacyl-CoA thiolase, peroxisomal OS=Homo sapiens OX=9606 GN=ACAA1 PE=1 SV=2;sp|P09110-2|THIK_HUMAN Isoform 2 of 3-ketoacyl-CoA thiolase, peroxisomal OS=Homo sapiens OX=9606 GN=ACAA1
ATXN1_IFN	GSTP1	Glutathione S-transferase P	-0.31617	0.408996		P09211	sp|P09211|GSTP1_HUMAN Glutathione S-transferase P OS=Homo sapiens OX=9606 GN=GSTP1 PE=1 SV=2
ATXN1_IFN	SNRPC	U1 small nuclear ribonucleoprotein C	0.334428	0.538541		P09234	sp|P09234|RU1C_HUMAN U1 small nuclear ribonucleoprotein C OS=Homo sapiens OX=9606 GN=SNRPC PE=1 SV=1
ATXN1_IFN	VIL1	Villin-1	-0.666177	0.392778		P09327	sp|P09327|VILI_HUMAN Villin-1 OS=Homo sapiens OX=9606 GN=VIL1 PE=1 SV=4
ATXN1_IFN	LGALS1	Galectin-1	-0.0936325	0.527033		P09382	sp|P09382|LEG1_HUMAN Galectin-1 OS=Homo sapiens OX=9606 GN=LGALS1 PE=1 SV=2
ATXN1_IFN	QDPR	Dihydropteridine reductase	1.09926	1.72124	+	P09417;P09417-2	sp|P09417|DHPR_HUMAN Dihydropteridine reductase OS=Homo sapiens OX=9606 GN=QDPR PE=1 SV=2;sp|P09417-2|DHPR_HUMAN Isoform 2 of Dihydropteridine reductase OS=Homo sapiens OX=9606 GN=QDPR
ATXN1_IFN	HMGB1	High mobility group protein B1	0.268888	1.00712		P09429	sp|P09429|HMGB1_HUMAN High mobility group protein B1 OS=Homo sapiens OX=9606 GN=HMGB1 PE=1 SV=3
ATXN1_IFN	TPM1	Tropomyosin alpha-1 chain	0.399967	0.577765		P09493-3;P09493-4;P09493-10;P09493-9;P09493-8;P09493;P09493-7;P09493-6	sp|P09493-3|TPM1_HUMAN Isoform 3 of Tropomyosin alpha-1 chain OS=Homo sapiens OX=9606 GN=TPM1;sp|P09493-4|TPM1_HUMAN Isoform 4 of Tropomyosin alpha-1 chain OS=Homo sapiens OX=9606 GN=TPM1;sp|P09493-10|TPM1_HUMAN Isoform 10 of Tropomyosin alpha-1 chain OS=H
ATXN1_IFN	TPM1	Tropomyosin alpha-1 chain	-0.0535299	0.126656		P09493-5	sp|P09493-5|TPM1_HUMAN Isoform 5 of Tropomyosin alpha-1 chain OS=Homo sapiens OX=9606 GN=TPM1
ATXN1_IFN	CLTA	Clathrin light chain A	-1.80918	0.395037		P09496-2;P09496-4;P09496-3;P09496;P09496-5	sp|P09496-2|CLCA_HUMAN Isoform Non-brain of Clathrin light chain A OS=Homo sapiens OX=9606 GN=CLTA;sp|P09496-4|CLCA_HUMAN Isoform 4 of Clathrin light chain A OS=Homo sapiens OX=9606 GN=CLTA;sp|P09496-3|CLCA_HUMAN Isoform 3 of Clathrin light chain A OS=Homo
ATXN1_IFN	CLTB	Clathrin light chain B	-0.0128851	0.0100675		P09497-2;P09497	sp|P09497-2|CLCB_HUMAN Isoform Non-brain of Clathrin light chain B OS=Homo sapiens OX=9606 GN=CLTB;sp|P09497|CLCB_HUMAN Clathrin light chain B OS=Homo sapiens OX=9606 GN=CLTB PE=1 SV=1
ATXN1_IFN	ANXA4	Annexin A4	-0.632076	0.563917		P09525	sp|P09525|ANXA4_HUMAN Annexin A4 OS=Homo sapiens OX=9606 GN=ANXA4 PE=1 SV=4
ATXN1_IFN	CNP	2,3-cyclic-nucleotide 3-phosphodiesterase	0.0314029	0.124339		P09543-2;P09543	sp|P09543-2|CN37_HUMAN Isoform CNPI of 2,3-cyclic-nucleotide 3-phosphodiesterase OS=Homo sapiens OX=9606 GN=CNP;sp|P09543|CN37_HUMAN 2,3-cyclic-nucleotide 3-phosphodiesterase OS=Homo sapiens OX=9606 GN=CNP PE=1 SV=2
ATXN1_IFN	HMOX1	Heme oxygenase 1	0.336101	0.261797		P09601	sp|P09601|HMOX1_HUMAN Heme oxygenase 1 OS=Homo sapiens OX=9606 GN=HMOX1 PE=1 SV=1
ATXN1_IFN	DLD	Dihydrolipoyl dehydrogenase, mitochondrial	-0.430051	1.13262		P09622;P09622-2;P09622-3	sp|P09622|DLDH_HUMAN Dihydrolipoyl dehydrogenase, mitochondrial OS=Homo sapiens OX=9606 GN=DLD PE=1 SV=2;sp|P09622-2|DLDH_HUMAN Isoform 2 of Dihydrolipoyl dehydrogenase, mitochondrial OS=Homo sapiens OX=9606 GN=DLD;sp|P09622-3|DLDH_HUMAN Isoform 3 of Dihyd
ATXN1_IFN	HNRNPA1;HNRNPA1L2	Heterogeneous nuclear ribonucleoprotein A1;Heterogeneous nuclear ribonucleoprotein A1, N-terminally processed;Heterogeneous nuclear ribonucleoprotein A1-like 2	-0.428942	0.342378		P09651-2;P09651;P09651-3;Q32P51	sp|P09651-2|ROA1_HUMAN Isoform A1-A of Heterogeneous nuclear ribonucleoprotein A1 OS=Homo sapiens OX=9606 GN=HNRNPA1;sp|P09651|ROA1_HUMAN Heterogeneous nuclear ribonucleoprotein A1 OS=Homo sapiens OX=9606 GN=HNRNPA1 PE=1 SV=5;sp|P09651-3|ROA1_HUMAN Isoform
ATXN1_IFN	SNRPA1	U2 small nuclear ribonucleoprotein A	-0.366752	0.264203		P09661	sp|P09661|RU2A_HUMAN U2 small nuclear ribonucleoprotein A OS=Homo sapiens OX=9606 GN=SNRPA1 PE=1 SV=2
ATXN1_IFN	COX6C	Cytochrome c oxidase subunit 6C	0.0687214	0.0923575		P09669	sp|P09669|COX6C_HUMAN Cytochrome c oxidase subunit 6C OS=Homo sapiens OX=9606 GN=COX6C PE=1 SV=2
ATXN1_IFN	PARP1	Poly [ADP-ribose] polymerase 1	0.145573	0.421037		P09874	sp|P09874|PARP1_HUMAN Poly [ADP-ribose] polymerase 1 OS=Homo sapiens OX=9606 GN=PARP1 PE=1 SV=4
ATXN1_IFN	POLA1	DNA polymerase alpha catalytic subunit	0.87238	0.334692		P09884	sp|P09884|DPOLA_HUMAN DNA polymerase alpha catalytic subunit OS=Homo sapiens OX=9606 GN=POLA1 PE=1 SV=2
ATXN1_IFN	IFIT2	Interferon-induced protein with tetratricopeptide repeats 2	-1.02514	1.92205	+	P09913	sp|P09913|IFIT2_HUMAN Interferon-induced protein with tetratricopeptide repeats 2 OS=Homo sapiens OX=9606 GN=IFIT2 PE=1 SV=1
ATXN1_IFN	IFIT1	Interferon-induced protein with tetratricopeptide repeats 1	-0.383149	1.89812		P09914;P09914-2	sp|P09914|IFIT1_HUMAN Interferon-induced protein with tetratricopeptide repeats 1 OS=Homo sapiens OX=9606 GN=IFIT1 PE=1 SV=2;sp|P09914-2|IFIT1_HUMAN Isoform 2 of Interferon-induced protein with tetratricopeptide repeats 1 OS=Homo sapiens OX=9606 GN=IFIT1
ATXN1_IFN	UCHL1	Ubiquitin carboxyl-terminal hydrolase isozyme L1	0.0272417	0.344403		P09936	sp|P09936|UCHL1_HUMAN Ubiquitin carboxyl-terminal hydrolase isozyme L1 OS=Homo sapiens OX=9606 GN=UCHL1 PE=1 SV=2
ATXN1_IFN	LTA4H	Leukotriene A-4 hydrolase	0.184499	0.950122		P09960;P09960-4;P09960-2;P09960-3	sp|P09960|LKHA4_HUMAN Leukotriene A-4 hydrolase OS=Homo sapiens OX=9606 GN=LTA4H PE=1 SV=2;sp|P09960-4|LKHA4_HUMAN Isoform 4 of Leukotriene A-4 hydrolase OS=Homo sapiens OX=9606 GN=LTA4H;sp|P09960-2|LKHA4_HUMAN Isoform 2 of Leukotriene A-4 hydrolase OS=Hom
ATXN1_IFN	ALDOC	Fructose-bisphosphate aldolase C	-1.54366	0.357707		P09972	sp|P09972|ALDOC_HUMAN Fructose-bisphosphate aldolase C OS=Homo sapiens OX=9606 GN=ALDOC PE=1 SV=2
ATXN1_IFN	H2AFV;H2AFZ	Histone H2A.V;Histone H2A.Z	-0.516	0.385363		Q71UI9;P0C0S5;Q71UI9-4;Q71UI9-2;Q71UI9-3	sp|Q71UI9|H2AV_HUMAN Histone H2A.V OS=Homo sapiens OX=9606 GN=H2AZ2 PE=1 SV=3;sp|P0C0S5|H2AZ_HUMAN Histone H2A.Z OS=Homo sapiens OX=9606 GN=H2AZ1 PE=1 SV=2;sp|Q71UI9-4|H2AV_HUMAN Isoform 4 of Histone H2A.V OS=Homo sapiens OX=9606 GN=H2AZ2;sp|Q71UI9-2|H2AV_
ATXN1_IFN	CHTF8	Chromosome transmission fidelity protein 8 homolog isoform 2	-0.239197	0.539691		P0CG12	sp|P0CG12|DERPC_HUMAN Decreased expression in renal and prostate cancer protein OS=Homo sapiens OX=9606 GN=DERPC PE=1 SV=1
ATXN1_IFN	SULT1A4;SULT1A3	Sulfotransferase 1A4;Sulfotransferase 1A3	-0.687771	0.546905		P0DMN0;P0DMM9;P0DMM9-3;P0DMM9-2	sp|P0DMN0|ST1A4_HUMAN Sulfotransferase 1A4 OS=Homo sapiens OX=9606 GN=SULT1A4 PE=1 SV=1;sp|P0DMM9|ST1A3_HUMAN Sulfotransferase 1A3 OS=Homo sapiens OX=9606 GN=SULT1A3 PE=1 SV=1;sp|P0DMM9-3|ST1A3_HUMAN Isoform 3 of Sulfotransferase 1A3 OS=Homo sapiens OX=960
ATXN1_IFN	HSPA1A;HSPA1B	Heat shock 70 kDa protein 1A;Heat shock 70 kDa protein 1B	-0.254107	1.18722		P0DMV8;P0DMV9;P0DMV8-2	sp|P0DMV8|HS71A_HUMAN Heat shock 70 kDa protein 1A OS=Homo sapiens OX=9606 GN=HSPA1A PE=1 SV=1;sp|P0DMV9|HS71B_HUMAN Heat shock 70 kDa protein 1B OS=Homo sapiens OX=9606 GN=HSPA1B PE=1 SV=1;sp|P0DMV8-2|HS71A_HUMAN Isoform 2 of Heat shock 70 kDa protein 1A
ATXN1_IFN	U2AF1	Splicing factor U2AF 35 kDa subunit	-0.0337667	0.188901		P0DN76;Q01081;Q01081-4	sp|P0DN76|U2AF5_HUMAN Splicing factor U2AF 35 kDa subunit-like protein OS=Homo sapiens OX=9606 GN=U2AF1L5 PE=1 SV=1;sp|Q01081|U2AF1_HUMAN Splicing factor U2AF 35 kDa subunit OS=Homo sapiens OX=9606 GN=U2AF1 PE=1 SV=3;sp|Q01081-4|U2AF1_HUMAN Isoform 4 of Sp
ATXN1_IFN			-0.046139	0.784063		P0DP25;P0DP24;P0DP23	sp|P0DP25|CALM3_HUMAN Calmodulin-3 OS=Homo sapiens OX=9606 GN=CALM3 PE=1 SV=1;sp|P0DP24|CALM2_HUMAN Calmodulin-2 OS=Homo sapiens OX=9606 GN=CALM2 PE=1 SV=1;sp|P0DP23|CALM1_HUMAN Calmodulin-1 OS=Homo sapiens OX=9606 GN=CALM1 PE=1 SV=1
ATXN1_IFN			0.0852915	0.0721647		P0DPB6	sp|P0DPB6|RPAC2_HUMAN DNA-directed RNA polymerases I and III subunit RPAC2 OS=Homo sapiens OX=9606 GN=POLR1D PE=1 SV=1
ATXN1_IFN	FDX1	Adrenodoxin, mitochondrial	-0.284407	0.202571		P10109	sp|P10109|ADX_HUMAN Adrenodoxin, mitochondrial OS=Homo sapiens OX=9606 GN=FDX1 PE=1 SV=1
ATXN1_IFN	TROVE2	60 kDa SS-A/Ro ribonucleoprotein	0.131663	0.0996895		P10155-3;P10155-5;P10155-4;P10155	sp|P10155-3|RO60_HUMAN Isoform 3 of 60 kDa SS-A/Ro ribonucleoprotein OS=Homo sapiens OX=9606 GN=RO60;sp|P10155-5|RO60_HUMAN Isoform 5 of 60 kDa SS-A/Ro ribonucleoprotein OS=Homo sapiens OX=9606 GN=RO60;sp|P10155-4|RO60_HUMAN Isoform 4 of 60 kDa SS-A/Ro rib
ATXN1_IFN	GAA	Lysosomal alpha-glucosidase;76 kDa lysosomal alpha-glucosidase;70 kDa lysosomal alpha-glucosidase	-0.602465	5.49053	+	P10253	sp|P10253|LYAG_HUMAN Lysosomal alpha-glucosidase OS=Homo sapiens OX=9606 GN=GAA PE=1 SV=4
ATXN1_IFN	RRAS	Ras-related protein R-Ras	0.11218	0.0501941		P10301	sp|P10301|RRAS_HUMAN Ras-related protein R-Ras OS=Homo sapiens OX=9606 GN=RRAS PE=1 SV=1
ATXN1_IFN	HLA-C	HLA class I histocompatibility antigen, Cw-7 alpha chain	-1.31981	0.727717		P10321;P10321-2	sp|P10321|HLAC_HUMAN HLA class I histocompatibility antigen, C alpha chain OS=Homo sapiens OX=9606 GN=HLA-C PE=1 SV=3;sp|P10321-2|HLAC_HUMAN Isoform 2 of HLA class I histocompatibility antigen, C alpha chain OS=Homo sapiens OX=9606 GN=HLA-C
ATXN1_IFN	HIST1H1E	Histone H1.4	0.32497	0.157444		P10412	sp|P10412|H14_HUMAN Histone H1.4 OS=Homo sapiens OX=9606 GN=H1-4 PE=1 SV=2
ATXN1_IFN	DLAT	Dihydrolipoyllysine-residue acetyltransferase component of pyruvate dehydrogenase complex, mitochondrial	-0.435778	0.941831		P10515	sp|P10515|ODP2_HUMAN Dihydrolipoyllysine-residue acetyltransferase component of pyruvate dehydrogenase complex, mitochondrial OS=Homo sapiens OX=9606 GN=DLAT PE=1 SV=3
ATXN1_IFN	TXN	Thioredoxin	0.306708	0.697734		P10599;P10599-2	sp|P10599|THIO_HUMAN Thioredoxin OS=Homo sapiens OX=9606 GN=TXN PE=1 SV=3;sp|P10599-2|THIO_HUMAN Isoform 2 of Thioredoxin OS=Homo sapiens OX=9606 GN=TXN
ATXN1_IFN	COX5B	Cytochrome c oxidase subunit 5B, mitochondrial	0.173808	0.214653		P10606	sp|P10606|COX5B_HUMAN Cytochrome c oxidase subunit 5B, mitochondrial OS=Homo sapiens OX=9606 GN=COX5B PE=1 SV=2
ATXN1_IFN	CTSA	Lysosomal protective protein;Lysosomal protective protein 32 kDa chain;Lysosomal protective protein 20 kDa chain	-0.535874	0.296803		P10619-2;P10619	sp|P10619-2|PPGB_HUMAN Isoform 2 of Lysosomal protective protein OS=Homo sapiens OX=9606 GN=CTSA;sp|P10619|PPGB_HUMAN Lysosomal protective protein OS=Homo sapiens OX=9606 GN=CTSA PE=1 SV=2
ATXN1_IFN	MGST1	Microsomal glutathione S-transferase 1	-0.0636769	0.272603		P10620;P10620-2	sp|P10620|MGST1_HUMAN Microsomal glutathione S-transferase 1 OS=Homo sapiens OX=9606 GN=MGST1 PE=1 SV=1;sp|P10620-2|MGST1_HUMAN Isoform 2 of Microsomal glutathione S-transferase 1 OS=Homo sapiens OX=9606 GN=MGST1
ATXN1_IFN	PRKAR1A	cAMP-dependent protein kinase type I-alpha regulatory subunit;cAMP-dependent protein kinase type I-alpha regulatory subunit, N-terminally processed	0.423953	4.53433		P10644;P10644-2	sp|P10644|KAP0_HUMAN cAMP-dependent protein kinase type I-alpha regulatory subunit OS=Homo sapiens OX=9606 GN=PRKAR1A PE=1 SV=1;sp|P10644-2|KAP0_HUMAN Isoform 2 of cAMP-dependent protein kinase type I-alpha regulatory subunit OS=Homo sapiens OX=9606 GN=PRK
ATXN1_IFN	ESD	S-formylglutathione hydrolase	0.0391297	0.0722464		P10768	sp|P10768|ESTD_HUMAN S-formylglutathione hydrolase OS=Homo sapiens OX=9606 GN=ESD PE=1 SV=2
ATXN1_IFN	HSPD1	60 kDa heat shock protein, mitochondrial	0.131759	0.49247		P10809	sp|P10809|CH60_HUMAN 60 kDa heat shock protein, mitochondrial OS=Homo sapiens OX=9606 GN=HSPD1 PE=1 SV=2
ATXN1_IFN	CLU	Clusterin;Clusterin beta chain;Clusterin alpha chain	-0.245651	0.185503		P10909-4;P10909-6;P10909;P10909-5;P10909-2;P10909-3	sp|P10909-4|CLUS_HUMAN Isoform 4 of Clusterin OS=Homo sapiens OX=9606 GN=CLU;sp|P10909-6|CLUS_HUMAN Isoform 6 of Clusterin OS=Homo sapiens OX=9606 GN=CLU;sp|P10909|CLUS_HUMAN Clusterin OS=Homo sapiens OX=9606 GN=CLU PE=1 SV=1;sp|P10909-5|CLUS_HUMAN Isoform
ATXN1_IFN	HSPA5	78 kDa glucose-regulated protein	-0.154319	0.298104		P11021	sp|P11021|BIP_HUMAN Endoplasmic reticulum chaperone BiP OS=Homo sapiens OX=9606 GN=HSPA5 PE=1 SV=2
ATXN1_IFN	LAMC1	Laminin subunit gamma-1	-0.926953	0.429675		P11047	sp|P11047|LAMC1_HUMAN Laminin subunit gamma-1 OS=Homo sapiens OX=9606 GN=LAMC1 PE=1 SV=3
ATXN1_IFN	HSPA8	Heat shock cognate 71 kDa protein	-0.0673605	0.213021		P11142;P11142-2	sp|P11142|HSP7C_HUMAN Heat shock cognate 71 kDa protein OS=Homo sapiens OX=9606 GN=HSPA8 PE=1 SV=1;sp|P11142-2|HSP7C_HUMAN Isoform 2 of Heat shock cognate 71 kDa protein OS=Homo sapiens OX=9606 GN=HSPA8
ATXN1_IFN	SLC2A1	Solute carrier family 2, facilitated glucose transporter member 1	-0.33333	0.321954		P11166	sp|P11166|GTR1_HUMAN Solute carrier family 2, facilitated glucose transporter member 1 OS=Homo sapiens OX=9606 GN=SLC2A1 PE=1 SV=2
ATXN1_IFN	SLC2A3;SLC2A14	Solute carrier family 2, facilitated glucose transporter member 3;Solute carrier family 2, facilitated glucose transporter member 14	0.552657	0.37524		P11169;Q8TDB8-4;Q8TDB8-2;Q8TDB8;Q8TDB8-5	sp|P11169|GTR3_HUMAN Solute carrier family 2, facilitated glucose transporter member 3 OS=Homo sapiens OX=9606 GN=SLC2A3 PE=1 SV=1;sp|Q8TDB8-4|GTR14_HUMAN Isoform 4 of Solute carrier family 2, facilitated glucose transporter member 14 OS=Homo sapiens OX=96
ATXN1_IFN	UMPS	Uridine 5-monophosphate synthase;Orotate phosphoribosyltransferase;Orotidine 5-phosphate decarboxylase	-0.254637	0.140384		P11172;P11172-3;P11172-2;P11172-4	sp|P11172|UMPS_HUMAN Uridine 5-monophosphate synthase OS=Homo sapiens OX=9606 GN=UMPS PE=1 SV=1;sp|P11172-3|UMPS_HUMAN Isoform 3 of Uridine 5-monophosphate synthase OS=Homo sapiens OX=9606 GN=UMPS;sp|P11172-2|UMPS_HUMAN Isoform 2 of Uridine 5-monophosph
ATXN1_IFN	PDHB	Pyruvate dehydrogenase E1 component subunit beta, mitochondrial	0.0955815	0.18114		P11177;P11177-2;P11177-3	sp|P11177|ODPB_HUMAN Pyruvate dehydrogenase E1 component subunit beta, mitochondrial OS=Homo sapiens OX=9606 GN=PDHB PE=1 SV=3;sp|P11177-2|ODPB_HUMAN Isoform 2 of Pyruvate dehydrogenase E1 component subunit beta, mitochondrial OS=Homo sapiens OX=9606 GN=PD
ATXN1_IFN	DBT	Lipoamide acyltransferase component of branched-chain alpha-keto acid dehydrogenase complex, mitochondrial	-0.000428214	0.000377361		P11182	sp|P11182|ODB2_HUMAN Lipoamide acyltransferase component of branched-chain alpha-keto acid dehydrogenase complex, mitochondrial OS=Homo sapiens OX=9606 GN=DBT PE=1 SV=3
ATXN1_IFN	PYGB	Glycogen phosphorylase, brain form	-0.597489	0.45686		P11216	sp|P11216|PYGB_HUMAN Glycogen phosphorylase, brain form OS=Homo sapiens OX=9606 GN=PYGB PE=1 SV=5
ATXN1_IFN	RALA	Ras-related protein Ral-A	-0.438717	1.60126		P11233	sp|P11233|RALA_HUMAN Ras-related protein Ral-A OS=Homo sapiens OX=9606 GN=RALA PE=1 SV=1
ATXN1_IFN	RALB	Ras-related protein Ral-B	-0.245547	0.124128		P11234;P11234-3;P11234-2	sp|P11234|RALB_HUMAN Ras-related protein Ral-B OS=Homo sapiens OX=9606 GN=RALB PE=1 SV=1;sp|P11234-3|RALB_HUMAN Isoform 3 of Ras-related protein Ral-B OS=Homo sapiens OX=9606 GN=RALB;sp|P11234-2|RALB_HUMAN Isoform 2 of Ras-related protein Ral-B OS=Homo sap
ATXN1_IFN	LAMP1	Lysosome-associated membrane glycoprotein 1	-0.217297	0.170843		P11279;P11279-2	sp|P11279|LAMP1_HUMAN Lysosome-associated membrane glycoprotein 1 OS=Homo sapiens OX=9606 GN=LAMP1 PE=1 SV=3;sp|P11279-2|LAMP1_HUMAN Isoform 2 of Lysosome-associated membrane glycoprotein 1 OS=Homo sapiens OX=9606 GN=LAMP1
ATXN1_IFN	ACADM	Medium-chain specific acyl-CoA dehydrogenase, mitochondrial	0.174621	0.361122		P11310;P11310-2	sp|P11310|ACADM_HUMAN Medium-chain specific acyl-CoA dehydrogenase, mitochondrial OS=Homo sapiens OX=9606 GN=ACADM PE=1 SV=1;sp|P11310-2|ACADM_HUMAN Isoform 2 of Medium-chain specific acyl-CoA dehydrogenase, mitochondrial OS=Homo sapiens OX=9606 GN=ACADM
ATXN1_IFN	TOP1	DNA topoisomerase 1	0.163765	1.20792		P11387	sp|P11387|TOP1_HUMAN DNA topoisomerase 1 OS=Homo sapiens OX=9606 GN=TOP1 PE=1 SV=2
ATXN1_IFN	TOP2A	DNA topoisomerase 2-alpha	0.294399	1.52504		P11388;P11388-2;P11388-3;P11388-4	sp|P11388|TOP2A_HUMAN DNA topoisomerase 2-alpha OS=Homo sapiens OX=9606 GN=TOP2A PE=1 SV=3;sp|P11388-2|TOP2A_HUMAN Isoform 2 of DNA topoisomerase 2-alpha OS=Homo sapiens OX=9606 GN=TOP2A;sp|P11388-3|TOP2A_HUMAN Isoform 3 of DNA topoisomerase 2-alpha OS=Hom
ATXN1_IFN	G6PD	Glucose-6-phosphate 1-dehydrogenase	-1.32349	0.410091		P11413;P11413-2;P11413-3	sp|P11413|G6PD_HUMAN Glucose-6-phosphate 1-dehydrogenase OS=Homo sapiens OX=9606 GN=G6PD PE=1 SV=4;sp|P11413-2|G6PD_HUMAN Isoform Long of Glucose-6-phosphate 1-dehydrogenase OS=Homo sapiens OX=9606 GN=G6PD;sp|P11413-3|G6PD_HUMAN Isoform 3 of Glucose-6-phos
ATXN1_IFN	UBL4A	Ubiquitin-like protein 4A	0.205705	0.0976847		P11441	sp|P11441|UBL4A_HUMAN Ubiquitin-like protein 4A OS=Homo sapiens OX=9606 GN=UBL4A PE=1 SV=1
ATXN1_IFN	ESRRA	Steroid hormone receptor ERR1	0.213142	0.57171		P11474;P11474-2	sp|P11474|ERR1_HUMAN Steroid hormone receptor ERR1 OS=Homo sapiens OX=9606 GN=ESRRA PE=1 SV=3;sp|P11474-2|ERR1_HUMAN Isoform 2 of Steroid hormone receptor ERR1 OS=Homo sapiens OX=9606 GN=ESRRA
ATXN1_IFN	PC	Pyruvate carboxylase, mitochondrial	-0.20823	0.199306		P11498	sp|P11498|PYC_HUMAN Pyruvate carboxylase, mitochondrial OS=Homo sapiens OX=9606 GN=PC PE=1 SV=2
ATXN1_IFN	MTHFD1	C-1-tetrahydrofolate synthase, cytoplasmic;Methylenetetrahydrofolate dehydrogenase;Methenyltetrahydrofolate cyclohydrolase;Formyltetrahydrofolate synthetase;C-1-tetrahydrofolate synthase, cytoplasmic, N-terminally processed	-0.277979	0.187383		P11586	sp|P11586|C1TC_HUMAN C-1-tetrahydrofolate synthase, cytoplasmic OS=Homo sapiens OX=9606 GN=MTHFD1 PE=1 SV=3
ATXN1_IFN	IGF2R	Cation-independent mannose-6-phosphate receptor	0.361682	0.440216		P11717	sp|P11717|MPRI_HUMAN Cation-independent mannose-6-phosphate receptor OS=Homo sapiens OX=9606 GN=IGF2R PE=1 SV=3
ATXN1_IFN	ADH5	Alcohol dehydrogenase class-3	-0.520909	0.598697		P11766	sp|P11766|ADHX_HUMAN Alcohol dehydrogenase class-3 OS=Homo sapiens OX=9606 GN=ADH5 PE=1 SV=4
ATXN1_IFN	CDK4	Cyclin-dependent kinase 4	0.532993	0.177647		P11802	sp|P11802|CDK4_HUMAN Cyclin-dependent kinase 4 OS=Homo sapiens OX=9606 GN=CDK4 PE=1 SV=2
ATXN1_IFN	PRPS2	Ribose-phosphate pyrophosphokinase 2	-0.187799	0.0792844		P11908;P11908-2	sp|P11908|PRPS2_HUMAN Ribose-phosphate pyrophosphokinase 2 OS=Homo sapiens OX=9606 GN=PRPS2 PE=1 SV=2;sp|P11908-2|PRPS2_HUMAN Isoform 2 of Ribose-phosphate pyrophosphokinase 2 OS=Homo sapiens OX=9606 GN=PRPS2
ATXN1_IFN	PABPC1;PABPC3	Polyadenylate-binding protein 1;Polyadenylate-binding protein 3	-0.0847781	0.162019		P11940;P11940-2;Q9H361	sp|P11940|PABP1_HUMAN Polyadenylate-binding protein 1 OS=Homo sapiens OX=9606 GN=PABPC1 PE=1 SV=2;sp|P11940-2|PABP1_HUMAN Isoform 2 of Polyadenylate-binding protein 1 OS=Homo sapiens OX=9606 GN=PABPC1;sp|Q9H361|PABP3_HUMAN Polyadenylate-binding protein 3 O
ATXN1_IFN	PCNA	Proliferating cell nuclear antigen	-0.123283	0.268061		P12004	sp|P12004|PCNA_HUMAN Proliferating cell nuclear antigen OS=Homo sapiens OX=9606 GN=PCNA PE=1 SV=1
ATXN1_IFN	COX6A1	Cytochrome c oxidase subunit 6A1, mitochondrial	0.577199	0.200495		P12074	sp|P12074|CX6A1_HUMAN Cytochrome c oxidase subunit 6A1, mitochondrial OS=Homo sapiens OX=9606 GN=COX6A1 PE=1 SV=4
ATXN1_IFN	HARS	Histidine--tRNA ligase, cytoplasmic	-0.171228	0.244259		P12081;P12081-4;P12081-2;P12081-3	sp|P12081|HARS1_HUMAN Histidine--tRNA ligase, cytoplasmic OS=Homo sapiens OX=9606 GN=HARS1 PE=1 SV=2;sp|P12081-4|HARS1_HUMAN Isoform 4 of Histidine--tRNA ligase, cytoplasmic OS=Homo sapiens OX=9606 GN=HARS1;sp|P12081-2|HARS1_HUMAN Isoform 2 of Histidine--t
ATXN1_IFN	SLC25A4	ADP/ATP translocase 1	-1.47948	5.82826	+	P12235	sp|P12235|ADT1_HUMAN ADP/ATP translocase 1 OS=Homo sapiens OX=9606 GN=SLC25A4 PE=1 SV=4
ATXN1_IFN	SLC25A6	ADP/ATP translocase 3;ADP/ATP translocase 3, N-terminally processed	0.57674	10.3383	+	P12236	sp|P12236|ADT3_HUMAN ADP/ATP translocase 3 OS=Homo sapiens OX=9606 GN=SLC25A6 PE=1 SV=4
ATXN1_IFN	IMPDH2	Inosine-5-monophosphate dehydrogenase 2	-0.0596946	0.225407		P12268	sp|P12268|IMDH2_HUMAN Inosine-5-monophosphate dehydrogenase 2 OS=Homo sapiens OX=9606 GN=IMPDH2 PE=1 SV=2
ATXN1_IFN	TPR	Nucleoprotein TPR	0.0543749	0.138295		P12270	sp|P12270|TPR_HUMAN Nucleoprotein TPR OS=Homo sapiens OX=9606 GN=TPR PE=1 SV=3
ATXN1_IFN	ANXA3	Annexin A3	-0.450979	0.295618		P12429	sp|P12429|ANXA3_HUMAN Annexin A3 OS=Homo sapiens OX=9606 GN=ANXA3 PE=1 SV=3
ATXN1_IFN	CKMT1A	Creatine kinase U-type, mitochondrial	-1.94813	0.888113		P12532;P12532-2	sp|P12532|KCRU_HUMAN Creatine kinase U-type, mitochondrial OS=Homo sapiens OX=9606 GN=CKMT1A PE=1 SV=1;sp|P12532-2|KCRU_HUMAN Isoform 2 of Creatine kinase U-type, mitochondrial OS=Homo sapiens OX=9606 GN=CKMT1A
ATXN1_IFN	BCKDHA	2-oxoisovalerate dehydrogenase subunit alpha, mitochondrial	0.217489	0.17857		P12694;P12694-2	sp|P12694|ODBA_HUMAN 2-oxoisovalerate dehydrogenase subunit alpha, mitochondrial OS=Homo sapiens OX=9606 GN=BCKDHA PE=1 SV=2;sp|P12694-2|ODBA_HUMAN Isoform 2 of 2-oxoisovalerate dehydrogenase subunit alpha, mitochondrial OS=Homo sapiens OX=9606 GN=BCKDHA
ATXN1_IFN	ACTN1	Alpha-actinin-1	-0.0782208	0.275828		P12814;P12814-3;P12814-2;P12814-4	sp|P12814|ACTN1_HUMAN Alpha-actinin-1 OS=Homo sapiens OX=9606 GN=ACTN1 PE=1 SV=2;sp|P12814-3|ACTN1_HUMAN Isoform 3 of Alpha-actinin-1 OS=Homo sapiens OX=9606 GN=ACTN1;sp|P12814-2|ACTN1_HUMAN Isoform 2 of Alpha-actinin-1 OS=Homo sapiens OX=9606 GN=ACTN1;sp|
ATXN1_IFN	CDH1	Cadherin-1;E-Cad/CTF1;E-Cad/CTF2;E-Cad/CTF3	-0.252293	0.205776		P12830;P12830-2	sp|P12830|CADH1_HUMAN Cadherin-1 OS=Homo sapiens OX=9606 GN=CDH1 PE=1 SV=3;sp|P12830-2|CADH1_HUMAN Isoform 2 of Cadherin-1 OS=Homo sapiens OX=9606 GN=CDH1
ATXN1_IFN	SRC	Proto-oncogene tyrosine-protein kinase Src	-0.560118	0.470422		P12931;P12931-2	sp|P12931|SRC_HUMAN Proto-oncogene tyrosine-protein kinase Src OS=Homo sapiens OX=9606 GN=SRC PE=1 SV=3;sp|P12931-2|SRC_HUMAN Isoform 2 of Proto-oncogene tyrosine-protein kinase Src OS=Homo sapiens OX=9606 GN=SRC
ATXN1_IFN	PEPD	Xaa-Pro dipeptidase	-0.765287	0.277401		P12955;P12955-3;P12955-2	sp|P12955|PEPD_HUMAN Xaa-Pro dipeptidase OS=Homo sapiens OX=9606 GN=PEPD PE=1 SV=3;sp|P12955-3|PEPD_HUMAN Isoform 3 of Xaa-Pro dipeptidase OS=Homo sapiens OX=9606 GN=PEPD;sp|P12955-2|PEPD_HUMAN Isoform 2 of Xaa-Pro dipeptidase OS=Homo sapiens OX=9606 GN=PE
ATXN1_IFN	XRCC6	X-ray repair cross-complementing protein 6	0.302041	0.597193		P12956;P12956-2	sp|P12956|XRCC6_HUMAN X-ray repair cross-complementing protein 6 OS=Homo sapiens OX=9606 GN=XRCC6 PE=1 SV=2;sp|P12956-2|XRCC6_HUMAN Isoform 2 of X-ray repair cross-complementing protein 6 OS=Homo sapiens OX=9606 GN=XRCC6
ATXN1_IFN	XRCC5	X-ray repair cross-complementing protein 5	-0.165729	4.56878		P13010	sp|P13010|XRCC5_HUMAN X-ray repair cross-complementing protein 5 OS=Homo sapiens OX=9606 GN=XRCC5 PE=1 SV=3
ATXN1_IFN	UNG	Uracil-DNA glycosylase	0.413315	0.42099		P13051;P13051-2	sp|P13051|UNG_HUMAN Uracil-DNA glycosylase OS=Homo sapiens OX=9606 GN=UNG PE=1 SV=2;sp|P13051-2|UNG_HUMAN Isoform 1 of Uracil-DNA glycosylase OS=Homo sapiens OX=9606 GN=UNG
ATXN1_IFN	COX4I1	Cytochrome c oxidase subunit 4 isoform 1, mitochondrial	-0.00481719	0.0315328		P13073	sp|P13073|COX41_HUMAN Cytochrome c oxidase subunit 4 isoform 1, mitochondrial OS=Homo sapiens OX=9606 GN=COX4I1 PE=1 SV=1
ATXN1_IFN	LAMP2	Lysosome-associated membrane glycoprotein 2	-0.627616	0.35041		P13473;P13473-2;P13473-3	sp|P13473|LAMP2_HUMAN Lysosome-associated membrane glycoprotein 2 OS=Homo sapiens OX=9606 GN=LAMP2 PE=1 SV=2;sp|P13473-2|LAMP2_HUMAN Isoform LAMP-2B of Lysosome-associated membrane glycoprotein 2 OS=Homo sapiens OX=9606 GN=LAMP2;sp|P13473-3|LAMP2_HUMAN Iso
ATXN1_IFN	RNH1	Ribonuclease inhibitor	-1.15097	0.421709		P13489	sp|P13489|RINI_HUMAN Ribonuclease inhibitor OS=Homo sapiens OX=9606 GN=RNH1 PE=1 SV=2
ATXN1_IFN	CYBA	Cytochrome b-245 light chain	-0.0406494	0.046651		P13498	sp|P13498|CY24A_HUMAN Cytochrome b-245 light chain OS=Homo sapiens OX=9606 GN=CYBA PE=1 SV=3
ATXN1_IFN	VCAN	Versican core protein	-1.22176	1.92479	+	P13611;P13611-2;P13611-5;P13611-3;P13611-4	sp|P13611|CSPG2_HUMAN Versican core protein OS=Homo sapiens OX=9606 GN=VCAN PE=1 SV=3;sp|P13611-2|CSPG2_HUMAN Isoform V1 of Versican core protein OS=Homo sapiens OX=9606 GN=VCAN;sp|P13611-5|CSPG2_HUMAN Isoform Vint of Versican core protein OS=Homo sapiens
ATXN1_IFN	EEF2	Elongation factor 2	-0.081286	0.149081		P13639	sp|P13639|EF2_HUMAN Elongation factor 2 OS=Homo sapiens OX=9606 GN=EEF2 PE=1 SV=4
ATXN1_IFN	PDIA4	Protein disulfide-isomerase A4	-0.118305	0.576151		P13667	sp|P13667|PDIA4_HUMAN Protein disulfide-isomerase A4 OS=Homo sapiens OX=9606 GN=PDIA4 PE=1 SV=2
ATXN1_IFN	P4HA1	Prolyl 4-hydroxylase subunit alpha-1	0.0427819	0.0298991		P13674	sp|P13674|P4HA1_HUMAN Prolyl 4-hydroxylase subunit alpha-1 OS=Homo sapiens OX=9606 GN=P4HA1 PE=1 SV=2
ATXN1_IFN	CEACAM1	Carcinoembryonic antigen-related cell adhesion molecule 1	1.55271	6.01774	+	P13688;P13688-2;P13688-6;P13688-5;P13688-8;P13688-10	sp|P13688|CEAM1_HUMAN Carcinoembryonic antigen-related cell adhesion molecule 1 OS=Homo sapiens OX=9606 GN=CEACAM1 PE=1 SV=2;sp|P13688-2|CEAM1_HUMAN Isoform 2 of Carcinoembryonic antigen-related cell adhesion molecule 1 OS=Homo sapiens OX=9606 GN=CEACAM1;s
ATXN1_IFN	TPT1	Translationally-controlled tumor protein	0.381345	0.416831		P13693;P13693-2	sp|P13693|TCTP_HUMAN Translationally-controlled tumor protein OS=Homo sapiens OX=9606 GN=TPT1 PE=1 SV=1;sp|P13693-2|TCTP_HUMAN Isoform 2 of Translationally-controlled tumor protein OS=Homo sapiens OX=9606 GN=TPT1
ATXN1_IFN	ALAD	Delta-aminolevulinic acid dehydratase	0.0342812	0.0392755		P13716;P13716-2	sp|P13716|HEM2_HUMAN Delta-aminolevulinic acid dehydratase OS=Homo sapiens OX=9606 GN=ALAD PE=1 SV=1;sp|P13716-2|HEM2_HUMAN Isoform 2 of Delta-aminolevulinic acid dehydratase OS=Homo sapiens OX=9606 GN=ALAD
ATXN1_IFN	PLS3	Plastin-3	0.052102	0.849259		P13797;P13797-3;P13797-2	sp|P13797|PLST_HUMAN Plastin-3 OS=Homo sapiens OX=9606 GN=PLS3 PE=1 SV=4;sp|P13797-3|PLST_HUMAN Isoform 3 of Plastin-3 OS=Homo sapiens OX=9606 GN=PLS3;sp|P13797-2|PLST_HUMAN Isoform 2 of Plastin-3 OS=Homo sapiens OX=9606 GN=PLS3
ATXN1_IFN	APEH	Acylamino-acid-releasing enzyme	-0.258957	0.435777		P13798	sp|P13798|ACPH_HUMAN Acylamino-acid-releasing enzyme OS=Homo sapiens OX=9606 GN=APEH PE=1 SV=4
ATXN1_IFN	ETFA	Electron transfer flavoprotein subunit alpha, mitochondrial	-0.857528	0.676636		P13804;P13804-2	sp|P13804|ETFA_HUMAN Electron transfer flavoprotein subunit alpha, mitochondrial OS=Homo sapiens OX=9606 GN=ETFA PE=1 SV=1;sp|P13804-2|ETFA_HUMAN Isoform 2 of Electron transfer flavoprotein subunit alpha, mitochondrial OS=Homo sapiens OX=9606 GN=ETFA
ATXN1_IFN	PRKAR2A	cAMP-dependent protein kinase type II-alpha regulatory subunit	-0.612613	0.685881		P13861;P13861-2	sp|P13861|KAP2_HUMAN cAMP-dependent protein kinase type II-alpha regulatory subunit OS=Homo sapiens OX=9606 GN=PRKAR2A PE=1 SV=2;sp|P13861-2|KAP2_HUMAN Isoform 2 of cAMP-dependent protein kinase type II-alpha regulatory subunit OS=Homo sapiens OX=9606 GN=P
ATXN1_IFN	ENO3	Beta-enolase	0.144238	0.079367		P13929;P13929-2;P13929-3	sp|P13929|ENOB_HUMAN Beta-enolase OS=Homo sapiens OX=9606 GN=ENO3 PE=1 SV=5;sp|P13929-2|ENOB_HUMAN Isoform 2 of Beta-enolase OS=Homo sapiens OX=9606 GN=ENO3;sp|P13929-3|ENOB_HUMAN Isoform 3 of Beta-enolase OS=Homo sapiens OX=9606 GN=ENO3
ATXN1_IFN	GTF2F2	General transcription factor IIF subunit 2	0.429177	0.548644		P13984	sp|P13984|T2FB_HUMAN General transcription factor IIF subunit 2 OS=Homo sapiens OX=9606 GN=GTF2F2 PE=1 SV=2
ATXN1_IFN	CD59	CD59 glycoprotein	0.695156	0.664116		P13987;P13987-2	sp|P13987|CD59_HUMAN CD59 glycoprotein OS=Homo sapiens OX=9606 GN=CD59 PE=1 SV=1;sp|P13987-2|CD59_HUMAN Isoform 2 of CD59 glycoprotein OS=Homo sapiens OX=9606 GN=CD59
ATXN1_IFN	MTHFD2	Bifunctional methylenetetrahydrofolate dehydrogenase/cyclohydrolase, mitochondrial;NAD-dependent methylenetetrahydrofolate dehydrogenase;Methenyltetrahydrofolate cyclohydrolase	0.274945	0.58575		P13995;P13995-2	sp|P13995|MTDC_HUMAN Bifunctional methylenetetrahydrofolate dehydrogenase/cyclohydrolase, mitochondrial OS=Homo sapiens OX=9606 GN=MTHFD2 PE=1 SV=2;sp|P13995-2|MTDC_HUMAN Isoform 2 of Bifunctional methylenetetrahydrofolate dehydrogenase/cyclohydrolase, mit
ATXN1_IFN	MIF	Macrophage migration inhibitory factor	-0.511087	0.291474		P14174	sp|P14174|MIF_HUMAN Macrophage migration inhibitory factor OS=Homo sapiens OX=9606 GN=MIF PE=1 SV=4
ATXN1_IFN	CD99	CD99 antigen	-0.50566	0.653297		P14209;P14209-3	sp|P14209|CD99_HUMAN CD99 antigen OS=Homo sapiens OX=9606 GN=CD99 PE=1 SV=1;sp|P14209-3|CD99_HUMAN Isoform 3 of CD99 antigen OS=Homo sapiens OX=9606 GN=CD99
ATXN1_IFN	PRKCSH	Glucosidase 2 subunit beta	-0.120882	0.564169		P14314-2;P14314	sp|P14314-2|GLU2B_HUMAN Isoform 2 of Glucosidase 2 subunit beta OS=Homo sapiens OX=9606 GN=PRKCSH;sp|P14314|GLU2B_HUMAN Glucosidase 2 subunit beta OS=Homo sapiens OX=9606 GN=PRKCSH PE=1 SV=2
ATXN1_IFN	FDPS	Farnesyl pyrophosphate synthase	-0.846035	0.557298		P14324-2;P14324	sp|P14324-2|FPPS_HUMAN Isoform 2 of Farnesyl pyrophosphate synthase OS=Homo sapiens OX=9606 GN=FDPS;sp|P14324|FPPS_HUMAN Farnesyl pyrophosphate synthase OS=Homo sapiens OX=9606 GN=FDPS PE=1 SV=4
ATXN1_IFN	COX7A2	Cytochrome c oxidase subunit 7A2, mitochondrial	-2.01553	0.453437		P14406	sp|P14406|CX7A2_HUMAN Cytochrome c oxidase subunit 7A2, mitochondrial OS=Homo sapiens OX=9606 GN=COX7A2 PE=1 SV=1
ATXN1_IFN	AKR1A1	Alcohol dehydrogenase [NADP(+)]	-0.409009	0.467359		P14550	sp|P14550|AK1A1_HUMAN Aldo-keto reductase family 1 member A1 OS=Homo sapiens OX=9606 GN=AKR1A1 PE=1 SV=3
ATXN1_IFN	PKM	Pyruvate kinase PKM	-0.344804	0.453906		P14618;P14618-3	sp|P14618|KPYM_HUMAN Pyruvate kinase PKM OS=Homo sapiens OX=9606 GN=PKM PE=1 SV=4;sp|P14618-3|KPYM_HUMAN Isoform 3 of Pyruvate kinase PKM OS=Homo sapiens OX=9606 GN=PKM
ATXN1_IFN	PKM	Pyruvate kinase PKM	-0.0122941	0.0434364		P14618-2	sp|P14618-2|KPYM_HUMAN Isoform M1 of Pyruvate kinase PKM OS=Homo sapiens OX=9606 GN=PKM
ATXN1_IFN	HSP90B1	Endoplasmin	-0.121629	0.177352		P14625	sp|P14625|ENPL_HUMAN Endoplasmin OS=Homo sapiens OX=9606 GN=HSP90B1 PE=1 SV=1
ATXN1_IFN	CCNB1	G2/mitotic-specific cyclin-B1	0.744995	1.36255	+	P14635;P14635-2	sp|P14635|CCNB1_HUMAN G2/mitotic-specific cyclin-B1 OS=Homo sapiens OX=9606 GN=CCNB1 PE=1 SV=1;sp|P14635-2|CCNB1_HUMAN Isoform 2 of G2/mitotic-specific cyclin-B1 OS=Homo sapiens OX=9606 GN=CCNB1
ATXN1_IFN	SNRPB;SNRPN	Small nuclear ribonucleoprotein-associated proteins B and B;Small nuclear ribonucleoprotein-associated protein N	-0.864633	0.265043		P14678-2;P14678;P14678-3;P63162;P63162-2	sp|P14678-2|RSMB_HUMAN Isoform SM-B of Small nuclear ribonucleoprotein-associated proteins B and B OS=Homo sapiens OX=9606 GN=SNRPB;sp|P14678|RSMB_HUMAN Small nuclear ribonucleoprotein-associated proteins B and B OS=Homo sapiens OX=9606 GN=SNRPB PE=1 SV=
ATXN1_IFN	IDE	Insulin-degrading enzyme	-0.595588	0.86668		P14735;P14735-2	sp|P14735|IDE_HUMAN Insulin-degrading enzyme OS=Homo sapiens OX=9606 GN=IDE PE=1 SV=4;sp|P14735-2|IDE_HUMAN Isoform 2 of Insulin-degrading enzyme OS=Homo sapiens OX=9606 GN=IDE
ATXN1_IFN	COX6B1	Cytochrome c oxidase subunit 6B1	0.072103	0.131906		P14854	sp|P14854|CX6B1_HUMAN Cytochrome c oxidase subunit 6B1 OS=Homo sapiens OX=9606 GN=COX6B1 PE=1 SV=2
ATXN1_IFN	POU2F1;POU2F2;POU2F3	POU domain, class 2, transcription factor 1;POU domain, class 2, transcription factor 2;POU domain, class 2, transcription factor 3	-0.109796	0.280396		P14859-4;P14859-5;P14859-3;P14859;P14859-2;P14859-6;P09086-4;Q9UKI9-3;Q9UKI9;Q9UKI9-2;P09086-3;P09086-2;P09086;P09086-5	sp|P14859-4|PO2F1_HUMAN Isoform 4 of POU domain, class 2, transcription factor 1 OS=Homo sapiens OX=9606 GN=POU2F1;sp|P14859-5|PO2F1_HUMAN Isoform 5 of POU domain, class 2, transcription factor 1 OS=Homo sapiens OX=9606 GN=POU2F1;sp|P14859-3|PO2F1_HUMAN Is
ATXN1_IFN	HNRNPL	Heterogeneous nuclear ribonucleoprotein L	-0.311223	0.326443		P14866;P14866-2	sp|P14866|HNRPL_HUMAN Heterogeneous nuclear ribonucleoprotein L OS=Homo sapiens OX=9606 GN=HNRNPL PE=1 SV=2;sp|P14866-2|HNRPL_HUMAN Isoform 2 of Heterogeneous nuclear ribonucleoprotein L OS=Homo sapiens OX=9606 GN=HNRNPL
ATXN1_IFN	DARS	Aspartate--tRNA ligase, cytoplasmic	-0.409758	0.281194		P14868;P14868-2	sp|P14868|SYDC_HUMAN Aspartate--tRNA ligase, cytoplasmic OS=Homo sapiens OX=9606 GN=DARS1 PE=1 SV=2;sp|P14868-2|SYDC_HUMAN Isoform 2 of Aspartate--tRNA ligase, cytoplasmic OS=Homo sapiens OX=9606 GN=DARS1
ATXN1_IFN	JUP	Junction plakoglobin	-0.234864	0.251535		P14923	sp|P14923|PLAK_HUMAN Junction plakoglobin OS=Homo sapiens OX=9606 GN=JUP PE=1 SV=3
ATXN1_IFN	UQCRB	Cytochrome b-c1 complex subunit 7	-0.485209	0.328386		P14927;P14927-2	sp|P14927|QCR7_HUMAN Cytochrome b-c1 complex subunit 7 OS=Homo sapiens OX=9606 GN=UQCRB PE=1 SV=2;sp|P14927-2|QCR7_HUMAN Isoform 2 of Cytochrome b-c1 complex subunit 7 OS=Homo sapiens OX=9606 GN=UQCRB
ATXN1_IFN	AKR1B1	Aldose reductase	0.159155	0.287996		P15121	sp|P15121|ALDR_HUMAN Aldo-keto reductase family 1 member B1 OS=Homo sapiens OX=9606 GN=AKR1B1 PE=1 SV=3
ATXN1_IFN	PVR	Poliovirus receptor	0.076972	0.0716148		P15151-3;P15151-2;P15151;P15151-4	sp|P15151-3|PVR_HUMAN Isoform Gamma of Poliovirus receptor OS=Homo sapiens OX=9606 GN=PVR;sp|P15151-2|PVR_HUMAN Isoform Beta of Poliovirus receptor OS=Homo sapiens OX=9606 GN=PVR;sp|P15151|PVR_HUMAN Poliovirus receptor OS=Homo sapiens OX=9606 GN=PVR PE=1 S
ATXN1_IFN	GSPT1	Eukaryotic peptide chain release factor GTP-binding subunit ERF3A	0.576149	2.39451	+	P15170-3;P15170-2;P15170	sp|P15170-3|ERF3A_HUMAN Isoform 3 of Eukaryotic peptide chain release factor GTP-binding subunit ERF3A OS=Homo sapiens OX=9606 GN=GSPT1;sp|P15170-2|ERF3A_HUMAN Isoform 2 of Eukaryotic peptide chain release factor GTP-binding subunit ERF3A OS=Homo sapiens O
ATXN1_IFN	EZR	Ezrin	-0.294982	0.352421		P15311	sp|P15311|EZRI_HUMAN Ezrin OS=Homo sapiens OX=9606 GN=EZR PE=1 SV=4
ATXN1_IFN	UCHL3	Ubiquitin carboxyl-terminal hydrolase isozyme L3	0.195573	0.310356		P15374	sp|P15374|UCHL3_HUMAN Ubiquitin carboxyl-terminal hydrolase isozyme L3 OS=Homo sapiens OX=9606 GN=UCHL3 PE=1 SV=1
ATXN1_IFN	FOSL2	Fos-related antigen 2	0.463883	0.722546		P15408-3;P15408;P15408-2	sp|P15408-3|FOSL2_HUMAN Isoform 3 of Fos-related antigen 2 OS=Homo sapiens OX=9606 GN=FOSL2;sp|P15408|FOSL2_HUMAN Fos-related antigen 2 OS=Homo sapiens OX=9606 GN=FOSL2 PE=1 SV=1;sp|P15408-2|FOSL2_HUMAN Isoform 2 of Fos-related antigen 2 OS=Homo sapiens OX
ATXN1_IFN	HPGD	15-hydroxyprostaglandin dehydrogenase [NAD(+)]	-0.139418	0.037011		P15428;P15428-2;P15428-5;P15428-4	sp|P15428|PGDH_HUMAN 15-hydroxyprostaglandin dehydrogenase [NAD(+)] OS=Homo sapiens OX=9606 GN=HPGD PE=1 SV=1;sp|P15428-2|PGDH_HUMAN Isoform 2 of 15-hydroxyprostaglandin dehydrogenase [NAD(+)] OS=Homo sapiens OX=9606 GN=HPGD;sp|P15428-5|PGDH_HUMAN Isoform
ATXN1_IFN	CD46	Membrane cofactor protein	0.155878	0.0556972		P15529-15;P15529-12;P15529-14;P15529-11;P15529-13;P15529-10;P15529;P15529-9;P15529-8	sp|P15529-15|MCP_HUMAN Isoform K of Membrane cofactor protein OS=Homo sapiens OX=9606 GN=CD46;sp|P15529-12|MCP_HUMAN Isoform E of Membrane cofactor protein OS=Homo sapiens OX=9606 GN=CD46;sp|P15529-14|MCP_HUMAN Isoform I of Membrane cofactor protein OS=Hom
ATXN1_IFN	CD46	Membrane cofactor protein	0.373155	0.272562		P15529-7;P15529-4;P15529-6;P15529-3;P15529-5;P15529-2;P15529-16	sp|P15529-7|MCP_HUMAN Isoform L of Membrane cofactor protein OS=Homo sapiens OX=9606 GN=CD46;sp|P15529-4|MCP_HUMAN Isoform F of Membrane cofactor protein OS=Homo sapiens OX=9606 GN=CD46;sp|P15529-6|MCP_HUMAN Isoform J of Membrane cofactor protein OS=Homo s
ATXN1_IFN	NME1	Nucleoside diphosphate kinase A	-0.239002	0.462286		P15531;P15531-2	sp|P15531|NDKA_HUMAN Nucleoside diphosphate kinase A OS=Homo sapiens OX=9606 GN=NME1 PE=1 SV=1;sp|P15531-2|NDKA_HUMAN Isoform 2 of Nucleoside diphosphate kinase A OS=Homo sapiens OX=9606 GN=NME1
ATXN1_IFN	NQO1	NAD(P)H dehydrogenase [quinone] 1	-0.17733	0.42661		P15559;P15559-2;P15559-3	sp|P15559|NQO1_HUMAN NAD(P)H dehydrogenase [quinone] 1 OS=Homo sapiens OX=9606 GN=NQO1 PE=1 SV=1;sp|P15559-2|NQO1_HUMAN Isoform 2 of NAD(P)H dehydrogenase [quinone] 1 OS=Homo sapiens OX=9606 GN=NQO1;sp|P15559-3|NQO1_HUMAN Isoform 3 of NAD(P)H dehydrogenase
ATXN1_IFN	GNS	N-acetylglucosamine-6-sulfatase	-0.395292	0.527926		P15586;P15586-2	sp|P15586|GNS_HUMAN N-acetylglucosamine-6-sulfatase OS=Homo sapiens OX=9606 GN=GNS PE=1 SV=3;sp|P15586-2|GNS_HUMAN Isoform 2 of N-acetylglucosamine-6-sulfatase OS=Homo sapiens OX=9606 GN=GNS
ATXN1_IFN	RPS2	40S ribosomal protein S2	-0.370847	3.78799		P15880	sp|P15880|RS2_HUMAN 40S ribosomal protein S2 OS=Homo sapiens OX=9606 GN=RPS2 PE=1 SV=2
ATXN1_IFN	DSP	Desmoplakin	-0.442206	1.08236		P15924;P15924-3;P15924-2	sp|P15924|DESP_HUMAN Desmoplakin OS=Homo sapiens OX=9606 GN=DSP PE=1 SV=3;sp|P15924-3|DESP_HUMAN Isoform DSPIa of Desmoplakin OS=Homo sapiens OX=9606 GN=DSP;sp|P15924-2|DESP_HUMAN Isoform DPII of Desmoplakin OS=Homo sapiens OX=9606 GN=DSP
ATXN1_IFN	RPA2	Replication protein A 32 kDa subunit	-1.32915	0.958397		P15927;P15927-2;P15927-3	sp|P15927|RFA2_HUMAN Replication protein A 32 kDa subunit OS=Homo sapiens OX=9606 GN=RPA2 PE=1 SV=1;sp|P15927-2|RFA2_HUMAN Isoform 2 of Replication protein A 32 kDa subunit OS=Homo sapiens OX=9606 GN=RPA2;sp|P15927-3|RFA2_HUMAN Isoform 3 of Replication pro
ATXN1_IFN	COX7C	Cytochrome c oxidase subunit 7C, mitochondrial	0.0655405	0.260141		P15954	sp|P15954|COX7C_HUMAN Cytochrome c oxidase subunit 7C, mitochondrial OS=Homo sapiens OX=9606 GN=COX7C PE=1 SV=1
ATXN1_IFN	NQO2	Ribosyldihydronicotinamide dehydrogenase [quinone]	-0.421332	0.49157		P16083	sp|P16083|NQO2_HUMAN Ribosyldihydronicotinamide dehydrogenase [quinone] OS=Homo sapiens OX=9606 GN=NQO2 PE=1 SV=5
ATXN1_IFN	H2AFX;HIST1H2AA	Histone H2AX;Histone H2A type 1-A	-1.08926	0.350028		P16104;Q96QV6	sp|P16104|H2AX_HUMAN Histone H2AX OS=Homo sapiens OX=9606 GN=H2AX PE=1 SV=2;sp|Q96QV6|H2A1A_HUMAN Histone H2A type 1-A OS=Homo sapiens OX=9606 GN=H2AC1 PE=1 SV=3
ATXN1_IFN	ITGB4	Integrin beta-4	-0.448707	0.163661		P16144-4;P16144-2;P16144-3;P16144	sp|P16144-4|ITB4_HUMAN Isoform Beta-4D of Integrin beta-4 OS=Homo sapiens OX=9606 GN=ITGB4;sp|P16144-2|ITB4_HUMAN Isoform Beta-4A of Integrin beta-4 OS=Homo sapiens OX=9606 GN=ITGB4;sp|P16144-3|ITB4_HUMAN Isoform Beta-4B of Integrin beta-4 OS=Homo sapiens
ATXN1_IFN	CBR1	Carbonyl reductase [NADPH] 1	-0.654262	0.536539		P16152;P16152-2	sp|P16152|CBR1_HUMAN Carbonyl reductase [NADPH] 1 OS=Homo sapiens OX=9606 GN=CBR1 PE=1 SV=3;sp|P16152-2|CBR1_HUMAN Isoform 2 of Carbonyl reductase [NADPH] 1 OS=Homo sapiens OX=9606 GN=CBR1
ATXN1_IFN	ACADS	Short-chain specific acyl-CoA dehydrogenase, mitochondrial	-0.633749	0.477199		P16219	sp|P16219|ACADS_HUMAN Short-chain specific acyl-CoA dehydrogenase, mitochondrial OS=Homo sapiens OX=9606 GN=ACADS PE=1 SV=1
ATXN1_IFN	CREB1;ATF1	Cyclic AMP-responsive element-binding protein 1;Cyclic AMP-dependent transcription factor ATF-1	0.0637605	0.0533682		P16220-2;P16220;P16220-3;Q03060-23;Q03060-9;Q03060-24;Q03060-8;Q03060-32;Q03060-26;Q03060-21;Q03060-31;Q03060-6;P18846-2	sp|P16220-2|CREB1_HUMAN Isoform CREB-B of Cyclic AMP-responsive element-binding protein 1 OS=Homo sapiens OX=9606 GN=CREB1;sp|P16220|CREB1_HUMAN Cyclic AMP-responsive element-binding protein 1 OS=Homo sapiens OX=9606 GN=CREB1 PE=1 SV=2;sp|P16220-3|CREB1_HU
ATXN1_IFN	GLB1	Beta-galactosidase	-0.575285	0.597658		P16278;P16278-3;P16278-2	sp|P16278|BGAL_HUMAN Beta-galactosidase OS=Homo sapiens OX=9606 GN=GLB1 PE=1 SV=2;sp|P16278-3|BGAL_HUMAN Isoform 3 of Beta-galactosidase OS=Homo sapiens OX=9606 GN=GLB1;sp|P16278-2|BGAL_HUMAN Isoform 2 of Beta-galactosidase OS=Homo sapiens OX=9606 GN=GLB1
ATXN1_IFN	NCK1	Cytoplasmic protein NCK1	0.215056	0.281056		P16333;P16333-2	sp|P16333|NCK1_HUMAN Cytoplasmic protein NCK1 OS=Homo sapiens OX=9606 GN=NCK1 PE=1 SV=1;sp|P16333-2|NCK1_HUMAN Isoform 2 of Cytoplasmic protein NCK1 OS=Homo sapiens OX=9606 GN=NCK1
ATXN1_IFN	HIST1H1B	Histone H1.5	1.22572	3.73316	+	P16401	sp|P16401|H15_HUMAN Histone H1.5 OS=Homo sapiens OX=9606 GN=H1-5 PE=1 SV=3
ATXN1_IFN	HIST1H1D	Histone H1.3	-0.410374	0.117668		P16402	sp|P16402|H13_HUMAN Histone H1.3 OS=Homo sapiens OX=9606 GN=H1-3 PE=1 SV=2
ATXN1_IFN	HIST1H1C	Histone H1.2	0.355704	0.527507		P16403	sp|P16403|H12_HUMAN Histone H1.2 OS=Homo sapiens OX=9606 GN=H1-2 PE=1 SV=2
ATXN1_IFN	POR	NADPH--cytochrome P450 reductase	-0.779287	0.540541		P16435	sp|P16435|NCPR_HUMAN NADPH--cytochrome P450 reductase OS=Homo sapiens OX=9606 GN=POR PE=1 SV=2
ATXN1_IFN	ATP2A2	Sarcoplasmic/endoplasmic reticulum calcium ATPase 2	-0.31292	1.57674		P16615;P16615-5;P16615-2;P16615-3;P16615-4	sp|P16615|AT2A2_HUMAN Sarcoplasmic/endoplasmic reticulum calcium ATPase 2 OS=Homo sapiens OX=9606 GN=ATP2A2 PE=1 SV=1;sp|P16615-5|AT2A2_HUMAN Isoform 5 of Sarcoplasmic/endoplasmic reticulum calcium ATPase 2 OS=Homo sapiens OX=9606 GN=ATP2A2;sp|P16615-2|AT2
ATXN1_IFN	FAH	Fumarylacetoacetase	-0.0387861	0.0792899		P16930;P16930-2	sp|P16930|FAAA_HUMAN Fumarylacetoacetase OS=Homo sapiens OX=9606 GN=FAH PE=1 SV=2;sp|P16930-2|FAAA_HUMAN Isoform 2 of Fumarylacetoacetase OS=Homo sapiens OX=9606 GN=FAH
ATXN1_IFN	STMN1	Stathmin	0.207504	1.31458		P16949;P16949-2	sp|P16949|STMN1_HUMAN Stathmin OS=Homo sapiens OX=9606 GN=STMN1 PE=1 SV=3;sp|P16949-2|STMN1_HUMAN Isoform 2 of Stathmin OS=Homo sapiens OX=9606 GN=STMN1
ATXN1_IFN	YBX3	Y-box-binding protein 3	-1.74044	0.644194		P16989;P16989-3	sp|P16989|YBOX3_HUMAN Y-box-binding protein 3 OS=Homo sapiens OX=9606 GN=YBX3 PE=1 SV=4;sp|P16989-3|YBOX3_HUMAN Isoform 3 of Y-box-binding protein 3 OS=Homo sapiens OX=9606 GN=YBX3
ATXN1_IFN	HSPA6	Heat shock 70 kDa protein 6	-0.0264077	0.0779881		P17066	sp|P17066|HSP76_HUMAN Heat shock 70 kDa protein 6 OS=Homo sapiens OX=9606 GN=HSPA6 PE=1 SV=2
ATXN1_IFN	HMGA1	High mobility group protein HMG-I/HMG-Y	0.397465	0.656758		P17096;P17096-3	sp|P17096|HMGA1_HUMAN High mobility group protein HMG-I/HMG-Y OS=Homo sapiens OX=9606 GN=HMGA1 PE=1 SV=3;sp|P17096-3|HMGA1_HUMAN Isoform HMG-R of High mobility group protein HMG-I/HMG-Y OS=Homo sapiens OX=9606 GN=HMGA1
ATXN1_IFN	TMEM11	Transmembrane protein 11, mitochondrial	0.189986	0.229081		P17152	sp|P17152|TMM11_HUMAN Transmembrane protein 11, mitochondrial OS=Homo sapiens OX=9606 GN=TMEM11 PE=1 SV=1
ATXN1_IFN	GOT1	Aspartate aminotransferase, cytoplasmic	-0.956508	0.535798		P17174;P17174-2	sp|P17174|AATC_HUMAN Aspartate aminotransferase, cytoplasmic OS=Homo sapiens OX=9606 GN=GOT1 PE=1 SV=3;sp|P17174-2|AATC_HUMAN Isoform 2 of Aspartate aminotransferase, cytoplasmic OS=Homo sapiens OX=9606 GN=GOT1
ATXN1_IFN	PRKCA	Protein kinase C alpha type	-0.600431	0.428983		P17252	sp|P17252|KPCA_HUMAN Protein kinase C alpha type OS=Homo sapiens OX=9606 GN=PRKCA PE=1 SV=4
ATXN1_IFN	ITGA2	Integrin alpha-2	-0.76711	0.481931		P17301	sp|P17301|ITA2_HUMAN Integrin alpha-2 OS=Homo sapiens OX=9606 GN=ITGA2 PE=1 SV=1
ATXN1_IFN	UBTF	Nucleolar transcription factor 1	-0.2306	0.437069		P17480	sp|P17480|UBF1_HUMAN Nucleolar transcription factor 1 OS=Homo sapiens OX=9606 GN=UBTF PE=1 SV=1
ATXN1_IFN	NDUFB7	NADH dehydrogenase [ubiquinone] 1 beta subcomplex subunit 7	0.081491	0.0526579		P17568	sp|P17568|NDUB7_HUMAN NADH dehydrogenase [ubiquinone] 1 beta subcomplex subunit 7 OS=Homo sapiens OX=9606 GN=NDUFB7 PE=1 SV=4
ATXN1_IFN	PRKACA	cAMP-dependent protein kinase catalytic subunit alpha	-0.0889298	0.0906905		P17612-2;P17612	sp|P17612-2|KAPCA_HUMAN Isoform 2 of cAMP-dependent protein kinase catalytic subunit alpha OS=Homo sapiens OX=9606 GN=PRKACA;sp|P17612|KAPCA_HUMAN cAMP-dependent protein kinase catalytic subunit alpha OS=Homo sapiens OX=9606 GN=PRKACA PE=1 SV=2
ATXN1_IFN	CAPN2	Calpain-2 catalytic subunit	0.0129186	0.0171162		P17655;P17655-2	sp|P17655|CAN2_HUMAN Calpain-2 catalytic subunit OS=Homo sapiens OX=9606 GN=CAPN2 PE=1 SV=6;sp|P17655-2|CAN2_HUMAN Isoform 2 of Calpain-2 catalytic subunit OS=Homo sapiens OX=9606 GN=CAPN2
ATXN1_IFN	CEBPB	CCAAT/enhancer-binding protein beta	0.316818	0.176736		P17676-2;P17676	sp|P17676-2|CEBPB_HUMAN Isoform 2 of CCAAT/enhancer-binding protein beta OS=Homo sapiens OX=9606 GN=CEBPB;sp|P17676|CEBPB_HUMAN CCAAT/enhancer-binding protein beta OS=Homo sapiens OX=9606 GN=CEBPB PE=1 SV=2
ATXN1_IFN	CTPS1	CTP synthase 1	-0.526965	0.398288		P17812;P17812-2	sp|P17812|PYRG1_HUMAN CTP synthase 1 OS=Homo sapiens OX=9606 GN=CTPS1 PE=1 SV=2;sp|P17812-2|PYRG1_HUMAN Isoform 2 of CTP synthase 1 OS=Homo sapiens OX=9606 GN=CTPS1
ATXN1_IFN	DDX5	Probable ATP-dependent RNA helicase DDX5	-0.514027	0.364781		P17844;P17844-2	sp|P17844|DDX5_HUMAN Probable ATP-dependent RNA helicase DDX5 OS=Homo sapiens OX=9606 GN=DDX5 PE=1 SV=1;sp|P17844-2|DDX5_HUMAN Isoform 2 of Probable ATP-dependent RNA helicase DDX5 OS=Homo sapiens OX=9606 GN=DDX5
ATXN1_IFN	PFKL	ATP-dependent 6-phosphofructokinase, liver type	-2.13224	4.05464	+	P17858;P17858-2	sp|P17858|PFKAL_HUMAN ATP-dependent 6-phosphofructokinase, liver type OS=Homo sapiens OX=9606 GN=PFKL PE=1 SV=6;sp|P17858-2|PFKAL_HUMAN Isoform 2 of ATP-dependent 6-phosphofructokinase, liver type OS=Homo sapiens OX=9606 GN=PFKL
ATXN1_IFN	LGALS3	Galectin-3	-0.417995	0.133555		P17931	sp|P17931|LEG3_HUMAN Galectin-3 OS=Homo sapiens OX=9606 GN=LGALS3 PE=1 SV=5
ATXN1_IFN	PSMC3	26S protease regulatory subunit 6A	-0.322519	0.72802		P17980	sp|P17980|PRS6A_HUMAN 26S proteasome regulatory subunit 6A OS=Homo sapiens OX=9606 GN=PSMC3 PE=1 SV=3
ATXN1_IFN	TCP1	T-complex protein 1 subunit alpha	-0.304018	0.486613		P17987	sp|P17987|TCPA_HUMAN T-complex protein 1 subunit alpha OS=Homo sapiens OX=9606 GN=TCP1 PE=1 SV=1
ATXN1_IFN	PTPN1	Tyrosine-protein phosphatase non-receptor type 1	-0.463645	0.561895		P18031	sp|P18031|PTN1_HUMAN Tyrosine-protein phosphatase non-receptor type 1 OS=Homo sapiens OX=9606 GN=PTPN1 PE=1 SV=1
ATXN1_IFN	RPL35A	60S ribosomal protein L35a	-0.440017	0.194988		P18077	sp|P18077|RL35A_HUMAN 60S ribosomal protein L35a OS=Homo sapiens OX=9606 GN=RPL35A PE=1 SV=2
ATXN1_IFN	ITGB5	Integrin beta-5	-0.496514	0.39602		P18084	sp|P18084|ITB5_HUMAN Integrin beta-5 OS=Homo sapiens OX=9606 GN=ITGB5 PE=1 SV=1
ATXN1_IFN	ARF4	ADP-ribosylation factor 4	-0.791263	0.340014		P18085	sp|P18085|ARF4_HUMAN ADP-ribosylation factor 4 OS=Homo sapiens OX=9606 GN=ARF4 PE=1 SV=3
ATXN1_IFN	RPL7	60S ribosomal protein L7	0.0148252	0.191457		P18124	sp|P18124|RL7_HUMAN 60S ribosomal protein L7 OS=Homo sapiens OX=9606 GN=RPL7 PE=1 SV=1
ATXN1_IFN	VCL	Vinculin	0.110856	0.477084		P18206;P18206-2	sp|P18206|VINC_HUMAN Vinculin OS=Homo sapiens OX=9606 GN=VCL PE=1 SV=4;sp|P18206-2|VINC_HUMAN Isoform 1 of Vinculin OS=Homo sapiens OX=9606 GN=VCL
ATXN1_IFN	ITGB6	Integrin beta-6	0.0237565	0.0440076		P18564-2;P18564	sp|P18564-2|ITB6_HUMAN Isoform 2 of Integrin beta-6 OS=Homo sapiens OX=9606 GN=ITGB6;sp|P18564|ITB6_HUMAN Integrin beta-6 OS=Homo sapiens OX=9606 GN=ITGB6 PE=1 SV=2
ATXN1_IFN	SON	Protein SON	0.738576	0.886555		P18583-5;P18583-7;P18583;P18583-9;P18583-2;P18583-10;P18583-3;P18583-4;P18583-6	sp|P18583-5|SON_HUMAN Isoform D of Protein SON OS=Homo sapiens OX=9606 GN=SON;sp|P18583-7|SON_HUMAN Isoform G of Protein SON OS=Homo sapiens OX=9606 GN=SON;sp|P18583|SON_HUMAN Protein SON OS=Homo sapiens OX=9606 GN=SON PE=1 SV=4;sp|P18583-9|SON_HUMAN Isofo
ATXN1_IFN	NELFE	Negative elongation factor E	1.09192	1.63667	+	P18615;P18615-3;P18615-4	sp|P18615|NELFE_HUMAN Negative elongation factor E OS=Homo sapiens OX=9606 GN=NELFE PE=1 SV=3;sp|P18615-3|NELFE_HUMAN Isoform 2 of Negative elongation factor E OS=Homo sapiens OX=9606 GN=NELFE;sp|P18615-4|NELFE_HUMAN Isoform 3 of Negative elongation factor
ATXN1_IFN	RPL17	60S ribosomal protein L17	0.00307253	0.00237626		P18621-3;P18621;P18621-2	sp|P18621-3|RL17_HUMAN Isoform 3 of 60S ribosomal protein L17 OS=Homo sapiens OX=9606 GN=RPL17;sp|P18621|RL17_HUMAN 60S ribosomal protein L17 OS=Homo sapiens OX=9606 GN=RPL17 PE=1 SV=3;sp|P18621-2|RL17_HUMAN Isoform 2 of 60S ribosomal protein L17 OS=Homo s
ATXN1_IFN	PGAM1	Phosphoglycerate mutase 1	-0.311481	0.465743		P18669	sp|P18669|PGAM1_HUMAN Phosphoglycerate mutase 1 OS=Homo sapiens OX=9606 GN=PGAM1 PE=1 SV=2
ATXN1_IFN	RCC1	Regulator of chromosome condensation	-0.29887	0.138392		P18754;P18754-2	sp|P18754|RCC1_HUMAN Regulator of chromosome condensation OS=Homo sapiens OX=9606 GN=RCC1 PE=1 SV=1;sp|P18754-2|RCC1_HUMAN Isoform 2 of Regulator of chromosome condensation OS=Homo sapiens OX=9606 GN=RCC1
ATXN1_IFN	SDC1	Syndecan-1	0.247536	0.267906		P18827	sp|P18827|SDC1_HUMAN Syndecan-1 OS=Homo sapiens OX=9606 GN=SDC1 PE=1 SV=3
ATXN1_IFN	LIG1	DNA ligase 1	0.3394	0.631302		P18858;P18858-2;P18858-3	sp|P18858|DNLI1_HUMAN DNA ligase 1 OS=Homo sapiens OX=9606 GN=LIG1 PE=1 SV=1;sp|P18858-2|DNLI1_HUMAN Isoform 2 of DNA ligase 1 OS=Homo sapiens OX=9606 GN=LIG1;sp|P18858-3|DNLI1_HUMAN Isoform 3 of DNA ligase 1 OS=Homo sapiens OX=9606 GN=LIG1
ATXN1_IFN	ATP5J	ATP synthase-coupling factor 6, mitochondrial	-1.17562	0.837799		P18859;P18859-2	sp|P18859|ATP5J_HUMAN ATP synthase-coupling factor 6, mitochondrial OS=Homo sapiens OX=9606 GN=ATP5PF PE=1 SV=1;sp|P18859-2|ATP5J_HUMAN Isoform 2 of ATP synthase-coupling factor 6, mitochondrial OS=Homo sapiens OX=9606 GN=ATP5PF
ATXN1_IFN	XRCC1	DNA repair protein XRCC1	0.301333	0.251589		P18887	sp|P18887|XRCC1_HUMAN DNA repair protein XRCC1 OS=Homo sapiens OX=9606 GN=XRCC1 PE=1 SV=2
ATXN1_IFN	UGT1A6	UDP-glucuronosyltransferase 1-6	0.126232	0.121601		P19224;P19224-3	sp|P19224|UD16_HUMAN UDP-glucuronosyltransferase 1-6 OS=Homo sapiens OX=9606 GN=UGT1A6 PE=1 SV=2;sp|P19224-3|UD16_HUMAN Isoform 3 of UDP-glucuronosyltransferase 1-6 OS=Homo sapiens OX=9606 GN=UGT1A6
ATXN1_IFN	NCL	Nucleolin	0.0902684	0.191677		P19338	sp|P19338|NUCL_HUMAN Nucleolin OS=Homo sapiens OX=9606 GN=NCL PE=1 SV=3
ATXN1_IFN	HK1	Hexokinase-1	-0.472635	0.716598		P19367-4;P19367-2;P19367;P19367-3	sp|P19367-4|HXK1_HUMAN Isoform 4 of Hexokinase-1 OS=Homo sapiens OX=9606 GN=HK1;sp|P19367-2|HXK1_HUMAN Isoform 2 of Hexokinase-1 OS=Homo sapiens OX=9606 GN=HK1;sp|P19367|HXK1_HUMAN Hexokinase-1 OS=Homo sapiens OX=9606 GN=HK1 PE=1 SV=3;sp|P19367-3|HXK1_HUMA
ATXN1_IFN	POLR2C	DNA-directed RNA polymerase II subunit RPB3	-1.07166	0.272507		P19387	sp|P19387|RPB3_HUMAN DNA-directed RNA polymerase II subunit RPB3 OS=Homo sapiens OX=9606 GN=POLR2C PE=1 SV=2
ATXN1_IFN	POLR2E	DNA-directed RNA polymerases I, II, and III subunit RPABC1	-0.0927579	0.0886809		P19388	sp|P19388|RPAB1_HUMAN DNA-directed RNA polymerases I, II, and III subunit RPABC1 OS=Homo sapiens OX=9606 GN=POLR2E PE=1 SV=4
ATXN1_IFN	NDUFV2	NADH dehydrogenase [ubiquinone] flavoprotein 2, mitochondrial	-0.207564	0.606031		P19404	sp|P19404|NDUV2_HUMAN NADH dehydrogenase [ubiquinone] flavoprotein 2, mitochondrial OS=Homo sapiens OX=9606 GN=NDUFV2 PE=1 SV=2
ATXN1_IFN	GGT1	Gamma-glutamyltranspeptidase 1;Gamma-glutamyltranspeptidase 1 heavy chain;Gamma-glutamyltranspeptidase 1 light chain	-0.718407	0.497784		P19440;P19440-2	sp|P19440|GGT1_HUMAN Glutathione hydrolase 1 proenzyme OS=Homo sapiens OX=9606 GN=GGT1 PE=1 SV=2;sp|P19440-2|GGT1_HUMAN Isoform 2 of Glutathione hydrolase 1 proenzyme OS=Homo sapiens OX=9606 GN=GGT1
ATXN1_IFN	TRIM21	E3 ubiquitin-protein ligase TRIM21	-0.0210082	0.00549937		P19474;P19474-2	sp|P19474|RO52_HUMAN E3 ubiquitin-protein ligase TRIM21 OS=Homo sapiens OX=9606 GN=TRIM21 PE=1 SV=1;sp|P19474-2|RO52_HUMAN Isoform 2 of E3 ubiquitin-protein ligase TRIM21 OS=Homo sapiens OX=9606 GN=TRIM21
ATXN1_IFN	EIF2AK2	Interferon-induced, double-stranded RNA-activated protein kinase	0.0598603	0.894395		P19525;P19525-2	sp|P19525|E2AK2_HUMAN Interferon-induced, double-stranded RNA-activated protein kinase OS=Homo sapiens OX=9606 GN=EIF2AK2 PE=1 SV=2;sp|P19525-2|E2AK2_HUMAN Isoform 2 of Interferon-induced, double-stranded RNA-activated protein kinase OS=Homo sapiens OX=960
ATXN1_IFN	SRM	Spermidine synthase	-0.097623	0.0619341		P19623	sp|P19623|SPEE_HUMAN Spermidine synthase OS=Homo sapiens OX=9606 GN=SRM PE=1 SV=1
ATXN1_IFN	CSNK2A2	Casein kinase II subunit alpha	0.726082	0.582598		P19784	sp|P19784|CSK22_HUMAN Casein kinase II subunit alpha OS=Homo sapiens OX=9606 GN=CSNK2A2 PE=1 SV=1
ATXN1_IFN	NFKB1	Nuclear factor NF-kappa-B p105 subunit;Nuclear factor NF-kappa-B p50 subunit	0.286392	0.201352		P19838;P19838-2	sp|P19838|NFKB1_HUMAN Nuclear factor NF-kappa-B p105 subunit OS=Homo sapiens OX=9606 GN=NFKB1 PE=1 SV=2;sp|P19838-2|NFKB1_HUMAN Isoform 2 of Nuclear factor NF-kappa-B p105 subunit OS=Homo sapiens OX=9606 GN=NFKB1
ATXN1_IFN	TYMP	Thymidine phosphorylase	-0.247381	0.0934784		P19971;P19971-2	sp|P19971|TYPH_HUMAN Thymidine phosphorylase OS=Homo sapiens OX=9606 GN=TYMP PE=1 SV=2;sp|P19971-2|TYPH_HUMAN Isoform 2 of Thymidine phosphorylase OS=Homo sapiens OX=9606 GN=TYMP
ATXN1_IFN	ATP2B1	Plasma membrane calcium-transporting ATPase 1	0.0618694	0.183675		P20020-6;P20020;P20020-4;P20020-1;P20020-5;P20020-2	sp|P20020-6|AT2B1_HUMAN Isoform K of Plasma membrane calcium-transporting ATPase 1 OS=Homo sapiens OX=9606 GN=ATP2B1;sp|P20020|AT2B1_HUMAN Plasma membrane calcium-transporting ATPase 1 OS=Homo sapiens OX=9606 GN=ATP2B1 PE=1 SV=4;sp|P20020-4|AT2B1_HUMAN Iso
ATXN1_IFN	EIF2S2	Eukaryotic translation initiation factor 2 subunit 2	-0.125895	0.165106		P20042	sp|P20042|IF2B_HUMAN Eukaryotic translation initiation factor 2 subunit 2 OS=Homo sapiens OX=9606 GN=EIF2S2 PE=1 SV=2
ATXN1_IFN	ANXA7	Annexin A7	-1.04375	0.353626		P20073-2;P20073	sp|P20073-2|ANXA7_HUMAN Isoform 2 of Annexin A7 OS=Homo sapiens OX=9606 GN=ANXA7;sp|P20073|ANXA7_HUMAN Annexin A7 OS=Homo sapiens OX=9606 GN=ANXA7 PE=1 SV=3
ATXN1_IFN	BTF3	Transcription factor BTF3	0.197009	2.27136		P20290	sp|P20290|BTF3_HUMAN Transcription factor BTF3 OS=Homo sapiens OX=9606 GN=BTF3 PE=1 SV=1
ATXN1_IFN	RAB5A	Ras-related protein Rab-5A	-0.147542	0.181081		P20339;P20339-2	sp|P20339|RAB5A_HUMAN Ras-related protein Rab-5A OS=Homo sapiens OX=9606 GN=RAB5A PE=1 SV=2;sp|P20339-2|RAB5A_HUMAN Isoform 2 of Ras-related protein Rab-5A OS=Homo sapiens OX=9606 GN=RAB5A
ATXN1_IFN	RAB6A	Ras-related protein Rab-6A	-0.649665	0.513851		P20340-2;P20340;P20340-4	sp|P20340-2|RAB6A_HUMAN Isoform 2 of Ras-related protein Rab-6A OS=Homo sapiens OX=9606 GN=RAB6A;sp|P20340|RAB6A_HUMAN Ras-related protein Rab-6A OS=Homo sapiens OX=9606 GN=RAB6A PE=1 SV=3;sp|P20340-4|RAB6A_HUMAN Isoform 4 of Ras-related protein Rab-6A OS=
ATXN1_IFN	MSH3	DNA mismatch repair protein Msh3	0.131607	0.317525		P20585	sp|P20585|MSH3_HUMAN DNA mismatch repair protein Msh3 OS=Homo sapiens OX=9606 GN=MSH3 PE=1 SV=4
ATXN1_IFN	MX1	Interferon-induced GTP-binding protein Mx1;Interferon-induced GTP-binding protein Mx1, N-terminally processed	-0.259315	0.515175		P20591;P20591-2	sp|P20591|MX1_HUMAN Interferon-induced GTP-binding protein Mx1 OS=Homo sapiens OX=9606 GN=MX1 PE=1 SV=4;sp|P20591-2|MX1_HUMAN Isoform 2 of Interferon-induced GTP-binding protein Mx1 OS=Homo sapiens OX=9606 GN=MX1
ATXN1_IFN	MX2	Interferon-induced GTP-binding protein Mx2	-0.893937	0.846871		P20592	sp|P20592|MX2_HUMAN Interferon-induced GTP-binding protein Mx2 OS=Homo sapiens OX=9606 GN=MX2 PE=1 SV=1
ATXN1_IFN	PSMB1	Proteasome subunit beta type-1	-0.471452	0.241181		P20618	sp|P20618|PSB1_HUMAN Proteasome subunit beta type-1 OS=Homo sapiens OX=9606 GN=PSMB1 PE=1 SV=2
ATXN1_IFN	M6PR	Cation-dependent mannose-6-phosphate receptor	1.05967	5.88322	+	P20645	sp|P20645|MPRD_HUMAN Cation-dependent mannose-6-phosphate receptor OS=Homo sapiens OX=9606 GN=M6PR PE=1 SV=1
ATXN1_IFN	COX5A	Cytochrome c oxidase subunit 5A, mitochondrial	-1.91541	0.404009		P20674	sp|P20674|COX5A_HUMAN Cytochrome c oxidase subunit 5A, mitochondrial OS=Homo sapiens OX=9606 GN=COX5A PE=1 SV=2
ATXN1_IFN	LMNB1	Lamin-B1	-0.123717	0.163344		P20700	sp|P20700|LMNB1_HUMAN Lamin-B1 OS=Homo sapiens OX=9606 GN=LMNB1 PE=1 SV=2
ATXN1_IFN	CAST	Calpastatin	-0.253627	0.860633		P20810-6;P20810-10;P20810-7;P20810-9;P20810;P20810-8;P20810-4	sp|P20810-6|ICAL_HUMAN Isoform 6 of Calpastatin OS=Homo sapiens OX=9606 GN=CAST;sp|P20810-10|ICAL_HUMAN Isoform 10 of Calpastatin OS=Homo sapiens OX=9606 GN=CAST;sp|P20810-7|ICAL_HUMAN Isoform 7 of Calpastatin OS=Homo sapiens OX=9606 GN=CAST;sp|P20810-9|IC
ATXN1_IFN	IMPDH1	Inosine-5-monophosphate dehydrogenase 1	0.219741	0.665587		P20839;P20839-3;P20839-7;P20839-5;P20839-6;P20839-2;P20839-4	sp|P20839|IMDH1_HUMAN Inosine-5-monophosphate dehydrogenase 1 OS=Homo sapiens OX=9606 GN=IMPDH1 PE=1 SV=2;sp|P20839-3|IMDH1_HUMAN Isoform 3 of Inosine-5-monophosphate dehydrogenase 1 OS=Homo sapiens OX=9606 GN=IMPDH1;sp|P20839-7|IMDH1_HUMAN Isoform 7 of
ATXN1_IFN	PTMS	Parathymosin	0.122522	0.118465		P20962	sp|P20962|PTMS_HUMAN Parathymosin OS=Homo sapiens OX=9606 GN=PTMS PE=1 SV=2
ATXN1_IFN	CDK11B;CDK11A	Cyclin-dependent kinase 11B;Cyclin-dependent kinase 11A	0.607709	0.65502		P21127-8;P21127-3;P21127-2;P21127;P21127-6;P21127-9;P21127-10;P21127-12;P21127-4;P21127-5;Q9UQ88-9	sp|P21127-8|CD11B_HUMAN Isoform 8 of Cyclin-dependent kinase 11B OS=Homo sapiens OX=9606 GN=CDK11B;sp|P21127-3|CD11B_HUMAN Isoform 2 of Cyclin-dependent kinase 11B OS=Homo sapiens OX=9606 GN=CDK11B;sp|P21127-2|CD11B_HUMAN Isoform SV1 of Cyclin-dependent ki
ATXN1_IFN	ATP6V1B2	V-type proton ATPase subunit B, brain isoform	-0.632439	1.03755		P21281	sp|P21281|VATB2_HUMAN V-type proton ATPase subunit B, brain isoform OS=Homo sapiens OX=9606 GN=ATP6V1B2 PE=1 SV=3
ATXN1_IFN	ATP6V1C1	V-type proton ATPase subunit C 1	0.279886	0.34447		P21283	sp|P21283|VATC1_HUMAN V-type proton ATPase subunit C 1 OS=Homo sapiens OX=9606 GN=ATP6V1C1 PE=1 SV=4
ATXN1_IFN	CSRP1	Cysteine and glycine-rich protein 1	0.556262	0.886473		P21291	sp|P21291|CSRP1_HUMAN Cysteine and glycine-rich protein 1 OS=Homo sapiens OX=9606 GN=CSRP1 PE=1 SV=3
ATXN1_IFN	FLNA	Filamin-A	0.0586675	0.105035		P21333-2;P21333	sp|P21333-2|FLNA_HUMAN Isoform 2 of Filamin-A OS=Homo sapiens OX=9606 GN=FLNA;sp|P21333|FLNA_HUMAN Filamin-A OS=Homo sapiens OX=9606 GN=FLNA PE=1 SV=4
ATXN1_IFN	NF1	Neurofibromin;Neurofibromin truncated	0.836174	0.808944		P21359-2;P21359-6;P21359;P21359-4	sp|P21359-2|NF1_HUMAN Isoform 1 of Neurofibromin OS=Homo sapiens OX=9606 GN=NF1;sp|P21359-6|NF1_HUMAN Isoform 6 of Neurofibromin OS=Homo sapiens OX=9606 GN=NF1;sp|P21359|NF1_HUMAN Neurofibromin OS=Homo sapiens OX=9606 GN=NF1 PE=1 SV=2;sp|P21359-4|NF1_HUMAN
ATXN1_IFN	ACO1	Cytoplasmic aconitate hydratase	0.28505	0.58577		P21399	sp|P21399|ACOC_HUMAN Cytoplasmic aconitate hydratase OS=Homo sapiens OX=9606 GN=ACO1 PE=1 SV=3
ATXN1_IFN	NT5E	5-nucleotidase	-1.71304	1.99955	+	P21589;P21589-2	sp|P21589|5NTD_HUMAN 5-nucleotidase OS=Homo sapiens OX=9606 GN=NT5E PE=1 SV=1;sp|P21589-2|5NTD_HUMAN Isoform 2 of 5-nucleotidase OS=Homo sapiens OX=9606 GN=NT5E
ATXN1_IFN	VDAC1	Voltage-dependent anion-selective channel protein 1	0.401194	1.10027		P21796	sp|P21796|VDAC1_HUMAN Voltage-dependent anion-selective channel protein 1 OS=Homo sapiens OX=9606 GN=VDAC1 PE=1 SV=2
ATXN1_IFN	SDHB	Succinate dehydrogenase [ubiquinone] iron-sulfur subunit, mitochondrial	-0.189793	0.13543		P21912	sp|P21912|SDHB_HUMAN Succinate dehydrogenase [ubiquinone] iron-sulfur subunit, mitochondrial OS=Homo sapiens OX=9606 GN=SDHB PE=1 SV=3
ATXN1_IFN	CD9	CD9 antigen	0.0362733	0.0207457		P21926	sp|P21926|CD9_HUMAN CD9 antigen OS=Homo sapiens OX=9606 GN=CD9 PE=1 SV=4
ATXN1_IFN	COMT	Catechol O-methyltransferase	0.449417	0.480496		P21964-2;P21964	sp|P21964-2|COMT_HUMAN Isoform Soluble of Catechol O-methyltransferase OS=Homo sapiens OX=9606 GN=COMT;sp|P21964|COMT_HUMAN Catechol O-methyltransferase OS=Homo sapiens OX=9606 GN=COMT PE=1 SV=2
ATXN1_IFN	TGM2	Protein-glutamine gamma-glutamyltransferase 2	-0.29093	0.407671		P21980;P21980-2	sp|P21980|TGM2_HUMAN Protein-glutamine gamma-glutamyltransferase 2 OS=Homo sapiens OX=9606 GN=TGM2 PE=1 SV=2;sp|P21980-2|TGM2_HUMAN Isoform 2 of Protein-glutamine gamma-glutamyltransferase 2 OS=Homo sapiens OX=9606 GN=TGM2
ATXN1_IFN	MUT	Methylmalonyl-CoA mutase, mitochondrial	-0.0585332	0.141247		P22033	sp|P22033|MUTA_HUMAN Methylmalonyl-CoA mutase, mitochondrial OS=Homo sapiens OX=9606 GN=MMUT PE=1 SV=4
ATXN1_IFN	OSBP	Oxysterol-binding protein 1	-0.752915	0.82748		P22059	sp|P22059|OSBP1_HUMAN Oxysterol-binding protein 1 OS=Homo sapiens OX=9606 GN=OSBP PE=1 SV=1
ATXN1_IFN	PCMT1	Protein-L-isoaspartate(D-aspartate) O-methyltransferase	-0.736338	1.02595		P22061;P22061-2	sp|P22061|PIMT_HUMAN Protein-L-isoaspartate(D-aspartate) O-methyltransferase OS=Homo sapiens OX=9606 GN=PCMT1 PE=1 SV=4;sp|P22061-2|PIMT_HUMAN Isoform 2 of Protein-L-isoaspartate(D-aspartate) O-methyltransferase OS=Homo sapiens OX=9606 GN=PCMT1
ATXN1_IFN	FBL	rRNA 2-O-methyltransferase fibrillarin	0.507446	1.75364	+	P22087	sp|P22087|FBRL_HUMAN rRNA 2-O-methyltransferase fibrillarin OS=Homo sapiens OX=9606 GN=FBL PE=1 SV=2
ATXN1_IFN	GART	Trifunctional purine biosynthetic protein adenosine-3;Phosphoribosylamine--glycine ligase;Phosphoribosylformylglycinamidine cyclo-ligase;Phosphoribosylglycinamide formyltransferase	-0.333208	0.537647		P22102	sp|P22102|PUR2_HUMAN Trifunctional purine biosynthetic protein adenosine-3 OS=Homo sapiens OX=9606 GN=GART PE=1 SV=1
ATXN1_IFN	PAICS	Multifunctional protein ADE2;Phosphoribosylaminoimidazole-succinocarboxamide synthase;Phosphoribosylaminoimidazole carboxylase	0.0842123	0.28135		P22234;P22234-2	sp|P22234|PUR6_HUMAN Multifunctional protein ADE2 OS=Homo sapiens OX=9606 GN=PAICS PE=1 SV=3;sp|P22234-2|PUR6_HUMAN Isoform 2 of Multifunctional protein ADE2 OS=Homo sapiens OX=9606 GN=PAICS
ATXN1_IFN	SCP2	Non-specific lipid-transfer protein	-0.0895639	0.107688		P22307-7;P22307;P22307-8;P22307-4;P22307-2;P22307-6	sp|P22307-7|NLTP_HUMAN Isoform 7 of Non-specific lipid-transfer protein OS=Homo sapiens OX=9606 GN=SCP2;sp|P22307|NLTP_HUMAN Non-specific lipid-transfer protein OS=Homo sapiens OX=9606 GN=SCP2 PE=1 SV=2;sp|P22307-8|NLTP_HUMAN Isoform 8 of Non-specific lipi
ATXN1_IFN	UBA1	Ubiquitin-like modifier-activating enzyme 1	-0.506936	0.386599		P22314-2;P22314	sp|P22314-2|UBA1_HUMAN Isoform 2 of Ubiquitin-like modifier-activating enzyme 1 OS=Homo sapiens OX=9606 GN=UBA1;sp|P22314|UBA1_HUMAN Ubiquitin-like modifier-activating enzyme 1 OS=Homo sapiens OX=9606 GN=UBA1 PE=1 SV=3
ATXN1_IFN	FDXR	NADPH:adrenodoxin oxidoreductase, mitochondrial	-1.36486	0.630984		P22570;P22570-7;P22570-5;P22570-2;P22570-3;P22570-4;P22570-6	sp|P22570|ADRO_HUMAN NADPH:adrenodoxin oxidoreductase, mitochondrial OS=Homo sapiens OX=9606 GN=FDXR PE=1 SV=3;sp|P22570-7|ADRO_HUMAN Isoform 7 of NADPH:adrenodoxin oxidoreductase, mitochondrial OS=Homo sapiens OX=9606 GN=FDXR;sp|P22570-5|ADRO_HUMAN Isofor
ATXN1_IFN	HNRNPA2B1	Heterogeneous nuclear ribonucleoproteins A2/B1	-0.957574	0.38441		P22626;P22626-2	sp|P22626|ROA2_HUMAN Heterogeneous nuclear ribonucleoproteins A2/B1 OS=Homo sapiens OX=9606 GN=HNRNPA2B1 PE=1 SV=2;sp|P22626-2|ROA2_HUMAN Isoform A2 of Heterogeneous nuclear ribonucleoproteins A2/B1 OS=Homo sapiens OX=9606 GN=HNRNPA2B1
ATXN1_IFN	IGFBP4	Insulin-like growth factor-binding protein 4	-0.622594	1.1274		P22692-2;P22692	sp|P22692-2|IBP4_HUMAN Isoform 2 of Insulin-like growth factor-binding protein 4 OS=Homo sapiens OX=9606 GN=IGFBP4;sp|P22692|IBP4_HUMAN Insulin-like growth factor-binding protein 4 OS=Homo sapiens OX=9606 GN=IGFBP4 PE=1 SV=2
ATXN1_IFN	UQCRC2	Cytochrome b-c1 complex subunit 2, mitochondrial	-0.230385	1.83833		P22695	sp|P22695|QCR2_HUMAN Cytochrome b-c1 complex subunit 2, mitochondrial OS=Homo sapiens OX=9606 GN=UQCRC2 PE=1 SV=3
ATXN1_IFN	FECH	Ferrochelatase, mitochondrial	0.243435	0.0743662		P22830;P22830-2	sp|P22830|HEMH_HUMAN Ferrochelatase, mitochondrial OS=Homo sapiens OX=9606 GN=FECH PE=1 SV=2;sp|P22830-2|HEMH_HUMAN Isoform 2 of Ferrochelatase, mitochondrial OS=Homo sapiens OX=9606 GN=FECH
ATXN1_IFN	TCEA1	Transcription elongation factor A protein 1	-0.159095	0.58835		P23193;P23193-2	sp|P23193|TCEA1_HUMAN Transcription elongation factor A protein 1 OS=Homo sapiens OX=9606 GN=TCEA1 PE=1 SV=2;sp|P23193-2|TCEA1_HUMAN Isoform 2 of Transcription elongation factor A protein 1 OS=Homo sapiens OX=9606 GN=TCEA1
ATXN1_IFN	ITGA6	Integrin alpha-6;Integrin alpha-6 heavy chain;Integrin alpha-6 light chain;Processed integrin alpha-6	0.190658	0.260352		P23229-4;P23229-2;P23229-9;P23229-6;P23229-5;P23229-3;P23229;P23229-7	sp|P23229-4|ITA6_HUMAN Isoform Alpha-6X2A of Integrin alpha-6 OS=Homo sapiens OX=9606 GN=ITGA6;sp|P23229-2|ITA6_HUMAN Isoform Alpha-6X1A of Integrin alpha-6 OS=Homo sapiens OX=9606 GN=ITGA6;sp|P23229-9|ITA6_HUMAN Isoform 9 of Integrin alpha-6 OS=Homo sapie
ATXN1_IFN	SFPQ	Splicing factor, proline- and glutamine-rich	-0.326849	0.228883		P23246;P23246-2	sp|P23246|SFPQ_HUMAN Splicing factor, proline- and glutamine-rich OS=Homo sapiens OX=9606 GN=SFPQ PE=1 SV=2;sp|P23246-2|SFPQ_HUMAN Isoform Short of Splicing factor, proline- and glutamine-rich OS=Homo sapiens OX=9606 GN=SFPQ
ATXN1_IFN	TUBG1;TUBG2	Tubulin gamma-1 chain;Tubulin gamma-2 chain	0.564817	2.87432	+	P23258;Q9NRH3	sp|P23258|TBG1_HUMAN Tubulin gamma-1 chain OS=Homo sapiens OX=9606 GN=TUBG1 PE=1 SV=2;sp|Q9NRH3|TBG2_HUMAN Tubulin gamma-2 chain OS=Homo sapiens OX=9606 GN=TUBG2 PE=2 SV=1
ATXN1_IFN	PPIB	Peptidyl-prolyl cis-trans isomerase B	-0.402305	0.57717		P23284	sp|P23284|PPIB_HUMAN Peptidyl-prolyl cis-trans isomerase B OS=Homo sapiens OX=9606 GN=PPIB PE=1 SV=2
ATXN1_IFN	ME2	NAD-dependent malic enzyme, mitochondrial	-0.452483	0.140562		P23368;P23368-2	sp|P23368|MAOM_HUMAN NAD-dependent malic enzyme, mitochondrial OS=Homo sapiens OX=9606 GN=ME2 PE=1 SV=1;sp|P23368-2|MAOM_HUMAN Isoform 2 of NAD-dependent malic enzyme, mitochondrial OS=Homo sapiens OX=9606 GN=ME2
ATXN1_IFN	GLDC	Glycine dehydrogenase (decarboxylating), mitochondrial	0.0691397	0.102052		P23378	sp|P23378|GCSP_HUMAN Glycine dehydrogenase (decarboxylating), mitochondrial OS=Homo sapiens OX=9606 GN=GLDC PE=1 SV=2
ATXN1_IFN	WARS	Tryptophan--tRNA ligase, cytoplasmic;T1-TrpRS;T2-TrpRS	-0.137833	1.32998		P23381;P23381-2	sp|P23381|SYWC_HUMAN Tryptophan--tRNA ligase, cytoplasmic OS=Homo sapiens OX=9606 GN=WARS1 PE=1 SV=2;sp|P23381-2|SYWC_HUMAN Isoform 2 of Tryptophan--tRNA ligase, cytoplasmic OS=Homo sapiens OX=9606 GN=WARS1
ATXN1_IFN	RPS3	40S ribosomal protein S3	-0.182826	0.509858		P23396;P23396-2	sp|P23396|RS3_HUMAN 40S ribosomal protein S3 OS=Homo sapiens OX=9606 GN=RPS3 PE=1 SV=2;sp|P23396-2|RS3_HUMAN Isoform 2 of 40S ribosomal protein S3 OS=Homo sapiens OX=9606 GN=RPS3
ATXN1_IFN	RPS6KB1	Ribosomal protein S6 kinase beta-1	-0.85178	0.372444		P23443-4;P23443-3;P23443-5;P23443-2;P23443	sp|P23443-4|KS6B1_HUMAN Isoform 3 of Ribosomal protein S6 kinase beta-1 OS=Homo sapiens OX=9606 GN=RPS6KB1;sp|P23443-3|KS6B1_HUMAN Isoform 2 of Ribosomal protein S6 kinase beta-1 OS=Homo sapiens OX=9606 GN=RPS6KB1;sp|P23443-5|KS6B1_HUMAN Isoform 4 of Ribos
ATXN1_IFN	JAK1	Tyrosine-protein kinase JAK1	0.0829336	0.0371702		P23458	sp|P23458|JAK1_HUMAN Tyrosine-protein kinase JAK1 OS=Homo sapiens OX=9606 GN=JAK1 PE=1 SV=2
ATXN1_IFN	SP100	Nuclear autoantigen Sp-100	0.262357	0.580718		P23497;P23497-6;P23497-5;P23497-2;P23497-3;P23497-4;P23497-7	sp|P23497|SP100_HUMAN Nuclear autoantigen Sp-100 OS=Homo sapiens OX=9606 GN=SP100 PE=1 SV=3;sp|P23497-6|SP100_HUMAN Isoform 6 of Nuclear autoantigen Sp-100 OS=Homo sapiens OX=9606 GN=SP100;sp|P23497-5|SP100_HUMAN Isoform SpAlt-C of Nuclear autoantigen Sp-1
ATXN1_IFN	AHCY	Adenosylhomocysteinase	-0.0865029	0.169757		P23526;P23526-2	sp|P23526|SAHH_HUMAN Adenosylhomocysteinase OS=Homo sapiens OX=9606 GN=AHCY PE=1 SV=4;sp|P23526-2|SAHH_HUMAN Isoform 2 of Adenosylhomocysteinase OS=Homo sapiens OX=9606 GN=AHCY
ATXN1_IFN	CFL1	Cofilin-1	0.369548	1.28585		P23528	sp|P23528|COF1_HUMAN Cofilin-1 OS=Homo sapiens OX=9606 GN=CFL1 PE=1 SV=3
ATXN1_IFN	EIF4B	Eukaryotic translation initiation factor 4B	-0.07057	0.102952		P23588;P23588-2	sp|P23588|IF4B_HUMAN Eukaryotic translation initiation factor 4B OS=Homo sapiens OX=9606 GN=EIF4B PE=1 SV=2;sp|P23588-2|IF4B_HUMAN Isoform 2 of Eukaryotic translation initiation factor 4B OS=Homo sapiens OX=9606 GN=EIF4B
ATXN1_IFN	CPT2	Carnitine O-palmitoyltransferase 2, mitochondrial	-1.17216	2.52282	+	P23786	sp|P23786|CPT2_HUMAN Carnitine O-palmitoyltransferase 2, mitochondrial OS=Homo sapiens OX=9606 GN=CPT2 PE=1 SV=2
ATXN1_IFN	DTYMK	Thymidylate kinase	-0.39622	0.190366		P23919;P23919-2	sp|P23919|KTHY_HUMAN Thymidylate kinase OS=Homo sapiens OX=9606 GN=DTYMK PE=1 SV=4;sp|P23919-2|KTHY_HUMAN Isoform 2 of Thymidylate kinase OS=Homo sapiens OX=9606 GN=DTYMK
ATXN1_IFN	RRM1	Ribonucleoside-diphosphate reductase large subunit	0.00875161	0.012041		P23921	sp|P23921|RIR1_HUMAN Ribonucleoside-diphosphate reductase large subunit OS=Homo sapiens OX=9606 GN=RRM1 PE=1 SV=1
ATXN1_IFN	EEF1B2	Elongation factor 1-beta	0.282051	1.43228		P24534	sp|P24534|EF1B_HUMAN Elongation factor 1-beta OS=Homo sapiens OX=9606 GN=EEF1B2 PE=1 SV=3
ATXN1_IFN	ATP5F1	ATP synthase F(0) complex subunit B1, mitochondrial	-0.334531	3.85751		P24539	sp|P24539|AT5F1_HUMAN ATP synthase F(0) complex subunit B1, mitochondrial OS=Homo sapiens OX=9606 GN=ATP5PB PE=1 SV=2
ATXN1_IFN	ACP1	Low molecular weight phosphotyrosine protein phosphatase	-0.774109	0.313897		P24666;P24666-4	sp|P24666|PPAC_HUMAN Low molecular weight phosphotyrosine protein phosphatase OS=Homo sapiens OX=9606 GN=ACP1 PE=1 SV=3;sp|P24666-4|PPAC_HUMAN Isoform 4 of Low molecular weight phosphotyrosine protein phosphatase OS=Homo sapiens OX=9606 GN=ACP1
ATXN1_IFN	ACAT1	Acetyl-CoA acetyltransferase, mitochondrial	-0.223927	0.38325		P24752	sp|P24752|THIL_HUMAN Acetyl-CoA acetyltransferase, mitochondrial OS=Homo sapiens OX=9606 GN=ACAT1 PE=1 SV=1
ATXN1_IFN	POLR2A	DNA-directed RNA polymerase II subunit RPB1	-0.139189	0.18859		P24928	sp|P24928|RPB1_HUMAN DNA-directed RNA polymerase II subunit RPB1 OS=Homo sapiens OX=9606 GN=POLR2A PE=1 SV=2
ATXN1_IFN	CDK2	Cyclin-dependent kinase 2	-0.169224	0.199172		P24941;P24941-2	sp|P24941|CDK2_HUMAN Cyclin-dependent kinase 2 OS=Homo sapiens OX=9606 GN=CDK2 PE=1 SV=2;sp|P24941-2|CDK2_HUMAN Isoform 2 of Cyclin-dependent kinase 2 OS=Homo sapiens OX=9606 GN=CDK2
ATXN1_IFN	MPST	3-mercaptopyruvate sulfurtransferase	-0.880213	0.474969		P25325-2;P25325	sp|P25325-2|THTM_HUMAN Isoform 2 of 3-mercaptopyruvate sulfurtransferase OS=Homo sapiens OX=9606 GN=MPST;sp|P25325|THTM_HUMAN 3-mercaptopyruvate sulfurtransferase OS=Homo sapiens OX=9606 GN=MPST PE=1 SV=3
ATXN1_IFN	RPS12	40S ribosomal protein S12	-0.208095	0.547068		P25398	sp|P25398|RS12_HUMAN 40S ribosomal protein S12 OS=Homo sapiens OX=9606 GN=RPS12 PE=1 SV=3
ATXN1_IFN	BRD2	Bromodomain-containing protein 2	-0.0366734	0.0259831		P25440;P25440-2;P25440-3;P25440-4	sp|P25440|BRD2_HUMAN Bromodomain-containing protein 2 OS=Homo sapiens OX=9606 GN=BRD2 PE=1 SV=2;sp|P25440-2|BRD2_HUMAN Isoform 2 of Bromodomain-containing protein 2 OS=Homo sapiens OX=9606 GN=BRD2;sp|P25440-3|BRD2_HUMAN Isoform 3 of Bromodomain-containing
ATXN1_IFN	FAS	Tumor necrosis factor receptor superfamily member 6	-0.0477554	0.0311738		P25445-6;P25445	sp|P25445-6|TNR6_HUMAN Isoform 6 of Tumor necrosis factor receptor superfamily member 6 OS=Homo sapiens OX=9606 GN=FAS;sp|P25445|TNR6_HUMAN Tumor necrosis factor receptor superfamily member 6 OS=Homo sapiens OX=9606 GN=FAS PE=1 SV=1
ATXN1_IFN	YY1	Transcriptional repressor protein YY1	1.09586	0.562488		P25490	sp|P25490|TYY1_HUMAN Transcriptional repressor protein YY1 OS=Homo sapiens OX=9606 GN=YY1 PE=1 SV=2
ATXN1_IFN	DNAJB1	DnaJ homolog subfamily B member 1	-0.412713	0.34304		P25685;P25685-2	sp|P25685|DNJB1_HUMAN DnaJ homolog subfamily B member 1 OS=Homo sapiens OX=9606 GN=DNAJB1 PE=1 SV=4;sp|P25685-2|DNJB1_HUMAN Isoform 2 of DnaJ homolog subfamily B member 1 OS=Homo sapiens OX=9606 GN=DNAJB1
ATXN1_IFN	PSMA1	Proteasome subunit alpha type-1	-0.0767527	0.225162		P25786;P25786-2	sp|P25786|PSA1_HUMAN Proteasome subunit alpha type-1 OS=Homo sapiens OX=9606 GN=PSMA1 PE=1 SV=1;sp|P25786-2|PSA1_HUMAN Isoform Long of Proteasome subunit alpha type-1 OS=Homo sapiens OX=9606 GN=PSMA1
ATXN1_IFN	PSMA2	Proteasome subunit alpha type-2	-0.0764141	0.0866657		P25787	sp|P25787|PSA2_HUMAN Proteasome subunit alpha type-2 OS=Homo sapiens OX=9606 GN=PSMA2 PE=1 SV=2
ATXN1_IFN	PSMA3	Proteasome subunit alpha type-3	-0.0645819	0.109415		P25788-2;P25788	sp|P25788-2|PSA3_HUMAN Isoform 2 of Proteasome subunit alpha type-3 OS=Homo sapiens OX=9606 GN=PSMA3;sp|P25788|PSA3_HUMAN Proteasome subunit alpha type-3 OS=Homo sapiens OX=9606 GN=PSMA3 PE=1 SV=2
ATXN1_IFN	PSMA4	Proteasome subunit alpha type-4	-0.0122638	0.0323264		P25789;P25789-2	sp|P25789|PSA4_HUMAN Proteasome subunit alpha type-4 OS=Homo sapiens OX=9606 GN=PSMA4 PE=1 SV=1;sp|P25789-2|PSA4_HUMAN Isoform 2 of Proteasome subunit alpha type-4 OS=Homo sapiens OX=9606 GN=PSMA4
ATXN1_IFN	S100P	Protein S100-P	-0.532463	0.595468		P25815	sp|P25815|S100P_HUMAN Protein S100-P OS=Homo sapiens OX=9606 GN=S100P PE=1 SV=2
ATXN1_IFN	ITGA3	Integrin alpha-3;Integrin alpha-3 heavy chain;Integrin alpha-3 light chain	-0.339348	0.207681		P26006;P26006-1	sp|P26006|ITA3_HUMAN Integrin alpha-3 OS=Homo sapiens OX=9606 GN=ITGA3 PE=1 SV=5;sp|P26006-1|ITA3_HUMAN Isoform 2 of Integrin alpha-3 OS=Homo sapiens OX=9606 GN=ITGA3
ATXN1_IFN	MSN	Moesin	-0.125153	0.429857		P26038	sp|P26038|MOES_HUMAN Moesin OS=Homo sapiens OX=9606 GN=MSN PE=1 SV=3
ATXN1_IFN	DDX6	Probable ATP-dependent RNA helicase DDX6	-0.346135	0.958943		P26196	sp|P26196|DDX6_HUMAN Probable ATP-dependent RNA helicase DDX6 OS=Homo sapiens OX=9606 GN=DDX6 PE=1 SV=2
ATXN1_IFN	DNMT1	DNA (cytosine-5)-methyltransferase 1	-0.067333	0.0558635		P26358;P26358-3	sp|P26358|DNMT1_HUMAN DNA (cytosine-5)-methyltransferase 1 OS=Homo sapiens OX=9606 GN=DNMT1 PE=1 SV=2;sp|P26358-3|DNMT1_HUMAN Isoform 3 of DNA (cytosine-5)-methyltransferase 1 OS=Homo sapiens OX=9606 GN=DNMT1
ATXN1_IFN	U2AF2	Splicing factor U2AF 65 kDa subunit	0.440059	3.1415		P26368-2;P26368	sp|P26368-2|U2AF2_HUMAN Isoform 2 of Splicing factor U2AF 65 kDa subunit OS=Homo sapiens OX=9606 GN=U2AF2;sp|P26368|U2AF2_HUMAN Splicing factor U2AF 65 kDa subunit OS=Homo sapiens OX=9606 GN=U2AF2 PE=1 SV=4
ATXN1_IFN	RPL13	60S ribosomal protein L13	-0.115464	0.09		P26373;P26373-2	sp|P26373|RL13_HUMAN 60S ribosomal protein L13 OS=Homo sapiens OX=9606 GN=RPL13 PE=1 SV=4;sp|P26373-2|RL13_HUMAN Isoform 2 of 60S ribosomal protein L13 OS=Homo sapiens OX=9606 GN=RPL13
ATXN1_IFN	IVD	Isovaleryl-CoA dehydrogenase, mitochondrial	0.572585	0.694753		P26440;P26440-2	sp|P26440|IVD_HUMAN Isovaleryl-CoA dehydrogenase, mitochondrial OS=Homo sapiens OX=9606 GN=IVD PE=1 SV=2;sp|P26440-2|IVD_HUMAN Isoform 2 of Isovaleryl-CoA dehydrogenase, mitochondrial OS=Homo sapiens OX=9606 GN=IVD
ATXN1_IFN	S100A4	Protein S100-A4	0.0186144	0.0895766		P26447	sp|P26447|S10A4_HUMAN Protein S100-A4 OS=Homo sapiens OX=9606 GN=S100A4 PE=1 SV=1
ATXN1_IFN	HMGB2	High mobility group protein B2	0.357129	0.419448		P26583	sp|P26583|HMGB2_HUMAN High mobility group protein B2 OS=Homo sapiens OX=9606 GN=HMGB2 PE=1 SV=2
ATXN1_IFN	PTBP1	Polypyrimidine tract-binding protein 1	-0.486479	0.270973		P26599;P26599-2;P26599-3	sp|P26599|PTBP1_HUMAN Polypyrimidine tract-binding protein 1 OS=Homo sapiens OX=9606 GN=PTBP1 PE=1 SV=1;sp|P26599-2|PTBP1_HUMAN Isoform 2 of Polypyrimidine tract-binding protein 1 OS=Homo sapiens OX=9606 GN=PTBP1;sp|P26599-3|PTBP1_HUMAN Isoform 3 of Polypy
ATXN1_IFN	TARS	Threonine--tRNA ligase, cytoplasmic	0.319164	0.475414		P26639;P26639-2	sp|P26639|SYTC_HUMAN Threonine--tRNA ligase 1, cytoplasmic OS=Homo sapiens OX=9606 GN=TARS1 PE=1 SV=3;sp|P26639-2|SYTC_HUMAN Isoform 2 of Threonine--tRNA ligase 1, cytoplasmic OS=Homo sapiens OX=9606 GN=TARS1
ATXN1_IFN	VARS	Valine--tRNA ligase	0.170488	0.885643		P26640	sp|P26640|SYVC_HUMAN Valine--tRNA ligase OS=Homo sapiens OX=9606 GN=VARS1 PE=1 SV=4
ATXN1_IFN	EEF1G	Elongation factor 1-gamma	-0.250723	0.774882		P26641;P26641-2	sp|P26641|EF1G_HUMAN Elongation factor 1-gamma OS=Homo sapiens OX=9606 GN=EEF1G PE=1 SV=3;sp|P26641-2|EF1G_HUMAN Isoform 2 of Elongation factor 1-gamma OS=Homo sapiens OX=9606 GN=EEF1G
ATXN1_IFN	FKBP2	Peptidyl-prolyl cis-trans isomerase FKBP2	-0.46326	0.413232		P26885	sp|P26885|FKBP2_HUMAN Peptidyl-prolyl cis-trans isomerase FKBP2 OS=Homo sapiens OX=9606 GN=FKBP2 PE=1 SV=2
ATXN1_IFN	STOM	Erythrocyte band 7 integral membrane protein	-2.19819	0.380417		P27105	sp|P27105|STOM_HUMAN Erythrocyte band 7 integral membrane protein OS=Homo sapiens OX=9606 GN=STOM PE=1 SV=3
ATXN1_IFN	AK4	Adenylate kinase 4, mitochondrial	-1.29948	0.634004		P27144	sp|P27144|KAD4_HUMAN Adenylate kinase 4, mitochondrial OS=Homo sapiens OX=9606 GN=AK4 PE=1 SV=1
ATXN1_IFN	ANXA13	Annexin A13	-0.393925	1.71788		P27216-2;P27216	sp|P27216-2|ANX13_HUMAN Isoform B of Annexin A13 OS=Homo sapiens OX=9606 GN=ANXA13;sp|P27216|ANX13_HUMAN Annexin A13 OS=Homo sapiens OX=9606 GN=ANXA13 PE=1 SV=3
ATXN1_IFN	YWHAQ	14-3-3 protein theta	-0.167141	0.475084		P27348	sp|P27348|1433T_HUMAN 14-3-3 protein theta OS=Homo sapiens OX=9606 GN=YWHAQ PE=1 SV=1
ATXN1_IFN	MAPK3	Mitogen-activated protein kinase 3	0.309934	0.216621		P27361;P27361-3;P27361-2	sp|P27361|MK03_HUMAN Mitogen-activated protein kinase 3 OS=Homo sapiens OX=9606 GN=MAPK3 PE=1 SV=4;sp|P27361-3|MK03_HUMAN Isoform 3 of Mitogen-activated protein kinase 3 OS=Homo sapiens OX=9606 GN=MAPK3;sp|P27361-2|MK03_HUMAN Isoform 2 of Mitogen-activated
ATXN1_IFN	ATP6V0C	V-type proton ATPase 16 kDa proteolipid subunit	0.20575	0.0524003		P27449	sp|P27449|VATL_HUMAN V-type proton ATPase 16 kDa proteolipid subunit OS=Homo sapiens OX=9606 GN=ATP6V0C PE=1 SV=1
ATXN1_IFN	RPL10	60S ribosomal protein L10	0.125874	0.533833		P27635	sp|P27635|RL10_HUMAN 60S ribosomal protein L10 OS=Homo sapiens OX=9606 GN=RPL10 PE=1 SV=4
ATXN1_IFN	RPA1	Replication protein A 70 kDa DNA-binding subunit;Replication protein A 70 kDa DNA-binding subunit, N-terminally processed	-0.325787	1.33467		P27694	sp|P27694|RFA1_HUMAN Replication protein A 70 kDa DNA-binding subunit OS=Homo sapiens OX=9606 GN=RPA1 PE=1 SV=2
ATXN1_IFN	APEX1	DNA-(apurinic or apyrimidinic site) lyase;DNA-(apurinic or apyrimidinic site) lyase, mitochondrial	-0.361881	0.402593		P27695	sp|P27695|APEX1_HUMAN DNA-(apurinic or apyrimidinic site) endonuclease OS=Homo sapiens OX=9606 GN=APEX1 PE=1 SV=2
ATXN1_IFN	CAD	CAD protein;Glutamine-dependent carbamoyl-phosphate synthase;Aspartate carbamoyltransferase;Dihydroorotase	-0.609076	0.410662		P27708	sp|P27708|PYR1_HUMAN CAD protein OS=Homo sapiens OX=9606 GN=CAD PE=1 SV=3
ATXN1_IFN	CALR	Calreticulin	0.118417	0.328088		P27797	sp|P27797|CALR_HUMAN Calreticulin OS=Homo sapiens OX=9606 GN=CALR PE=1 SV=1
ATXN1_IFN	CANX	Calnexin	-0.0160747	0.0631656		P27824-2;P27824;P27824-3	sp|P27824-2|CALX_HUMAN Isoform 2 of Calnexin OS=Homo sapiens OX=9606 GN=CANX;sp|P27824|CALX_HUMAN Calnexin OS=Homo sapiens OX=9606 GN=CANX PE=1 SV=2;sp|P27824-3|CALX_HUMAN Isoform 3 of Calnexin OS=Homo sapiens OX=9606 GN=CANX
ATXN1_IFN	PSMB8	Proteasome subunit beta type-8	1.79778	1.82463	+	P28062-2;P28062	sp|P28062-2|PSB8_HUMAN Isoform 2 of Proteasome subunit beta type-8 OS=Homo sapiens OX=9606 GN=PSMB8;sp|P28062|PSB8_HUMAN Proteasome subunit beta type-8 OS=Homo sapiens OX=9606 GN=PSMB8 PE=1 SV=3
ATXN1_IFN	PSMB9	Proteasome subunit beta type-9	0.0742508	0.0717575		P28065;P28065-2	sp|P28065|PSB9_HUMAN Proteasome subunit beta type-9 OS=Homo sapiens OX=9606 GN=PSMB9 PE=1 SV=2;sp|P28065-2|PSB9_HUMAN Isoform LMP2.S of Proteasome subunit beta type-9 OS=Homo sapiens OX=9606 GN=PSMB9
ATXN1_IFN	PSMA5	Proteasome subunit alpha type-5	0.0909233	0.168828		P28066	sp|P28066|PSA5_HUMAN Proteasome subunit alpha type-5 OS=Homo sapiens OX=9606 GN=PSMA5 PE=1 SV=3
ATXN1_IFN	PSMB4	Proteasome subunit beta type-4	-0.461528	0.294673		P28070	sp|P28070|PSB4_HUMAN Proteasome subunit beta type-4 OS=Homo sapiens OX=9606 GN=PSMB4 PE=1 SV=4
ATXN1_IFN	PSMB6	Proteasome subunit beta type-6	-1.5958	0.371669		P28072	sp|P28072|PSB6_HUMAN Proteasome subunit beta type-6 OS=Homo sapiens OX=9606 GN=PSMB6 PE=1 SV=4
ATXN1_IFN	PSMB5	Proteasome subunit beta type-5	-1.18304	0.395871		P28074;P28074-3	sp|P28074|PSB5_HUMAN Proteasome subunit beta type-5 OS=Homo sapiens OX=9606 GN=PSMB5 PE=1 SV=3;sp|P28074-3|PSB5_HUMAN Isoform 3 of Proteasome subunit beta type-5 OS=Homo sapiens OX=9606 GN=PSMB5
ATXN1_IFN	ABCD3	ATP-binding cassette sub-family D member 3	-0.92453	1.6013	+	P28288;P28288-2	sp|P28288|ABCD3_HUMAN ATP-binding cassette sub-family D member 3 OS=Homo sapiens OX=9606 GN=ABCD3 PE=1 SV=1;sp|P28288-2|ABCD3_HUMAN Isoform 2 of ATP-binding cassette sub-family D member 3 OS=Homo sapiens OX=9606 GN=ABCD3
ATXN1_IFN	NDUFS1	NADH-ubiquinone oxidoreductase 75 kDa subunit, mitochondrial	-1.03573	0.5334		P28331;P28331-2;P28331-4;P28331-5;P28331-3	sp|P28331|NDUS1_HUMAN NADH-ubiquinone oxidoreductase 75 kDa subunit, mitochondrial OS=Homo sapiens OX=9606 GN=NDUFS1 PE=1 SV=3;sp|P28331-2|NDUS1_HUMAN Isoform 2 of NADH-ubiquinone oxidoreductase 75 kDa subunit, mitochondrial OS=Homo sapiens OX=9606 GN=NDUF
ATXN1_IFN	ADH6	Alcohol dehydrogenase 6	-0.552296	0.795928		P28332;P28332-2	sp|P28332|ADH6_HUMAN Alcohol dehydrogenase 6 OS=Homo sapiens OX=9606 GN=ADH6 PE=1 SV=3;sp|P28332-2|ADH6_HUMAN Isoform 2 of Alcohol dehydrogenase 6 OS=Homo sapiens OX=9606 GN=ADH6
ATXN1_IFN	POLD1	DNA polymerase delta catalytic subunit	-0.516307	0.247911		P28340	sp|P28340|DPOD1_HUMAN DNA polymerase delta catalytic subunit OS=Homo sapiens OX=9606 GN=POLD1 PE=1 SV=2
ATXN1_IFN	TEAD1	Transcriptional enhancer factor TEF-1	0.529644	1.25143		P28347;P28347-2	sp|P28347|TEAD1_HUMAN Transcriptional enhancer factor TEF-1 OS=Homo sapiens OX=9606 GN=TEAD1 PE=1 SV=2;sp|P28347-2|TEAD1_HUMAN Isoform 2 of Transcriptional enhancer factor TEF-1 OS=Homo sapiens OX=9606 GN=TEAD1
ATXN1_IFN	SMARCA1	Probable global transcription activator SNF2L1	-0.303245	0.129523		P28370	sp|P28370|SMCA1_HUMAN Probable global transcription activator SNF2L1 OS=Homo sapiens OX=9606 GN=SMARCA1 PE=1 SV=2
ATXN1_IFN	MAPK1	Mitogen-activated protein kinase 1	-0.153239	0.169458		P28482;P28482-2	sp|P28482|MK01_HUMAN Mitogen-activated protein kinase 1 OS=Homo sapiens OX=9606 GN=MAPK1 PE=1 SV=3;sp|P28482-2|MK01_HUMAN Isoform 2 of Mitogen-activated protein kinase 1 OS=Homo sapiens OX=9606 GN=MAPK1
ATXN1_IFN	GCA	Grancalcin	-0.129156	0.196721		P28676	sp|P28676|GRAN_HUMAN Grancalcin OS=Homo sapiens OX=9606 GN=GCA PE=1 SV=2
ATXN1_IFN	RBL1	Retinoblastoma-like protein 1	0.638622	0.309067		P28749-2;P28749	sp|P28749-2|RBL1_HUMAN Isoform 2 of Retinoblastoma-like protein 1 OS=Homo sapiens OX=9606 GN=RBL1;sp|P28749|RBL1_HUMAN Retinoblastoma-like protein 1 OS=Homo sapiens OX=9606 GN=RBL1 PE=1 SV=3
ATXN1_IFN	GRN	Granulins;Acrogranin;Paragranulin;Granulin-1;Granulin-2;Granulin-3;Granulin-4;Granulin-5;Granulin-6;Granulin-7	0.45473	1.91071		P28799-3;P28799;P28799-2	sp|P28799-3|GRN_HUMAN Isoform 3 of Progranulin OS=Homo sapiens OX=9606 GN=GRN;sp|P28799|GRN_HUMAN Progranulin OS=Homo sapiens OX=9606 GN=GRN PE=1 SV=2;sp|P28799-2|GRN_HUMAN Isoform 2 of Progranulin OS=Homo sapiens OX=9606 GN=GRN
ATXN1_IFN	LAP3	Cytosol aminopeptidase	-0.444797	0.487964		P28838;P28838-2	sp|P28838|AMPL_HUMAN Cytosol aminopeptidase OS=Homo sapiens OX=9606 GN=LAP3 PE=1 SV=3;sp|P28838-2|AMPL_HUMAN Isoform 2 of Cytosol aminopeptidase OS=Homo sapiens OX=9606 GN=LAP3
ATXN1_IFN	CD38	ADP-ribosyl cyclase/cyclic ADP-ribose hydrolase 1	-0.512298	0.308773		P28907	sp|P28907|CD38_HUMAN ADP-ribosyl cyclase/cyclic ADP-ribose hydrolase 1 OS=Homo sapiens OX=9606 GN=CD38 PE=1 SV=2
ATXN1_IFN	GTF2E1	General transcription factor IIE subunit 1	0.465312	0.603989		P29083	sp|P29083|T2EA_HUMAN General transcription factor IIE subunit 1 OS=Homo sapiens OX=9606 GN=GTF2E1 PE=1 SV=2
ATXN1_IFN	GTF2E2	Transcription initiation factor IIE subunit beta	-0.642765	0.568019		P29084	sp|P29084|T2EB_HUMAN Transcription initiation factor IIE subunit beta OS=Homo sapiens OX=9606 GN=GTF2E2 PE=1 SV=1
ATXN1_IFN	TPP2	Tripeptidyl-peptidase 2	-0.286035	0.595961		P29144	sp|P29144|TPP2_HUMAN Tripeptidyl-peptidase 2 OS=Homo sapiens OX=9606 GN=TPP2 PE=1 SV=4
ATXN1_IFN	IMPA1	Inositol monophosphatase 1	0.421072	0.822617		P29218-3;P29218	sp|P29218-3|IMPA1_HUMAN Isoform 3 of Inositol monophosphatase 1 OS=Homo sapiens OX=9606 GN=IMPA1;sp|P29218|IMPA1_HUMAN Inositol monophosphatase 1 OS=Homo sapiens OX=9606 GN=IMPA1 PE=1 SV=1
ATXN1_IFN	EPHA2	Ephrin type-A receptor 2	-0.243094	0.519596		P29317	sp|P29317|EPHA2_HUMAN Ephrin type-A receptor 2 OS=Homo sapiens OX=9606 GN=EPHA2 PE=1 SV=2
ATXN1_IFN	SHC1	SHC-transforming protein 1	0.505537	0.458		P29353-2;P29353-7;P29353;P29353-6;P29353-3;P29353-5	sp|P29353-2|SHC1_HUMAN Isoform p52Shc of SHC-transforming protein 1 OS=Homo sapiens OX=9606 GN=SHC1;sp|P29353-7|SHC1_HUMAN Isoform 7 of SHC-transforming protein 1 OS=Homo sapiens OX=9606 GN=SHC1;sp|P29353|SHC1_HUMAN SHC-transforming protein 1 OS=Homo sapie
ATXN1_IFN	TKT	Transketolase	-0.202831	0.378367		P29401;P29401-2	sp|P29401|TKT_HUMAN Transketolase OS=Homo sapiens OX=9606 GN=TKT PE=1 SV=3;sp|P29401-2|TKT_HUMAN Isoform 2 of Transketolase OS=Homo sapiens OX=9606 GN=TKT
ATXN1_IFN	RBMS1	RNA-binding motif, single-stranded-interacting protein 1	-0.170724	0.360274		P29558-2;P29558	sp|P29558-2|RBMS1_HUMAN Isoform 2 of RNA-binding motif, single-stranded-interacting protein 1 OS=Homo sapiens OX=9606 GN=RBMS1;sp|P29558|RBMS1_HUMAN RNA-binding motif, single-stranded-interacting protein 1 OS=Homo sapiens OX=9606 GN=RBMS1 PE=1 SV=3
ATXN1_IFN	PML	Protein PML	-0.0980886	0.121544		P29590;P29590-5;P29590-2;P29590-9;P29590-3;P29590-8;P29590-11;P29590-4;P29590-12;P29590-13;P29590-14;P29590-10	sp|P29590|PML_HUMAN Protein PML OS=Homo sapiens OX=9606 GN=PML PE=1 SV=3;sp|P29590-5|PML_HUMAN Isoform PML-4 of Protein PML OS=Homo sapiens OX=9606 GN=PML;sp|P29590-2|PML_HUMAN Isoform PML-5 of Protein PML OS=Homo sapiens OX=9606 GN=PML;sp|P29590-9|PML_HUM
ATXN1_IFN	OAS2	2-5-oligoadenylate synthase 2	0.0160255	0.0115753		P29728;P29728-2	sp|P29728|OAS2_HUMAN 2-5-oligoadenylate synthase 2 OS=Homo sapiens OX=9606 GN=OAS2 PE=1 SV=3;sp|P29728-2|OAS2_HUMAN Isoform p69 of 2-5-oligoadenylate synthase 2 OS=Homo sapiens OX=9606 GN=OAS2
ATXN1_IFN	MARCKS	Myristoylated alanine-rich C-kinase substrate	0.627519	0.787088		P29966	sp|P29966|MARCS_HUMAN Myristoylated alanine-rich C-kinase substrate OS=Homo sapiens OX=9606 GN=MARCKS PE=1 SV=4
ATXN1_IFN	GNA11	Guanine nucleotide-binding protein subunit alpha-11	-0.210444	0.141389		P29992	sp|P29992|GNA11_HUMAN Guanine nucleotide-binding protein subunit alpha-11 OS=Homo sapiens OX=9606 GN=GNA11 PE=1 SV=2
ATXN1_IFN	ALDH4A1	Delta-1-pyrroline-5-carboxylate dehydrogenase, mitochondrial	-0.203185	0.193508		P30038;P30038-3;P30038-2	sp|P30038|AL4A1_HUMAN Delta-1-pyrroline-5-carboxylate dehydrogenase, mitochondrial OS=Homo sapiens OX=9606 GN=ALDH4A1 PE=1 SV=3;sp|P30038-3|AL4A1_HUMAN Isoform 3 of Delta-1-pyrroline-5-carboxylate dehydrogenase, mitochondrial OS=Homo sapiens OX=9606 GN=ALD
ATXN1_IFN	ERP29	Endoplasmic reticulum resident protein 29	-0.164242	0.397011		P30040	sp|P30040|ERP29_HUMAN Endoplasmic reticulum resident protein 29 OS=Homo sapiens OX=9606 GN=ERP29 PE=1 SV=4
ATXN1_IFN	PRDX6	Peroxiredoxin-6	-0.759648	0.329149		P30041	sp|P30041|PRDX6_HUMAN Peroxiredoxin-6 OS=Homo sapiens OX=9606 GN=PRDX6 PE=1 SV=3
ATXN1_IFN	BLVRB	Flavin reductase (NADPH)	-1.25259	0.39587		P30043	sp|P30043|BLVRB_HUMAN Flavin reductase (NADPH) OS=Homo sapiens OX=9606 GN=BLVRB PE=1 SV=3
ATXN1_IFN	PRDX5	Peroxiredoxin-5, mitochondrial	-0.094515	0.64954		P30044-2;P30044;P30044-3;P30044-4	sp|P30044-2|PRDX5_HUMAN Isoform Cytoplasmic+peroxisomal of Peroxiredoxin-5, mitochondrial OS=Homo sapiens OX=9606 GN=PRDX5;sp|P30044|PRDX5_HUMAN Peroxiredoxin-5, mitochondrial OS=Homo sapiens OX=9606 GN=PRDX5 PE=1 SV=4;sp|P30044-3|PRDX5_HUMAN Isoform 3 of
ATXN1_IFN	DDT;DDTL	D-dopachrome decarboxylase;D-dopachrome decarboxylase-like protein	-1.36133	0.632564		P30046;P30046-2;A6NHG4	sp|P30046|DOPD_HUMAN D-dopachrome decarboxylase OS=Homo sapiens OX=9606 GN=DDT PE=1 SV=3;sp|P30046-2|DOPD_HUMAN Isoform 2 of D-dopachrome decarboxylase OS=Homo sapiens OX=9606 GN=DDT;sp|A6NHG4|DDTL_HUMAN D-dopachrome decarboxylase-like protein OS=Homo sapi
ATXN1_IFN	PRDX3	Thioredoxin-dependent peroxide reductase, mitochondrial	-0.320788	0.267259		P30048-2;P30048	sp|P30048-2|PRDX3_HUMAN Isoform 2 of Thioredoxin-dependent peroxide reductase, mitochondrial OS=Homo sapiens OX=9606 GN=PRDX3;sp|P30048|PRDX3_HUMAN Thioredoxin-dependent peroxide reductase, mitochondrial OS=Homo sapiens OX=9606 GN=PRDX3 PE=1 SV=3
ATXN1_IFN	ATP5D	ATP synthase subunit delta, mitochondrial	-0.515733	0.260951		P30049	sp|P30049|ATPD_HUMAN ATP synthase subunit delta, mitochondrial OS=Homo sapiens OX=9606 GN=ATP5F1D PE=1 SV=2
ATXN1_IFN	RPL12	60S ribosomal protein L12	0.0491633	0.0716987		P30050;P30050-2	sp|P30050|RL12_HUMAN 60S ribosomal protein L12 OS=Homo sapiens OX=9606 GN=RPL12 PE=1 SV=1;sp|P30050-2|RL12_HUMAN Isoform 2 of 60S ribosomal protein L12 OS=Homo sapiens OX=9606 GN=RPL12
ATXN1_IFN	ECHS1	Enoyl-CoA hydratase, mitochondrial	0.0814502	0.379285		P30084	sp|P30084|ECHM_HUMAN Enoyl-CoA hydratase, mitochondrial OS=Homo sapiens OX=9606 GN=ECHS1 PE=1 SV=4
ATXN1_IFN	CMPK1	UMP-CMP kinase	-0.181568	0.56214		P30085;P30085-3;P30085-2	sp|P30085|KCY_HUMAN UMP-CMP kinase OS=Homo sapiens OX=9606 GN=CMPK1 PE=1 SV=3;sp|P30085-3|KCY_HUMAN Isoform 3 of UMP-CMP kinase OS=Homo sapiens OX=9606 GN=CMPK1;sp|P30085-2|KCY_HUMAN Isoform 2 of UMP-CMP kinase OS=Homo sapiens OX=9606 GN=CMPK1
ATXN1_IFN	PEBP1	Phosphatidylethanolamine-binding protein 1;Hippocampal cholinergic neurostimulating peptide	0.183747	0.211941		P30086	sp|P30086|PEBP1_HUMAN Phosphatidylethanolamine-binding protein 1 OS=Homo sapiens OX=9606 GN=PEBP1 PE=1 SV=3
ATXN1_IFN	PDIA3	Protein disulfide-isomerase A3	-0.19281	0.3766		P30101	sp|P30101|PDIA3_HUMAN Protein disulfide-isomerase A3 OS=Homo sapiens OX=9606 GN=PDIA3 PE=1 SV=4
ATXN1_IFN	PPP2R1A	Serine/threonine-protein phosphatase 2A 65 kDa regulatory subunit A alpha isoform	-0.0826115	0.371797		P30153	sp|P30153|2AAA_HUMAN Serine/threonine-protein phosphatase 2A 65 kDa regulatory subunit A alpha isoform OS=Homo sapiens OX=9606 GN=PPP2R1A PE=1 SV=4
ATXN1_IFN	PPP2R1B	Serine/threonine-protein phosphatase 2A 65 kDa regulatory subunit A beta isoform	0.0899577	0.0585028		P30154;P30154-2;P30154-4;P30154-5;P30154-3	sp|P30154|2AAB_HUMAN Serine/threonine-protein phosphatase 2A 65 kDa regulatory subunit A beta isoform OS=Homo sapiens OX=9606 GN=PPP2R1B PE=1 SV=3;sp|P30154-2|2AAB_HUMAN Isoform 2 of Serine/threonine-protein phosphatase 2A 65 kDa regulatory subunit A beta
ATXN1_IFN	CDC27	Cell division cycle protein 27 homolog	0.485359	0.239417		P30260;P30260-2	sp|P30260|CDC27_HUMAN Cell division cycle protein 27 homolog OS=Homo sapiens OX=9606 GN=CDC27 PE=1 SV=2;sp|P30260-2|CDC27_HUMAN Isoform 2 of Cell division cycle protein 27 homolog OS=Homo sapiens OX=9606 GN=CDC27
ATXN1_IFN	PPIF	Peptidyl-prolyl cis-trans isomerase F, mitochondrial	-0.66208	0.86975		P30405;P30405-2	sp|P30405|PPIF_HUMAN Peptidyl-prolyl cis-trans isomerase F, mitochondrial OS=Homo sapiens OX=9606 GN=PPIF PE=1 SV=1;sp|P30405-2|PPIF_HUMAN Isoform 2 of Peptidyl-prolyl cis-trans isomerase F, mitochondrial OS=Homo sapiens OX=9606 GN=PPIF
ATXN1_IFN	NMT1	Glycylpeptide N-tetradecanoyltransferase 1	0.0522949	0.104726		P30419;P30419-2	sp|P30419|NMT1_HUMAN Glycylpeptide N-tetradecanoyltransferase 1 OS=Homo sapiens OX=9606 GN=NMT1 PE=1 SV=2;sp|P30419-2|NMT1_HUMAN Isoform Short of Glycylpeptide N-tetradecanoyltransferase 1 OS=Homo sapiens OX=9606 GN=NMT1
ATXN1_IFN	HMOX2	Heme oxygenase 2	-0.318282	0.220283		P30519;P30519-2	sp|P30519|HMOX2_HUMAN Heme oxygenase 2 OS=Homo sapiens OX=9606 GN=HMOX2 PE=1 SV=2;sp|P30519-2|HMOX2_HUMAN Isoform 2 of Heme oxygenase 2 OS=Homo sapiens OX=9606 GN=HMOX2
ATXN1_IFN	ADSS	Adenylosuccinate synthetase isozyme 2	-0.459988	2.07611		P30520	sp|P30520|PURA2_HUMAN Adenylosuccinate synthetase isozyme 2 OS=Homo sapiens OX=9606 GN=ADSS2 PE=1 SV=3
ATXN1_IFN	LRPAP1	Alpha-2-macroglobulin receptor-associated protein	-0.778722	0.399187		P30533	sp|P30533|AMRP_HUMAN Alpha-2-macroglobulin receptor-associated protein OS=Homo sapiens OX=9606 GN=LRPAP1 PE=1 SV=1
ATXN1_IFN	TSPO	Translocator protein	-0.551197	0.601994		P30536	sp|P30536|TSPO_HUMAN Translocator protein OS=Homo sapiens OX=9606 GN=TSPO PE=1 SV=3
ATXN1_IFN	ADSL	Adenylosuccinate lyase	-0.851036	0.554707		P30566;P30566-2	sp|P30566|PUR8_HUMAN Adenylosuccinate lyase OS=Homo sapiens OX=9606 GN=ADSL PE=1 SV=2;sp|P30566-2|PUR8_HUMAN Isoform 2 of Adenylosuccinate lyase OS=Homo sapiens OX=9606 GN=ADSL
ATXN1_IFN	SRI	Sorcin	-1.04089	0.348936		P30626-3;P30626-2;P30626	sp|P30626-3|SORCN_HUMAN Isoform 3 of Sorcin OS=Homo sapiens OX=9606 GN=SRI;sp|P30626-2|SORCN_HUMAN Isoform 2 of Sorcin OS=Homo sapiens OX=9606 GN=SRI;sp|P30626|SORCN_HUMAN Sorcin OS=Homo sapiens OX=9606 GN=SRI PE=1 SV=1
ATXN1_IFN	SERPINB1	Leukocyte elastase inhibitor	-0.25869	0.249678		P30740;P30740-2	sp|P30740|ILEU_HUMAN Leukocyte elastase inhibitor OS=Homo sapiens OX=9606 GN=SERPINB1 PE=1 SV=1;sp|P30740-2|ILEU_HUMAN Isoform 2 of Leukocyte elastase inhibitor OS=Homo sapiens OX=9606 GN=SERPINB1
ATXN1_IFN	ALDH1B1	Aldehyde dehydrogenase X, mitochondrial	-0.297276	0.851516		P30837	sp|P30837|AL1B1_HUMAN Aldehyde dehydrogenase X, mitochondrial OS=Homo sapiens OX=9606 GN=ALDH1B1 PE=1 SV=3
ATXN1_IFN	ALDH3A1	Aldehyde dehydrogenase, dimeric NADP-preferring	-0.314614	0.55433		P30838	sp|P30838|AL3A1_HUMAN Aldehyde dehydrogenase, dimeric NADP-preferring OS=Homo sapiens OX=9606 GN=ALDH3A1 PE=1 SV=3
ATXN1_IFN	POLR2B	DNA-directed RNA polymerase II subunit RPB2	-0.105	0.453561		P30876	sp|P30876|RPB2_HUMAN DNA-directed RNA polymerase II subunit RPB2 OS=Homo sapiens OX=9606 GN=POLR2B PE=1 SV=1
ATXN1_IFN	SDHA	Succinate dehydrogenase [ubiquinone] flavoprotein subunit, mitochondrial	-0.504587	1.06608		P31040;P31040-2;P31040-3	sp|P31040|SDHA_HUMAN Succinate dehydrogenase [ubiquinone] flavoprotein subunit, mitochondrial OS=Homo sapiens OX=9606 GN=SDHA PE=1 SV=2;sp|P31040-2|SDHA_HUMAN Isoform 2 of Succinate dehydrogenase [ubiquinone] flavoprotein subunit, mitochondrial OS=Homo sap
ATXN1_IFN	GDI1	Rab GDP dissociation inhibitor alpha	-0.13322	0.33725		P31150	sp|P31150|GDIA_HUMAN Rab GDP dissociation inhibitor alpha OS=Homo sapiens OX=9606 GN=GDI1 PE=1 SV=2
ATXN1_IFN	MAT2A	S-adenosylmethionine synthase isoform type-2	-0.273172	0.174445		P31153	sp|P31153|METK2_HUMAN S-adenosylmethionine synthase isoform type-2 OS=Homo sapiens OX=9606 GN=MAT2A PE=1 SV=1
ATXN1_IFN	CPS1	Carbamoyl-phosphate synthase [ammonia], mitochondrial	-0.492522	1.21632		P31327-3;P31327;P31327-2	sp|P31327-3|CPSM_HUMAN Isoform 3 of Carbamoyl-phosphate synthase [ammonia], mitochondrial OS=Homo sapiens OX=9606 GN=CPS1;sp|P31327|CPSM_HUMAN Carbamoyl-phosphate synthase [ammonia], mitochondrial OS=Homo sapiens OX=9606 GN=CPS1 PE=1 SV=2;sp|P31327-2|CPSM_
ATXN1_IFN	RRM2	Ribonucleoside-diphosphate reductase subunit M2	-1.08294	0.278219		P31350;P31350-2	sp|P31350|RIR2_HUMAN Ribonucleoside-diphosphate reductase subunit M2 OS=Homo sapiens OX=9606 GN=RRM2 PE=1 SV=1;sp|P31350-2|RIR2_HUMAN Isoform 2 of Ribonucleoside-diphosphate reductase subunit M2 OS=Homo sapiens OX=9606 GN=RRM2
ATXN1_IFN	TIA1	Nucleolysin TIA-1 isoform p40	0.065491	0.0357448		P31483;P31483-3	sp|P31483|TIA1_HUMAN Nucleolysin TIA-1 isoform p40 OS=Homo sapiens OX=9606 GN=TIA1 PE=1 SV=3;sp|P31483-3|TIA1_HUMAN Isoform 3 of Nucleolysin TIA-1 isoform p40 OS=Homo sapiens OX=9606 GN=TIA1
ATXN1_IFN	SLC6A6	Sodium- and chloride-dependent taurine transporter	0.53884	1.15766		P31641	sp|P31641|SC6A6_HUMAN Sodium- and chloride-dependent taurine transporter OS=Homo sapiens OX=9606 GN=SLC6A6 PE=1 SV=2
ATXN1_IFN	DNAJA1	DnaJ homolog subfamily A member 1	-0.150169	0.153633		P31689;P31689-2	sp|P31689|DNJA1_HUMAN DnaJ homolog subfamily A member 1 OS=Homo sapiens OX=9606 GN=DNAJA1 PE=1 SV=2;sp|P31689-2|DNJA1_HUMAN Isoform 2 of DnaJ homolog subfamily A member 1 OS=Homo sapiens OX=9606 GN=DNAJA1
ATXN1_IFN	AKT1	RAC-alpha serine/threonine-protein kinase	-0.405374	0.459969		P31749;P31749-2	sp|P31749|AKT1_HUMAN RAC-alpha serine/threonine-protein kinase OS=Homo sapiens OX=9606 GN=AKT1 PE=1 SV=2;sp|P31749-2|AKT1_HUMAN Isoform 2 of RAC-alpha serine/threonine-protein kinase OS=Homo sapiens OX=9606 GN=AKT1
ATXN1_IFN	AKT2	RAC-beta serine/threonine-protein kinase	0.261218	0.420883		P31751;P31751-2	sp|P31751|AKT2_HUMAN RAC-beta serine/threonine-protein kinase OS=Homo sapiens OX=9606 GN=AKT2 PE=1 SV=2;sp|P31751-2|AKT2_HUMAN Isoform 2 of RAC-beta serine/threonine-protein kinase OS=Homo sapiens OX=9606 GN=AKT2
ATXN1_IFN	UQCRC1	Cytochrome b-c1 complex subunit 1, mitochondrial	-0.371011	0.362274		P31930	sp|P31930|QCR1_HUMAN Cytochrome b-c1 complex subunit 1, mitochondrial OS=Homo sapiens OX=9606 GN=UQCRC1 PE=1 SV=3
ATXN1_IFN	HIBADH	3-hydroxyisobutyrate dehydrogenase, mitochondrial	0.0348749	0.106655		P31937	sp|P31937|3HIDH_HUMAN 3-hydroxyisobutyrate dehydrogenase, mitochondrial OS=Homo sapiens OX=9606 GN=HIBADH PE=1 SV=2
ATXN1_IFN	ATIC	Bifunctional purine biosynthesis protein PURH;Phosphoribosylaminoimidazolecarboxamide formyltransferase;IMP cyclohydrolase	-0.160953	0.252019		P31939;P31939-2	sp|P31939|PUR9_HUMAN Bifunctional purine biosynthesis protein ATIC OS=Homo sapiens OX=9606 GN=ATIC PE=1 SV=3;sp|P31939-2|PUR9_HUMAN Isoform 2 of Bifunctional purine biosynthesis protein ATIC OS=Homo sapiens OX=9606 GN=ATIC
ATXN1_IFN	HNRNPH3	Heterogeneous nuclear ribonucleoprotein H3	-0.404349	0.521516		P31942;P31942-2;P31942-3;P31942-4	sp|P31942|HNRH3_HUMAN Heterogeneous nuclear ribonucleoprotein H3 OS=Homo sapiens OX=9606 GN=HNRNPH3 PE=1 SV=2;sp|P31942-2|HNRH3_HUMAN Isoform 2 of Heterogeneous nuclear ribonucleoprotein H3 OS=Homo sapiens OX=9606 GN=HNRNPH3;sp|P31942-3|HNRH3_HUMAN Isoform
ATXN1_IFN	HNRNPH1	Heterogeneous nuclear ribonucleoprotein H;Heterogeneous nuclear ribonucleoprotein H, N-terminally processed	-1.08773	0.384051		P31943	sp|P31943|HNRH1_HUMAN Heterogeneous nuclear ribonucleoprotein H OS=Homo sapiens OX=9606 GN=HNRNPH1 PE=1 SV=4
ATXN1_IFN	YWHAB	14-3-3 protein beta/alpha;14-3-3 protein beta/alpha, N-terminally processed	0.0572347	0.228722		P31946-2;P31946	sp|P31946-2|1433B_HUMAN Isoform Short of 14-3-3 protein beta/alpha OS=Homo sapiens OX=9606 GN=YWHAB;sp|P31946|1433B_HUMAN 14-3-3 protein beta/alpha OS=Homo sapiens OX=9606 GN=YWHAB PE=1 SV=3
ATXN1_IFN	SFN	14-3-3 protein sigma	-0.593633	0.405329		P31947;P31947-2	sp|P31947|1433S_HUMAN 14-3-3 protein sigma OS=Homo sapiens OX=9606 GN=SFN PE=1 SV=1;sp|P31947-2|1433S_HUMAN Isoform 2 of 14-3-3 protein sigma OS=Homo sapiens OX=9606 GN=SFN
ATXN1_IFN	STIP1	Stress-induced-phosphoprotein 1	0.0216648	0.13922		P31948;P31948-2;P31948-3	sp|P31948|STIP1_HUMAN Stress-induced-phosphoprotein 1 OS=Homo sapiens OX=9606 GN=STIP1 PE=1 SV=1;sp|P31948-2|STIP1_HUMAN Isoform 2 of Stress-induced-phosphoprotein 1 OS=Homo sapiens OX=9606 GN=STIP1;sp|P31948-3|STIP1_HUMAN Isoform 3 of Stress-induced-phosp
ATXN1_IFN	S100A11	Protein S100-A11;Protein S100-A11, N-terminally processed	-0.0616042	0.392447		P31949	sp|P31949|S10AB_HUMAN Protein S100-A11 OS=Homo sapiens OX=9606 GN=S100A11 PE=1 SV=2
ATXN1_IFN	ARRB2	Beta-arrestin-2	0.00382361	0.00238501		P32121-5;P32121-2;P32121;P32121-3;P32121-4	sp|P32121-5|ARRB2_HUMAN Isoform 5 of Beta-arrestin-2 OS=Homo sapiens OX=9606 GN=ARRB2;sp|P32121-2|ARRB2_HUMAN Isoform 3 of Beta-arrestin-2 OS=Homo sapiens OX=9606 GN=ARRB2;sp|P32121|ARRB2_HUMAN Beta-arrestin-2 OS=Homo sapiens OX=9606 GN=ARRB2 PE=1 SV=2;sp|
ATXN1_IFN	DCTD	Deoxycytidylate deaminase	0.0169761	0.010175		P32321;P32321-2	sp|P32321|DCTD_HUMAN Deoxycytidylate deaminase OS=Homo sapiens OX=9606 GN=DCTD PE=1 SV=2;sp|P32321-2|DCTD_HUMAN Isoform 2 of Deoxycytidylate deaminase OS=Homo sapiens OX=9606 GN=DCTD
ATXN1_IFN	PYCR1	Pyrroline-5-carboxylate reductase 1, mitochondrial	0.199506	0.318039		P32322;P32322-2;P32322-3	sp|P32322|P5CR1_HUMAN Pyrroline-5-carboxylate reductase 1, mitochondrial OS=Homo sapiens OX=9606 GN=PYCR1 PE=1 SV=2;sp|P32322-2|P5CR1_HUMAN Isoform 2 of Pyrroline-5-carboxylate reductase 1, mitochondrial OS=Homo sapiens OX=9606 GN=PYCR1;sp|P32322-3|P5CR1_H
ATXN1_IFN	GBP1	Interferon-induced guanylate-binding protein 1	0.148428	0.512473		P32455	sp|P32455|GBP1_HUMAN Guanylate-binding protein 1 OS=Homo sapiens OX=9606 GN=GBP1 PE=1 SV=2
ATXN1_IFN	GTF2H1	General transcription factor IIH subunit 1	0.371924	0.290354		P32780;P32780-2	sp|P32780|TF2H1_HUMAN General transcription factor IIH subunit 1 OS=Homo sapiens OX=9606 GN=GTF2H1 PE=1 SV=1;sp|P32780-2|TF2H1_HUMAN Isoform 2 of General transcription factor IIH subunit 1 OS=Homo sapiens OX=9606 GN=GTF2H1
ATXN1_IFN	CTH	Cystathionine gamma-lyase	-0.63438	0.988159		P32929-2;P32929-3;P32929	sp|P32929-2|CGL_HUMAN Isoform 2 of Cystathionine gamma-lyase OS=Homo sapiens OX=9606 GN=CTH;sp|P32929-3|CGL_HUMAN Isoform 3 of Cystathionine gamma-lyase OS=Homo sapiens OX=9606 GN=CTH;sp|P32929|CGL_HUMAN Cystathionine gamma-lyase OS=Homo sapiens OX=9606 GN
ATXN1_IFN	RPL9	60S ribosomal protein L9	0.226853	0.812291		P32969	sp|P32969|RL9_HUMAN 60S ribosomal protein L9 OS=Homo sapiens OX=9606 GN=RPL9 PE=1 SV=1
ATXN1_IFN	KIF5B	Kinesin-1 heavy chain	-0.115425	0.233472		P33176	sp|P33176|KINH_HUMAN Kinesin-1 heavy chain OS=Homo sapiens OX=9606 GN=KIF5B PE=1 SV=1
ATXN1_IFN	CSTF2	Cleavage stimulation factor subunit 2	-0.647311	0.480538		P33240-2;P33240	sp|P33240-2|CSTF2_HUMAN Isoform 2 of Cleavage stimulation factor subunit 2 OS=Homo sapiens OX=9606 GN=CSTF2;sp|P33240|CSTF2_HUMAN Cleavage stimulation factor subunit 2 OS=Homo sapiens OX=9606 GN=CSTF2 PE=1 SV=1
ATXN1_IFN	DUT	Deoxyuridine 5-triphosphate nucleotidohydrolase, mitochondrial	-1.15823	0.269347		P33316	sp|P33316|DUT_HUMAN Deoxyuridine 5-triphosphate nucleotidohydrolase, mitochondrial OS=Homo sapiens OX=9606 GN=DUT PE=1 SV=4
ATXN1_IFN	ABCC1	Multidrug resistance-associated protein 1	-0.411141	0.464167		P33527;P33527-9;P33527-2;P33527-4;P33527-3;P33527-6;P33527-5;P33527-7;P33527-8	sp|P33527|MRP1_HUMAN Multidrug resistance-associated protein 1 OS=Homo sapiens OX=9606 GN=ABCC1 PE=1 SV=3;sp|P33527-9|MRP1_HUMAN Isoform 9 of Multidrug resistance-associated protein 1 OS=Homo sapiens OX=9606 GN=ABCC1;sp|P33527-2|MRP1_HUMAN Isoform 2 of Mul
ATXN1_IFN	CKS2	Cyclin-dependent kinases regulatory subunit 2	-0.101966	0.0580056		P33552	sp|P33552|CKS2_HUMAN Cyclin-dependent kinases regulatory subunit 2 OS=Homo sapiens OX=9606 GN=CKS2 PE=1 SV=1
ATXN1_IFN	S100A3	Protein S100-A3	0.210003	0.129127		P33764	sp|P33764|S10A3_HUMAN Protein S100-A3 OS=Homo sapiens OX=9606 GN=S100A3 PE=1 SV=1
ATXN1_IFN	MCM4	DNA replication licensing factor MCM4	-0.372016	0.220585		P33991	sp|P33991|MCM4_HUMAN DNA replication licensing factor MCM4 OS=Homo sapiens OX=9606 GN=MCM4 PE=1 SV=5
ATXN1_IFN	MCM5	DNA replication licensing factor MCM5	-0.0181361	0.0128775		P33992	sp|P33992|MCM5_HUMAN DNA replication licensing factor MCM5 OS=Homo sapiens OX=9606 GN=MCM5 PE=1 SV=5
ATXN1_IFN	MCM7	DNA replication licensing factor MCM7	-0.820153	0.361138		P33993;P33993-3	sp|P33993|MCM7_HUMAN DNA replication licensing factor MCM7 OS=Homo sapiens OX=9606 GN=MCM7 PE=1 SV=4;sp|P33993-3|MCM7_HUMAN Isoform 3 of DNA replication licensing factor MCM7 OS=Homo sapiens OX=9606 GN=MCM7
ATXN1_IFN	GALNS	N-acetylgalactosamine-6-sulfatase	-0.213304	0.383736		P34059	sp|P34059|GALNS_HUMAN N-acetylgalactosamine-6-sulfatase OS=Homo sapiens OX=9606 GN=GALNS PE=1 SV=1
ATXN1_IFN	SHMT1	Serine hydroxymethyltransferase, cytosolic	-0.165431	0.243245		P34896-2;P34896;P34896-3	sp|P34896-2|GLYC_HUMAN Isoform 2 of Serine hydroxymethyltransferase, cytosolic OS=Homo sapiens OX=9606 GN=SHMT1;sp|P34896|GLYC_HUMAN Serine hydroxymethyltransferase, cytosolic OS=Homo sapiens OX=9606 GN=SHMT1 PE=1 SV=1;sp|P34896-3|GLYC_HUMAN Isoform 3 of S
ATXN1_IFN	SHMT2	Serine hydroxymethyltransferase, mitochondrial	-1.19632	0.46985		P34897-3;P34897;P34897-2	sp|P34897-3|GLYM_HUMAN Isoform 3 of Serine hydroxymethyltransferase, mitochondrial OS=Homo sapiens OX=9606 GN=SHMT2;sp|P34897|GLYM_HUMAN Serine hydroxymethyltransferase, mitochondrial OS=Homo sapiens OX=9606 GN=SHMT2 PE=1 SV=3;sp|P34897-2|GLYM_HUMAN Isofor
ATXN1_IFN	EPHX2	Bifunctional epoxide hydrolase 2;Cytosolic epoxide hydrolase 2;Lipid-phosphate phosphatase	0.359397	0.337404		P34913;P34913-3;P34913-2	sp|P34913|HYES_HUMAN Bifunctional epoxide hydrolase 2 OS=Homo sapiens OX=9606 GN=EPHX2 PE=1 SV=2;sp|P34913-3|HYES_HUMAN Isoform 3 of Bifunctional epoxide hydrolase 2 OS=Homo sapiens OX=9606 GN=EPHX2;sp|P34913-2|HYES_HUMAN Isoform 2 of Bifunctional epoxide
ATXN1_IFN	HSPA4	Heat shock 70 kDa protein 4	-0.0499514	0.159547		P34932	sp|P34932|HSP74_HUMAN Heat shock 70 kDa protein 4 OS=Homo sapiens OX=9606 GN=HSPA4 PE=1 SV=4
ATXN1_IFN	MPI	Mannose-6-phosphate isomerase	-0.502751	1.87291	+	P34949;P34949-2	sp|P34949|MPI_HUMAN Mannose-6-phosphate isomerase OS=Homo sapiens OX=9606 GN=MPI PE=1 SV=2;sp|P34949-2|MPI_HUMAN Isoform 2 of Mannose-6-phosphate isomerase OS=Homo sapiens OX=9606 GN=MPI
ATXN1_IFN	GPC1	Glypican-1;Secreted glypican-1	0.0512642	0.0207493		P35052;P35052-2	sp|P35052|GPC1_HUMAN Glypican-1 OS=Homo sapiens OX=9606 GN=GPC1 PE=1 SV=2;sp|P35052-2|GPC1_HUMAN Isoform 2 of Glypican-1 OS=Homo sapiens OX=9606 GN=GPC1
ATXN1_IFN	PFN2	Profilin-2	-0.528176	0.39811		P35080	sp|P35080|PROF2_HUMAN Profilin-2 OS=Homo sapiens OX=9606 GN=PFN2 PE=1 SV=3
ATXN1_IFN	PFN2	Profilin-2	-0.534539	0.90036		P35080-2	sp|P35080-2|PROF2_HUMAN Isoform IIb of Profilin-2 OS=Homo sapiens OX=9606 GN=PFN2
ATXN1_IFN	CTNNA1	Catenin alpha-1	0.132797	0.372181		P35221;P35221-2;P35221-3	sp|P35221|CTNA1_HUMAN Catenin alpha-1 OS=Homo sapiens OX=9606 GN=CTNNA1 PE=1 SV=1;sp|P35221-2|CTNA1_HUMAN Isoform 2 of Catenin alpha-1 OS=Homo sapiens OX=9606 GN=CTNNA1;sp|P35221-3|CTNA1_HUMAN Isoform 3 of Catenin alpha-1 OS=Homo sapiens OX=9606 GN=CTNNA1
ATXN1_IFN	CTNNB1	Catenin beta-1	-0.110133	0.125452		P35222	sp|P35222|CTNB1_HUMAN Catenin beta-1 OS=Homo sapiens OX=9606 GN=CTNNB1 PE=1 SV=1
ATXN1_IFN	PHB	Prohibitin	-0.452394	0.353696		P35232	sp|P35232|PHB_HUMAN Prohibitin OS=Homo sapiens OX=9606 GN=PHB PE=1 SV=1
ATXN1_IFN	SERPINB6	Serpin B6	-0.0524024	0.0563864		P35237	sp|P35237|SPB6_HUMAN Serpin B6 OS=Homo sapiens OX=9606 GN=SERPINB6 PE=1 SV=3
ATXN1_IFN	NF2	Merlin	0.143305	0.122711		P35240-8;P35240-3;P35240;P35240-2;P35240-6;P35240-4;P35240-5	sp|P35240-8|MERL_HUMAN Isoform 8 of Merlin OS=Homo sapiens OX=9606 GN=NF2;sp|P35240-3|MERL_HUMAN Isoform 3 of Merlin OS=Homo sapiens OX=9606 GN=NF2;sp|P35240|MERL_HUMAN Merlin OS=Homo sapiens OX=9606 GN=NF2 PE=1 SV=1;sp|P35240-2|MERL_HUMAN Isoform 2 of Mer
ATXN1_IFN	RDX	Radixin	-0.0591016	0.0514499		P35241;P35241-5;P35241-4	sp|P35241|RADI_HUMAN Radixin OS=Homo sapiens OX=9606 GN=RDX PE=1 SV=1;sp|P35241-5|RADI_HUMAN Isoform 5 of Radixin OS=Homo sapiens OX=9606 GN=RDX;sp|P35241-4|RADI_HUMAN Isoform 4 of Radixin OS=Homo sapiens OX=9606 GN=RDX
ATXN1_IFN	RPA3	Replication protein A 14 kDa subunit	1.80269	1.18638		P35244	sp|P35244|RFA3_HUMAN Replication protein A 14 kDa subunit OS=Homo sapiens OX=9606 GN=RPA3 PE=1 SV=1
ATXN1_IFN	RFC4	Replication factor C subunit 4	0.0676871	0.0502377		P35249;P35249-2	sp|P35249|RFC4_HUMAN Replication factor C subunit 4 OS=Homo sapiens OX=9606 GN=RFC4 PE=1 SV=2;sp|P35249-2|RFC4_HUMAN Isoform 2 of Replication factor C subunit 4 OS=Homo sapiens OX=9606 GN=RFC4
ATXN1_IFN	RFC2	Replication factor C subunit 2	-0.0765317	0.0133085		P35250;P35250-2	sp|P35250|RFC2_HUMAN Replication factor C subunit 2 OS=Homo sapiens OX=9606 GN=RFC2 PE=1 SV=3;sp|P35250-2|RFC2_HUMAN Isoform 2 of Replication factor C subunit 2 OS=Homo sapiens OX=9606 GN=RFC2
ATXN1_IFN	RFC1	Replication factor C subunit 1	0.733968	1.27363		P35251-2;P35251	sp|P35251-2|RFC1_HUMAN Isoform 2 of Replication factor C subunit 1 OS=Homo sapiens OX=9606 GN=RFC1;sp|P35251|RFC1_HUMAN Replication factor C subunit 1 OS=Homo sapiens OX=9606 GN=RFC1 PE=1 SV=4
ATXN1_IFN	RPL22	60S ribosomal protein L22	0.0706376	0.58168		P35268	sp|P35268|RL22_HUMAN 60S ribosomal protein L22 OS=Homo sapiens OX=9606 GN=RPL22 PE=1 SV=2
ATXN1_IFN	GTF2F1	General transcription factor IIF subunit 1	1.18053	1.22378		P35269	sp|P35269|T2FA_HUMAN General transcription factor IIF subunit 1 OS=Homo sapiens OX=9606 GN=GTF2F1 PE=1 SV=2
ATXN1_IFN	SPR	Sepiapterin reductase	-0.732617	0.540051		P35270	sp|P35270|SPRE_HUMAN Sepiapterin reductase OS=Homo sapiens OX=9606 GN=SPR PE=1 SV=1
ATXN1_IFN	PTGS2	Prostaglandin G/H synthase 2	-0.226602	0.150423		P35354	sp|P35354|PGH2_HUMAN Prostaglandin G/H synthase 2 OS=Homo sapiens OX=9606 GN=PTGS2 PE=1 SV=2
ATXN1_IFN	AGL	Glycogen debranching enzyme;4-alpha-glucanotransferase;Amylo-alpha-1,6-glucosidase	-0.755687	1.0693		P35573-2;P35573-3;P35573	sp|P35573-2|GDE_HUMAN Isoform 5 of Glycogen debranching enzyme OS=Homo sapiens OX=9606 GN=AGL;sp|P35573-3|GDE_HUMAN Isoform 6 of Glycogen debranching enzyme OS=Homo sapiens OX=9606 GN=AGL;sp|P35573|GDE_HUMAN Glycogen debranching enzyme OS=Homo sapiens OX=9
ATXN1_IFN	MYH9	Myosin-9	-0.0263847	0.0556485		P35579	sp|P35579|MYH9_HUMAN Myosin-9 OS=Homo sapiens OX=9606 GN=MYH9 PE=1 SV=4
ATXN1_IFN	COPB2	Coatomer subunit beta	-0.259951	0.375942		P35606-2;P35606	sp|P35606-2|COPB2_HUMAN Isoform 2 of Coatomer subunit beta OS=Homo sapiens OX=9606 GN=COPB2;sp|P35606|COPB2_HUMAN Coatomer subunit beta OS=Homo sapiens OX=9606 GN=COPB2 PE=1 SV=2
ATXN1_IFN	SOAT1	Sterol O-acyltransferase 1	0.646348	3.3835	+	P35610;P35610-3;P35610-2	sp|P35610|SOAT1_HUMAN Sterol O-acyltransferase 1 OS=Homo sapiens OX=9606 GN=SOAT1 PE=1 SV=3;sp|P35610-3|SOAT1_HUMAN Isoform 3 of Sterol O-acyltransferase 1 OS=Homo sapiens OX=9606 GN=SOAT1;sp|P35610-2|SOAT1_HUMAN Isoform 2 of Sterol O-acyltransferase 1 OS=
ATXN1_IFN	ADD1	Alpha-adducin	-0.911897	0.528402		P35611-2;P35611-6;P35611;P35611-3;P35611-4;P35611-5	sp|P35611-2|ADDA_HUMAN Isoform 2 of Alpha-adducin OS=Homo sapiens OX=9606 GN=ADD1;sp|P35611-6|ADDA_HUMAN Isoform 6 of Alpha-adducin OS=Homo sapiens OX=9606 GN=ADD1;sp|P35611|ADDA_HUMAN Alpha-adducin OS=Homo sapiens OX=9606 GN=ADD1 PE=1 SV=2;sp|P35611-3|ADD
ATXN1_IFN	ADD2	Beta-adducin	-0.11908	0.232221		P35612;P35612-4;P35612-3;P35612-2;P35612-8;P35612-9	sp|P35612|ADDB_HUMAN Beta-adducin OS=Homo sapiens OX=9606 GN=ADD2 PE=1 SV=3;sp|P35612-4|ADDB_HUMAN Isoform 4 of Beta-adducin OS=Homo sapiens OX=9606 GN=ADD2;sp|P35612-3|ADDB_HUMAN Isoform 3 of Beta-adducin OS=Homo sapiens OX=9606 GN=ADD2;sp|P35612-2|ADDB_H
ATXN1_IFN	BSG	Basigin	0.480845	0.496621		P35613-2;P35613;P35613-3;P35613-4	sp|P35613-2|BASI_HUMAN Isoform 2 of Basigin OS=Homo sapiens OX=9606 GN=BSG;sp|P35613|BASI_HUMAN Basigin OS=Homo sapiens OX=9606 GN=BSG PE=1 SV=2;sp|P35613-3|BASI_HUMAN Isoform 3 of Basigin OS=Homo sapiens OX=9606 GN=BSG;sp|P35613-4|BASI_HUMAN Isoform 4 of
ATXN1_IFN	FUS	RNA-binding protein FUS	0.0392848	0.0384714		P35637-2;P35637	sp|P35637-2|FUS_HUMAN Isoform Short of RNA-binding protein FUS OS=Homo sapiens OX=9606 GN=FUS;sp|P35637|FUS_HUMAN RNA-binding protein FUS OS=Homo sapiens OX=9606 GN=FUS PE=1 SV=1
ATXN1_IFN	NUP214	Nuclear pore complex protein Nup214	-0.0299033	0.108938		P35658-2;P35658;P35658-4;P35658-3;P35658-5	sp|P35658-2|NU214_HUMAN Isoform 2 of Nuclear pore complex protein Nup214 OS=Homo sapiens OX=9606 GN=NUP214;sp|P35658|NU214_HUMAN Nuclear pore complex protein Nup214 OS=Homo sapiens OX=9606 GN=NUP214 PE=1 SV=2;sp|P35658-4|NU214_HUMAN Isoform 4 of Nuclear po
ATXN1_IFN	DEK	Protein DEK	0.123796	0.465139		P35659	sp|P35659|DEK_HUMAN Protein DEK OS=Homo sapiens OX=9606 GN=DEK PE=1 SV=1
ATXN1_IFN	GLRX	Glutaredoxin-1	-0.753791	0.575027		P35754	sp|P35754|GLRX1_HUMAN Glutaredoxin-1 OS=Homo sapiens OX=9606 GN=GLRX PE=1 SV=2
ATXN1_IFN	PPM1A	Protein phosphatase 1A	-0.340862	0.254004		P35813-3;P35813;P35813-2	sp|P35813-3|PPM1A_HUMAN Isoform 3 of Protein phosphatase 1A OS=Homo sapiens OX=9606 GN=PPM1A;sp|P35813|PPM1A_HUMAN Protein phosphatase 1A OS=Homo sapiens OX=9606 GN=PPM1A PE=1 SV=1;sp|P35813-2|PPM1A_HUMAN Isoform Alpha-2 of Protein phosphatase 1A OS=Homo s
ATXN1_IFN	HMGCL	Hydroxymethylglutaryl-CoA lyase, mitochondrial	-0.190242	0.802108		P35914;P35914-3;P35914-2	sp|P35914|HMGCL_HUMAN Hydroxymethylglutaryl-CoA lyase, mitochondrial OS=Homo sapiens OX=9606 GN=HMGCL PE=1 SV=2;sp|P35914-3|HMGCL_HUMAN Isoform 3 of Hydroxymethylglutaryl-CoA lyase, mitochondrial OS=Homo sapiens OX=9606 GN=HMGCL;sp|P35914-2|HMGCL_HUMAN Iso
ATXN1_IFN	PSMC2	26S protease regulatory subunit 7	-0.122624	0.253115		P35998;P35998-2	sp|P35998|PRS7_HUMAN 26S proteasome regulatory subunit 7 OS=Homo sapiens OX=9606 GN=PSMC2 PE=1 SV=3;sp|P35998-2|PRS7_HUMAN Isoform 2 of 26S proteasome regulatory subunit 7 OS=Homo sapiens OX=9606 GN=PSMC2
ATXN1_IFN	ARL2	ADP-ribosylation factor-like protein 2	-1.22437	1.37022	+	P36404	sp|P36404|ARL2_HUMAN ADP-ribosylation factor-like protein 2 OS=Homo sapiens OX=9606 GN=ARL2 PE=1 SV=4
ATXN1_IFN	ARL3	ADP-ribosylation factor-like protein 3	-0.062613	0.0457856		P36405	sp|P36405|ARL3_HUMAN ADP-ribosylation factor-like protein 3 OS=Homo sapiens OX=9606 GN=ARL3 PE=1 SV=2
ATXN1_IFN	MAP2K2	Dual specificity mitogen-activated protein kinase kinase 2	0.0922385	0.10509		P36507	sp|P36507|MP2K2_HUMAN Dual specificity mitogen-activated protein kinase kinase 2 OS=Homo sapiens OX=9606 GN=MAP2K2 PE=1 SV=1
ATXN1_IFN	ATP5C1	ATP synthase subunit gamma, mitochondrial	-0.192037	0.349444		P36542;P36542-2	sp|P36542|ATPG_HUMAN ATP synthase subunit gamma, mitochondrial OS=Homo sapiens OX=9606 GN=ATP5F1C PE=1 SV=1;sp|P36542-2|ATPG_HUMAN Isoform Heart of ATP synthase subunit gamma, mitochondrial OS=Homo sapiens OX=9606 GN=ATP5F1C
ATXN1_IFN	ATP6V1E1	V-type proton ATPase subunit E 1	-0.364371	1.19237		P36543;P36543-3;P36543-2	sp|P36543|VATE1_HUMAN V-type proton ATPase subunit E 1 OS=Homo sapiens OX=9606 GN=ATP6V1E1 PE=1 SV=1;sp|P36543-3|VATE1_HUMAN Isoform 3 of V-type proton ATPase subunit E 1 OS=Homo sapiens OX=9606 GN=ATP6V1E1;sp|P36543-2|VATE1_HUMAN Isoform 2 of V-type proto
ATXN1_IFN	CPOX	Oxygen-dependent coproporphyrinogen-III oxidase, mitochondrial	-0.580676	0.43489		P36551	sp|P36551|HEM6_HUMAN Oxygen-dependent coproporphyrinogen-III oxidase, mitochondrial OS=Homo sapiens OX=9606 GN=CPOX PE=1 SV=3
ATXN1_IFN	RPL4	60S ribosomal protein L4	0.000665108	0.00120103		P36578	sp|P36578|RL4_HUMAN 60S ribosomal protein L4 OS=Homo sapiens OX=9606 GN=RPL4 PE=1 SV=5
ATXN1_IFN	NUDT1	7,8-dihydro-8-oxoguanine triphosphatase	0.171328	0.266555		P36639-4;P36639-3;P36639-2;P36639	sp|P36639-4|8ODP_HUMAN Isoform p18 of 7,8-dihydro-8-oxoguanine triphosphatase OS=Homo sapiens OX=9606 GN=NUDT1;sp|P36639-3|8ODP_HUMAN Isoform p21 of 7,8-dihydro-8-oxoguanine triphosphatase OS=Homo sapiens OX=9606 GN=NUDT1;sp|P36639-2|8ODP_HUMAN Isoform p22
ATXN1_IFN	LONP1	Lon protease homolog, mitochondrial	0.242838	0.542581		P36776-2;P36776	sp|P36776-2|LONM_HUMAN Isoform 2 of Lon protease homolog, mitochondrial OS=Homo sapiens OX=9606 GN=LONP1;sp|P36776|LONM_HUMAN Lon protease homolog, mitochondrial OS=Homo sapiens OX=9606 GN=LONP1 PE=1 SV=2
ATXN1_IFN	PGM1	Phosphoglucomutase-1	-0.586487	0.622194		P36871;P36871-2;P36871-3	sp|P36871|PGM1_HUMAN Phosphoglucomutase-1 OS=Homo sapiens OX=9606 GN=PGM1 PE=1 SV=3;sp|P36871-2|PGM1_HUMAN Isoform 2 of Phosphoglucomutase-1 OS=Homo sapiens OX=9606 GN=PGM1;sp|P36871-3|PGM1_HUMAN Isoform 3 of Phosphoglucomutase-1 OS=Homo sapiens OX=9606 GN
ATXN1_IFN	PPP1CC	Serine/threonine-protein phosphatase PP1-gamma catalytic subunit	-0.276426	1.56391		P36873;P36873-2	sp|P36873|PP1G_HUMAN Serine/threonine-protein phosphatase PP1-gamma catalytic subunit OS=Homo sapiens OX=9606 GN=PPP1CC PE=1 SV=1;sp|P36873-2|PP1G_HUMAN Isoform 2 of Serine/threonine-protein phosphatase PP1-gamma catalytic subunit OS=Homo sapiens OX=9606 G
ATXN1_IFN	GNL1	Guanine nucleotide-binding protein-like 1	0.35388	0.446194		P36915;P36915-2	sp|P36915|GNL1_HUMAN Guanine nucleotide-binding protein-like 1 OS=Homo sapiens OX=9606 GN=GNL1 PE=1 SV=2;sp|P36915-2|GNL1_HUMAN Isoform 2 of Guanine nucleotide-binding protein-like 1 OS=Homo sapiens OX=9606 GN=GNL1
ATXN1_IFN	POLR2I	DNA-directed RNA polymerase II subunit RPB9	0.420494	0.189574		P36954	sp|P36954|RPB9_HUMAN DNA-directed RNA polymerase II subunit RPB9 OS=Homo sapiens OX=9606 GN=POLR2I PE=1 SV=1
ATXN1_IFN	DLST	Dihydrolipoyllysine-residue succinyltransferase component of 2-oxoglutarate dehydrogenase complex, mitochondrial	-0.141972	0.389104		P36957;P36957-2	sp|P36957|ODO2_HUMAN Dihydrolipoyllysine-residue succinyltransferase component of 2-oxoglutarate dehydrogenase complex, mitochondrial OS=Homo sapiens OX=9606 GN=DLST PE=1 SV=4;sp|P36957-2|ODO2_HUMAN Isoform 2 of Dihydrolipoyllysine-residue succinyltransfer
ATXN1_IFN	SRP14	Signal recognition particle 14 kDa protein	0.060143	0.414717		P37108	sp|P37108|SRP14_HUMAN Signal recognition particle 14 kDa protein OS=Homo sapiens OX=9606 GN=SRP14 PE=1 SV=2
ATXN1_IFN	NUP62	Nuclear pore glycoprotein p62	0.418815	1.00487		P37198	sp|P37198|NUP62_HUMAN Nuclear pore glycoprotein p62 OS=Homo sapiens OX=9606 GN=NUP62 PE=1 SV=3
ATXN1_IFN	HPCAL1;HPCA	Hippocalcin-like protein 1;Neuron-specific calcium-binding protein hippocalcin	-0.263276	0.501357		P37235;P84074	sp|P37235|HPCL1_HUMAN Hippocalcin-like protein 1 OS=Homo sapiens OX=9606 GN=HPCAL1 PE=1 SV=3;sp|P84074|HPCA_HUMAN Neuron-specific calcium-binding protein hippocalcin OS=Homo sapiens OX=9606 GN=HPCA PE=1 SV=2
ATXN1_IFN	FDFT1	Squalene synthase	-0.523725	1.33026	+	P37268;P37268-2;P37268-4;P37268-3;P37268-5	sp|P37268|FDFT_HUMAN Squalene synthase OS=Homo sapiens OX=9606 GN=FDFT1 PE=1 SV=1;sp|P37268-2|FDFT_HUMAN Isoform 2 of Squalene synthase OS=Homo sapiens OX=9606 GN=FDFT1;sp|P37268-4|FDFT_HUMAN Isoform 4 of Squalene synthase OS=Homo sapiens OX=9606 GN=FDFT1;
ATXN1_IFN	TAGLN2	Transgelin-2	-0.393179	0.368189		P37802;P37802-2	sp|P37802|TAGL2_HUMAN Transgelin-2 OS=Homo sapiens OX=9606 GN=TAGLN2 PE=1 SV=3;sp|P37802-2|TAGL2_HUMAN Isoform 2 of Transgelin-2 OS=Homo sapiens OX=9606 GN=TAGLN2
ATXN1_IFN	TALDO1	Transaldolase	0.00981552	0.0408731		P37837	sp|P37837|TALDO_HUMAN Transaldolase OS=Homo sapiens OX=9606 GN=TALDO1 PE=1 SV=2
ATXN1_IFN	ETFB	Electron transfer flavoprotein subunit beta	-0.188987	0.257337		P38117;P38117-2	sp|P38117|ETFB_HUMAN Electron transfer flavoprotein subunit beta OS=Homo sapiens OX=9606 GN=ETFB PE=1 SV=3;sp|P38117-2|ETFB_HUMAN Isoform 2 of Electron transfer flavoprotein subunit beta OS=Homo sapiens OX=9606 GN=ETFB
ATXN1_IFN	RBMX	RNA-binding motif protein, X chromosome;RNA-binding motif protein, X chromosome, N-terminally processed	-0.367204	0.229341		P38159;P38159-2	sp|P38159|RBMX_HUMAN RNA-binding motif protein, X chromosome OS=Homo sapiens OX=9606 GN=RBMX PE=1 SV=3;sp|P38159-2|RBMX_HUMAN Isoform 2 of RNA-binding motif protein, X chromosome OS=Homo sapiens OX=9606 GN=RBMX
ATXN1_IFN	COIL	Coilin	-0.101408	0.109756		P38432	sp|P38432|COIL_HUMAN Coilin OS=Homo sapiens OX=9606 GN=COIL PE=1 SV=1
ATXN1_IFN	LIPA	Lysosomal acid lipase/cholesteryl ester hydrolase	0.2723	1.41556		P38571-2;P38571	sp|P38571-2|LICH_HUMAN Isoform 2 of Lysosomal acid lipase/cholesteryl ester hydrolase OS=Homo sapiens OX=9606 GN=LIPA;sp|P38571|LICH_HUMAN Lysosomal acid lipase/cholesteryl ester hydrolase OS=Homo sapiens OX=9606 GN=LIPA PE=1 SV=2
ATXN1_IFN	ATP6V1A	V-type proton ATPase catalytic subunit A	-0.436162	0.61873		P38606-2;P38606	sp|P38606-2|VATA_HUMAN Isoform 2 of V-type proton ATPase catalytic subunit A OS=Homo sapiens OX=9606 GN=ATP6V1A;sp|P38606|VATA_HUMAN V-type proton ATPase catalytic subunit A OS=Homo sapiens OX=9606 GN=ATP6V1A PE=1 SV=2
ATXN1_IFN	HSPA9	Stress-70 protein, mitochondrial	-0.37254	0.467758		P38646	sp|P38646|GRP75_HUMAN Stress-70 protein, mitochondrial OS=Homo sapiens OX=9606 GN=HSPA9 PE=1 SV=2
ATXN1_IFN	EIF4A3	Eukaryotic initiation factor 4A-III;Eukaryotic initiation factor 4A-III, N-terminally processed	0.562903	0.489863		P38919	sp|P38919|IF4A3_HUMAN Eukaryotic initiation factor 4A-III OS=Homo sapiens OX=9606 GN=EIF4A3 PE=1 SV=4
ATXN1_IFN	RPS19	40S ribosomal protein S19	-0.528246	0.35126		P39019	sp|P39019|RS19_HUMAN 40S ribosomal protein S19 OS=Homo sapiens OX=9606 GN=RPS19 PE=1 SV=2
ATXN1_IFN	RPL3	60S ribosomal protein L3	-0.269081	0.253428		P39023	sp|P39023|RL3_HUMAN 60S ribosomal protein L3 OS=Homo sapiens OX=9606 GN=RPL3 PE=1 SV=2
ATXN1_IFN	COL18A1	Collagen alpha-1(XVIII) chain;Endostatin	0.419717	0.850281		P39060-2;P39060-1;P39060	sp|P39060-2|COIA1_HUMAN Isoform 3 of Collagen alpha-1(XVIII) chain OS=Homo sapiens OX=9606 GN=COL18A1;sp|P39060-1|COIA1_HUMAN Isoform 2 of Collagen alpha-1(XVIII) chain OS=Homo sapiens OX=9606 GN=COL18A1;sp|P39060|COIA1_HUMAN Collagen alpha-1(XVIII) chain
ATXN1_IFN	DDOST	Dolichyl-diphosphooligosaccharide--protein glycosyltransferase 48 kDa subunit	-0.152166	0.229117		P39656;P39656-3;P39656-2	sp|P39656|OST48_HUMAN Dolichyl-diphosphooligosaccharide--protein glycosyltransferase 48 kDa subunit OS=Homo sapiens OX=9606 GN=DDOST PE=1 SV=4;sp|P39656-3|OST48_HUMAN Isoform 3 of Dolichyl-diphosphooligosaccharide--protein glycosyltransferase 48 kDa subuni
ATXN1_IFN	ANP32A	Acidic leucine-rich nuclear phosphoprotein 32 family member A	0.111456	0.109856		P39687	sp|P39687|AN32A_HUMAN Acidic leucine-rich nuclear phosphoprotein 32 family member A OS=Homo sapiens OX=9606 GN=ANP32A PE=1 SV=1
ATXN1_IFN	FEN1	Flap endonuclease 1	-0.222074	0.152659		P39748;P39748-2	sp|P39748|FEN1_HUMAN Flap endonuclease 1 OS=Homo sapiens OX=9606 GN=FEN1 PE=1 SV=1;sp|P39748-2|FEN1_HUMAN Isoform FENMIT of Flap endonuclease 1 OS=Homo sapiens OX=9606 GN=FEN1
ATXN1_IFN	CUX1	Homeobox protein cut-like 1	0.130116	0.0476433		P39880-3;P39880-2;P39880;P39880-4;P39880-5;P39880-6	sp|P39880-3|CUX1_HUMAN Isoform 3 of Homeobox protein cut-like 1 OS=Homo sapiens OX=9606 GN=CUX1;sp|P39880-2|CUX1_HUMAN Isoform 2 of Homeobox protein cut-like 1 OS=Homo sapiens OX=9606 GN=CUX1;sp|P39880|CUX1_HUMAN Homeobox protein cut-like 1 OS=Homo sapiens
ATXN1_IFN	CAPG	Macrophage-capping protein	0.0936416	0.0704637		P40121;P40121-2	sp|P40121|CAPG_HUMAN Macrophage-capping protein OS=Homo sapiens OX=9606 GN=CAPG PE=1 SV=2;sp|P40121-2|CAPG_HUMAN Isoform 2 of Macrophage-capping protein OS=Homo sapiens OX=9606 GN=CAPG
ATXN1_IFN	CAP2	Adenylyl cyclase-associated protein 2	-0.552438	0.354656		P40123;P40123-2	sp|P40123|CAP2_HUMAN Adenylyl cyclase-associated protein 2 OS=Homo sapiens OX=9606 GN=CAP2 PE=1 SV=1;sp|P40123-2|CAP2_HUMAN Isoform 2 of Adenylyl cyclase-associated protein 2 OS=Homo sapiens OX=9606 GN=CAP2
ATXN1_IFN	CEACAM6	Carcinoembryonic antigen-related cell adhesion molecule 6	-0.2787	0.477097		P40199	sp|P40199|CEAM6_HUMAN Carcinoembryonic antigen-related cell adhesion molecule 6 OS=Homo sapiens OX=9606 GN=CEACAM6 PE=1 SV=3
ATXN1_IFN	TXLNA	Alpha-taxilin	-0.109836	0.09237		P40222	sp|P40222|TXLNA_HUMAN Alpha-taxilin OS=Homo sapiens OX=9606 GN=TXLNA PE=1 SV=3
ATXN1_IFN	CCT6A	T-complex protein 1 subunit zeta	-0.0859674	1.51524		P40227;P40227-2	sp|P40227|TCPZ_HUMAN T-complex protein 1 subunit zeta OS=Homo sapiens OX=9606 GN=CCT6A PE=1 SV=3;sp|P40227-2|TCPZ_HUMAN Isoform 2 of T-complex protein 1 subunit zeta OS=Homo sapiens OX=9606 GN=CCT6A
ATXN1_IFN	NNMT	Nicotinamide N-methyltransferase	-0.243975	0.295549		P40261	sp|P40261|NNMT_HUMAN Nicotinamide N-methyltransferase OS=Homo sapiens OX=9606 GN=NNMT PE=1 SV=1
ATXN1_IFN	PSMB10	Proteasome subunit beta type-10	-1.71187	1.40715	+	P40306	sp|P40306|PSB10_HUMAN Proteasome subunit beta type-10 OS=Homo sapiens OX=9606 GN=PSMB10 PE=1 SV=1
ATXN1_IFN	RPL13A	60S ribosomal protein L13a	-0.603388	0.659981		P40429	sp|P40429|RL13A_HUMAN 60S ribosomal protein L13a OS=Homo sapiens OX=9606 GN=RPL13A PE=1 SV=2
ATXN1_IFN	ARL1	ADP-ribosylation factor-like protein 1	0.225944	0.810149		P40616-2;P40616	sp|P40616-2|ARL1_HUMAN Isoform 2 of ADP-ribosylation factor-like protein 1 OS=Homo sapiens OX=9606 GN=ARL1;sp|P40616|ARL1_HUMAN ADP-ribosylation factor-like protein 1 OS=Homo sapiens OX=9606 GN=ARL1 PE=1 SV=1
ATXN1_IFN	MLH1	DNA mismatch repair protein Mlh1	0.616702	0.942259		P40692;P40692-3;P40692-2	sp|P40692|MLH1_HUMAN DNA mismatch repair protein Mlh1 OS=Homo sapiens OX=9606 GN=MLH1 PE=1 SV=1;sp|P40692-3|MLH1_HUMAN Isoform 3 of DNA mismatch repair protein Mlh1 OS=Homo sapiens OX=9606 GN=MLH1;sp|P40692-2|MLH1_HUMAN Isoform 2 of DNA mismatch repair pro
ATXN1_IFN	USP8	Ubiquitin carboxyl-terminal hydrolase 8	-0.203346	0.0993823		P40818;P40818-2	sp|P40818|UBP8_HUMAN Ubiquitin carboxyl-terminal hydrolase 8 OS=Homo sapiens OX=9606 GN=USP8 PE=1 SV=1;sp|P40818-2|UBP8_HUMAN Isoform 2 of Ubiquitin carboxyl-terminal hydrolase 8 OS=Homo sapiens OX=9606 GN=USP8
ATXN1_IFN	PEX19	Peroxisomal biogenesis factor 19	0.205497	0.187079		P40855;P40855-5	sp|P40855|PEX19_HUMAN Peroxisomal biogenesis factor 19 OS=Homo sapiens OX=9606 GN=PEX19 PE=1 SV=1;sp|P40855-5|PEX19_HUMAN Isoform 5 of Peroxisomal biogenesis factor 19 OS=Homo sapiens OX=9606 GN=PEX19
ATXN1_IFN	MDH1	Malate dehydrogenase, cytoplasmic	-0.19765	0.691302		P40925-3;P40925;P40925-2	sp|P40925-3|MDHC_HUMAN Isoform 3 of Malate dehydrogenase, cytoplasmic OS=Homo sapiens OX=9606 GN=MDH1;sp|P40925|MDHC_HUMAN Malate dehydrogenase, cytoplasmic OS=Homo sapiens OX=9606 GN=MDH1 PE=1 SV=4;sp|P40925-2|MDHC_HUMAN Isoform 2 of Malate dehydrogenase,
ATXN1_IFN	MDH2	Malate dehydrogenase, mitochondrial	-0.491793	0.573132		P40926;P40926-2	sp|P40926|MDHM_HUMAN Malate dehydrogenase, mitochondrial OS=Homo sapiens OX=9606 GN=MDH2 PE=1 SV=3;sp|P40926-2|MDHM_HUMAN Isoform 2 of Malate dehydrogenase, mitochondrial OS=Homo sapiens OX=9606 GN=MDH2
ATXN1_IFN	RFC5	Replication factor C subunit 5	0.0473395	0.0405889		P40937;P40937-2	sp|P40937|RFC5_HUMAN Replication factor C subunit 5 OS=Homo sapiens OX=9606 GN=RFC5 PE=1 SV=1;sp|P40937-2|RFC5_HUMAN Isoform 2 of Replication factor C subunit 5 OS=Homo sapiens OX=9606 GN=RFC5
ATXN1_IFN	RFC3	Replication factor C subunit 3	-1.11169	0.355579		P40938;P40938-2	sp|P40938|RFC3_HUMAN Replication factor C subunit 3 OS=Homo sapiens OX=9606 GN=RFC3 PE=1 SV=2;sp|P40938-2|RFC3_HUMAN Isoform 2 of Replication factor C subunit 3 OS=Homo sapiens OX=9606 GN=RFC3
ATXN1_IFN	HADHA	Trifunctional enzyme subunit alpha, mitochondrial;Long-chain enoyl-CoA hydratase;Long chain 3-hydroxyacyl-CoA dehydrogenase	-0.471758	0.680772		P40939	sp|P40939|ECHA_HUMAN Trifunctional enzyme subunit alpha, mitochondrial OS=Homo sapiens OX=9606 GN=HADHA PE=1 SV=2
ATXN1_IFN	EIF2S3	Eukaryotic translation initiation factor 2 subunit 3	-0.684837	0.416675		P41091	sp|P41091|IF2G_HUMAN Eukaryotic translation initiation factor 2 subunit 3 OS=Homo sapiens OX=9606 GN=EIF2S3 PE=1 SV=3
ATXN1_IFN	CETN2	Centrin-2	1.29155	1.29223		P41208	sp|P41208|CETN2_HUMAN Centrin-2 OS=Homo sapiens OX=9606 GN=CETN2 PE=1 SV=1
ATXN1_IFN	EIF2D	Eukaryotic translation initiation factor 2D	0.584293	0.18891		P41214;P41214-2	sp|P41214|EIF2D_HUMAN Eukaryotic translation initiation factor 2D OS=Homo sapiens OX=9606 GN=EIF2D PE=1 SV=3;sp|P41214-2|EIF2D_HUMAN Isoform 2 of Eukaryotic translation initiation factor 2D OS=Homo sapiens OX=9606 GN=EIF2D
ATXN1_IFN	BUD31	Protein BUD31 homolog	0.725293	0.172495		P41223;P41223-2	sp|P41223|BUD31_HUMAN Protein BUD31 homolog OS=Homo sapiens OX=9606 GN=BUD31 PE=1 SV=2;sp|P41223-2|BUD31_HUMAN Isoform 2 of Protein BUD31 homolog OS=Homo sapiens OX=9606 GN=BUD31
ATXN1_IFN	NAA10	N-alpha-acetyltransferase 10	0.325279	0.730485		P41227;P41227-2	sp|P41227|NAA10_HUMAN N-alpha-acetyltransferase 10 OS=Homo sapiens OX=9606 GN=NAA10 PE=1 SV=1;sp|P41227-2|NAA10_HUMAN Isoform 2 of N-alpha-acetyltransferase 10 OS=Homo sapiens OX=9606 GN=NAA10
ATXN1_IFN	PPP1R2;PPP1R2P3	Protein phosphatase inhibitor 2;Protein phosphatase inhibitor 2-like protein 3	0.907423	0.948508		P41236;Q6NXS1	sp|P41236|IPP2_HUMAN Protein phosphatase inhibitor 2 OS=Homo sapiens OX=9606 GN=PPP1R2 PE=1 SV=2;sp|Q6NXS1|IPP2B_HUMAN Protein phosphatase inhibitor 2 family member B OS=Homo sapiens OX=9606 GN=PPP1R2B PE=1 SV=2
ATXN1_IFN	CSK	Tyrosine-protein kinase CSK	0.511049	0.313164		P41240	sp|P41240|CSK_HUMAN Tyrosine-protein kinase CSK OS=Homo sapiens OX=9606 GN=CSK PE=1 SV=1
ATXN1_IFN	GARS	Glycine--tRNA ligase	-0.204323	0.905199		P41250	sp|P41250|GARS_HUMAN Glycine--tRNA ligase OS=Homo sapiens OX=9606 GN=GARS1 PE=1 SV=3
ATXN1_IFN	IARS	Isoleucine--tRNA ligase, cytoplasmic	0.429269	0.750417		P41252	sp|P41252|SYIC_HUMAN Isoleucine--tRNA ligase, cytoplasmic OS=Homo sapiens OX=9606 GN=IARS1 PE=1 SV=2
ATXN1_IFN	EIF1;EIF1B	Eukaryotic translation initiation factor 1;Eukaryotic translation initiation factor 1b	-0.0405029	0.0537347		P41567;O60739	sp|P41567|EIF1_HUMAN Eukaryotic translation initiation factor 1 OS=Homo sapiens OX=9606 GN=EIF1 PE=1 SV=1;sp|O60739|EIF1B_HUMAN Eukaryotic translation initiation factor 1b OS=Homo sapiens OX=9606 GN=EIF1B PE=1 SV=2
ATXN1_IFN	PRKCI	Protein kinase C iota type	0.0885849	0.0557786		P41743	sp|P41743|KPCI_HUMAN Protein kinase C iota type OS=Homo sapiens OX=9606 GN=PRKCI PE=1 SV=2
ATXN1_IFN	ACTR1B	Beta-centractin	0.366224	0.242736		P42025	sp|P42025|ACTY_HUMAN Beta-centractin OS=Homo sapiens OX=9606 GN=ACTR1B PE=1 SV=1
ATXN1_IFN	ECI1	Enoyl-CoA delta isomerase 1, mitochondrial	-1.2932	0.423531		P42126-2;P42126	sp|P42126-2|ECI1_HUMAN Isoform 2 of Enoyl-CoA delta isomerase 1, mitochondrial OS=Homo sapiens OX=9606 GN=ECI1;sp|P42126|ECI1_HUMAN Enoyl-CoA delta isomerase 1, mitochondrial OS=Homo sapiens OX=9606 GN=ECI1 PE=1 SV=1
ATXN1_IFN	TMPO	Lamina-associated polypeptide 2, isoform alpha;Thymopoietin;Thymopentin	-0.160311	0.165489		P42166	sp|P42166|LAP2A_HUMAN Lamina-associated polypeptide 2, isoform alpha OS=Homo sapiens OX=9606 GN=TMPO PE=1 SV=2
ATXN1_IFN	TMPO	Lamina-associated polypeptide 2, isoforms beta/gamma;Thymopoietin;Thymopentin	-0.992748	1.21668		P42167;P42167-2	sp|P42167|LAP2B_HUMAN Lamina-associated polypeptide 2, isoforms beta/gamma OS=Homo sapiens OX=9606 GN=TMPO PE=1 SV=2;sp|P42167-2|LAP2B_HUMAN Isoform Gamma of Lamina-associated polypeptide 2, isoforms beta/gamma OS=Homo sapiens OX=9606 GN=TMPO
ATXN1_IFN	STAT1	Signal transducer and activator of transcription 1-alpha/beta	-0.0381766	0.478112		P42224	sp|P42224|STAT1_HUMAN Signal transducer and activator of transcription 1-alpha/beta OS=Homo sapiens OX=9606 GN=STAT1 PE=1 SV=2
ATXN1_IFN	STAT6	Signal transducer and activator of transcription 6	-0.346445	0.262865		P42226;P42226-3;P42226-2	sp|P42226|STAT6_HUMAN Signal transducer and activator of transcription 6 OS=Homo sapiens OX=9606 GN=STAT6 PE=1 SV=1;sp|P42226-3|STAT6_HUMAN Isoform 3 of Signal transducer and activator of transcription 6 OS=Homo sapiens OX=9606 GN=STAT6;sp|P42226-2|STAT6_H
ATXN1_IFN	SKIV2L2	Superkiller viralicidic activity 2-like 2	0.150137	0.34921		P42285	sp|P42285|MTREX_HUMAN Exosome RNA helicase MTR4 OS=Homo sapiens OX=9606 GN=MTREX PE=1 SV=3
ATXN1_IFN	AKR1C3	Aldo-keto reductase family 1 member C3	-0.0769714	0.13545		P42330	sp|P42330|AK1C3_HUMAN Aldo-keto reductase family 1 member C3 OS=Homo sapiens OX=9606 GN=AKR1C3 PE=1 SV=4
ATXN1_IFN	PIK3CA	Phosphatidylinositol 4,5-bisphosphate 3-kinase catalytic subunit alpha isoform	0.0362546	0.121767		P42336	sp|P42336|PK3CA_HUMAN Phosphatidylinositol 4,5-bisphosphate 3-kinase catalytic subunit alpha isoform OS=Homo sapiens OX=9606 GN=PIK3CA PE=1 SV=2
ATXN1_IFN	MTOR	Serine/threonine-protein kinase mTOR	0.607296	0.635693		P42345	sp|P42345|MTOR_HUMAN Serine/threonine-protein kinase mTOR OS=Homo sapiens OX=9606 GN=MTOR PE=1 SV=1
ATXN1_IFN	EPS15	Epidermal growth factor receptor substrate 15	0.190097	0.101864		P42566	sp|P42566|EPS15_HUMAN Epidermal growth factor receptor substrate 15 OS=Homo sapiens OX=9606 GN=EPS15 PE=1 SV=2
ATXN1_IFN	MLLT3	Protein AF-9	0.0161564	0.00963972		P42568-2;P42568	sp|P42568-2|AF9_HUMAN Isoform 2 of Protein AF-9 OS=Homo sapiens OX=9606 GN=MLLT3;sp|P42568|AF9_HUMAN Protein AF-9 OS=Homo sapiens OX=9606 GN=MLLT3 PE=1 SV=2
ATXN1_IFN	CASP3	Caspase-3;Caspase-3 subunit p17;Caspase-3 subunit p12	-0.763985	0.562316		P42574	sp|P42574|CASP3_HUMAN Caspase-3 OS=Homo sapiens OX=9606 GN=CASP3 PE=1 SV=2
ATXN1_IFN	CASP2	Caspase-2;Caspase-2 subunit p18;Caspase-2 subunit p13;Caspase-2 subunit p12	-0.349902	0.186242		P42575;P42575-2	sp|P42575|CASP2_HUMAN Caspase-2 OS=Homo sapiens OX=9606 GN=CASP2 PE=1 SV=2;sp|P42575-2|CASP2_HUMAN Isoform 2 of Caspase-2 OS=Homo sapiens OX=9606 GN=CASP2
ATXN1_IFN	RPS27	40S ribosomal protein S27	0.187973	0.268895		P42677	sp|P42677|RS27_HUMAN 40S ribosomal protein S27 OS=Homo sapiens OX=9606 GN=RPS27 PE=1 SV=3
ATXN1_IFN	NCAPD3	Condensin-2 complex subunit D3	1.99889	1.57915	+	P42695	sp|P42695|CNDD3_HUMAN Condensin-2 complex subunit D3 OS=Homo sapiens OX=9606 GN=NCAPD3 PE=1 SV=2
ATXN1_IFN	RBM34	RNA-binding protein 34	0.360554	0.0989816		P42696;P42696-2	sp|P42696|RBM34_HUMAN RNA-binding protein 34 OS=Homo sapiens OX=9606 GN=RBM34 PE=1 SV=2;sp|P42696-2|RBM34_HUMAN Isoform 2 of RNA-binding protein 34 OS=Homo sapiens OX=9606 GN=RBM34
ATXN1_IFN	LRPPRC	Leucine-rich PPR motif-containing protein, mitochondrial	-0.0163521	0.241687		P42704	sp|P42704|LPPRC_HUMAN Leucine-rich PPR motif-containing protein, mitochondrial OS=Homo sapiens OX=9606 GN=LRPPRC PE=1 SV=3
ATXN1_IFN	ACAA2	3-ketoacyl-CoA thiolase, mitochondrial	-0.671805	0.948432		P42765	sp|P42765|THIM_HUMAN 3-ketoacyl-CoA thiolase, mitochondrial OS=Homo sapiens OX=9606 GN=ACAA2 PE=1 SV=2
ATXN1_IFN	RPL35	60S ribosomal protein L35	-0.609927	0.387177		P42766	sp|P42766|RL35_HUMAN 60S ribosomal protein L35 OS=Homo sapiens OX=9606 GN=RPL35 PE=1 SV=2
ATXN1_IFN	ECE1	Endothelin-converting enzyme 1	-0.515932	0.702945		P42892-3;P42892-4;P42892;P42892-2	sp|P42892-3|ECE1_HUMAN Isoform C of Endothelin-converting enzyme 1 OS=Homo sapiens OX=9606 GN=ECE1;sp|P42892-4|ECE1_HUMAN Isoform D of Endothelin-converting enzyme 1 OS=Homo sapiens OX=9606 GN=ECE1;sp|P42892|ECE1_HUMAN Endothelin-converting enzyme 1 OS=Hom
ATXN1_IFN	SLC1A4	Neutral amino acid transporter A	-0.00456386	0.0018901		P43007;P43007-2	sp|P43007|SATT_HUMAN Neutral amino acid transporter A OS=Homo sapiens OX=9606 GN=SLC1A4 PE=1 SV=1;sp|P43007-2|SATT_HUMAN Isoform 2 of Neutral amino acid transporter A OS=Homo sapiens OX=9606 GN=SLC1A4
ATXN1_IFN	PAFAH1B1	Platelet-activating factor acetylhydrolase IB subunit alpha	0.891974	0.918834		P43034	sp|P43034|LIS1_HUMAN Platelet-activating factor acetylhydrolase IB subunit alpha OS=Homo sapiens OX=9606 GN=PAFAH1B1 PE=1 SV=2
ATXN1_IFN	CRAT	Carnitine O-acetyltransferase	-1.31686	0.989325		P43155;P43155-2;P43155-3	sp|P43155|CACP_HUMAN Carnitine O-acetyltransferase OS=Homo sapiens OX=9606 GN=CRAT PE=1 SV=5;sp|P43155-2|CACP_HUMAN Isoform 2 of Carnitine O-acetyltransferase OS=Homo sapiens OX=9606 GN=CRAT;sp|P43155-3|CACP_HUMAN Isoform 3 of Carnitine O-acetyltransferase
ATXN1_IFN	MATR3	Matrin-3	-0.236794	0.185674		P43243	sp|P43243|MATR3_HUMAN Matrin-3 OS=Homo sapiens OX=9606 GN=MATR3 PE=1 SV=2
ATXN1_IFN	MSH2	DNA mismatch repair protein Msh2	-0.332793	0.280165		P43246	sp|P43246|MSH2_HUMAN DNA mismatch repair protein Msh2 OS=Homo sapiens OX=9606 GN=MSH2 PE=1 SV=1
ATXN1_IFN	GPD2	Glycerol-3-phosphate dehydrogenase, mitochondrial	-1.76399	0.447413		P43304;P43304-2	sp|P43304|GPDM_HUMAN Glycerol-3-phosphate dehydrogenase, mitochondrial OS=Homo sapiens OX=9606 GN=GPD2 PE=1 SV=3;sp|P43304-2|GPDM_HUMAN Isoform 2 of Glycerol-3-phosphate dehydrogenase, mitochondrial OS=Homo sapiens OX=9606 GN=GPD2
ATXN1_IFN	SSR1	Translocon-associated protein subunit alpha	0.115639	0.227246		P43307;P43307-2	sp|P43307|SSRA_HUMAN Translocon-associated protein subunit alpha OS=Homo sapiens OX=9606 GN=SSR1 PE=1 SV=3;sp|P43307-2|SSRA_HUMAN Isoform 2 of Translocon-associated protein subunit alpha OS=Homo sapiens OX=9606 GN=SSR1
ATXN1_IFN	ALDH3B1	Aldehyde dehydrogenase family 3 member B1	-0.43096	0.329885		P43353;P43353-2	sp|P43353|AL3B1_HUMAN Aldehyde dehydrogenase family 3 member B1 OS=Homo sapiens OX=9606 GN=ALDH3B1 PE=1 SV=1;sp|P43353-2|AL3B1_HUMAN Isoform 2 of Aldehyde dehydrogenase family 3 member B1 OS=Homo sapiens OX=9606 GN=ALDH3B1
ATXN1_IFN	PTPN9	Tyrosine-protein phosphatase non-receptor type 9	0.74582	0.92093		P43378	sp|P43378|PTN9_HUMAN Tyrosine-protein phosphatase non-receptor type 9 OS=Homo sapiens OX=9606 GN=PTPN9 PE=1 SV=1
ATXN1_IFN	RANBP1	Ran-specific GTPase-activating protein	0.0511408	0.296543		P43487-2;P43487	sp|P43487-2|RANG_HUMAN Isoform 2 of Ran-specific GTPase-activating protein OS=Homo sapiens OX=9606 GN=RANBP1;sp|P43487|RANG_HUMAN Ran-specific GTPase-activating protein OS=Homo sapiens OX=9606 GN=RANBP1 PE=1 SV=1
ATXN1_IFN	NAMPT	Nicotinamide phosphoribosyltransferase	-0.418628	0.748684		P43490	sp|P43490|NAMPT_HUMAN Nicotinamide phosphoribosyltransferase OS=Homo sapiens OX=9606 GN=NAMPT PE=1 SV=1
ATXN1_IFN	PSMC4	26S protease regulatory subunit 6B	-0.459198	2.23956		P43686;P43686-2	sp|P43686|PRS6B_HUMAN 26S proteasome regulatory subunit 6B OS=Homo sapiens OX=9606 GN=PSMC4 PE=1 SV=2;sp|P43686-2|PRS6B_HUMAN Isoform 2 of 26S proteasome regulatory subunit 6B OS=Homo sapiens OX=9606 GN=PSMC4
ATXN1_IFN	TSFM	Elongation factor Ts, mitochondrial	0.581307	1.44955	+	P43897;P43897-2	sp|P43897|EFTS_HUMAN Elongation factor Ts, mitochondrial OS=Homo sapiens OX=9606 GN=TSFM PE=1 SV=2;sp|P43897-2|EFTS_HUMAN Isoform 2 of Elongation factor Ts, mitochondrial OS=Homo sapiens OX=9606 GN=TSFM
ATXN1_IFN	PPIC	Peptidyl-prolyl cis-trans isomerase C	0.595584	0.561385		P45877	sp|P45877|PPIC_HUMAN Peptidyl-prolyl cis-trans isomerase C OS=Homo sapiens OX=9606 GN=PPIC PE=1 SV=1
ATXN1_IFN	VDAC2	Voltage-dependent anion-selective channel protein 2	0.00867174	0.0372817		P45880;P45880-2;P45880-1	sp|P45880|VDAC2_HUMAN Voltage-dependent anion-selective channel protein 2 OS=Homo sapiens OX=9606 GN=VDAC2 PE=1 SV=2;sp|P45880-2|VDAC2_HUMAN Isoform 2 of Voltage-dependent anion-selective channel protein 2 OS=Homo sapiens OX=9606 GN=VDAC2;sp|P45880-1|VDAC2
ATXN1_IFN	ACADSB	Short/branched chain specific acyl-CoA dehydrogenase, mitochondrial	0.194814	0.201218		P45954;P45954-2	sp|P45954|ACDSB_HUMAN Short/branched chain specific acyl-CoA dehydrogenase, mitochondrial OS=Homo sapiens OX=9606 GN=ACADSB PE=1 SV=1;sp|P45954-2|ACDSB_HUMAN Isoform 2 of Short/branched chain specific acyl-CoA dehydrogenase, mitochondrial OS=Homo sapiens O
ATXN1_IFN	CBX5	Chromobox protein homolog 5	-0.102983	0.0573457		P45973	sp|P45973|CBX5_HUMAN Chromobox protein homolog 5 OS=Homo sapiens OX=9606 GN=CBX5 PE=1 SV=1
ATXN1_IFN	USP5	Ubiquitin carboxyl-terminal hydrolase 5	-0.499806	0.753232		P45974-2;P45974	sp|P45974-2|UBP5_HUMAN Isoform Short of Ubiquitin carboxyl-terminal hydrolase 5 OS=Homo sapiens OX=9606 GN=USP5;sp|P45974|UBP5_HUMAN Ubiquitin carboxyl-terminal hydrolase 5 OS=Homo sapiens OX=9606 GN=USP5 PE=1 SV=2
ATXN1_IFN	MAP2K4	Dual specificity mitogen-activated protein kinase kinase 4	-0.474024	1.06787		P45985;P45985-2	sp|P45985|MP2K4_HUMAN Dual specificity mitogen-activated protein kinase kinase 4 OS=Homo sapiens OX=9606 GN=MAP2K4 PE=1 SV=1;sp|P45985-2|MP2K4_HUMAN Isoform 2 of Dual specificity mitogen-activated protein kinase kinase 4 OS=Homo sapiens OX=9606 GN=MAP2K4
ATXN1_IFN	MKI67	Antigen KI-67	0.213915	0.329912		P46013	sp|P46013|KI67_HUMAN Proliferation marker protein Ki-67 OS=Homo sapiens OX=9606 GN=MKI67 PE=1 SV=2
ATXN1_IFN	PHKA1	Phosphorylase b kinase regulatory subunit alpha, skeletal muscle isoform	1.47644	0.471856		P46020-3;P46020-2;P46020	sp|P46020-3|KPB1_HUMAN Isoform 3 of Phosphorylase b kinase regulatory subunit alpha, skeletal muscle isoform OS=Homo sapiens OX=9606 GN=PHKA1;sp|P46020-2|KPB1_HUMAN Isoform 2 of Phosphorylase b kinase regulatory subunit alpha, skeletal muscle isoform OS=Ho
ATXN1_IFN	RANGAP1	Ran GTPase-activating protein 1	0.161481	0.593294		P46060	sp|P46060|RAGP1_HUMAN Ran GTPase-activating protein 1 OS=Homo sapiens OX=9606 GN=RANGAP1 PE=1 SV=1
ATXN1_IFN	RECQL	ATP-dependent DNA helicase Q1	-0.0347455	0.0440828		P46063	sp|P46063|RECQ1_HUMAN ATP-dependent DNA helicase Q1 OS=Homo sapiens OX=9606 GN=RECQL PE=1 SV=3
ATXN1_IFN	ATRX	Transcriptional regulator ATRX	-0.775109	0.447074		P46100-3;P46100;P46100-2;P46100-5;P46100-4	sp|P46100-3|ATRX_HUMAN Isoform 2 of Transcriptional regulator ATRX OS=Homo sapiens OX=9606 GN=ATRX;sp|P46100|ATRX_HUMAN Transcriptional regulator ATRX OS=Homo sapiens OX=9606 GN=ATRX PE=1 SV=5;sp|P46100-2|ATRX_HUMAN Isoform 1 of Transcriptional regulator A
ATXN1_IFN	CRK	Adapter molecule crk	-0.503599	0.283258		P46108;P46108-2	sp|P46108|CRK_HUMAN Adapter molecule crk OS=Homo sapiens OX=9606 GN=CRK PE=1 SV=2;sp|P46108-2|CRK_HUMAN Isoform Crk-I of Adapter molecule crk OS=Homo sapiens OX=9606 GN=CRK
ATXN1_IFN	CRKL	Crk-like protein	0.496203	0.398939		P46109	sp|P46109|CRKL_HUMAN Crk-like protein OS=Homo sapiens OX=9606 GN=CRKL PE=1 SV=1
ATXN1_IFN	MTIF2	Translation initiation factor IF-2, mitochondrial	0.0928706	0.12333		P46199	sp|P46199|IF2M_HUMAN Translation initiation factor IF-2, mitochondrial OS=Homo sapiens OX=9606 GN=MTIF2 PE=1 SV=2
ATXN1_IFN	BAG6	Large proline-rich protein BAG6	-0.751588	0.316928		P46379-2;P46379;P46379-3;P46379-5;P46379-4	sp|P46379-2|BAG6_HUMAN Isoform 2 of Large proline-rich protein BAG6 OS=Homo sapiens OX=9606 GN=BAG6;sp|P46379|BAG6_HUMAN Large proline-rich protein BAG6 OS=Homo sapiens OX=9606 GN=BAG6 PE=1 SV=2;sp|P46379-3|BAG6_HUMAN Isoform 3 of Large proline-rich protei
ATXN1_IFN	NSF	Vesicle-fusing ATPase	-0.348146	0.963705		P46459;P46459-2	sp|P46459|NSF_HUMAN Vesicle-fusing ATPase OS=Homo sapiens OX=9606 GN=NSF PE=1 SV=3;sp|P46459-2|NSF_HUMAN Isoform 2 of Vesicle-fusing ATPase OS=Homo sapiens OX=9606 GN=NSF
ATXN1_IFN	MAP2K3	Dual specificity mitogen-activated protein kinase kinase 3	0.139503	0.0676976		P46734;P46734-3;P46734-2	sp|P46734|MP2K3_HUMAN Dual specificity mitogen-activated protein kinase kinase 3 OS=Homo sapiens OX=9606 GN=MAP2K3 PE=1 SV=2;sp|P46734-3|MP2K3_HUMAN Isoform 2 of Dual specificity mitogen-activated protein kinase kinase 3 OS=Homo sapiens OX=9606 GN=MAP2K3;s
ATXN1_IFN	BRCC3	Lys-63-specific deubiquitinase BRCC36	0.509181	0.845056		P46736-2;P46736-3;P46736;P46736-4;P46736-5	sp|P46736-2|BRCC3_HUMAN Isoform 1 of Lys-63-specific deubiquitinase BRCC36 OS=Homo sapiens OX=9606 GN=BRCC3;sp|P46736-3|BRCC3_HUMAN Isoform 3 of Lys-63-specific deubiquitinase BRCC36 OS=Homo sapiens OX=9606 GN=BRCC3;sp|P46736|BRCC3_HUMAN Lys-63-specific de
ATXN1_IFN	RPL27A	60S ribosomal protein L27a	-0.164048	0.197275		P46776	sp|P46776|RL27A_HUMAN 60S ribosomal protein L27a OS=Homo sapiens OX=9606 GN=RPL27A PE=1 SV=2
ATXN1_IFN	RPL5	60S ribosomal protein L5	0.369277	0.430448		P46777	sp|P46777|RL5_HUMAN 60S ribosomal protein L5 OS=Homo sapiens OX=9606 GN=RPL5 PE=1 SV=3
ATXN1_IFN	RPL21	60S ribosomal protein L21	-0.115953	0.433292		P46778	sp|P46778|RL21_HUMAN 60S ribosomal protein L21 OS=Homo sapiens OX=9606 GN=RPL21 PE=1 SV=2
ATXN1_IFN	RPL28	60S ribosomal protein L28	-0.469698	0.714757		P46779;P46779-2;P46779-3;P46779-4;P46779-5	sp|P46779|RL28_HUMAN 60S ribosomal protein L28 OS=Homo sapiens OX=9606 GN=RPL28 PE=1 SV=3;sp|P46779-2|RL28_HUMAN Isoform 2 of 60S ribosomal protein L28 OS=Homo sapiens OX=9606 GN=RPL28;sp|P46779-3|RL28_HUMAN Isoform 3 of 60S ribosomal protein L28 OS=Homo s
ATXN1_IFN	RPS9	40S ribosomal protein S9	-0.525744	0.524519		P46781	sp|P46781|RS9_HUMAN 40S ribosomal protein S9 OS=Homo sapiens OX=9606 GN=RPS9 PE=1 SV=3
ATXN1_IFN	RPS5	40S ribosomal protein S5;40S ribosomal protein S5, N-terminally processed	0.0554656	0.162362		P46782	sp|P46782|RS5_HUMAN 40S ribosomal protein S5 OS=Homo sapiens OX=9606 GN=RPS5 PE=1 SV=4
ATXN1_IFN	RPS10	40S ribosomal protein S10	-0.511912	0.726154		P46783	sp|P46783|RS10_HUMAN 40S ribosomal protein S10 OS=Homo sapiens OX=9606 GN=RPS10 PE=1 SV=1
ATXN1_IFN	MAP1B	Microtubule-associated protein 1B;MAP1B heavy chain;MAP1 light chain LC1	0.367916	1.26068		P46821	sp|P46821|MAP1B_HUMAN Microtubule-associated protein 1B OS=Homo sapiens OX=9606 GN=MAP1B PE=1 SV=2
ATXN1_IFN	GNPDA1	Glucosamine-6-phosphate isomerase 1	-0.506313	0.253369		P46926;P46926-2	sp|P46926|GNPI1_HUMAN Glucosamine-6-phosphate isomerase 1 OS=Homo sapiens OX=9606 GN=GNPDA1 PE=1 SV=1;sp|P46926-2|GNPI1_HUMAN Isoform 2 of Glucosamine-6-phosphate isomerase 1 OS=Homo sapiens OX=9606 GN=GNPDA1
ATXN1_IFN	NEDD4	E3 ubiquitin-protein ligase NEDD4	0.416956	0.331633		P46934-4;P46934-2;P46934;P46934-3	sp|P46934-4|NEDD4_HUMAN Isoform 4 of E3 ubiquitin-protein ligase NEDD4 OS=Homo sapiens OX=9606 GN=NEDD4;sp|P46934-2|NEDD4_HUMAN Isoform 2 of E3 ubiquitin-protein ligase NEDD4 OS=Homo sapiens OX=9606 GN=NEDD4;sp|P46934|NEDD4_HUMAN E3 ubiquitin-protein ligas
ATXN1_IFN	YAP1	Transcriptional coactivator YAP1	-0.605566	0.751116		P46937-5;P46937-3;P46937-6;P46937-7;P46937-2;P46937-8;P46937;P46937-9;P46937-4	sp|P46937-5|YAP1_HUMAN Isoform 5 of Transcriptional coactivator YAP1 OS=Homo sapiens OX=9606 GN=YAP1;sp|P46937-3|YAP1_HUMAN Isoform 3 of Transcriptional coactivator YAP1 OS=Homo sapiens OX=9606 GN=YAP1;sp|P46937-6|YAP1_HUMAN Isoform 6 of Transcriptional co
ATXN1_IFN	UTRN	Utrophin	-0.0570916	0.042213		P46939;P46939-2	sp|P46939|UTRO_HUMAN Utrophin OS=Homo sapiens OX=9606 GN=UTRN PE=1 SV=2;sp|P46939-2|UTRO_HUMAN Isoform 2 of Utrophin OS=Homo sapiens OX=9606 GN=UTRN
ATXN1_IFN	IQGAP1	Ras GTPase-activating-like protein IQGAP1	-0.0615946	0.178537		P46940	sp|P46940|IQGA1_HUMAN Ras GTPase-activating-like protein IQGAP1 OS=Homo sapiens OX=9606 GN=IQGAP1 PE=1 SV=1
ATXN1_IFN	GYG1	Glycogenin-1	-0.56926	0.240272		P46976;P46976-2;P46976-3	sp|P46976|GLYG_HUMAN Glycogenin-1 OS=Homo sapiens OX=9606 GN=GYG1 PE=1 SV=4;sp|P46976-2|GLYG_HUMAN Isoform GN-1 of Glycogenin-1 OS=Homo sapiens OX=9606 GN=GYG1;sp|P46976-3|GLYG_HUMAN Isoform GN-1S of Glycogenin-1 OS=Homo sapiens OX=9606 GN=GYG1
ATXN1_IFN	STT3A	Dolichyl-diphosphooligosaccharide--protein glycosyltransferase subunit STT3A	-0.542137	1.23729		P46977;P46977-2	sp|P46977|STT3A_HUMAN Dolichyl-diphosphooligosaccharide--protein glycosyltransferase subunit STT3A OS=Homo sapiens OX=9606 GN=STT3A PE=1 SV=2;sp|P46977-2|STT3A_HUMAN Isoform 2 of Dolichyl-diphosphooligosaccharide--protein glycosyltransferase subunit STT3A
ATXN1_IFN	PLA2G4A	Cytosolic phospholipase A2;Phospholipase A2;Lysophospholipase	-2.96899	1.87729	+	P47712	sp|P47712|PA24A_HUMAN Cytosolic phospholipase A2 OS=Homo sapiens OX=9606 GN=PLA2G4A PE=1 SV=2
ATXN1_IFN	RAP1GAP	Rap1 GTPase-activating protein 1	-0.675297	0.703727		P47736;P47736-4;P47736-2;P47736-3	sp|P47736|RPGP1_HUMAN Rap1 GTPase-activating protein 1 OS=Homo sapiens OX=9606 GN=RAP1GAP PE=1 SV=2;sp|P47736-4|RPGP1_HUMAN Isoform 4 of Rap1 GTPase-activating protein 1 OS=Homo sapiens OX=9606 GN=RAP1GAP;sp|P47736-2|RPGP1_HUMAN Isoform 2 of Rap1 GTPase-ac
ATXN1_IFN	CAPZA2	F-actin-capping protein subunit alpha-2	-0.684776	0.769968		P47755;P47755-2	sp|P47755|CAZA2_HUMAN F-actin-capping protein subunit alpha-2 OS=Homo sapiens OX=9606 GN=CAPZA2 PE=1 SV=3;sp|P47755-2|CAZA2_HUMAN Isoform 2 of F-actin-capping protein subunit alpha-2 OS=Homo sapiens OX=9606 GN=CAPZA2
ATXN1_IFN	CAPZB	F-actin-capping protein subunit beta	-0.399002	0.388735		P47756-2;P47756	sp|P47756-2|CAPZB_HUMAN Isoform 2 of F-actin-capping protein subunit beta OS=Homo sapiens OX=9606 GN=CAPZB;sp|P47756|CAPZB_HUMAN F-actin-capping protein subunit beta OS=Homo sapiens OX=9606 GN=CAPZB PE=1 SV=4
ATXN1_IFN	ALDH1A3	Aldehyde dehydrogenase family 1 member A3	0.616486	0.519067		P47895	sp|P47895|AL1A3_HUMAN Aldehyde dehydrogenase family 1 member A3 OS=Homo sapiens OX=9606 GN=ALDH1A3 PE=1 SV=2
ATXN1_IFN	QARS	Glutamine--tRNA ligase	-0.346469	0.476415		P47897;P47897-2	sp|P47897|SYQ_HUMAN Glutamine--tRNA ligase OS=Homo sapiens OX=9606 GN=QARS1 PE=1 SV=1;sp|P47897-2|SYQ_HUMAN Isoform 2 of Glutamine--tRNA ligase OS=Homo sapiens OX=9606 GN=QARS1
ATXN1_IFN	RPL29	60S ribosomal protein L29	0.0365905	0.0376089		P47914	sp|P47914|RL29_HUMAN 60S ribosomal protein L29 OS=Homo sapiens OX=9606 GN=RPL29 PE=1 SV=2
ATXN1_IFN	ZFP36L2	Zinc finger protein 36, C3H1 type-like 2	-0.0550518	0.0585034		P47974	sp|P47974|TISD_HUMAN mRNA decay activator protein ZFP36L2 OS=Homo sapiens OX=9606 GN=ZFP36L2 PE=1 SV=3
ATXN1_IFN	UQCRFS1;UQCRFS1P1	Cytochrome b-c1 complex subunit Rieske, mitochondrial;Cytochrome b-c1 complex subunit 11;Putative cytochrome b-c1 complex subunit Rieske-like protein 1	-0.533589	0.848554		P47985;P0C7P4	sp|P47985|UCRI_HUMAN Cytochrome b-c1 complex subunit Rieske, mitochondrial OS=Homo sapiens OX=9606 GN=UQCRFS1 PE=1 SV=2;sp|P0C7P4|UCRIL_HUMAN Putative cytochrome b-c1 complex subunit Rieske-like protein 1 OS=Homo sapiens OX=9606 GN=UQCRFS1P1 PE=5 SV=1
ATXN1_IFN	ATP5O	ATP synthase subunit O, mitochondrial	-0.153565	0.74153		P48047	sp|P48047|ATPO_HUMAN ATP synthase subunit O, mitochondrial OS=Homo sapiens OX=9606 GN=ATP5PO PE=1 SV=1
ATXN1_IFN	LIMS1	LIM and senescent cell antigen-like-containing domain protein 1	-0.0460719	0.045529		P48059;P48059-4;P48059-2;P48059-5;P48059-3	sp|P48059|LIMS1_HUMAN LIM and senescent cell antigen-like-containing domain protein 1 OS=Homo sapiens OX=9606 GN=LIMS1 PE=1 SV=4;sp|P48059-4|LIMS1_HUMAN Isoform 4 of LIM and senescent cell antigen-like-containing domain protein 1 OS=Homo sapiens OX=9606 GN
ATXN1_IFN	PREP	Prolyl endopeptidase	-0.980287	0.778053		P48147	sp|P48147|PPCE_HUMAN Prolyl endopeptidase OS=Homo sapiens OX=9606 GN=PREP PE=1 SV=2
ATXN1_IFN	ME1	NADP-dependent malic enzyme	-0.586155	0.31087		P48163;P48163-2	sp|P48163|MAOX_HUMAN NADP-dependent malic enzyme OS=Homo sapiens OX=9606 GN=ME1 PE=1 SV=1;sp|P48163-2|MAOX_HUMAN Isoform 2 of NADP-dependent malic enzyme OS=Homo sapiens OX=9606 GN=ME1
ATXN1_IFN	IREB2	Iron-responsive element-binding protein 2	-1.00294	0.419422		P48200	sp|P48200|IREB2_HUMAN Iron-responsive element-binding protein 2 OS=Homo sapiens OX=9606 GN=IREB2 PE=1 SV=4
ATXN1_IFN	TFPI2	Tissue factor pathway inhibitor 2	0.266391	0.594146		P48307-2;P48307	sp|P48307-2|TFPI2_HUMAN Isoform 2 of Tissue factor pathway inhibitor 2 OS=Homo sapiens OX=9606 GN=TFPI2;sp|P48307|TFPI2_HUMAN Tissue factor pathway inhibitor 2 OS=Homo sapiens OX=9606 GN=TFPI2 PE=1 SV=1
ATXN1_IFN	ARCN1	Coatomer subunit delta	-0.603958	1.50139	+	P48444;P48444-2	sp|P48444|COPD_HUMAN Coatomer subunit delta OS=Homo sapiens OX=9606 GN=ARCN1 PE=1 SV=1;sp|P48444-2|COPD_HUMAN Isoform 2 of Coatomer subunit delta OS=Homo sapiens OX=9606 GN=ARCN1
ATXN1_IFN	LSS	Lanosterol synthase	-0.193633	0.123338		P48449;P48449-2;P48449-3	sp|P48449|LSS_HUMAN Lanosterol synthase OS=Homo sapiens OX=9606 GN=LSS PE=1 SV=1;sp|P48449-2|LSS_HUMAN Isoform 2 of Lanosterol synthase OS=Homo sapiens OX=9606 GN=LSS;sp|P48449-3|LSS_HUMAN Isoform 3 of Lanosterol synthase OS=Homo sapiens OX=9606 GN=LSS
ATXN1_IFN	GCLC	Glutamate--cysteine ligase catalytic subunit	0.0201943	0.0627198		P48506	sp|P48506|GSH1_HUMAN Glutamate--cysteine ligase catalytic subunit OS=Homo sapiens OX=9606 GN=GCLC PE=1 SV=2
ATXN1_IFN	GCLM	Glutamate--cysteine ligase regulatory subunit	-0.300044	0.781097		P48507;P48507-2	sp|P48507|GSH0_HUMAN Glutamate--cysteine ligase regulatory subunit OS=Homo sapiens OX=9606 GN=GCLM PE=1 SV=1;sp|P48507-2|GSH0_HUMAN Isoform 2 of Glutamate--cysteine ligase regulatory subunit OS=Homo sapiens OX=9606 GN=GCLM
ATXN1_IFN	CD151	CD151 antigen	0.232097	0.210933		P48509	sp|P48509|CD151_HUMAN CD151 antigen OS=Homo sapiens OX=9606 GN=CD151 PE=1 SV=3
ATXN1_IFN	PSMD8	26S proteasome non-ATPase regulatory subunit 8	-0.342738	0.394345		P48556	sp|P48556|PSMD8_HUMAN 26S proteasome non-ATPase regulatory subunit 8 OS=Homo sapiens OX=9606 GN=PSMD8 PE=1 SV=2
ATXN1_IFN	PRRC2A	Protein PRRC2A	1.17928	0.742931		P48634;P48634-2;P48634-3;P48634-4	sp|P48634|PRC2A_HUMAN Protein PRRC2A OS=Homo sapiens OX=9606 GN=PRRC2A PE=1 SV=3;sp|P48634-2|PRC2A_HUMAN Isoform 2 of Protein PRRC2A OS=Homo sapiens OX=9606 GN=PRRC2A;sp|P48634-3|PRC2A_HUMAN Isoform 3 of Protein PRRC2A OS=Homo sapiens OX=9606 GN=PRRC2A;sp|
ATXN1_IFN	GSS	Glutathione synthetase	-0.329831	0.880155		P48637;P48637-2	sp|P48637|GSHB_HUMAN Glutathione synthetase OS=Homo sapiens OX=9606 GN=GSS PE=1 SV=1;sp|P48637-2|GSHB_HUMAN Isoform 2 of Glutathione synthetase OS=Homo sapiens OX=9606 GN=GSS
ATXN1_IFN	CCT5	T-complex protein 1 subunit epsilon	0.0793792	0.255444		P48643;P48643-2	sp|P48643|TCPE_HUMAN T-complex protein 1 subunit epsilon OS=Homo sapiens OX=9606 GN=CCT5 PE=1 SV=1;sp|P48643-2|TCPE_HUMAN Isoform 2 of T-complex protein 1 subunit epsilon OS=Homo sapiens OX=9606 GN=CCT5
ATXN1_IFN	PTDSS1	Phosphatidylserine synthase 1	-0.0888592	0.132564		P48651-3;P48651-2;P48651	sp|P48651-3|PTSS1_HUMAN Isoform 3 of Phosphatidylserine synthase 1 OS=Homo sapiens OX=9606 GN=PTDSS1;sp|P48651-2|PTSS1_HUMAN Isoform 2 of Phosphatidylserine synthase 1 OS=Homo sapiens OX=9606 GN=PTDSS1;sp|P48651|PTSS1_HUMAN Phosphatidylserine synthase 1 OS
ATXN1_IFN	HSPA13	Heat shock 70 kDa protein 13	0.247123	0.35391		P48723	sp|P48723|HSP13_HUMAN Heat shock 70 kDa protein 13 OS=Homo sapiens OX=9606 GN=HSPA13 PE=1 SV=1
ATXN1_IFN	CSNK1A1	Casein kinase I isoform alpha	0.154884	0.141326		P48729;P48729-3;P48729-2	sp|P48729|KC1A_HUMAN Casein kinase I isoform alpha OS=Homo sapiens OX=9606 GN=CSNK1A1 PE=1 SV=2;sp|P48729-3|KC1A_HUMAN Isoform 3 of Casein kinase I isoform alpha OS=Homo sapiens OX=9606 GN=CSNK1A1;sp|P48729-2|KC1A_HUMAN Isoform 2 of Casein kinase I isoform
ATXN1_IFN	IDH2	Isocitrate dehydrogenase [NADP], mitochondrial	-0.722712	0.569808		P48735;P48735-2	sp|P48735|IDHP_HUMAN Isocitrate dehydrogenase [NADP], mitochondrial OS=Homo sapiens OX=9606 GN=IDH2 PE=1 SV=2;sp|P48735-2|IDHP_HUMAN Isoform 2 of Isocitrate dehydrogenase [NADP], mitochondrial OS=Homo sapiens OX=9606 GN=IDH2
ATXN1_IFN	PITPNB	Phosphatidylinositol transfer protein beta isoform	-0.184551	0.253852		P48739;P48739-2;P48739-3	sp|P48739|PIPNB_HUMAN Phosphatidylinositol transfer protein beta isoform OS=Homo sapiens OX=9606 GN=PITPNB PE=1 SV=2;sp|P48739-2|PIPNB_HUMAN Isoform 2 of Phosphatidylinositol transfer protein beta isoform OS=Homo sapiens OX=9606 GN=PITPNB;sp|P48739-3|PIPNB
ATXN1_IFN	CD97	CD97 antigen;CD97 antigen subunit alpha;CD97 antigen subunit beta	0.498934	0.437389		P48960-2;P48960-3;P48960	sp|P48960-2|AGRE5_HUMAN Isoform 2 of Adhesion G protein-coupled receptor E5 OS=Homo sapiens OX=9606 GN=ADGRE5;sp|P48960-3|AGRE5_HUMAN Isoform 3 of Adhesion G protein-coupled receptor E5 OS=Homo sapiens OX=9606 GN=ADGRE5;sp|P48960|AGRE5_HUMAN Adhesion G pro
ATXN1_IFN	POLD2	DNA polymerase delta subunit 2	0.614379	2.63228	+	P49005	sp|P49005|DPOD2_HUMAN DNA polymerase delta subunit 2 OS=Homo sapiens OX=9606 GN=POLD2 PE=1 SV=1
ATXN1_IFN	MARCKSL1	MARCKS-related protein	-0.028505	0.0416153		P49006	sp|P49006|MRP_HUMAN MARCKS-related protein OS=Homo sapiens OX=9606 GN=MARCKSL1 PE=1 SV=2
ATXN1_IFN	PXN	Paxillin	1.33022	2.21587	+	P49023;P49023-2;P49023-3;P49023-4	sp|P49023|PAXI_HUMAN Paxillin OS=Homo sapiens OX=9606 GN=PXN PE=1 SV=3;sp|P49023-2|PAXI_HUMAN Isoform Alpha of Paxillin OS=Homo sapiens OX=9606 GN=PXN;sp|P49023-3|PAXI_HUMAN Isoform Gamma of Paxillin OS=Homo sapiens OX=9606 GN=PXN;sp|P49023-4|PAXI_HUMAN Is
ATXN1_IFN	MAPKAPK2	MAP kinase-activated protein kinase 2	0.143061	2.05196		P49137;P49137-2	sp|P49137|MAPK2_HUMAN MAP kinase-activated protein kinase 2 OS=Homo sapiens OX=9606 GN=MAPKAPK2 PE=1 SV=1;sp|P49137-2|MAPK2_HUMAN Isoform 2 of MAP kinase-activated protein kinase 2 OS=Homo sapiens OX=9606 GN=MAPKAPK2
ATXN1_IFN	ALDH9A1	4-trimethylaminobutyraldehyde dehydrogenase	-0.217536	2.59876		P49189;P49189-3;P49189-2	sp|P49189|AL9A1_HUMAN 4-trimethylaminobutyraldehyde dehydrogenase OS=Homo sapiens OX=9606 GN=ALDH9A1 PE=1 SV=3;sp|P49189-3|AL9A1_HUMAN Isoform 3 of 4-trimethylaminobutyraldehyde dehydrogenase OS=Homo sapiens OX=9606 GN=ALDH9A1;sp|P49189-2|AL9A1_HUMAN Isofo
ATXN1_IFN	RPL34	60S ribosomal protein L34	-1.72469	0.440906		P49207	sp|P49207|RL34_HUMAN 60S ribosomal protein L34 OS=Homo sapiens OX=9606 GN=RPL34 PE=1 SV=3
ATXN1_IFN	LMAN1	Protein ERGIC-53	-0.401205	0.191683		P49257	sp|P49257|LMAN1_HUMAN Protein ERGIC-53 OS=Homo sapiens OX=9606 GN=LMAN1 PE=1 SV=2
ATXN1_IFN	NASP	Nuclear autoantigenic sperm protein	0.406786	1.43855		P49321;P49321-3;P49321-4	sp|P49321|NASP_HUMAN Nuclear autoantigenic sperm protein OS=Homo sapiens OX=9606 GN=NASP PE=1 SV=2;sp|P49321-3|NASP_HUMAN Isoform 3 of Nuclear autoantigenic sperm protein OS=Homo sapiens OX=9606 GN=NASP;sp|P49321-4|NASP_HUMAN Isoform 4 of Nuclear autoantig
ATXN1_IFN	FASN	Fatty acid synthase;[Acyl-carrier-protein] S-acetyltransferase;[Acyl-carrier-protein] S-malonyltransferase;3-oxoacyl-[acyl-carrier-protein] synthase;3-oxoacyl-[acyl-carrier-protein] reductase;3-hydroxyacyl-[acyl-carrier-protein] dehydratase;Enoyl-[acyl-carrier-protein] reductase;Oleoyl-[acyl-carrier-protein] hydrolase	-0.377993	0.354571		P49327	sp|P49327|FAS_HUMAN Fatty acid synthase OS=Homo sapiens OX=9606 GN=FASN PE=1 SV=3
ATXN1_IFN	FNTA	Protein farnesyltransferase/geranylgeranyltransferase type-1 subunit alpha	-0.983771	0.651747		P49354;P49354-2	sp|P49354|FNTA_HUMAN Protein farnesyltransferase/geranylgeranyltransferase type-1 subunit alpha OS=Homo sapiens OX=9606 GN=FNTA PE=1 SV=1;sp|P49354-2|FNTA_HUMAN Isoform 2 of Protein farnesyltransferase/geranylgeranyltransferase type-1 subunit alpha OS=Homo
ATXN1_IFN	FNTB	Protein farnesyltransferase subunit beta	0.302442	0.297782		P49356;P49356-2	sp|P49356|FNTB_HUMAN Protein farnesyltransferase subunit beta OS=Homo sapiens OX=9606 GN=FNTB PE=1 SV=1;sp|P49356-2|FNTB_HUMAN Isoform 2 of Protein farnesyltransferase subunit beta OS=Homo sapiens OX=9606 GN=FNTB
ATXN1_IFN	CCT3	T-complex protein 1 subunit gamma	-0.516426	1.14416		P49368;P49368-2	sp|P49368|TCPG_HUMAN T-complex protein 1 subunit gamma OS=Homo sapiens OX=9606 GN=CCT3 PE=1 SV=4;sp|P49368-2|TCPG_HUMAN Isoform 2 of T-complex protein 1 subunit gamma OS=Homo sapiens OX=9606 GN=CCT3
ATXN1_IFN	MRPL19	39S ribosomal protein L19, mitochondrial	0.497818	0.820651		P49406	sp|P49406|RM19_HUMAN 39S ribosomal protein L19, mitochondrial OS=Homo sapiens OX=9606 GN=MRPL19 PE=1 SV=2
ATXN1_IFN	ARRB1	Beta-arrestin-1	-0.295109	0.0903542		P49407-2;P49407	sp|P49407-2|ARRB1_HUMAN Isoform 1B of Beta-arrestin-1 OS=Homo sapiens OX=9606 GN=ARRB1;sp|P49407|ARRB1_HUMAN Beta-arrestin-1 OS=Homo sapiens OX=9606 GN=ARRB1 PE=1 SV=2
ATXN1_IFN	TUFM	Elongation factor Tu, mitochondrial	-0.189671	0.261418		P49411	sp|P49411|EFTU_HUMAN Elongation factor Tu, mitochondrial OS=Homo sapiens OX=9606 GN=TUFM PE=1 SV=2
ATXN1_IFN	ALDH7A1	Alpha-aminoadipic semialdehyde dehydrogenase	0.0108968	0.0576157		P49419-2;P49419;P49419-4	sp|P49419-2|AL7A1_HUMAN Isoform 2 of Alpha-aminoadipic semialdehyde dehydrogenase OS=Homo sapiens OX=9606 GN=ALDH7A1;sp|P49419|AL7A1_HUMAN Alpha-aminoadipic semialdehyde dehydrogenase OS=Homo sapiens OX=9606 GN=ALDH7A1 PE=1 SV=5;sp|P49419-4|AL7A1_HUMAN Iso
ATXN1_IFN	CDC34	Ubiquitin-conjugating enzyme E2 R1	0.339485	0.25857		P49427	sp|P49427|UB2R1_HUMAN Ubiquitin-conjugating enzyme E2 R1 OS=Homo sapiens OX=9606 GN=CDC34 PE=1 SV=2
ATXN1_IFN	CENPF	Centromere protein F	-0.396793	0.231473		P49454	sp|P49454|CENPF_HUMAN Centromere protein F OS=Homo sapiens OX=9606 GN=CENPF PE=1 SV=3
ATXN1_IFN	SRP9	Signal recognition particle 9 kDa protein	0.253865	0.484441		P49458;P49458-2	sp|P49458|SRP09_HUMAN Signal recognition particle 9 kDa protein OS=Homo sapiens OX=9606 GN=SRP9 PE=1 SV=2;sp|P49458-2|SRP09_HUMAN Isoform 2 of Signal recognition particle 9 kDa protein OS=Homo sapiens OX=9606 GN=SRP9
ATXN1_IFN	UBE2A	Ubiquitin-conjugating enzyme E2 A	-0.148796	0.0503547		P49459;P49459-3	sp|P49459|UBE2A_HUMAN Ubiquitin-conjugating enzyme E2 A OS=Homo sapiens OX=9606 GN=UBE2A PE=1 SV=2;sp|P49459-3|UBE2A_HUMAN Isoform 3 of Ubiquitin-conjugating enzyme E2 A OS=Homo sapiens OX=9606 GN=UBE2A
ATXN1_IFN	PCYT1A	Choline-phosphate cytidylyltransferase A	-0.781146	0.947332		P49585	sp|P49585|PCY1A_HUMAN Choline-phosphate cytidylyltransferase A OS=Homo sapiens OX=9606 GN=PCYT1A PE=1 SV=2
ATXN1_IFN	AARS	Alanine--tRNA ligase, cytoplasmic	0.17422	1.10913		P49588	sp|P49588|SYAC_HUMAN Alanine--tRNA ligase, cytoplasmic OS=Homo sapiens OX=9606 GN=AARS1 PE=1 SV=2
ATXN1_IFN	CARS	Cysteine--tRNA ligase, cytoplasmic	0.315563	0.28794		P49589-3;P49589;P49589-2	sp|P49589-3|SYCC_HUMAN Isoform 3 of Cysteine--tRNA ligase, cytoplasmic OS=Homo sapiens OX=9606 GN=CARS1;sp|P49589|SYCC_HUMAN Cysteine--tRNA ligase, cytoplasmic OS=Homo sapiens OX=9606 GN=CARS1 PE=1 SV=3;sp|P49589-2|SYCC_HUMAN Isoform 2 of Cysteine--tRNA li
ATXN1_IFN	HARS2	Probable histidine--tRNA ligase, mitochondrial	-0.340658	2.11833		P49590;P49590-2	sp|P49590|SYHM_HUMAN Histidine--tRNA ligase, mitochondrial OS=Homo sapiens OX=9606 GN=HARS2 PE=1 SV=1;sp|P49590-2|SYHM_HUMAN Isoform 2 of Histidine--tRNA ligase, mitochondrial OS=Homo sapiens OX=9606 GN=HARS2
ATXN1_IFN	SARS	Serine--tRNA ligase, cytoplasmic	-0.269403	0.330069		P49591	sp|P49591|SYSC_HUMAN Serine--tRNA ligase, cytoplasmic OS=Homo sapiens OX=9606 GN=SARS1 PE=1 SV=3
ATXN1_IFN	PPM1F	Protein phosphatase 1F	0.913041	0.500777		P49593;P49593-2	sp|P49593|PPM1F_HUMAN Protein phosphatase 1F OS=Homo sapiens OX=9606 GN=PPM1F PE=1 SV=3;sp|P49593-2|PPM1F_HUMAN Isoform 2 of Protein phosphatase 1F OS=Homo sapiens OX=9606 GN=PPM1F
ATXN1_IFN	PRIM1	DNA primase small subunit	-0.248749	0.13753		P49642	sp|P49642|PRI1_HUMAN DNA primase small subunit OS=Homo sapiens OX=9606 GN=PRIM1 PE=1 SV=1
ATXN1_IFN	PRIM2	DNA primase large subunit	0.376886	0.300845		P49643	sp|P49643|PRI2_HUMAN DNA primase large subunit OS=Homo sapiens OX=9606 GN=PRIM2 PE=1 SV=2
ATXN1_IFN	CTCF	Transcriptional repressor CTCF	1.11413	7.62067	+	P49711;P49711-2	sp|P49711|CTCF_HUMAN Transcriptional repressor CTCF OS=Homo sapiens OX=9606 GN=CTCF PE=1 SV=1;sp|P49711-2|CTCF_HUMAN Isoform 2 of Transcriptional repressor CTCF OS=Homo sapiens OX=9606 GN=CTCF
ATXN1_IFN	PSMB3	Proteasome subunit beta type-3	-1.00525	0.380996		P49720	sp|P49720|PSB3_HUMAN Proteasome subunit beta type-3 OS=Homo sapiens OX=9606 GN=PSMB3 PE=1 SV=2
ATXN1_IFN	PSMB2	Proteasome subunit beta type-2	-1.47492	0.361949		P49721	sp|P49721|PSB2_HUMAN Proteasome subunit beta type-2 OS=Homo sapiens OX=9606 GN=PSMB2 PE=1 SV=1
ATXN1_IFN	MCM2	DNA replication licensing factor MCM2	-0.471767	0.272893		P49736	sp|P49736|MCM2_HUMAN DNA replication licensing factor MCM2 OS=Homo sapiens OX=9606 GN=MCM2 PE=1 SV=4
ATXN1_IFN	ACADVL	Very long-chain specific acyl-CoA dehydrogenase, mitochondrial	-0.429086	0.430427		P49748-3;P49748;P49748-2	sp|P49748-3|ACADV_HUMAN Isoform 3 of Very long-chain specific acyl-CoA dehydrogenase, mitochondrial OS=Homo sapiens OX=9606 GN=ACADVL;sp|P49748|ACADV_HUMAN Very long-chain specific acyl-CoA dehydrogenase, mitochondrial OS=Homo sapiens OX=9606 GN=ACADVL PE=
ATXN1_IFN	YLPM1	YLP motif-containing protein 1	0.212909	0.296927		P49750;P49750-1;P49750-3	sp|P49750|YLPM1_HUMAN YLP motif-containing protein 1 OS=Homo sapiens OX=9606 GN=YLPM1 PE=1 SV=4;sp|P49750-1|YLPM1_HUMAN Isoform 1 of YLP motif-containing protein 1 OS=Homo sapiens OX=9606 GN=YLPM1;sp|P49750-3|YLPM1_HUMAN Isoform 3 of YLP motif-containing p
ATXN1_IFN	ACOT2	Acyl-coenzyme A thioesterase 2, mitochondrial	-0.0328643	0.0115534		P49753;P49753-2	sp|P49753|ACOT2_HUMAN Acyl-coenzyme A thioesterase 2, mitochondrial OS=Homo sapiens OX=9606 GN=ACOT2 PE=1 SV=6;sp|P49753-2|ACOT2_HUMAN Isoform 2 of Acyl-coenzyme A thioesterase 2, mitochondrial OS=Homo sapiens OX=9606 GN=ACOT2
ATXN1_IFN	TMED10	Transmembrane emp24 domain-containing protein 10	0.252073	0.42671		P49755	sp|P49755|TMEDA_HUMAN Transmembrane emp24 domain-containing protein 10 OS=Homo sapiens OX=9606 GN=TMED10 PE=1 SV=2
ATXN1_IFN	RBM25	RNA-binding protein 25	0.523275	2.47188	+	P49756	sp|P49756|RBM25_HUMAN RNA-binding protein 25 OS=Homo sapiens OX=9606 GN=RBM25 PE=1 SV=3
ATXN1_IFN	NUMB	Protein numb homolog	-0.182734	0.150798		P49757-3;P49757;P49757-4;P49757-2;P49757-8;P49757-7;P49757-6;P49757-5	sp|P49757-3|NUMB_HUMAN Isoform 3 of Protein numb homolog OS=Homo sapiens OX=9606 GN=NUMB;sp|P49757|NUMB_HUMAN Protein numb homolog OS=Homo sapiens OX=9606 GN=NUMB PE=1 SV=2;sp|P49757-4|NUMB_HUMAN Isoform 4 of Protein numb homolog OS=Homo sapiens OX=9606 GN
ATXN1_IFN	EIF2B2	Translation initiation factor eIF-2B subunit beta	0.825908	0.55913		P49770	sp|P49770|EI2BB_HUMAN Translation initiation factor eIF-2B subunit beta OS=Homo sapiens OX=9606 GN=EIF2B2 PE=1 SV=3
ATXN1_IFN	HINT1	Histidine triad nucleotide-binding protein 1	-0.632349	0.506549		P49773	sp|P49773|HINT1_HUMAN Histidine triad nucleotide-binding protein 1 OS=Homo sapiens OX=9606 GN=HINT1 PE=1 SV=2
ATXN1_IFN	NUP153	Nuclear pore complex protein Nup153	-0.22005	0.126182		P49790;P49790-3;P49790-2	sp|P49790|NU153_HUMAN Nuclear pore complex protein Nup153 OS=Homo sapiens OX=9606 GN=NUP153 PE=1 SV=2;sp|P49790-3|NU153_HUMAN Isoform 3 of Nuclear pore complex protein Nup153 OS=Homo sapiens OX=9606 GN=NUP153;sp|P49790-2|NU153_HUMAN Isoform 2 of Nuclear po
ATXN1_IFN	RANBP2	E3 SUMO-protein ligase RanBP2	0.479338	0.270031		P49792	sp|P49792|RBP2_HUMAN E3 SUMO-protein ligase RanBP2 OS=Homo sapiens OX=9606 GN=RANBP2 PE=1 SV=2
ATXN1_IFN	NDUFV1	NADH dehydrogenase [ubiquinone] flavoprotein 1, mitochondrial	-0.21433	0.308301		P49821-2;P49821	sp|P49821-2|NDUV1_HUMAN Isoform 2 of NADH dehydrogenase [ubiquinone] flavoprotein 1, mitochondrial OS=Homo sapiens OX=9606 GN=NDUFV1;sp|P49821|NDUV1_HUMAN NADH dehydrogenase [ubiquinone] flavoprotein 1, mitochondrial OS=Homo sapiens OX=9606 GN=NDUFV1 PE=1
ATXN1_IFN	GSK3A	Glycogen synthase kinase-3 alpha	0.138813	0.102186		P49840	sp|P49840|GSK3A_HUMAN Glycogen synthase kinase-3 alpha OS=Homo sapiens OX=9606 GN=GSK3A PE=1 SV=2
ATXN1_IFN	GSK3B	Glycogen synthase kinase-3 beta	0.342483	0.452286		P49841;P49841-2	sp|P49841|GSK3B_HUMAN Glycogen synthase kinase-3 beta OS=Homo sapiens OX=9606 GN=GSK3B PE=1 SV=2;sp|P49841-2|GSK3B_HUMAN Isoform 2 of Glycogen synthase kinase-3 beta OS=Homo sapiens OX=9606 GN=GSK3B
ATXN1_IFN	NT5C2	Cytosolic purine 5-nucleotidase	-0.423143	2.04561		P49902;P49902-2	sp|P49902|5NTC_HUMAN Cytosolic purine 5-nucleotidase OS=Homo sapiens OX=9606 GN=NT5C2 PE=1 SV=1;sp|P49902-2|5NTC_HUMAN Isoform 2 of Cytosolic purine 5-nucleotidase OS=Homo sapiens OX=9606 GN=NT5C2
ATXN1_IFN	SEPHS1	Selenide, water dikinase 1	0.115884	0.147416		P49903;P49903-2;P49903-4;P49903-3	sp|P49903|SPS1_HUMAN Selenide, water dikinase 1 OS=Homo sapiens OX=9606 GN=SEPHS1 PE=1 SV=2;sp|P49903-2|SPS1_HUMAN Isoform 2 of Selenide, water dikinase 1 OS=Homo sapiens OX=9606 GN=SEPHS1;sp|P49903-4|SPS1_HUMAN Isoform 4 of Selenide, water dikinase 1 OS=H
ATXN1_IFN	MTHFS	5-formyltetrahydrofolate cyclo-ligase	0.240015	0.167898		P49914;P49914-2	sp|P49914|MTHFS_HUMAN 5-formyltetrahydrofolate cyclo-ligase OS=Homo sapiens OX=9606 GN=MTHFS PE=1 SV=2;sp|P49914-2|MTHFS_HUMAN Isoform 2 of 5-formyltetrahydrofolate cyclo-ligase OS=Homo sapiens OX=9606 GN=MTHFS
ATXN1_IFN	GMPS	GMP synthase [glutamine-hydrolyzing]	-0.0201338	0.112817		P49915;P49915-2	sp|P49915|GUAA_HUMAN GMP synthase [glutamine-hydrolyzing] OS=Homo sapiens OX=9606 GN=GMPS PE=1 SV=1;sp|P49915-2|GUAA_HUMAN Isoform 2 of GMP synthase [glutamine-hydrolyzing] OS=Homo sapiens OX=9606 GN=GMPS
ATXN1_IFN	LIG3	DNA ligase 3	-0.155555	0.13611		P49916-3;P49916;P49916-4;P49916-2	sp|P49916-3|DNLI3_HUMAN Isoform 3 of DNA ligase 3 OS=Homo sapiens OX=9606 GN=LIG3;sp|P49916|DNLI3_HUMAN DNA ligase 3 OS=Homo sapiens OX=9606 GN=LIG3 PE=1 SV=2;sp|P49916-4|DNLI3_HUMAN Isoform 4 of DNA ligase 3 OS=Homo sapiens OX=9606 GN=LIG3;sp|P49916-2|DNL
ATXN1_IFN	MRE11A	Double-strand break repair protein MRE11A	0.0919318	0.106813		P49959;P49959-3;P49959-2	sp|P49959|MRE11_HUMAN Double-strand break repair protein MRE11 OS=Homo sapiens OX=9606 GN=MRE11 PE=1 SV=3;sp|P49959-3|MRE11_HUMAN Isoform 3 of Double-strand break repair protein MRE11 OS=Homo sapiens OX=9606 GN=MRE11;sp|P49959-2|MRE11_HUMAN Isoform 2 of Do
ATXN1_IFN	GNAQ	Guanine nucleotide-binding protein G(q) subunit alpha	0.340985	0.146325		P50148	sp|P50148|GNAQ_HUMAN Guanine nucleotide-binding protein G(q) subunit alpha OS=Homo sapiens OX=9606 GN=GNAQ PE=1 SV=4
ATXN1_IFN	GNG10	Guanine nucleotide-binding protein G(I)/G(S)/G(O) subunit gamma-10	0.63228	1.39619	+	P50151	sp|P50151|GBG10_HUMAN Guanine nucleotide-binding protein G(I)/G(S)/G(O) subunit gamma-10 OS=Homo sapiens OX=9606 GN=GNG10 PE=1 SV=1
ATXN1_IFN	IDH3A	Isocitrate dehydrogenase [NAD] subunit alpha, mitochondrial	-0.510431	0.34494		P50213;P50213-2	sp|P50213|IDH3A_HUMAN Isocitrate dehydrogenase [NAD] subunit alpha, mitochondrial OS=Homo sapiens OX=9606 GN=IDH3A PE=1 SV=1;sp|P50213-2|IDH3A_HUMAN Isoform 2 of Isocitrate dehydrogenase [NAD] subunit alpha, mitochondrial OS=Homo sapiens OX=9606 GN=IDH3A
ATXN1_IFN	CRIP1	Cysteine-rich protein 1	-0.518043	0.66096		P50238	sp|P50238|CRIP1_HUMAN Cysteine-rich protein 1 OS=Homo sapiens OX=9606 GN=CRIP1 PE=1 SV=3
ATXN1_IFN	PPOX	Protoporphyrinogen oxidase	0.17413	0.393856		P50336	sp|P50336|PPOX_HUMAN Protoporphyrinogen oxidase OS=Homo sapiens OX=9606 GN=PPOX PE=1 SV=1
ATXN1_IFN	GDI2	Rab GDP dissociation inhibitor beta	-0.198586	0.207091		P50395;P50395-2	sp|P50395|GDIB_HUMAN Rab GDP dissociation inhibitor beta OS=Homo sapiens OX=9606 GN=GDI2 PE=1 SV=2;sp|P50395-2|GDIB_HUMAN Isoform 2 of Rab GDP dissociation inhibitor beta OS=Homo sapiens OX=9606 GN=GDI2
ATXN1_IFN	EMD	Emerin	-0.698688	0.286804		P50402	sp|P50402|EMD_HUMAN Emerin OS=Homo sapiens OX=9606 GN=EMD PE=1 SV=1
ATXN1_IFN	CPT1A	Carnitine O-palmitoyltransferase 1, liver isoform	-0.996968	0.468917		P50416;P50416-2	sp|P50416|CPT1A_HUMAN Carnitine O-palmitoyltransferase 1, liver isoform OS=Homo sapiens OX=9606 GN=CPT1A PE=1 SV=2;sp|P50416-2|CPT1A_HUMAN Isoform 2 of Carnitine O-palmitoyltransferase 1, liver isoform OS=Homo sapiens OX=9606 GN=CPT1A
ATXN1_IFN	SERPINB9	Serpin B9	-0.585126	1.04256		P50453	sp|P50453|SPB9_HUMAN Serpin B9 OS=Homo sapiens OX=9606 GN=SERPINB9 PE=1 SV=1
ATXN1_IFN	SERPINH1	Serpin H1	-0.20385	0.627704		P50454	sp|P50454|SERPH_HUMAN Serpin H1 OS=Homo sapiens OX=9606 GN=SERPINH1 PE=1 SV=2
ATXN1_IFN	ST13;ST13P5;ST13P4	Hsc70-interacting protein;Putative protein FAM10A5;Putative protein FAM10A4	0.00870103	0.0170103		P50502;Q8NFI4;Q8IZP2	sp|P50502|F10A1_HUMAN Hsc70-interacting protein OS=Homo sapiens OX=9606 GN=ST13 PE=1 SV=2;sp|Q8NFI4|F10A5_HUMAN Putative protein FAM10A5 OS=Homo sapiens OX=9606 GN=ST13P5 PE=5 SV=1;sp|Q8IZP2|ST134_HUMAN Putative protein FAM10A4 OS=Homo sapiens OX=9606 GN=S
ATXN1_IFN	VASP	Vasodilator-stimulated phosphoprotein	-2.27943	0.436702		P50552	sp|P50552|VASP_HUMAN Vasodilator-stimulated phosphoprotein OS=Homo sapiens OX=9606 GN=VASP PE=1 SV=3
ATXN1_IFN	DNM2	Dynamin-2	-0.453055	0.433448		P50570-2;P50570;P50570-3;P50570-5;P50570-4	sp|P50570-2|DYN2_HUMAN Isoform 2 of Dynamin-2 OS=Homo sapiens OX=9606 GN=DNM2;sp|P50570|DYN2_HUMAN Dynamin-2 OS=Homo sapiens OX=9606 GN=DNM2 PE=1 SV=2;sp|P50570-3|DYN2_HUMAN Isoform 3 of Dynamin-2 OS=Homo sapiens OX=9606 GN=DNM2;sp|P50570-5|DYN2_HUMAN Isof
ATXN1_IFN	METAP2	Methionine aminopeptidase 2	0.129607	0.694628		P50579;P50579-3	sp|P50579|MAP2_HUMAN Methionine aminopeptidase 2 OS=Homo sapiens OX=9606 GN=METAP2 PE=1 SV=1;sp|P50579-3|MAP2_HUMAN Isoform 3 of Methionine aminopeptidase 2 OS=Homo sapiens OX=9606 GN=METAP2
ATXN1_IFN	METAP2	Methionine aminopeptidase 2	0.191909	0.193267		P50579-2	sp|P50579-2|MAP2_HUMAN Isoform 2 of Methionine aminopeptidase 2 OS=Homo sapiens OX=9606 GN=METAP2
ATXN1_IFN	CDK7	Cyclin-dependent kinase 7	-0.49348	1.05714		P50613	sp|P50613|CDK7_HUMAN Cyclin-dependent kinase 7 OS=Homo sapiens OX=9606 GN=CDK7 PE=1 SV=1
ATXN1_IFN	KNTC1	Kinetochore-associated protein 1	-0.0853242	0.103229		P50748	sp|P50748|KNTC1_HUMAN Kinetochore-associated protein 1 OS=Homo sapiens OX=9606 GN=KNTC1 PE=1 SV=1
ATXN1_IFN	CDK9	Cyclin-dependent kinase 9	-0.787289	0.447974		P50750;P50750-2	sp|P50750|CDK9_HUMAN Cyclin-dependent kinase 9 OS=Homo sapiens OX=9606 GN=CDK9 PE=1 SV=3;sp|P50750-2|CDK9_HUMAN Isoform 2 of Cyclin-dependent kinase 9 OS=Homo sapiens OX=9606 GN=CDK9
ATXN1_IFN	LRBA	Lipopolysaccharide-responsive and beige-like anchor protein	-0.489576	0.696358		P50851-2;P50851	sp|P50851-2|LRBA_HUMAN Isoform 2 of Lipopolysaccharide-responsive and beige-like anchor protein OS=Homo sapiens OX=9606 GN=LRBA;sp|P50851|LRBA_HUMAN Lipopolysaccharide-responsive and beige-like anchor protein OS=Homo sapiens OX=9606 GN=LRBA PE=1 SV=4
ATXN1_IFN	PPT1	Palmitoyl-protein thioesterase 1	1.48672	1.12589		P50897;P50897-2	sp|P50897|PPT1_HUMAN Palmitoyl-protein thioesterase 1 OS=Homo sapiens OX=9606 GN=PPT1 PE=1 SV=1;sp|P50897-2|PPT1_HUMAN Isoform 2 of Palmitoyl-protein thioesterase 1 OS=Homo sapiens OX=9606 GN=PPT1
ATXN1_IFN	RPL14	60S ribosomal protein L14	0.320814	0.241497		P50914	sp|P50914|RL14_HUMAN 60S ribosomal protein L14 OS=Homo sapiens OX=9606 GN=RPL14 PE=1 SV=4
ATXN1_IFN	CCT8	T-complex protein 1 subunit theta	0.119466	0.943463		P50990;P50990-2;P50990-3	sp|P50990|TCPQ_HUMAN T-complex protein 1 subunit theta OS=Homo sapiens OX=9606 GN=CCT8 PE=1 SV=4;sp|P50990-2|TCPQ_HUMAN Isoform 2 of T-complex protein 1 subunit theta OS=Homo sapiens OX=9606 GN=CCT8;sp|P50990-3|TCPQ_HUMAN Isoform 3 of T-complex protein 1 s
ATXN1_IFN	CCT4	T-complex protein 1 subunit delta	-0.746839	0.387102		P50991;P50991-2	sp|P50991|TCPD_HUMAN T-complex protein 1 subunit delta OS=Homo sapiens OX=9606 GN=CCT4 PE=1 SV=4;sp|P50991-2|TCPD_HUMAN Isoform 2 of T-complex protein 1 subunit delta OS=Homo sapiens OX=9606 GN=CCT4
ATXN1_IFN	ANXA11	Annexin A11	-0.667458	0.547914		P50995-2;P50995	sp|P50995-2|ANX11_HUMAN Isoform 2 of Annexin A11 OS=Homo sapiens OX=9606 GN=ANXA11;sp|P50995|ANX11_HUMAN Annexin A11 OS=Homo sapiens OX=9606 GN=ANXA11 PE=1 SV=1
ATXN1_IFN	PAPOLA	Poly(A) polymerase alpha	1.02274	0.850211		P51003;P51003-2	sp|P51003|PAPOA_HUMAN Poly(A) polymerase alpha OS=Homo sapiens OX=9606 GN=PAPOLA PE=1 SV=4;sp|P51003-2|PAPOA_HUMAN Isoform 2 of Poly(A) polymerase alpha OS=Homo sapiens OX=9606 GN=PAPOLA
ATXN1_IFN	FXR1	Fragile X mental retardation syndrome-related protein 1	-0.427586	0.139101		P51114;P51114-2;P51114-3	sp|P51114|FXR1_HUMAN Fragile X mental retardation syndrome-related protein 1 OS=Homo sapiens OX=9606 GN=FXR1 PE=1 SV=3;sp|P51114-2|FXR1_HUMAN Isoform 2 of Fragile X mental retardation syndrome-related protein 1 OS=Homo sapiens OX=9606 GN=FXR1;sp|P51114-3|F
ATXN1_IFN	FXR2	Fragile X mental retardation syndrome-related protein 2	0.167837	0.102308		P51116	sp|P51116|FXR2_HUMAN Fragile X mental retardation syndrome-related protein 2 OS=Homo sapiens OX=9606 GN=FXR2 PE=1 SV=2
ATXN1_IFN	RAB5C	Ras-related protein Rab-5C	-0.475858	0.26448		P51148;P51148-2	sp|P51148|RAB5C_HUMAN Ras-related protein Rab-5C OS=Homo sapiens OX=9606 GN=RAB5C PE=1 SV=2;sp|P51148-2|RAB5C_HUMAN Isoform 2 of Ras-related protein Rab-5C OS=Homo sapiens OX=9606 GN=RAB5C
ATXN1_IFN	RAB7A	Ras-related protein Rab-7a	0.079517	0.137964		P51149	sp|P51149|RAB7A_HUMAN Ras-related protein Rab-7a OS=Homo sapiens OX=9606 GN=RAB7A PE=1 SV=1
ATXN1_IFN	RAB9A	Ras-related protein Rab-9A	0.348893	0.941462		P51151	sp|P51151|RAB9A_HUMAN Ras-related protein Rab-9A OS=Homo sapiens OX=9606 GN=RAB9A PE=1 SV=1
ATXN1_IFN	RAB13	Ras-related protein Rab-13	-0.335996	0.6211		P51153	sp|P51153|RAB13_HUMAN Ras-related protein Rab-13 OS=Homo sapiens OX=9606 GN=RAB13 PE=1 SV=1
ATXN1_IFN	DAP	Death-associated protein 1	0.39765	0.474275		P51397	sp|P51397|DAP1_HUMAN Death-associated protein 1 OS=Homo sapiens OX=9606 GN=DAP PE=1 SV=3
ATXN1_IFN	DAP3	28S ribosomal protein S29, mitochondrial	-0.0528133	0.0365078		P51398-2;P51398;P51398-3	sp|P51398-2|RT29_HUMAN Isoform 2 of 28S ribosomal protein S29, mitochondrial OS=Homo sapiens OX=9606 GN=DAP3;sp|P51398|RT29_HUMAN 28S ribosomal protein S29, mitochondrial OS=Homo sapiens OX=9606 GN=DAP3 PE=1 SV=1;sp|P51398-3|RT29_HUMAN Isoform 3 of 28S rib
ATXN1_IFN	DUSP3	Dual specificity protein phosphatase 3	-0.591356	0.561745		P51452;P51452-2	sp|P51452|DUS3_HUMAN Dual specificity protein phosphatase 3 OS=Homo sapiens OX=9606 GN=DUSP3 PE=1 SV=1;sp|P51452-2|DUS3_HUMAN Isoform 2 of Dual specificity protein phosphatase 3 OS=Homo sapiens OX=9606 GN=DUSP3
ATXN1_IFN	SMARCA2	Probable global transcription activator SNF2L2	-0.24297	0.235204		P51531-2;P51531	sp|P51531-2|SMCA2_HUMAN Isoform Short of Probable global transcription activator SNF2L2 OS=Homo sapiens OX=9606 GN=SMARCA2;sp|P51531|SMCA2_HUMAN Probable global transcription activator SNF2L2 OS=Homo sapiens OX=9606 GN=SMARCA2 PE=1 SV=2
ATXN1_IFN	IDH3G	Isocitrate dehydrogenase [NAD] subunit gamma, mitochondrial	-0.453911	0.15136		P51553;P51553-2	sp|P51553|IDH3G_HUMAN Isocitrate dehydrogenase [NAD] subunit gamma, mitochondrial OS=Homo sapiens OX=9606 GN=IDH3G PE=1 SV=1;sp|P51553-2|IDH3G_HUMAN Isoform 2 of Isocitrate dehydrogenase [NAD] subunit gamma, mitochondrial OS=Homo sapiens OX=9606 GN=IDH3G
ATXN1_IFN	GALK1	Galactokinase	-0.722301	0.344216		P51570;P51570-2	sp|P51570|GALK1_HUMAN Galactokinase OS=Homo sapiens OX=9606 GN=GALK1 PE=1 SV=1;sp|P51570-2|GALK1_HUMAN Isoform 2 of Galactokinase OS=Homo sapiens OX=9606 GN=GALK1
ATXN1_IFN	SSR4	Translocon-associated protein subunit delta	-0.306568	0.132307		P51571	sp|P51571|SSRD_HUMAN Translocon-associated protein subunit delta OS=Homo sapiens OX=9606 GN=SSR4 PE=1 SV=1
ATXN1_IFN	BCAP31	B-cell receptor-associated protein 31	0.0758678	0.0624488		P51572;P51572-2	sp|P51572|BAP31_HUMAN B-cell receptor-associated protein 31 OS=Homo sapiens OX=9606 GN=BCAP31 PE=1 SV=3;sp|P51572-2|BAP31_HUMAN Isoform 2 of B-cell receptor-associated protein 31 OS=Homo sapiens OX=9606 GN=BCAP31
ATXN1_IFN	TPMT	Thiopurine S-methyltransferase	-0.305651	0.590075		P51580	sp|P51580|TPMT_HUMAN Thiopurine S-methyltransferase OS=Homo sapiens OX=9606 GN=TPMT PE=1 SV=1
ATXN1_IFN	MECP2	Methyl-CpG-binding protein 2	1.22198	1.21823		P51608;P51608-2	sp|P51608|MECP2_HUMAN Methyl-CpG-binding protein 2 OS=Homo sapiens OX=9606 GN=MECP2 PE=1 SV=1;sp|P51608-2|MECP2_HUMAN Isoform B of Methyl-CpG-binding protein 2 OS=Homo sapiens OX=9606 GN=MECP2
ATXN1_IFN	HCFC1	Host cell factor 1;HCF N-terminal chain 1;HCF N-terminal chain 2;HCF N-terminal chain 3;HCF N-terminal chain 4;HCF N-terminal chain 5;HCF N-terminal chain 6;HCF C-terminal chain 1;HCF C-terminal chain 2;HCF C-terminal chain 3;HCF C-terminal chain 4;HCF C-terminal chain 5;HCF C-terminal chain 6	-0.246298	0.482799		P51610-4	sp|P51610-4|HCFC1_HUMAN Isoform 4 of Host cell factor 1 OS=Homo sapiens OX=9606 GN=HCFC1
ATXN1_IFN	CAV2	Caveolin-2	-0.667728	1.08684		P51636;P51636-2;P51636-3	sp|P51636|CAV2_HUMAN Caveolin-2 OS=Homo sapiens OX=9606 GN=CAV2 PE=1 SV=2;sp|P51636-2|CAV2_HUMAN Isoform Beta of Caveolin-2 OS=Homo sapiens OX=9606 GN=CAV2;sp|P51636-3|CAV2_HUMAN Isoform C of Caveolin-2 OS=Homo sapiens OX=9606 GN=CAV2
ATXN1_IFN	ALDH3A2	Fatty aldehyde dehydrogenase	-0.166547	5.83219		P51648;P51648-2	sp|P51648|AL3A2_HUMAN Aldehyde dehydrogenase family 3 member A2 OS=Homo sapiens OX=9606 GN=ALDH3A2 PE=1 SV=1;sp|P51648-2|AL3A2_HUMAN Isoform 2 of Aldehyde dehydrogenase family 3 member A2 OS=Homo sapiens OX=9606 GN=ALDH3A2
ATXN1_IFN	ALDH5A1	Succinate-semialdehyde dehydrogenase, mitochondrial	-0.24023	0.617813		P51649;P51649-2	sp|P51649|SSDH_HUMAN Succinate-semialdehyde dehydrogenase, mitochondrial OS=Homo sapiens OX=9606 GN=ALDH5A1 PE=1 SV=2;sp|P51649-2|SSDH_HUMAN Isoform 2 of Succinate-semialdehyde dehydrogenase, mitochondrial OS=Homo sapiens OX=9606 GN=ALDH5A1
ATXN1_IFN	HSD17B4	Peroxisomal multifunctional enzyme type 2;(3R)-hydroxyacyl-CoA dehydrogenase;Enoyl-CoA hydratase 2	-0.396885	0.408895		P51659;P51659-3;P51659-2	sp|P51659|DHB4_HUMAN Peroxisomal multifunctional enzyme type 2 OS=Homo sapiens OX=9606 GN=HSD17B4 PE=1 SV=3;sp|P51659-3|DHB4_HUMAN Isoform 3 of Peroxisomal multifunctional enzyme type 2 OS=Homo sapiens OX=9606 GN=HSD17B4;sp|P51659-2|DHB4_HUMAN Isoform 2 of
ATXN1_IFN	PSMD7	26S proteasome non-ATPase regulatory subunit 7	-0.789948	0.593062		P51665	sp|P51665|PSMD7_HUMAN 26S proteasome non-ATPase regulatory subunit 7 OS=Homo sapiens OX=9606 GN=PSMD7 PE=1 SV=2
ATXN1_IFN	UBE2D1;UBE2D4	Ubiquitin-conjugating enzyme E2 D1;Ubiquitin-conjugating enzyme E2 D4	-0.360255	0.334218		P51668;Q9Y2X8	sp|P51668|UB2D1_HUMAN Ubiquitin-conjugating enzyme E2 D1 OS=Homo sapiens OX=9606 GN=UBE2D1 PE=1 SV=1;sp|Q9Y2X8|UB2D4_HUMAN Ubiquitin-conjugating enzyme E2 D4 OS=Homo sapiens OX=9606 GN=UBE2D4 PE=1 SV=1
ATXN1_IFN	ARSE	Arylsulfatase E	-0.953282	0.909301		P51690	sp|P51690|ARSL_HUMAN Arylsulfatase L OS=Homo sapiens OX=9606 GN=ARSL PE=1 SV=2
ATXN1_IFN	VAMP7	Vesicle-associated membrane protein 7	0.0106772	0.00965298		P51809-3;P51809;P51809-2	sp|P51809-3|VAMP7_HUMAN Isoform 3 of Vesicle-associated membrane protein 7 OS=Homo sapiens OX=9606 GN=VAMP7;sp|P51809|VAMP7_HUMAN Vesicle-associated membrane protein 7 OS=Homo sapiens OX=9606 GN=VAMP7 PE=1 SV=3;sp|P51809-2|VAMP7_HUMAN Isoform 2 of Vesicle-
ATXN1_IFN	RPS6KA3	Ribosomal protein S6 kinase alpha-3	-0.0352303	0.0398744		P51812	sp|P51812|KS6A3_HUMAN Ribosomal protein S6 kinase alpha-3 OS=Homo sapiens OX=9606 GN=RPS6KA3 PE=1 SV=1
ATXN1_IFN	AKR1D1	3-oxo-5-beta-steroid 4-dehydrogenase	-0.0498103	0.222851		P51857-2;P51857	sp|P51857-2|AK1D1_HUMAN Isoform 2 of Aldo-keto reductase family 1 member D1 OS=Homo sapiens OX=9606 GN=AKR1D1;sp|P51857|AK1D1_HUMAN Aldo-keto reductase family 1 member D1 OS=Homo sapiens OX=9606 GN=AKR1D1 PE=1 SV=1
ATXN1_IFN	HDGF	Hepatoma-derived growth factor	0.274402	1.08321		P51858;P51858-2;P51858-3	sp|P51858|HDGF_HUMAN Hepatoma-derived growth factor OS=Homo sapiens OX=9606 GN=HDGF PE=1 SV=1;sp|P51858-2|HDGF_HUMAN Isoform 2 of Hepatoma-derived growth factor OS=Homo sapiens OX=9606 GN=HDGF;sp|P51858-3|HDGF_HUMAN Isoform 3 of Hepatoma-derived growth fac
ATXN1_IFN	MNAT1	CDK-activating kinase assembly factor MAT1	0.0892436	0.147082		P51948;P51948-2	sp|P51948|MAT1_HUMAN CDK-activating kinase assembly factor MAT1 OS=Homo sapiens OX=9606 GN=MNAT1 PE=1 SV=1;sp|P51948-2|MAT1_HUMAN Isoform 2 of CDK-activating kinase assembly factor MAT1 OS=Homo sapiens OX=9606 GN=MNAT1
ATXN1_IFN	UBE2E1	Ubiquitin-conjugating enzyme E2 E1	0.255152	0.097408		P51965;P51965-2;P51965-3	sp|P51965|UB2E1_HUMAN Ubiquitin-conjugating enzyme E2 E1 OS=Homo sapiens OX=9606 GN=UBE2E1 PE=1 SV=1;sp|P51965-2|UB2E1_HUMAN Isoform 2 of Ubiquitin-conjugating enzyme E2 E1 OS=Homo sapiens OX=9606 GN=UBE2E1;sp|P51965-3|UB2E1_HUMAN Isoform 3 of Ubiquitin-co
ATXN1_IFN	NDUFA8	NADH dehydrogenase [ubiquinone] 1 alpha subcomplex subunit 8	0.875486	0.89392		P51970	sp|P51970|NDUA8_HUMAN NADH dehydrogenase [ubiquinone] 1 alpha subcomplex subunit 8 OS=Homo sapiens OX=9606 GN=NDUFA8 PE=1 SV=3
ATXN1_IFN	HNRNPA3	Heterogeneous nuclear ribonucleoprotein A3	-0.69732	0.447771		P51991	sp|P51991|ROA3_HUMAN Heterogeneous nuclear ribonucleoprotein A3 OS=Homo sapiens OX=9606 GN=HNRNPA3 PE=1 SV=2
ATXN1_IFN	HNRNPA3	Heterogeneous nuclear ribonucleoprotein A3	-0.0944289	0.114064		P51991-2	sp|P51991-2|ROA3_HUMAN Isoform 2 of Heterogeneous nuclear ribonucleoprotein A3 OS=Homo sapiens OX=9606 GN=HNRNPA3
ATXN1_IFN	PGD	6-phosphogluconate dehydrogenase, decarboxylating	-0.10852	0.286622		P52209-2;P52209	sp|P52209-2|6PGD_HUMAN Isoform 2 of 6-phosphogluconate dehydrogenase, decarboxylating OS=Homo sapiens OX=9606 GN=PGD;sp|P52209|6PGD_HUMAN 6-phosphogluconate dehydrogenase, decarboxylating OS=Homo sapiens OX=9606 GN=PGD PE=1 SV=3
ATXN1_IFN	HNRNPM	Heterogeneous nuclear ribonucleoprotein M	-0.701875	0.328304		P52272-2;P52272	sp|P52272-2|HNRPM_HUMAN Isoform 2 of Heterogeneous nuclear ribonucleoprotein M OS=Homo sapiens OX=9606 GN=HNRNPM;sp|P52272|HNRPM_HUMAN Heterogeneous nuclear ribonucleoprotein M OS=Homo sapiens OX=9606 GN=HNRNPM PE=1 SV=3
ATXN1_IFN	KPNA2	Importin subunit alpha-1	-0.0514395	0.030243		P52292	sp|P52292|IMA1_HUMAN Importin subunit alpha-1 OS=Homo sapiens OX=9606 GN=KPNA2 PE=1 SV=1
ATXN1_IFN	KPNA1	Importin subunit alpha-5;Importin subunit alpha-5, N-terminally processed	-1.11521	0.941871		P52294	sp|P52294|IMA5_HUMAN Importin subunit alpha-5 OS=Homo sapiens OX=9606 GN=KPNA1 PE=1 SV=3
ATXN1_IFN	POLR2H	DNA-directed RNA polymerases I, II, and III subunit RPABC3	0.314379	0.328613		P52434;P52434-4;P52434-3;P52434-2	sp|P52434|RPAB3_HUMAN DNA-directed RNA polymerases I, II, and III subunit RPABC3 OS=Homo sapiens OX=9606 GN=POLR2H PE=1 SV=4;sp|P52434-4|RPAB3_HUMAN Isoform 4 of DNA-directed RNA polymerases I, II, and III subunit RPABC3 OS=Homo sapiens OX=9606 GN=POLR2H;s
ATXN1_IFN	POLR2J;POLR2J3;POLR2J2	DNA-directed RNA polymerase II subunit RPB11-a;DNA-directed RNA polymerase II subunit RPB11-b2;DNA-directed RNA polymerase II subunit RPB11-b1	0.793989	2.81627	+	P52435;Q9H1A7;Q9GZM3	sp|P52435|RPB11_HUMAN DNA-directed RNA polymerase II subunit RPB11-a OS=Homo sapiens OX=9606 GN=POLR2J PE=1 SV=1;sp|Q9H1A7|RPB1C_HUMAN DNA-directed RNA polymerase II subunit RPB11-b2 OS=Homo sapiens OX=9606 GN=POLR2J3 PE=1 SV=1;sp|Q9GZM3|RPB1B_HUMAN DNA-di
ATXN1_IFN	MAP2K6	Dual specificity mitogen-activated protein kinase kinase 6	0.405342	0.501567		P52564;P52564-2	sp|P52564|MP2K6_HUMAN Dual specificity mitogen-activated protein kinase kinase 6 OS=Homo sapiens OX=9606 GN=MAP2K6 PE=1 SV=1;sp|P52564-2|MP2K6_HUMAN Isoform 2 of Dual specificity mitogen-activated protein kinase kinase 6 OS=Homo sapiens OX=9606 GN=MAP2K6
ATXN1_IFN	ARHGDIA	Rho GDP-dissociation inhibitor 1	0.223976	3.98089		P52565;P52565-2	sp|P52565|GDIR1_HUMAN Rho GDP-dissociation inhibitor 1 OS=Homo sapiens OX=9606 GN=ARHGDIA PE=1 SV=3;sp|P52565-2|GDIR1_HUMAN Isoform 2 of Rho GDP-dissociation inhibitor 1 OS=Homo sapiens OX=9606 GN=ARHGDIA
ATXN1_IFN	AGFG1	Arf-GAP domain and FG repeat-containing protein 1	0.179521	0.0875719		P52594-2;P52594-3;P52594;P52594-4	sp|P52594-2|AGFG1_HUMAN Isoform 2 of Arf-GAP domain and FG repeat-containing protein 1 OS=Homo sapiens OX=9606 GN=AGFG1;sp|P52594-3|AGFG1_HUMAN Isoform 3 of Arf-GAP domain and FG repeat-containing protein 1 OS=Homo sapiens OX=9606 GN=AGFG1;sp|P52594|AGFG1_
ATXN1_IFN	HNRNPF	Heterogeneous nuclear ribonucleoprotein F;Heterogeneous nuclear ribonucleoprotein F, N-terminally processed	0.0315754	0.173987		P52597	sp|P52597|HNRPF_HUMAN Heterogeneous nuclear ribonucleoprotein F OS=Homo sapiens OX=9606 GN=HNRNPF PE=1 SV=3
ATXN1_IFN	STAT2	Signal transducer and activator of transcription 2	-1.06556	0.484042		P52630;P52630-4	sp|P52630|STAT2_HUMAN Signal transducer and activator of transcription 2 OS=Homo sapiens OX=9606 GN=STAT2 PE=1 SV=1;sp|P52630-4|STAT2_HUMAN Isoform 2 of Signal transducer and activator of transcription 2 OS=Homo sapiens OX=9606 GN=STAT2
ATXN1_IFN	MSH6	DNA mismatch repair protein Msh6	0.466335	0.24546		P52701;P52701-3;P52701-2;P52701-4	sp|P52701|MSH6_HUMAN DNA mismatch repair protein Msh6 OS=Homo sapiens OX=9606 GN=MSH6 PE=1 SV=2;sp|P52701-3|MSH6_HUMAN Isoform 3 of DNA mismatch repair protein Msh6 OS=Homo sapiens OX=9606 GN=MSH6;sp|P52701-2|MSH6_HUMAN Isoform GTBP-alt of DNA mismatch rep
ATXN1_IFN	KIF11	Kinesin-like protein KIF11	-0.152035	0.123776		P52732	sp|P52732|KIF11_HUMAN Kinesin-like protein KIF11 OS=Homo sapiens OX=9606 GN=KIF11 PE=1 SV=2
ATXN1_IFN	HRSP12	Ribonuclease UK114	0.11965	0.137241		P52758	sp|P52758|RIDA_HUMAN 2-iminobutanoate/2-iminopropanoate deaminase OS=Homo sapiens OX=9606 GN=RIDA PE=1 SV=1
ATXN1_IFN	SMS	Spermine synthase	-0.237429	0.263905		P52788;P52788-2	sp|P52788|SPSY_HUMAN Spermine synthase OS=Homo sapiens OX=9606 GN=SMS PE=1 SV=2;sp|P52788-2|SPSY_HUMAN Isoform 2 of Spermine synthase OS=Homo sapiens OX=9606 GN=SMS
ATXN1_IFN	MRPL12	39S ribosomal protein L12, mitochondrial	0.337658	1.07409		P52815	sp|P52815|RM12_HUMAN 39S ribosomal protein L12, mitochondrial OS=Homo sapiens OX=9606 GN=MRPL12 PE=1 SV=2
ATXN1_IFN	THOP1	Thimet oligopeptidase	0.0344148	0.0211655		P52888	sp|P52888|THOP1_HUMAN Thimet oligopeptidase OS=Homo sapiens OX=9606 GN=THOP1 PE=1 SV=2
ATXN1_IFN	AKR1C2	Aldo-keto reductase family 1 member C2	-1.69823	0.330838		P52895	sp|P52895|AK1C2_HUMAN Aldo-keto reductase family 1 member C2 OS=Homo sapiens OX=9606 GN=AKR1C2 PE=1 SV=3
ATXN1_IFN	CAPZA1	F-actin-capping protein subunit alpha-1	0.315186	0.703811		P52907	sp|P52907|CAZA1_HUMAN F-actin-capping protein subunit alpha-1 OS=Homo sapiens OX=9606 GN=CAPZA1 PE=1 SV=3
ATXN1_IFN	HMGA2	High mobility group protein HMGI-C	0.369044	0.188977		P52926;P52926-3;P52926-6;P52926-4;P52926-5;P52926-2	sp|P52926|HMGA2_HUMAN High mobility group protein HMGI-C OS=Homo sapiens OX=9606 GN=HMGA2 PE=1 SV=1;sp|P52926-3|HMGA2_HUMAN Isoform 3 of High mobility group protein HMGI-C OS=Homo sapiens OX=9606 GN=HMGA2;sp|P52926-6|HMGA2_HUMAN Isoform 6 of High mobility
ATXN1_IFN	CRIP2	Cysteine-rich protein 2	-0.334799	0.378402		P52943;P52943-2	sp|P52943|CRIP2_HUMAN Cysteine-rich protein 2 OS=Homo sapiens OX=9606 GN=CRIP2 PE=1 SV=1;sp|P52943-2|CRIP2_HUMAN Isoform 2 of Cysteine-rich protein 2 OS=Homo sapiens OX=9606 GN=CRIP2
ATXN1_IFN	NUP98	Nuclear pore complex protein Nup98-Nup96;Nuclear pore complex protein Nup98;Nuclear pore complex protein Nup96	0.0815027	0.469577		P52948-5;P52948;P52948-2;P52948-6	sp|P52948-5|NUP98_HUMAN Isoform 5 of Nuclear pore complex protein Nup98-Nup96 OS=Homo sapiens OX=9606 GN=NUP98;sp|P52948|NUP98_HUMAN Nuclear pore complex protein Nup98-Nup96 OS=Homo sapiens OX=9606 GN=NUP98 PE=1 SV=4;sp|P52948-2|NUP98_HUMAN Isoform 2 of Nu
ATXN1_IFN	BLVRA	Biliverdin reductase A	0.182043	0.707081		P53004	sp|P53004|BIEA_HUMAN Biliverdin reductase A OS=Homo sapiens OX=9606 GN=BLVRA PE=1 SV=2
ATXN1_IFN	SLC25A1	Tricarboxylate transport protein, mitochondrial	-0.448734	0.180076		P53007	sp|P53007|TXTP_HUMAN Tricarboxylate transport protein, mitochondrial OS=Homo sapiens OX=9606 GN=SLC25A1 PE=1 SV=2
ATXN1_IFN	PPP5C	Serine/threonine-protein phosphatase 5	-0.636442	0.266235		P53041	sp|P53041|PPP5_HUMAN Serine/threonine-protein phosphatase 5 OS=Homo sapiens OX=9606 GN=PPP5C PE=1 SV=1
ATXN1_IFN	PLK1	Serine/threonine-protein kinase PLK1	-0.6846	0.240756		P53350	sp|P53350|PLK1_HUMAN Serine/threonine-protein kinase PLK1 OS=Homo sapiens OX=9606 GN=PLK1 PE=1 SV=1
ATXN1_IFN	DAPK1	Death-associated protein kinase 1	-0.0857483	0.0870471		P53355;P53355-3;P53355-4	sp|P53355|DAPK1_HUMAN Death-associated protein kinase 1 OS=Homo sapiens OX=9606 GN=DAPK1 PE=1 SV=6;sp|P53355-3|DAPK1_HUMAN Isoform 3 of Death-associated protein kinase 1 OS=Homo sapiens OX=9606 GN=DAPK1;sp|P53355-4|DAPK1_HUMAN Isoform 4 of Death-associated
ATXN1_IFN	ARFIP2	Arfaptin-2	-0.0825339	0.0401269		P53365;P53365-3;P53365-2	sp|P53365|ARFP2_HUMAN Arfaptin-2 OS=Homo sapiens OX=9606 GN=ARFIP2 PE=1 SV=1;sp|P53365-3|ARFP2_HUMAN Isoform 3 of Arfaptin-2 OS=Homo sapiens OX=9606 GN=ARFIP2;sp|P53365-2|ARFP2_HUMAN Isoform 2 of Arfaptin-2 OS=Homo sapiens OX=9606 GN=ARFIP2
ATXN1_IFN	ARFIP1	Arfaptin-1	0.181355	0.199807		P53367	sp|P53367|ARFP1_HUMAN Arfaptin-1 OS=Homo sapiens OX=9606 GN=ARFIP1 PE=1 SV=2
ATXN1_IFN	NUBP1	Cytosolic Fe-S cluster assembly factor NUBP1	0.415861	0.659282		P53384-2;P53384	sp|P53384-2|NUBP1_HUMAN Isoform 2 of Cytosolic Fe-S cluster assembly factor NUBP1 OS=Homo sapiens OX=9606 GN=NUBP1;sp|P53384|NUBP1_HUMAN Cytosolic Fe-S cluster assembly factor NUBP1 OS=Homo sapiens OX=9606 GN=NUBP1 PE=1 SV=2
ATXN1_IFN	ACLY	ATP-citrate synthase	-0.232241	0.401587		P53396	sp|P53396|ACLY_HUMAN ATP-citrate synthase OS=Homo sapiens OX=9606 GN=ACLY PE=1 SV=3
ATXN1_IFN	METAP1	Methionine aminopeptidase 1	-0.528285	0.491325		P53582	sp|P53582|MAP11_HUMAN Methionine aminopeptidase 1 OS=Homo sapiens OX=9606 GN=METAP1 PE=1 SV=2
ATXN1_IFN	SUCLG1	Succinyl-CoA ligase [ADP/GDP-forming] subunit alpha, mitochondrial	-0.445963	2.15732		P53597	sp|P53597|SUCA_HUMAN Succinate--CoA ligase [ADP/GDP-forming] subunit alpha, mitochondrial OS=Homo sapiens OX=9606 GN=SUCLG1 PE=1 SV=4
ATXN1_IFN	RABGGTB	Geranylgeranyl transferase type-2 subunit beta	-0.157661	0.496843		P53611	sp|P53611|PGTB2_HUMAN Geranylgeranyl transferase type-2 subunit beta OS=Homo sapiens OX=9606 GN=RABGGTB PE=1 SV=2
ATXN1_IFN	COPB1	Coatomer subunit beta	-0.452423	0.363778		P53618	sp|P53618|COPB_HUMAN Coatomer subunit beta OS=Homo sapiens OX=9606 GN=COPB1 PE=1 SV=3
ATXN1_IFN	COPA	Coatomer subunit alpha;Xenin;Proxenin	-0.0719444	0.128675		P53621;P53621-2	sp|P53621|COPA_HUMAN Coatomer subunit alpha OS=Homo sapiens OX=9606 GN=COPA PE=1 SV=2;sp|P53621-2|COPA_HUMAN Isoform 2 of Coatomer subunit alpha OS=Homo sapiens OX=9606 GN=COPA
ATXN1_IFN	CTSC	Dipeptidyl peptidase 1;Dipeptidyl peptidase 1 exclusion domain chain;Dipeptidyl peptidase 1 heavy chain;Dipeptidyl peptidase 1 light chain	0.364898	0.127429		P53634	sp|P53634|CATC_HUMAN Dipeptidyl peptidase 1 OS=Homo sapiens OX=9606 GN=CTSC PE=1 SV=2
ATXN1_IFN	AP2S1	AP-2 complex subunit sigma	-0.0162909	0.00499161		P53680;P53680-2	sp|P53680|AP2S1_HUMAN AP-2 complex subunit sigma OS=Homo sapiens OX=9606 GN=AP2S1 PE=1 SV=2;sp|P53680-2|AP2S1_HUMAN Isoform 2 of AP-2 complex subunit sigma OS=Homo sapiens OX=9606 GN=AP2S1
ATXN1_IFN	HCCS	Cytochrome c-type heme lyase	-1.88331	2.46594	+	P53701	sp|P53701|CCHL_HUMAN Cytochrome c-type heme lyase OS=Homo sapiens OX=9606 GN=HCCS PE=1 SV=1
ATXN1_IFN	SLC16A1	Monocarboxylate transporter 1	-0.619069	0.893005		P53985;P53985-2	sp|P53985|MOT1_HUMAN Monocarboxylate transporter 1 OS=Homo sapiens OX=9606 GN=SLC16A1 PE=1 SV=3;sp|P53985-2|MOT1_HUMAN Isoform 2 of Monocarboxylate transporter 1 OS=Homo sapiens OX=9606 GN=SLC16A1
ATXN1_IFN	IST1	IST1 homolog	-0.492507	0.493332		P53990-2;P53990;P53990-4;P53990-5;P53990-3	sp|P53990-2|IST1_HUMAN Isoform 2 of IST1 homolog OS=Homo sapiens OX=9606 GN=IST1;sp|P53990|IST1_HUMAN IST1 homolog OS=Homo sapiens OX=9606 GN=IST1 PE=1 SV=1;sp|P53990-4|IST1_HUMAN Isoform 4 of IST1 homolog OS=Homo sapiens OX=9606 GN=IST1;sp|P53990-5|IST1_H
ATXN1_IFN	SEC24C	Protein transport protein Sec24C	-0.503378	0.299966		P53992	sp|P53992|SC24C_HUMAN Protein transport protein Sec24C OS=Homo sapiens OX=9606 GN=SEC24C PE=1 SV=3
ATXN1_IFN	SUB1	Activated RNA polymerase II transcriptional coactivator p15	0.01955	0.127842		P53999	sp|P53999|TCP4_HUMAN Activated RNA polymerase II transcriptional coactivator p15 OS=Homo sapiens OX=9606 GN=SUB1 PE=1 SV=3
ATXN1_IFN	CLNS1A	Methylosome subunit pICln	-0.362836	0.101732		P54105	sp|P54105|ICLN_HUMAN Methylosome subunit pICln OS=Homo sapiens OX=9606 GN=CLNS1A PE=1 SV=1
ATXN1_IFN	BLM	Bloom syndrome protein	-0.301085	0.453262		P54132	sp|P54132|BLM_HUMAN Bloom syndrome protein OS=Homo sapiens OX=9606 GN=BLM PE=1 SV=1
ATXN1_IFN	RARS	Arginine--tRNA ligase, cytoplasmic	-0.355612	0.760991		P54136;P54136-2	sp|P54136|SYRC_HUMAN Arginine--tRNA ligase, cytoplasmic OS=Homo sapiens OX=9606 GN=RARS1 PE=1 SV=2;sp|P54136-2|SYRC_HUMAN Isoform Monomeric of Arginine--tRNA ligase, cytoplasmic OS=Homo sapiens OX=9606 GN=RARS1
ATXN1_IFN	YARS	Tyrosine--tRNA ligase, cytoplasmic;Tyrosine--tRNA ligase, cytoplasmic, N-terminally processed	0.239954	0.668664		P54577	sp|P54577|SYYC_HUMAN Tyrosine--tRNA ligase, cytoplasmic OS=Homo sapiens OX=9606 GN=YARS1 PE=1 SV=4
ATXN1_IFN	USP14	Ubiquitin carboxyl-terminal hydrolase 14	-0.128577	0.170653		P54578-2;P54578;P54578-3	sp|P54578-2|UBP14_HUMAN Isoform 2 of Ubiquitin carboxyl-terminal hydrolase 14 OS=Homo sapiens OX=9606 GN=USP14;sp|P54578|UBP14_HUMAN Ubiquitin carboxyl-terminal hydrolase 14 OS=Homo sapiens OX=9606 GN=USP14 PE=1 SV=3;sp|P54578-3|UBP14_HUMAN Isoform 3 of Ub
ATXN1_IFN	PRKAG1	5-AMP-activated protein kinase subunit gamma-1	-0.339316	0.583828		P54619-2;P54619;P54619-3	sp|P54619-2|AAKG1_HUMAN Isoform 2 of 5-AMP-activated protein kinase subunit gamma-1 OS=Homo sapiens OX=9606 GN=PRKAG1;sp|P54619|AAKG1_HUMAN 5-AMP-activated protein kinase subunit gamma-1 OS=Homo sapiens OX=9606 GN=PRKAG1 PE=1 SV=1;sp|P54619-3|AAKG1_HUMAN
ATXN1_IFN	HSPA2	Heat shock-related 70 kDa protein 2	-0.00641196	0.0332014		P54652	sp|P54652|HSP72_HUMAN Heat shock-related 70 kDa protein 2 OS=Homo sapiens OX=9606 GN=HSPA2 PE=1 SV=1
ATXN1_IFN	ATP1B3	Sodium/potassium-transporting ATPase subunit beta-3	0.346736	0.301974		P54709;P54709-2	sp|P54709|AT1B3_HUMAN Sodium/potassium-transporting ATPase subunit beta-3 OS=Homo sapiens OX=9606 GN=ATP1B3 PE=1 SV=1;sp|P54709-2|AT1B3_HUMAN Isoform 2 of Sodium/potassium-transporting ATPase subunit beta-3 OS=Homo sapiens OX=9606 GN=ATP1B3
ATXN1_IFN	FXYD2	Sodium/potassium-transporting ATPase subunit gamma	0.161182	0.154532		P54710	sp|P54710|ATNG_HUMAN Sodium/potassium-transporting ATPase subunit gamma OS=Homo sapiens OX=9606 GN=FXYD2 PE=1 SV=3
ATXN1_IFN	RAD23A	UV excision repair protein RAD23 homolog A	0.363355	0.409103		P54725-2;P54725-3;P54725	sp|P54725-2|RD23A_HUMAN Isoform 2 of UV excision repair protein RAD23 homolog A OS=Homo sapiens OX=9606 GN=RAD23A;sp|P54725-3|RD23A_HUMAN Isoform 3 of UV excision repair protein RAD23 homolog A OS=Homo sapiens OX=9606 GN=RAD23A;sp|P54725|RD23A_HUMAN UV exc
ATXN1_IFN	RAD23B	UV excision repair protein RAD23 homolog B	-0.327958	0.647245		P54727;P54727-2	sp|P54727|RD23B_HUMAN UV excision repair protein RAD23 homolog B OS=Homo sapiens OX=9606 GN=RAD23B PE=1 SV=1;sp|P54727-2|RD23B_HUMAN Isoform 2 of UV excision repair protein RAD23 homolog B OS=Homo sapiens OX=9606 GN=RAD23B
ATXN1_IFN	AK2	Adenylate kinase 2, mitochondrial;Adenylate kinase 2, mitochondrial, N-terminally processed	-0.210806	0.437958		P54819-2;P54819;P54819-5;P54819-6;P54819-4	sp|P54819-2|KAD2_HUMAN Isoform 2 of Adenylate kinase 2, mitochondrial OS=Homo sapiens OX=9606 GN=AK2;sp|P54819|KAD2_HUMAN Adenylate kinase 2, mitochondrial OS=Homo sapiens OX=9606 GN=AK2 PE=1 SV=2;sp|P54819-5|KAD2_HUMAN Isoform 5 of Adenylate kinase 2, mit
ATXN1_IFN	ALDH18A1	Delta-1-pyrroline-5-carboxylate synthase;Glutamate 5-kinase;Gamma-glutamyl phosphate reductase	-0.579682	0.279508		P54886-2;P54886	sp|P54886-2|P5CS_HUMAN Isoform Short of Delta-1-pyrroline-5-carboxylate synthase OS=Homo sapiens OX=9606 GN=ALDH18A1;sp|P54886|P5CS_HUMAN Delta-1-pyrroline-5-carboxylate synthase OS=Homo sapiens OX=9606 GN=ALDH18A1 PE=1 SV=2
ATXN1_IFN	NAPA	Alpha-soluble NSF attachment protein	-0.11806	0.461156		P54920	sp|P54920|SNAA_HUMAN Alpha-soluble NSF attachment protein OS=Homo sapiens OX=9606 GN=NAPA PE=1 SV=3
ATXN1_IFN	EIF5	Eukaryotic translation initiation factor 5	0.0053368	0.0199691		P55010	sp|P55010|IF5_HUMAN Eukaryotic translation initiation factor 5 OS=Homo sapiens OX=9606 GN=EIF5 PE=1 SV=2
ATXN1_IFN	SLC12A2	Solute carrier family 12 member 2	-0.576443	1.30076	+	P55011;P55011-3	sp|P55011|S12A2_HUMAN Solute carrier family 12 member 2 OS=Homo sapiens OX=9606 GN=SLC12A2 PE=1 SV=1;sp|P55011-3|S12A2_HUMAN Isoform 2 of Solute carrier family 12 member 2 OS=Homo sapiens OX=9606 GN=SLC12A2
ATXN1_IFN	PSMD4	26S proteasome non-ATPase regulatory subunit 4	-0.542123	0.297072		P55036;P55036-2	sp|P55036|PSMD4_HUMAN 26S proteasome non-ATPase regulatory subunit 4 OS=Homo sapiens OX=9606 GN=PSMD4 PE=1 SV=1;sp|P55036-2|PSMD4_HUMAN Isoform Rpn10E of 26S proteasome non-ATPase regulatory subunit 4 OS=Homo sapiens OX=9606 GN=PSMD4
ATXN1_IFN	DRG2	Developmentally-regulated GTP-binding protein 2	-0.128852	0.161125		P55039	sp|P55039|DRG2_HUMAN Developmentally-regulated GTP-binding protein 2 OS=Homo sapiens OX=9606 GN=DRG2 PE=1 SV=1
ATXN1_IFN	CSE1L	Exportin-2	-0.729646	1.1162		P55060-3;P55060;P55060-4	sp|P55060-3|XPO2_HUMAN Isoform 3 of Exportin-2 OS=Homo sapiens OX=9606 GN=CSE1L;sp|P55060|XPO2_HUMAN Exportin-2 OS=Homo sapiens OX=9606 GN=CSE1L PE=1 SV=3;sp|P55060-4|XPO2_HUMAN Isoform 4 of Exportin-2 OS=Homo sapiens OX=9606 GN=CSE1L
ATXN1_IFN	TMBIM6	Bax inhibitor 1	0.286544	1.00463		P55061;P55061-2	sp|P55061|BI1_HUMAN Bax inhibitor 1 OS=Homo sapiens OX=9606 GN=TMBIM6 PE=1 SV=2;sp|P55061-2|BI1_HUMAN Isoform 2 of Bax inhibitor 1 OS=Homo sapiens OX=9606 GN=TMBIM6
ATXN1_IFN	VCP	Transitional endoplasmic reticulum ATPase	-0.627549	0.641791		P55072	sp|P55072|TERA_HUMAN Transitional endoplasmic reticulum ATPase OS=Homo sapiens OX=9606 GN=VCP PE=1 SV=4
ATXN1_IFN	MFAP1	Microfibrillar-associated protein 1	0.878121	0.986272		P55081	sp|P55081|MFAP1_HUMAN Microfibrillar-associated protein 1 OS=Homo sapiens OX=9606 GN=MFAP1 PE=1 SV=2
ATXN1_IFN	HADHB	Trifunctional enzyme subunit beta, mitochondrial;3-ketoacyl-CoA thiolase	-0.30846	0.831152		P55084;P55084-2	sp|P55084|ECHB_HUMAN Trifunctional enzyme subunit beta, mitochondrial OS=Homo sapiens OX=9606 GN=HADHB PE=1 SV=3;sp|P55084-2|ECHB_HUMAN Isoform 2 of Trifunctional enzyme subunit beta, mitochondrial OS=Homo sapiens OX=9606 GN=HADHB
ATXN1_IFN	MANF	Mesencephalic astrocyte-derived neurotrophic factor	0.534036	0.388104		P55145	sp|P55145|MANF_HUMAN Mesencephalic astrocyte-derived neurotrophic factor OS=Homo sapiens OX=9606 GN=MANF PE=1 SV=3
ATXN1_IFN	NAP1L1	Nucleosome assembly protein 1-like 1	0.0846159	0.848951		P55209-2;P55209	sp|P55209-2|NP1L1_HUMAN Isoform 2 of Nucleosome assembly protein 1-like 1 OS=Homo sapiens OX=9606 GN=NAP1L1;sp|P55209|NP1L1_HUMAN Nucleosome assembly protein 1-like 1 OS=Homo sapiens OX=9606 GN=NAP1L1 PE=1 SV=1
ATXN1_IFN	CASP7	Caspase-7;Caspase-7 subunit p20;Caspase-7 subunit p11	-0.839741	0.427701		P55210;P55210-3;P55210-4	sp|P55210|CASP7_HUMAN Caspase-7 OS=Homo sapiens OX=9606 GN=CASP7 PE=1 SV=1;sp|P55210-3|CASP7_HUMAN Isoform Alpha of Caspase-7 OS=Homo sapiens OX=9606 GN=CASP7;sp|P55210-4|CASP7_HUMAN Isoform 4 of Caspase-7 OS=Homo sapiens OX=9606 GN=CASP7
ATXN1_IFN	CASP6	Caspase-6;Caspase-6 subunit p18;Caspase-6 subunit p11	0.342446	0.570792		P55212	sp|P55212|CASP6_HUMAN Caspase-6 OS=Homo sapiens OX=9606 GN=CASP6 PE=1 SV=2
ATXN1_IFN	ADK	Adenosine kinase	-0.176071	0.893623		P55263;P55263-3	sp|P55263|ADK_HUMAN Adenosine kinase OS=Homo sapiens OX=9606 GN=ADK PE=1 SV=2;sp|P55263-3|ADK_HUMAN Isoform 3 of Adenosine kinase OS=Homo sapiens OX=9606 GN=ADK
ATXN1_IFN	ADAR	Double-stranded RNA-specific adenosine deaminase	-0.314967	0.600722		P55265;P55265-4;P55265-5	sp|P55265|DSRAD_HUMAN Double-stranded RNA-specific adenosine deaminase OS=Homo sapiens OX=9606 GN=ADAR PE=1 SV=4;sp|P55265-4|DSRAD_HUMAN Isoform 4 of Double-stranded RNA-specific adenosine deaminase OS=Homo sapiens OX=9606 GN=ADAR;sp|P55265-5|DSRAD_HUMAN I
ATXN1_IFN	TPD52	Tumor protein D52	0.333164	0.417158		P55327-2;P55327-4;P55327-3;P55327;P55327-7;P55327-5;P55327-6	sp|P55327-2|TPD52_HUMAN Isoform 2 of Tumor protein D52 OS=Homo sapiens OX=9606 GN=TPD52;sp|P55327-4|TPD52_HUMAN Isoform 4 of Tumor protein D52 OS=Homo sapiens OX=9606 GN=TPD52;sp|P55327-3|TPD52_HUMAN Isoform 3 of Tumor protein D52 OS=Homo sapiens OX=9606 G
ATXN1_IFN	SEC13	Protein SEC13 homolog	-0.352174	0.777889		P55735;P55735-2;P55735-4;P55735-3	sp|P55735|SEC13_HUMAN Protein SEC13 homolog OS=Homo sapiens OX=9606 GN=SEC13 PE=1 SV=3;sp|P55735-2|SEC13_HUMAN Isoform 2 of Protein SEC13 homolog OS=Homo sapiens OX=9606 GN=SEC13;sp|P55735-4|SEC13_HUMAN Isoform 4 of Protein SEC13 homolog OS=Homo sapiens OX
ATXN1_IFN	NHP2L1	NHP2-like protein 1;NHP2-like protein 1, N-terminally processed	-0.195088	0.223007		P55769	sp|P55769|NH2L1_HUMAN NHP2-like protein 1 OS=Homo sapiens OX=9606 GN=SNU13 PE=1 SV=3
ATXN1_IFN	NPEPPS	Puromycin-sensitive aminopeptidase	-0.311018	0.486715		P55786;P55786-2	sp|P55786|PSA_HUMAN Puromycin-sensitive aminopeptidase OS=Homo sapiens OX=9606 GN=NPEPPS PE=1 SV=2;sp|P55786-2|PSA_HUMAN Isoform 2 of Puromycin-sensitive aminopeptidase OS=Homo sapiens OX=9606 GN=NPEPPS
ATXN1_IFN	GFER	FAD-linked sulfhydryl oxidase ALR	0.0755326	0.0976528		P55789	sp|P55789|ALR_HUMAN FAD-linked sulfhydryl oxidase ALR OS=Homo sapiens OX=9606 GN=GFER PE=1 SV=2
ATXN1_IFN	HNRNPH2	Heterogeneous nuclear ribonucleoprotein H2	0.407279	1.28298		P55795	sp|P55795|HNRH2_HUMAN Heterogeneous nuclear ribonucleoprotein H2 OS=Homo sapiens OX=9606 GN=HNRNPH2 PE=1 SV=1
ATXN1_IFN	EIF3B	Eukaryotic translation initiation factor 3 subunit B	-0.504135	0.511848		P55884;P55884-2	sp|P55884|EIF3B_HUMAN Eukaryotic translation initiation factor 3 subunit B OS=Homo sapiens OX=9606 GN=EIF3B PE=1 SV=3;sp|P55884-2|EIF3B_HUMAN Isoform 2 of Eukaryotic translation initiation factor 3 subunit B OS=Homo sapiens OX=9606 GN=EIF3B
ATXN1_IFN	BID	BH3-interacting domain death agonist;BH3-interacting domain death agonist p15;BH3-interacting domain death agonist p13;BH3-interacting domain death agonist p11	-0.266263	0.178208		P55957-2;P55957;P55957-4	sp|P55957-2|BID_HUMAN Isoform 2 of BH3-interacting domain death agonist OS=Homo sapiens OX=9606 GN=BID;sp|P55957|BID_HUMAN BH3-interacting domain death agonist OS=Homo sapiens OX=9606 GN=BID PE=1 SV=1;sp|P55957-4|BID_HUMAN Isoform 4 of BH3-interacting doma
ATXN1_IFN	ATP5J2	ATP synthase subunit f, mitochondrial	-0.112285	0.175606		P56134-3;P56134;P56134-4;P56134-2	sp|P56134-3|ATPK_HUMAN Isoform 3 of ATP synthase subunit f, mitochondrial OS=Homo sapiens OX=9606 GN=ATP5MF;sp|P56134|ATPK_HUMAN ATP synthase subunit f, mitochondrial OS=Homo sapiens OX=9606 GN=ATP5MF PE=1 SV=3;sp|P56134-4|ATPK_HUMAN Isoform 4 of ATP synth
ATXN1_IFN	NDUFV3	NADH dehydrogenase [ubiquinone] flavoprotein 3, mitochondrial	-0.05756	0.0243765		P56181-2	sp|P56181-2|NDUV3_HUMAN Isoform 2 of NADH dehydrogenase [ubiquinone] flavoprotein 3, mitochondrial OS=Homo sapiens OX=9606 GN=NDUFV3
ATXN1_IFN	RRP1	Ribosomal RNA processing protein 1 homolog A	0.120466	0.217604		P56182	sp|P56182|RRP1_HUMAN Ribosomal RNA processing protein 1 homolog A OS=Homo sapiens OX=9606 GN=RRP1 PE=1 SV=1
ATXN1_IFN	MARS	Methionine--tRNA ligase, cytoplasmic	0.272847	0.471236		P56192;P56192-2	sp|P56192|SYMC_HUMAN Methionine--tRNA ligase, cytoplasmic OS=Homo sapiens OX=9606 GN=MARS1 PE=1 SV=2;sp|P56192-2|SYMC_HUMAN Isoform 2 of Methionine--tRNA ligase, cytoplasmic OS=Homo sapiens OX=9606 GN=MARS1
ATXN1_IFN	ARPP19	cAMP-regulated phosphoprotein 19	0.899399	6.85239	+	P56211;P56211-2	sp|P56211|ARP19_HUMAN cAMP-regulated phosphoprotein 19 OS=Homo sapiens OX=9606 GN=ARPP19 PE=1 SV=2;sp|P56211-2|ARP19_HUMAN Isoform ARPP-16 of cAMP-regulated phosphoprotein 19 OS=Homo sapiens OX=9606 GN=ARPP19
ATXN1_IFN	MP68	6.8 kDa mitochondrial proteolipid	0.525741	0.199191		P56378;P56378-2	sp|P56378|ATP68_HUMAN ATP synthase subunit ATP5MPL, mitochondrial OS=Homo sapiens OX=9606 GN=ATP5MPL PE=1 SV=1;sp|P56378-2|ATP68_HUMAN Isoform 2 of ATP synthase subunit ATP5MPL, mitochondrial OS=Homo sapiens OX=9606 GN=ATP5MPL
ATXN1_IFN	ATP5I	ATP synthase subunit e, mitochondrial	-0.122681	0.412114		P56385	sp|P56385|ATP5I_HUMAN ATP synthase subunit e, mitochondrial OS=Homo sapiens OX=9606 GN=ATP5ME PE=1 SV=2
ATXN1_IFN	EIF6	Eukaryotic translation initiation factor 6	-1.08358	0.338271		P56537;P56537-2	sp|P56537|IF6_HUMAN Eukaryotic translation initiation factor 6 OS=Homo sapiens OX=9606 GN=EIF6 PE=1 SV=1;sp|P56537-2|IF6_HUMAN Isoform 2 of Eukaryotic translation initiation factor 6 OS=Homo sapiens OX=9606 GN=EIF6
ATXN1_IFN	CTBP2	C-terminal-binding protein 2	-0.397302	0.503463		P56545;P56545-3;P56545-2	sp|P56545|CTBP2_HUMAN C-terminal-binding protein 2 OS=Homo sapiens OX=9606 GN=CTBP2 PE=1 SV=1;sp|P56545-3|CTBP2_HUMAN Isoform 3 of C-terminal-binding protein 2 OS=Homo sapiens OX=9606 GN=CTBP2;sp|P56545-2|CTBP2_HUMAN Isoform 2 of C-terminal-binding protein
ATXN1_IFN	NDUFA6	NADH dehydrogenase [ubiquinone] 1 alpha subcomplex subunit 6	0.132179	0.198671		P56556	sp|P56556|NDUA6_HUMAN NADH dehydrogenase [ubiquinone] 1 alpha subcomplex subunit 6 OS=Homo sapiens OX=9606 GN=NDUFA6 PE=1 SV=4
ATXN1_IFN	BCAR1	Breast cancer anti-estrogen resistance protein 1	0.4506	0.209229		P56945-5;P56945-8;P56945;P56945-7;P56945-3;P56945-2;P56945-6;P56945-4	sp|P56945-5|BCAR1_HUMAN Isoform 5 of Breast cancer anti-estrogen resistance protein 1 OS=Homo sapiens OX=9606 GN=BCAR1;sp|P56945-8|BCAR1_HUMAN Isoform 8 of Breast cancer anti-estrogen resistance protein 1 OS=Homo sapiens OX=9606 GN=BCAR1;sp|P56945|BCAR1_HU
ATXN1_IFN	STX17	Syntaxin-17	-0.641377	0.403775		P56962	sp|P56962|STX17_HUMAN Syntaxin-17 OS=Homo sapiens OX=9606 GN=STX17 PE=1 SV=2
ATXN1_IFN	TMEM33	Transmembrane protein 33	-0.239365	0.32079		P57088	sp|P57088|TMM33_HUMAN Transmembrane protein 33 OS=Homo sapiens OX=9606 GN=TMEM33 PE=1 SV=2
ATXN1_IFN	SYNJ2BP	Synaptojanin-2-binding protein	0.521726	0.847491		P57105	sp|P57105|SYJ2B_HUMAN Synaptojanin-2-binding protein OS=Homo sapiens OX=9606 GN=SYNJ2BP PE=1 SV=2
ATXN1_IFN	GEMIN4	Gem-associated protein 4	-0.148728	0.0819517		P57678	sp|P57678|GEMI4_HUMAN Gem-associated protein 4 OS=Homo sapiens OX=9606 GN=GEMIN4 PE=1 SV=2
ATXN1_IFN	CORO7	Coronin-7	0.777537	1.66194	+	P57737-3;P57737-2;P57737-4;P57737	sp|P57737-3|CORO7_HUMAN Isoform 3 of Coronin-7 OS=Homo sapiens OX=9606 GN=CORO7;sp|P57737-2|CORO7_HUMAN Isoform 2 of Coronin-7 OS=Homo sapiens OX=9606 GN=CORO7;sp|P57737-4|CORO7_HUMAN Isoform 4 of Coronin-7 OS=Homo sapiens OX=9606 GN=CORO7;sp|P57737|CORO7_
ATXN1_IFN	CLDN2	Claudin-2	-0.61186	2.56857	+	P57739	sp|P57739|CLD2_HUMAN Claudin-2 OS=Homo sapiens OX=9606 GN=CLDN2 PE=1 SV=1
ATXN1_IFN	NUP107	Nuclear pore complex protein Nup107	0.399945	0.589451		P57740;P57740-2;P57740-3	sp|P57740|NU107_HUMAN Nuclear pore complex protein Nup107 OS=Homo sapiens OX=9606 GN=NUP107 PE=1 SV=1;sp|P57740-2|NU107_HUMAN Isoform 2 of Nuclear pore complex protein Nup107 OS=Homo sapiens OX=9606 GN=NUP107;sp|P57740-3|NU107_HUMAN Isoform 3 of Nuclear po
ATXN1_IFN	GSDMD	Gasdermin-D	-0.401168	0.485296		P57764	sp|P57764|GSDMD_HUMAN Gasdermin-D OS=Homo sapiens OX=9606 GN=GSDMD PE=1 SV=1
ATXN1_IFN	EEFSEC	Selenocysteine-specific elongation factor	0.522192	0.414015		P57772;P57772-2	sp|P57772|SELB_HUMAN Selenocysteine-specific elongation factor OS=Homo sapiens OX=9606 GN=EEFSEC PE=1 SV=4;sp|P57772-2|SELB_HUMAN Isoform 2 of Selenocysteine-specific elongation factor OS=Homo sapiens OX=9606 GN=EEFSEC
ATXN1_IFN	MTPN	Myotrophin	-0.90934	0.734521		P58546	sp|P58546|MTPN_HUMAN Myotrophin OS=Homo sapiens OX=9606 GN=MTPN PE=1 SV=2
ATXN1_IFN	YBEY	Putative ribonuclease	-0.564534	0.684956		P58557;P58557-2;P58557-4;P58557-3	sp|P58557|YBEY_HUMAN Endoribonuclease YbeY OS=Homo sapiens OX=9606 GN=YBEY PE=1 SV=2;sp|P58557-2|YBEY_HUMAN Isoform B of Endoribonuclease YbeY OS=Homo sapiens OX=9606 GN=YBEY;sp|P58557-4|YBEY_HUMAN Isoform D of Endoribonuclease YbeY OS=Homo sapiens OX=9606
ATXN1_IFN	ARPC4	Actin-related protein 2/3 complex subunit 4	-0.0555275	0.0250557		P59998;P59998-3;P59998-2	sp|P59998|ARPC4_HUMAN Actin-related protein 2/3 complex subunit 4 OS=Homo sapiens OX=9606 GN=ARPC4 PE=1 SV=3;sp|P59998-3|ARPC4_HUMAN Isoform 3 of Actin-related protein 2/3 complex subunit 4 OS=Homo sapiens OX=9606 GN=ARPC4;sp|P59998-2|ARPC4_HUMAN Isoform 2
ATXN1_IFN	CD81	CD81 antigen	0.52025	0.812405		P60033	sp|P60033|CD81_HUMAN CD81 antigen OS=Homo sapiens OX=9606 GN=CD81 PE=1 SV=1
ATXN1_IFN	SEC61G	Protein transport protein Sec61 subunit gamma	0.363439	0.752491		P60059	sp|P60059|SC61G_HUMAN Protein transport protein Sec61 subunit gamma OS=Homo sapiens OX=9606 GN=SEC61G PE=1 SV=1
ATXN1_IFN	TPI1	Triosephosphate isomerase	-0.190575	0.501072		P60174;P60174-1;P60174-4	sp|P60174|TPIS_HUMAN Triosephosphate isomerase OS=Homo sapiens OX=9606 GN=TPI1 PE=1 SV=3;sp|P60174-1|TPIS_HUMAN Isoform 2 of Triosephosphate isomerase OS=Homo sapiens OX=9606 GN=TPI1;sp|P60174-4|TPIS_HUMAN Isoform 4 of Triosephosphate isomerase OS=Homo sap
ATXN1_IFN	EIF3E	Eukaryotic translation initiation factor 3 subunit E	-0.465474	0.29586		P60228	sp|P60228|EIF3E_HUMAN Eukaryotic translation initiation factor 3 subunit E OS=Homo sapiens OX=9606 GN=EIF3E PE=1 SV=1
ATXN1_IFN	SEC61B	Protein transport protein Sec61 subunit beta	-0.39122	0.347476		P60468	sp|P60468|SC61B_HUMAN Protein transport protein Sec61 subunit beta OS=Homo sapiens OX=9606 GN=SEC61B PE=1 SV=2
ATXN1_IFN	PPP4C	Serine/threonine-protein phosphatase 4 catalytic subunit	0.575181	0.339219		P60510	sp|P60510|PP4C_HUMAN Serine/threonine-protein phosphatase 4 catalytic subunit OS=Homo sapiens OX=9606 GN=PPP4C PE=1 SV=1
ATXN1_IFN	GABARAPL2	Gamma-aminobutyric acid receptor-associated protein-like 2	-0.0956038	0.0489583		P60520	sp|P60520|GBRL2_HUMAN Gamma-aminobutyric acid receptor-associated protein-like 2 OS=Homo sapiens OX=9606 GN=GABARAPL2 PE=1 SV=1
ATXN1_IFN	MYL6	Myosin light polypeptide 6	-0.693564	0.358169		P60660-2;P60660	sp|P60660-2|MYL6_HUMAN Isoform Smooth muscle of Myosin light polypeptide 6 OS=Homo sapiens OX=9606 GN=MYL6;sp|P60660|MYL6_HUMAN Myosin light polypeptide 6 OS=Homo sapiens OX=9606 GN=MYL6 PE=1 SV=2
ATXN1_IFN	EIF4A1	Eukaryotic initiation factor 4A-I	-0.212762	0.231929		P60842;P60842-2	sp|P60842|IF4A1_HUMAN Eukaryotic initiation factor 4A-I OS=Homo sapiens OX=9606 GN=EIF4A1 PE=1 SV=1;sp|P60842-2|IF4A1_HUMAN Isoform 2 of Eukaryotic initiation factor 4A-I OS=Homo sapiens OX=9606 GN=EIF4A1
ATXN1_IFN	RPS20	40S ribosomal protein S20	0.138462	0.104755		P60866;P60866-2	sp|P60866|RS20_HUMAN 40S ribosomal protein S20 OS=Homo sapiens OX=9606 GN=RPS20 PE=1 SV=1;sp|P60866-2|RS20_HUMAN Isoform 2 of 40S ribosomal protein S20 OS=Homo sapiens OX=9606 GN=RPS20
ATXN1_IFN	PRPS1	Ribose-phosphate pyrophosphokinase 1	-0.496828	0.240798		P60891;P60891-2	sp|P60891|PRPS1_HUMAN Ribose-phosphate pyrophosphokinase 1 OS=Homo sapiens OX=9606 GN=PRPS1 PE=1 SV=2;sp|P60891-2|PRPS1_HUMAN Isoform 2 of Ribose-phosphate pyrophosphokinase 1 OS=Homo sapiens OX=9606 GN=PRPS1
ATXN1_IFN	PSMA6	Proteasome subunit alpha type-6	-0.322858	0.273916		P60900;P60900-2	sp|P60900|PSA6_HUMAN Proteasome subunit alpha type-6 OS=Homo sapiens OX=9606 GN=PSMA6 PE=1 SV=1;sp|P60900-2|PSA6_HUMAN Isoform 2 of Proteasome subunit alpha type-6 OS=Homo sapiens OX=9606 GN=PSMA6
ATXN1_IFN	S100A10	Protein S100-A10	0.667326	0.747206		P60903	sp|P60903|S10AA_HUMAN Protein S100-A10 OS=Homo sapiens OX=9606 GN=S100A10 PE=1 SV=2
ATXN1_IFN	CDC42	Cell division control protein 42 homolog	-0.127422	0.0724196		P60953;P60953-1	sp|P60953|CDC42_HUMAN Cell division control protein 42 homolog OS=Homo sapiens OX=9606 GN=CDC42 PE=1 SV=2;sp|P60953-1|CDC42_HUMAN Isoform 1 of Cell division control protein 42 homolog OS=Homo sapiens OX=9606 GN=CDC42
ATXN1_IFN	DSTN	Destrin	-0.179883	0.251645		P60981;P60981-2	sp|P60981|DEST_HUMAN Destrin OS=Homo sapiens OX=9606 GN=DSTN PE=1 SV=3;sp|P60981-2|DEST_HUMAN Isoform 2 of Destrin OS=Homo sapiens OX=9606 GN=DSTN
ATXN1_IFN	GMFB	Glia maturation factor beta	-0.94059	0.219695		P60983	sp|P60983|GMFB_HUMAN Glia maturation factor beta OS=Homo sapiens OX=9606 GN=GMFB PE=1 SV=2
ATXN1_IFN	RAB8A	Ras-related protein Rab-8A	0.262959	1.36554		P61006;P61006-2	sp|P61006|RAB8A_HUMAN Ras-related protein Rab-8A OS=Homo sapiens OX=9606 GN=RAB8A PE=1 SV=1;sp|P61006-2|RAB8A_HUMAN Isoform 2 of Ras-related protein Rab-8A OS=Homo sapiens OX=9606 GN=RAB8A
ATXN1_IFN	SPCS3	Signal peptidase complex subunit 3	-0.279372	1.53852		P61009	sp|P61009|SPCS3_HUMAN Signal peptidase complex subunit 3 OS=Homo sapiens OX=9606 GN=SPCS3 PE=1 SV=1
ATXN1_IFN	SRP54	Signal recognition particle 54 kDa protein	0.222022	0.722893		P61011;P61011-2	sp|P61011|SRP54_HUMAN Signal recognition particle 54 kDa protein OS=Homo sapiens OX=9606 GN=SRP54 PE=1 SV=1;sp|P61011-2|SRP54_HUMAN Isoform 2 of Signal recognition particle 54 kDa protein OS=Homo sapiens OX=9606 GN=SRP54
ATXN1_IFN	RAB2A	Ras-related protein Rab-2A	0.0667037	0.595892		P61019;P61019-2	sp|P61019|RAB2A_HUMAN Ras-related protein Rab-2A OS=Homo sapiens OX=9606 GN=RAB2A PE=1 SV=1;sp|P61019-2|RAB2A_HUMAN Isoform 2 of Ras-related protein Rab-2A OS=Homo sapiens OX=9606 GN=RAB2A
ATXN1_IFN	RAB5B	Ras-related protein Rab-5B	0.497322	0.529403		P61020;P61020-2	sp|P61020|RAB5B_HUMAN Ras-related protein Rab-5B OS=Homo sapiens OX=9606 GN=RAB5B PE=1 SV=1;sp|P61020-2|RAB5B_HUMAN Isoform 2 of Ras-related protein Rab-5B OS=Homo sapiens OX=9606 GN=RAB5B
ATXN1_IFN	CKS1B	Cyclin-dependent kinases regulatory subunit 1	0.61132	0.363402		P61024	sp|P61024|CKS1_HUMAN Cyclin-dependent kinases regulatory subunit 1 OS=Homo sapiens OX=9606 GN=CKS1B PE=1 SV=1
ATXN1_IFN	RAB10	Ras-related protein Rab-10	-0.96137	0.3203		P61026	sp|P61026|RAB10_HUMAN Ras-related protein Rab-10 OS=Homo sapiens OX=9606 GN=RAB10 PE=1 SV=1
ATXN1_IFN	UBE2M	NEDD8-conjugating enzyme Ubc12	-0.196444	0.266124		P61081	sp|P61081|UBC12_HUMAN NEDD8-conjugating enzyme Ubc12 OS=Homo sapiens OX=9606 GN=UBE2M PE=1 SV=1
ATXN1_IFN	UBE2K	Ubiquitin-conjugating enzyme E2 K	-0.420396	1.47368		P61086;P61086-2;P61086-3	sp|P61086|UBE2K_HUMAN Ubiquitin-conjugating enzyme E2 K OS=Homo sapiens OX=9606 GN=UBE2K PE=1 SV=3;sp|P61086-2|UBE2K_HUMAN Isoform 2 of Ubiquitin-conjugating enzyme E2 K OS=Homo sapiens OX=9606 GN=UBE2K;sp|P61086-3|UBE2K_HUMAN Isoform 3 of Ubiquitin-conjug
ATXN1_IFN	UBE2N	Ubiquitin-conjugating enzyme E2 N	-0.550778	0.491533		P61088	sp|P61088|UBE2N_HUMAN Ubiquitin-conjugating enzyme E2 N OS=Homo sapiens OX=9606 GN=UBE2N PE=1 SV=1
ATXN1_IFN	RAB14	Ras-related protein Rab-14	-0.555047	0.365119		P61106	sp|P61106|RAB14_HUMAN Ras-related protein Rab-14 OS=Homo sapiens OX=9606 GN=RAB14 PE=1 SV=4
ATXN1_IFN	ACTR3	Actin-related protein 3	-0.482728	0.342764		P61158	sp|P61158|ARP3_HUMAN Actin-related protein 3 OS=Homo sapiens OX=9606 GN=ACTR3 PE=1 SV=3
ATXN1_IFN	ACTR2	Actin-related protein 2	-0.157808	0.450363		P61160;P61160-2	sp|P61160|ARP2_HUMAN Actin-related protein 2 OS=Homo sapiens OX=9606 GN=ACTR2 PE=1 SV=1;sp|P61160-2|ARP2_HUMAN Isoform 2 of Actin-related protein 2 OS=Homo sapiens OX=9606 GN=ACTR2
ATXN1_IFN	ACTR1A	Alpha-centractin	-0.68448	0.671662		P61163	sp|P61163|ACTZ_HUMAN Alpha-centractin OS=Homo sapiens OX=9606 GN=ACTR1A PE=1 SV=1
ATXN1_IFN	COPS2	COP9 signalosome complex subunit 2	0.0707817	0.117858		P61201;P61201-2	sp|P61201|CSN2_HUMAN COP9 signalosome complex subunit 2 OS=Homo sapiens OX=9606 GN=COPS2 PE=1 SV=1;sp|P61201-2|CSN2_HUMAN Isoform 2 of COP9 signalosome complex subunit 2 OS=Homo sapiens OX=9606 GN=COPS2
ATXN1_IFN	ABCE1	ATP-binding cassette sub-family E member 1	0.244123	0.782328		P61221	sp|P61221|ABCE1_HUMAN ATP-binding cassette sub-family E member 1 OS=Homo sapiens OX=9606 GN=ABCE1 PE=1 SV=1
ATXN1_IFN	RAP1B	Ras-related protein Rap-1b;Ras-related protein Rap-1b-like protein	-0.126786	0.834694		P61224-3;P61224;P61224-2;A6NIZ1;P61224-4	sp|P61224-3|RAP1B_HUMAN Isoform 3 of Ras-related protein Rap-1b OS=Homo sapiens OX=9606 GN=RAP1B;sp|P61224|RAP1B_HUMAN Ras-related protein Rap-1b OS=Homo sapiens OX=9606 GN=RAP1B PE=1 SV=1;sp|P61224-2|RAP1B_HUMAN Isoform 2 of Ras-related protein Rap-1b OS=
ATXN1_IFN	RPS3A	40S ribosomal protein S3a	0.17165	0.712706		P61247	sp|P61247|RS3A_HUMAN 40S ribosomal protein S3a OS=Homo sapiens OX=9606 GN=RPS3A PE=1 SV=2
ATXN1_IFN	RPL26	60S ribosomal protein L26	0.0482181	0.0837388		P61254	sp|P61254|RL26_HUMAN 60S ribosomal protein L26 OS=Homo sapiens OX=9606 GN=RPL26 PE=1 SV=1
ATXN1_IFN	PSME3	Proteasome activator complex subunit 3	-0.0570526	0.121414		P61289;P61289-3;P61289-2	sp|P61289|PSME3_HUMAN Proteasome activator complex subunit 3 OS=Homo sapiens OX=9606 GN=PSME3 PE=1 SV=1;sp|P61289-3|PSME3_HUMAN Isoform 3 of Proteasome activator complex subunit 3 OS=Homo sapiens OX=9606 GN=PSME3;sp|P61289-2|PSME3_HUMAN Isoform 2 of Protea
ATXN1_IFN	RPL15	60S ribosomal protein L15	-1.04401	0.386488		P61313	sp|P61313|RL15_HUMAN 60S ribosomal protein L15 OS=Homo sapiens OX=9606 GN=RPL15 PE=1 SV=2
ATXN1_IFN	RPL27	60S ribosomal protein L27	0.439586	1.30498		P61353	sp|P61353|RL27_HUMAN 60S ribosomal protein L27 OS=Homo sapiens OX=9606 GN=RPL27 PE=1 SV=2
ATXN1_IFN	ATP6V0D1	V-type proton ATPase subunit d 1	-0.0209473	0.0638847		P61421	sp|P61421|VA0D1_HUMAN V-type proton ATPase subunit d 1 OS=Homo sapiens OX=9606 GN=ATP6V0D1 PE=1 SV=1
[truncated: 92,310 more rows]

## Sheet: GOF FP-MS enrichment
Condition	query	significant	p_value	term_size	query_size	intersection_size	precision	recall	term_id	source	term_name	effective_domain_size	source_order	parents	highlighted
[truncated: 16,036 more rows]

[truncated: 2 more sheets: GOF AP-MS, GOF AP-MS enrichment]
