# Supplementary material for: The ISG Atlas: a loss-of-function analysis characterizes antiviral properties of interferon stimulated genes
Source: Nat Commun. 2026 May 8;17:4206. doi: 10.1038/s41467-026-72732-x (PMC13156316; doi:10.1038/s41467-026-72732-x)
Supplement: Supplementary file 8 — Supplementary Data 6 [file 41467_2026_72732_MOESM8_ESM.xlsx]

## Sheet: info
Supplementary Data 6 | Proteomics Data of Selected ISG Overexpressing Cells.
Sheet	Description
LOF FP-MS	Contains the full-proteome data of gene-of-interest knock-out cells (loss-of-funtion, LOF) compared to non-targeting control cells. Statistical significance was determined using a two-tailed, two-sample Welch’s t-test. Protein groups with a |log2FC| ≥ 0.5 and a p-value ≤ 0.05 were considered significantly regulated.
LOF FP-MS enrichment	Contains the corresponding gene set enrichment analysis of proteins significantly regulated in the gene-of-interest knock-out cells. Significance was determined using a one-sided hypergeometric test, and all reported p-values have been adjusted for multiple comparisons using the g:SCS algorithm.

## Sheet: LOF FP-MS
Condition	Gene names	Protein names	log2FC	p.val	sig	Majority protein IDs	Fasta headers
ATXN1_IFN			0.00237996	0.0039258		P0DPI2;A0A0B4J2D5;P0DPI2-2;A0A0B4J2D5-2	sp|P0DPI2|GAL3A_HUMAN Glutamine amidotransferase-like class 1 domain-containing protein 3A, mitochondrial OS=Homo sapiens OX=9606 GN=GATD3A PE=1 SV=1;sp|A0A0B4J2D5|GAL3B_HUMAN Glutamine amidotransferase-like class 1 domain-containing protein 3B, mitochondr
ATXN1_IFN	RBM47	RNA-binding protein 47	-0.0972694	0.152942		A0AV96-2;A0AV96	sp|A0AV96-2|RBM47_HUMAN Isoform 2 of RNA-binding protein 47 OS=Homo sapiens OX=9606 GN=RBM47;sp|A0AV96|RBM47_HUMAN RNA-binding protein 47 OS=Homo sapiens OX=9606 GN=RBM47 PE=1 SV=2
ATXN1_IFN	TTC26	Intraflagellar transport protein 56	-0.253286	0.574994		A0AVF1-2;A0AVF1;A0AVF1-3	sp|A0AVF1-2|IFT56_HUMAN Isoform 2 of Intraflagellar transport protein 56 OS=Homo sapiens OX=9606 GN=TTC26;sp|A0AVF1|IFT56_HUMAN Intraflagellar transport protein 56 OS=Homo sapiens OX=9606 GN=TTC26 PE=2 SV=1;sp|A0AVF1-3|IFT56_HUMAN Isoform 3 of Intraflagell
ATXN1_IFN	UBA6	Ubiquitin-like modifier-activating enzyme 6	-0.254319	0.712025		A0AVT1;A0AVT1-2	sp|A0AVT1|UBA6_HUMAN Ubiquitin-like modifier-activating enzyme 6 OS=Homo sapiens OX=9606 GN=UBA6 PE=1 SV=1;sp|A0AVT1-2|UBA6_HUMAN Isoform 2 of Ubiquitin-like modifier-activating enzyme 6 OS=Homo sapiens OX=9606 GN=UBA6
ATXN1_IFN	ESYT2	Extended synaptotagmin-2	-0.0961022	0.116266		A0FGR8-2;A0FGR8;A0FGR8-6;A0FGR8-4	sp|A0FGR8-2|ESYT2_HUMAN Isoform 2 of Extended synaptotagmin-2 OS=Homo sapiens OX=9606 GN=ESYT2;sp|A0FGR8|ESYT2_HUMAN Extended synaptotagmin-2 OS=Homo sapiens OX=9606 GN=ESYT2 PE=1 SV=1;sp|A0FGR8-6|ESYT2_HUMAN Isoform 6 of Extended synaptotagmin-2 OS=Homo s
ATXN1_IFN	UHRF1BP1L	UHRF1-binding protein 1-like	-0.786479	0.877253		A0JNW5	sp|A0JNW5|UH1BL_HUMAN UHRF1-binding protein 1-like OS=Homo sapiens OX=9606 GN=UHRF1BP1L PE=1 SV=2
ATXN1_IFN	KIAA1598	Shootin-1	-0.107166	0.984645		A0MZ66;A0MZ66-6;A0MZ66-5;A0MZ66-3;A0MZ66-4;A0MZ66-8;A0MZ66-2	sp|A0MZ66|SHOT1_HUMAN Shootin-1 OS=Homo sapiens OX=9606 GN=SHTN1 PE=1 SV=4;sp|A0MZ66-6|SHOT1_HUMAN Isoform 6 of Shootin-1 OS=Homo sapiens OX=9606 GN=SHTN1;sp|A0MZ66-5|SHOT1_HUMAN Isoform 5 of Shootin-1 OS=Homo sapiens OX=9606 GN=SHTN1;sp|A0MZ66-3|SHOT1_HUM
ATXN1_IFN	TMEM223	Transmembrane protein 223	0.370297	2.92013		A0PJW6	sp|A0PJW6|TM223_HUMAN Transmembrane protein 223 OS=Homo sapiens OX=9606 GN=TMEM223 PE=1 SV=1
ATXN1_IFN	ILVBL	Acetolactate synthase-like protein	-0.0257588	0.0246721		A1L0T0	sp|A1L0T0|HACL2_HUMAN 2-hydroxyacyl-CoA lyase 2 OS=Homo sapiens OX=9606 GN=ILVBL PE=1 SV=2
ATXN1_IFN	PLEKHG3	Pleckstrin homology domain-containing family G member 3	-0.819098	0.817212		A1L390;A1L390-3;A1L390-2	sp|A1L390|PKHG3_HUMAN Pleckstrin homology domain-containing family G member 3 OS=Homo sapiens OX=9606 GN=PLEKHG3 PE=1 SV=1;sp|A1L390-3|PKHG3_HUMAN Isoform 3 of Pleckstrin homology domain-containing family G member 3 OS=Homo sapiens OX=9606 GN=PLEKHG3;sp|A1
ATXN1_IFN	SH3PXD2B	SH3 and PX domain-containing protein 2B	-0.375665	0.487182		A1X283	sp|A1X283|SPD2B_HUMAN SH3 and PX domain-containing protein 2B OS=Homo sapiens OX=9606 GN=SH3PXD2B PE=1 SV=3
ATXN1_IFN	NBAS	Neuroblastoma-amplified sequence	-0.370295	0.123576		A2RRP1;A2RRP1-2	sp|A2RRP1|NBAS_HUMAN Neuroblastoma-amplified sequence OS=Homo sapiens OX=9606 GN=NBAS PE=1 SV=2;sp|A2RRP1-2|NBAS_HUMAN Isoform 2 of Neuroblastoma-amplified sequence OS=Homo sapiens OX=9606 GN=NBAS
ATXN1_IFN	VWA8	von Willebrand factor A domain-containing protein 8	-1.61061	3.01934	+	A3KMH1;A3KMH1-3;A3KMH1-2	sp|A3KMH1|VWA8_HUMAN von Willebrand factor A domain-containing protein 8 OS=Homo sapiens OX=9606 GN=VWA8 PE=1 SV=2;sp|A3KMH1-3|VWA8_HUMAN Isoform 3 of von Willebrand factor A domain-containing protein 8 OS=Homo sapiens OX=9606 GN=VWA8;sp|A3KMH1-2|VWA8_HUMA
ATXN1_IFN	SBNO1	Protein strawberry notch homolog 1	-0.736017	0.503392		A3KN83-3;A3KN83-2;A3KN83;A3KN83-4	sp|A3KN83-3|SBNO1_HUMAN Isoform 3 of Protein strawberry notch homolog 1 OS=Homo sapiens OX=9606 GN=SBNO1;sp|A3KN83-2|SBNO1_HUMAN Isoform 2 of Protein strawberry notch homolog 1 OS=Homo sapiens OX=9606 GN=SBNO1;sp|A3KN83|SBNO1_HUMAN Protein strawberry notch
ATXN1_IFN	GTPBP10	GTP-binding protein 10	-0.935563	0.996993		A4D1E9;A4D1E9-2	sp|A4D1E9|GTPBA_HUMAN GTP-binding protein 10 OS=Homo sapiens OX=9606 GN=GTPBP10 PE=1 SV=1;sp|A4D1E9-2|GTPBA_HUMAN Isoform 2 of GTP-binding protein 10 OS=Homo sapiens OX=9606 GN=GTPBP10
ATXN1_IFN	WDR91	WD repeat-containing protein 91	0.285955	0.223736		A4D1P6;A4D1P6-2;A4D1P6-3	sp|A4D1P6|WDR91_HUMAN WD repeat-containing protein 91 OS=Homo sapiens OX=9606 GN=WDR91 PE=1 SV=2;sp|A4D1P6-2|WDR91_HUMAN Isoform 2 of WD repeat-containing protein 91 OS=Homo sapiens OX=9606 GN=WDR91;sp|A4D1P6-3|WDR91_HUMAN Isoform 3 of WD repeat-containing
ATXN1_IFN	TRAPPC13	Trafficking protein particle complex subunit 13	-0.187298	0.0811083		A5PLN9-7;A5PLN9-2;A5PLN9-4;A5PLN9;A5PLN9-5	sp|A5PLN9-7|TPC13_HUMAN Isoform 5 of Trafficking protein particle complex subunit 13 OS=Homo sapiens OX=9606 GN=TRAPPC13;sp|A5PLN9-2|TPC13_HUMAN Isoform 2 of Trafficking protein particle complex subunit 13 OS=Homo sapiens OX=9606 GN=TRAPPC13;sp|A5PLN9-4|TP
ATXN1_IFN	CNOT1	CCR4-NOT transcription complex subunit 1	-0.0974257	0.098271		A5YKK6;A5YKK6-2;A5YKK6-3;A5YKK6-4	sp|A5YKK6|CNOT1_HUMAN CCR4-NOT transcription complex subunit 1 OS=Homo sapiens OX=9606 GN=CNOT1 PE=1 SV=2;sp|A5YKK6-2|CNOT1_HUMAN Isoform 2 of CCR4-NOT transcription complex subunit 1 OS=Homo sapiens OX=9606 GN=CNOT1;sp|A5YKK6-3|CNOT1_HUMAN Isoform 3 of CC
ATXN1_IFN	C2orf72	Uncharacterized protein C2orf72	0.413762	0.357541		A6NCS6	sp|A6NCS6|CB072_HUMAN Uncharacterized protein C2orf72 OS=Homo sapiens OX=9606 GN=C2orf72 PE=1 SV=2
ATXN1_IFN	FAM83G	Protein FAM83G	-0.0705008	0.0642917		A6ND36	sp|A6ND36|FA83G_HUMAN Protein FAM83G OS=Homo sapiens OX=9606 GN=FAM83G PE=1 SV=2
ATXN1_IFN	PGP	Phosphoglycolate phosphatase	0.0876704	0.0825364		A6NDG6	sp|A6NDG6|PGP_HUMAN Glycerol-3-phosphate phosphatase OS=Homo sapiens OX=9606 GN=PGP PE=1 SV=1
ATXN1_IFN	C5orf51	UPF0600 protein C5orf51	0.896864	0.455525		A6NDU8	sp|A6NDU8|CE051_HUMAN UPF0600 protein C5orf51 OS=Homo sapiens OX=9606 GN=C5orf51 PE=1 SV=1
ATXN1_IFN	RCCD1	RCC1 domain-containing protein 1	-0.81186	0.267414		A6NED2	sp|A6NED2|RCCD1_HUMAN RCC1 domain-containing protein 1 OS=Homo sapiens OX=9606 GN=RCCD1 PE=1 SV=1
ATXN1_IFN	ZNF316	Zinc finger protein 316	0.202559	0.41689		A6NFI3	sp|A6NFI3|ZN316_HUMAN Zinc finger protein 316 OS=Homo sapiens OX=9606 GN=ZNF316 PE=1 SV=1
ATXN1_IFN	TUBAL3	Tubulin alpha chain-like 3	-0.000987319	0.00244682		A6NHL2-2;A6NHL2	sp|A6NHL2-2|TBAL3_HUMAN Isoform 2 of Tubulin alpha chain-like 3 OS=Homo sapiens OX=9606 GN=TUBAL3;sp|A6NHL2|TBAL3_HUMAN Tubulin alpha chain-like 3 OS=Homo sapiens OX=9606 GN=TUBAL3 PE=1 SV=2
ATXN1_IFN	FBLL1	rRNA/tRNA 2-O-methyltransferase fibrillarin-like protein 1	-0.122679	0.155492		A6NHQ2	sp|A6NHQ2|FBLL1_HUMAN rRNA/tRNA 2-O-methyltransferase fibrillarin-like protein 1 OS=Homo sapiens OX=9606 GN=FBLL1 PE=3 SV=2
ATXN1_IFN	SMCHD1	Structural maintenance of chromosomes flexible hinge domain-containing protein 1	0.633044	0.288125		A6NHR9;A6NHR9-2	sp|A6NHR9|SMHD1_HUMAN Structural maintenance of chromosomes flexible hinge domain-containing protein 1 OS=Homo sapiens OX=9606 GN=SMCHD1 PE=1 SV=2;sp|A6NHR9-2|SMHD1_HUMAN Isoform 2 of Structural maintenance of chromosomes flexible hinge domain-containing p
ATXN1_IFN	GATSL2	GATS-like protein 2	0.478284	2.054		A6NHX0	sp|A6NHX0|CAST2_HUMAN Cytosolic arginine sensor for mTORC1 subunit 2 OS=Homo sapiens OX=9606 GN=CASTOR2 PE=1 SV=3
ATXN1_IFN	UNC119B	Protein unc-119 homolog B	-0.0345903	0.0476642		A6NIH7	sp|A6NIH7|U119B_HUMAN Protein unc-119 homolog B OS=Homo sapiens OX=9606 GN=UNC119B PE=1 SV=1
ATXN1_IFN	METTL15	Probable methyltransferase-like protein 15	-0.75282	0.526918		A6NJ78;A6NJ78-2;A6NJ78-4	sp|A6NJ78|MET15_HUMAN 12S rRNA N4-methylcytidine (m4C) methyltransferase OS=Homo sapiens OX=9606 GN=METTL15 PE=1 SV=1;sp|A6NJ78-2|MET15_HUMAN Isoform 2 of 12S rRNA N4-methylcytidine (m4C) methyltransferase OS=Homo sapiens OX=9606 GN=METTL15;sp|A6NJ78-4|MET
ATXN1_IFN	CCDC85C	Coiled-coil domain-containing protein 85C	-0.302599	0.29163		A6NKD9	sp|A6NKD9|CC85C_HUMAN Coiled-coil domain-containing protein 85C OS=Homo sapiens OX=9606 GN=CCDC85C PE=1 SV=1
ATXN1_IFN	SAC3D1	SAC3 domain-containing protein 1	0.550946	0.335749		A6NKF1	sp|A6NKF1|SAC31_HUMAN SAC3 domain-containing protein 1 OS=Homo sapiens OX=9606 GN=SAC3D1 PE=1 SV=2
ATXN1_IFN	RGPD3;RGPD4;RGPD1;RGPD2	RanBP2-like and GRIP domain-containing protein 3;RanBP2-like and GRIP domain-containing protein 4;RANBP2-like and GRIP domain-containing protein 1;RANBP2-like and GRIP domain-containing protein 2	-0.577752	0.352429		A6NKT7;Q7Z3J3;P0DJD0;P0DJD1	sp|A6NKT7|RGPD3_HUMAN RanBP2-like and GRIP domain-containing protein 3 OS=Homo sapiens OX=9606 GN=RGPD3 PE=3 SV=2;sp|Q7Z3J3|RGPD4_HUMAN RanBP2-like and GRIP domain-containing protein 4 OS=Homo sapiens OX=9606 GN=RGPD4 PE=2 SV=3;sp|P0DJD0|RGPD1_HUMAN RANBP2
ATXN1_IFN	BTBD11	Ankyrin repeat and BTB/POZ domain-containing protein BTBD11	-0.657135	0.731788		A6QL63-2;A6QL63;A6QL63-3;A6QL63-5	sp|A6QL63-2|BTBDB_HUMAN Isoform 2 of Ankyrin repeat and BTB/POZ domain-containing protein BTBD11 OS=Homo sapiens OX=9606 GN=BTBD11;sp|A6QL63|BTBDB_HUMAN Ankyrin repeat and BTB/POZ domain-containing protein BTBD11 OS=Homo sapiens OX=9606 GN=BTBD11 PE=2 SV=3
ATXN1_IFN	POM121C	Nuclear envelope pore membrane protein POM 121C	0.305858	0.290274		A8CG34;A8CG34-2	sp|A8CG34|P121C_HUMAN Nuclear envelope pore membrane protein POM 121C OS=Homo sapiens OX=9606 GN=POM121C PE=1 SV=3;sp|A8CG34-2|P121C_HUMAN Isoform 2 of Nuclear envelope pore membrane protein POM 121C OS=Homo sapiens OX=9606 GN=POM121C
ATXN1_IFN	DDX11;DDX11L8;DDX12P	Probable ATP-dependent RNA helicase DDX11;Putative ATP-dependent RNA helicase DDX11-like protein 8;Putative ATP-dependent RNA helicase DDX12	0.228624	0.544453		Q96FC9-4;Q96FC9-3;Q96FC9-2;A8MPP1;Q92771;Q96FC9	sp|Q96FC9-4|DDX11_HUMAN Isoform 4 of ATP-dependent DNA helicase DDX11 OS=Homo sapiens OX=9606 GN=DDX11;sp|Q96FC9-3|DDX11_HUMAN Isoform 3 of ATP-dependent DNA helicase DDX11 OS=Homo sapiens OX=9606 GN=DDX11;sp|Q96FC9-2|DDX11_HUMAN Isoform 2 of ATP-dependent
ATXN1_IFN	CEBPZOS	Protein CEBPZOS	-0.296337	0.271996		A8MTT3	sp|A8MTT3|CEBOS_HUMAN Protein CEBPZOS OS=Homo sapiens OX=9606 GN=CEBPZOS PE=1 SV=2
ATXN1_IFN	SNRPG;SNRPGP15	Small nuclear ribonucleoprotein G;Putative small nuclear ribonucleoprotein G-like protein 15	0.118079	0.837642		P62308;A8MWD9	sp|P62308|RUXG_HUMAN Small nuclear ribonucleoprotein G OS=Homo sapiens OX=9606 GN=SNRPG PE=1 SV=1;sp|A8MWD9|RUXGL_HUMAN Putative small nuclear ribonucleoprotein G-like protein 15 OS=Homo sapiens OX=9606 GN=SNRPGP15 PE=5 SV=2
ATXN1_IFN	NUDT19	Nucleoside diphosphate-linked moiety X motif 19, mitochondrial	0.158035	0.472578		A8MXV4	sp|A8MXV4|NUD19_HUMAN Nucleoside diphosphate-linked moiety X motif 19 OS=Homo sapiens OX=9606 GN=NUDT19 PE=1 SV=1
ATXN1_IFN	WASH3P;WASH2P;WASH1	Putative WAS protein family homolog 3;WAS protein family homolog 2;WAS protein family homolog 1	-0.610463	0.318971		C4AMC7;Q6VEQ5;A8K0Z3	sp|C4AMC7|WASH3_HUMAN Putative WAS protein family homolog 3 OS=Homo sapiens OX=9606 GN=WASH3P PE=1 SV=2;sp|Q6VEQ5|WASH2_HUMAN WAS protein family homolog 2 OS=Homo sapiens OX=9606 GN=WASH2P PE=2 SV=2;sp|A8K0Z3|WASH1_HUMAN WASH complex subunit 1 OS=Homo sapi
ATXN1_IFN	UMAD1	UBAP1-MVB12-associated (UMA)-domain containing protein 1	0.620868	0.759652		C9J7I0	sp|C9J7I0|UMAD1_HUMAN UBAP1-MVB12-associated (UMA)-domain containing protein 1 OS=Homo sapiens OX=9606 GN=UMAD1 PE=1 SV=2
ATXN1_IFN	FAM195B	Protein FAM195B	0.394085	0.370089		C9JLW8	sp|C9JLW8|MCRI1_HUMAN Mapk-regulated corepressor-interacting protein 1 OS=Homo sapiens OX=9606 GN=MCRIP1 PE=1 SV=1
ATXN1_IFN	NACA	Nascent polypeptide-associated complex subunit alpha, muscle-specific form;Nascent polypeptide-associated complex subunit alpha	0.302078	1.53073		E9PAV3;Q13765;E9PAV3-2	sp|E9PAV3|NACAM_HUMAN Nascent polypeptide-associated complex subunit alpha, muscle-specific form OS=Homo sapiens OX=9606 GN=NACA PE=1 SV=1;sp|Q13765|NACA_HUMAN Nascent polypeptide-associated complex subunit alpha OS=Homo sapiens OX=9606 GN=NACA PE=1 SV=1;s
ATXN1_IFN	C11orf98	Uncharacterized protein C11orf98	-0.213219	0.41069		E9PRG8	sp|E9PRG8|CK098_HUMAN Uncharacterized protein C11orf98 OS=Homo sapiens OX=9606 GN=C11orf98 PE=4 SV=2
ATXN1_IFN	SLC35A4		0.518082	0.691464		L0R6Q1	sp|L0R6Q1|S35U4_HUMAN SLC35A4 upstream open reading frame protein OS=Homo sapiens OX=9606 GN=SLC35A4 PE=3 SV=1
ATXN1_IFN	SMCR7L		0.216428	0.278118		L0R8F8	sp|L0R8F8|MIDUO_HUMAN MIEF1 upstream open reading frame protein OS=Homo sapiens OX=9606 GN=MIEF1 PE=1 SV=1
ATXN1_IFN	AGPS	Alkyldihydroxyacetonephosphate synthase, peroxisomal	-0.0156408	0.047794		O00116	sp|O00116|ADAS_HUMAN Alkyldihydroxyacetonephosphate synthase, peroxisomal OS=Homo sapiens OX=9606 GN=AGPS PE=1 SV=1
ATXN1_IFN	UBXN8	UBX domain-containing protein 8	-0.191269	0.264148		O00124;O00124-3;O00124-2	sp|O00124|UBXN8_HUMAN UBX domain-containing protein 8 OS=Homo sapiens OX=9606 GN=UBXN8 PE=1 SV=2;sp|O00124-3|UBXN8_HUMAN Isoform 3 of UBX domain-containing protein 8 OS=Homo sapiens OX=9606 GN=UBXN8;sp|O00124-2|UBXN8_HUMAN Isoform 2 of UBX domain-containin
ATXN1_IFN	KIF2A	Kinesin-like protein KIF2A	0.0958847	0.179112		O00139-4;O00139-1;O00139-5;O00139	sp|O00139-4|KIF2A_HUMAN Isoform 4 of Kinesin-like protein KIF2A OS=Homo sapiens OX=9606 GN=KIF2A;sp|O00139-1|KIF2A_HUMAN Isoform 1 of Kinesin-like protein KIF2A OS=Homo sapiens OX=9606 GN=KIF2A;sp|O00139-5|KIF2A_HUMAN Isoform 5 of Kinesin-like protein KIF2
ATXN1_IFN	TK2	Thymidine kinase 2, mitochondrial	0.215528	0.627312		O00142-5;O00142-2;O00142-3;O00142-4;O00142;O00142-6	sp|O00142-5|KITM_HUMAN Isoform 5 of Thymidine kinase 2, mitochondrial OS=Homo sapiens OX=9606 GN=TK2;sp|O00142-2|KITM_HUMAN Isoform 2 of Thymidine kinase 2, mitochondrial OS=Homo sapiens OX=9606 GN=TK2;sp|O00142-3|KITM_HUMAN Isoform 3 of Thymidine kinase 2
ATXN1_IFN	DDX39A	ATP-dependent RNA helicase DDX39A	0.194919	1.30039		O00148;O00148-3	sp|O00148|DX39A_HUMAN ATP-dependent RNA helicase DDX39A OS=Homo sapiens OX=9606 GN=DDX39A PE=1 SV=2;sp|O00148-3|DX39A_HUMAN Isoform 3 of ATP-dependent RNA helicase DDX39A OS=Homo sapiens OX=9606 GN=DDX39A
ATXN1_IFN	PDLIM1	PDZ and LIM domain protein 1	0.0525407	0.317396		O00151	sp|O00151|PDLI1_HUMAN PDZ and LIM domain protein 1 OS=Homo sapiens OX=9606 GN=PDLIM1 PE=1 SV=4
ATXN1_IFN	ACOT7	Cytosolic acyl coenzyme A thioester hydrolase	-0.17352	0.187284		O00154-6;O00154-4;O00154-7;O00154;O00154-5;O00154-2;O00154-3	sp|O00154-6|BACH_HUMAN Isoform 6 of Cytosolic acyl coenzyme A thioester hydrolase OS=Homo sapiens OX=9606 GN=ACOT7;sp|O00154-4|BACH_HUMAN Isoform 4 of Cytosolic acyl coenzyme A thioester hydrolase OS=Homo sapiens OX=9606 GN=ACOT7;sp|O00154-7|BACH_HUMAN Iso
ATXN1_IFN	MYO1C	Unconventional myosin-Ic	0.0837537	0.477021		O00159-3;O00159;O00159-2	sp|O00159-3|MYO1C_HUMAN Isoform 3 of Unconventional myosin-Ic OS=Homo sapiens OX=9606 GN=MYO1C;sp|O00159|MYO1C_HUMAN Unconventional myosin-Ic OS=Homo sapiens OX=9606 GN=MYO1C PE=1 SV=4;sp|O00159-2|MYO1C_HUMAN Isoform 2 of Unconventional myosin-Ic OS=Homo s
ATXN1_IFN	SNAP23	Synaptosomal-associated protein 23	-0.133806	0.229703		O00161;O00161-2	sp|O00161|SNP23_HUMAN Synaptosomal-associated protein 23 OS=Homo sapiens OX=9606 GN=SNAP23 PE=1 SV=1;sp|O00161-2|SNP23_HUMAN Isoform SNAP-23b of Synaptosomal-associated protein 23 OS=Homo sapiens OX=9606 GN=SNAP23
ATXN1_IFN	HAX1	HCLS1-associated protein X-1	-0.223132	0.424213		O00165;O00165-2;O00165-5;O00165-3	sp|O00165|HAX1_HUMAN HCLS1-associated protein X-1 OS=Homo sapiens OX=9606 GN=HAX1 PE=1 SV=2;sp|O00165-2|HAX1_HUMAN Isoform 2 of HCLS1-associated protein X-1 OS=Homo sapiens OX=9606 GN=HAX1;sp|O00165-5|HAX1_HUMAN Isoform 5 of HCLS1-associated protein X-1 OS
ATXN1_IFN	AIP	AH receptor-interacting protein	-0.522173	0.976109		O00170	sp|O00170|AIP_HUMAN AH receptor-interacting protein OS=Homo sapiens OX=9606 GN=AIP PE=1 SV=2
ATXN1_IFN	GTPBP1	GTP-binding protein 1	0.198532	0.296842		O00178	sp|O00178|GTPB1_HUMAN GTP-binding protein 1 OS=Homo sapiens OX=9606 GN=GTPBP1 PE=1 SV=3
ATXN1_IFN	STXBP3	Syntaxin-binding protein 3	0.197751	0.222863		O00186	sp|O00186|STXB3_HUMAN Syntaxin-binding protein 3 OS=Homo sapiens OX=9606 GN=STXBP3 PE=1 SV=2
ATXN1_IFN	AP4M1	AP-4 complex subunit mu-1	0.118548	0.15375		O00189	sp|O00189|AP4M1_HUMAN AP-4 complex subunit mu-1 OS=Homo sapiens OX=9606 GN=AP4M1 PE=1 SV=2
ATXN1_IFN	SMAP	Small acidic protein	-0.464216	0.299466		O00193	sp|O00193|SMAP_HUMAN Small acidic protein OS=Homo sapiens OX=9606 GN=SMAP PE=1 SV=1
ATXN1_IFN	RAB27B	Ras-related protein Rab-27B	0.0880909	0.174105		O00194	sp|O00194|RB27B_HUMAN Ras-related protein Rab-27B OS=Homo sapiens OX=9606 GN=RAB27B PE=1 SV=4
ATXN1_IFN	AP3B1	AP-3 complex subunit beta-1	0.094181	0.465083		O00203-3;O00203	sp|O00203-3|AP3B1_HUMAN Isoform 2 of AP-3 complex subunit beta-1 OS=Homo sapiens OX=9606 GN=AP3B1;sp|O00203|AP3B1_HUMAN AP-3 complex subunit beta-1 OS=Homo sapiens OX=9606 GN=AP3B1 PE=1 SV=3
ATXN1_IFN	SULT2B1	Sulfotransferase family cytosolic 2B member 1	0.329176	0.630583		O00204-2;O00204	sp|O00204-2|ST2B1_HUMAN Isoform 2 of Sulfotransferase 2B1 OS=Homo sapiens OX=9606 GN=SULT2B1;sp|O00204|ST2B1_HUMAN Sulfotransferase 2B1 OS=Homo sapiens OX=9606 GN=SULT2B1 PE=1 SV=2
ATXN1_IFN	APBB1	Amyloid beta A4 precursor protein-binding family B member 1	0.35325	0.325742		O00213-4;O00213-6;O00213-3;O00213-5;O00213-2;O00213	sp|O00213-4|APBB1_HUMAN Isoform 4 of Amyloid-beta A4 precursor protein-binding family B member 1 OS=Homo sapiens OX=9606 GN=APBB1;sp|O00213-6|APBB1_HUMAN Isoform 6 of Amyloid-beta A4 precursor protein-binding family B member 1 OS=Homo sapiens OX=9606 GN=AP
ATXN1_IFN	LGALS8	Galectin-8	0.398814	2.20092		O00214;O00214-2	sp|O00214|LEG8_HUMAN Galectin-8 OS=Homo sapiens OX=9606 GN=LGALS8 PE=1 SV=4;sp|O00214-2|LEG8_HUMAN Isoform 2 of Galectin-8 OS=Homo sapiens OX=9606 GN=LGALS8
ATXN1_IFN	NDUFS8	NADH dehydrogenase [ubiquinone] iron-sulfur protein 8, mitochondrial	-1.28008	0.43029		O00217	sp|O00217|NDUS8_HUMAN NADH dehydrogenase [ubiquinone] iron-sulfur protein 8, mitochondrial OS=Homo sapiens OX=9606 GN=NDUFS8 PE=1 SV=1
ATXN1_IFN	NFKBIE	NF-kappa-B inhibitor epsilon	-0.151954	0.231714		O00221	sp|O00221|IKBE_HUMAN NF-kappa-B inhibitor epsilon OS=Homo sapiens OX=9606 GN=NFKBIE PE=1 SV=3
ATXN1_IFN	PSMD11	26S proteasome non-ATPase regulatory subunit 11	-0.0532503	0.367666		O00231;O00231-2	sp|O00231|PSD11_HUMAN 26S proteasome non-ATPase regulatory subunit 11 OS=Homo sapiens OX=9606 GN=PSMD11 PE=1 SV=3;sp|O00231-2|PSD11_HUMAN Isoform 2 of 26S proteasome non-ATPase regulatory subunit 11 OS=Homo sapiens OX=9606 GN=PSMD11
ATXN1_IFN	PSMD12	26S proteasome non-ATPase regulatory subunit 12	0.00256948	0.0211853		O00232;O00232-2	sp|O00232|PSD12_HUMAN 26S proteasome non-ATPase regulatory subunit 12 OS=Homo sapiens OX=9606 GN=PSMD12 PE=1 SV=3;sp|O00232-2|PSD12_HUMAN Isoform 2 of 26S proteasome non-ATPase regulatory subunit 12 OS=Homo sapiens OX=9606 GN=PSMD12
ATXN1_IFN	PSMD9	26S proteasome non-ATPase regulatory subunit 9	0.420246	0.726375		O00233;O00233-2	sp|O00233|PSMD9_HUMAN 26S proteasome non-ATPase regulatory subunit 9 OS=Homo sapiens OX=9606 GN=PSMD9 PE=1 SV=3;sp|O00233-2|PSMD9_HUMAN Isoform p27-S of 26S proteasome non-ATPase regulatory subunit 9 OS=Homo sapiens OX=9606 GN=PSMD9
ATXN1_IFN	ATOX1	Copper transport protein ATOX1	0.160206	0.40332		O00244	sp|O00244|ATOX1_HUMAN Copper transport protein ATOX1 OS=Homo sapiens OX=9606 GN=ATOX1 PE=1 SV=1
ATXN1_IFN	MEN1	Menin	-0.393385	0.449119		O00255-3;O00255-2;O00255	sp|O00255-3|MEN1_HUMAN Isoform 3 of Menin OS=Homo sapiens OX=9606 GN=MEN1;sp|O00255-2|MEN1_HUMAN Isoform 2 of Menin OS=Homo sapiens OX=9606 GN=MEN1;sp|O00255|MEN1_HUMAN Menin OS=Homo sapiens OX=9606 GN=MEN1 PE=1 SV=4
ATXN1_IFN	CBX4	E3 SUMO-protein ligase CBX4	-0.976726	2.45561	+	O00257	sp|O00257|CBX4_HUMAN E3 SUMO-protein ligase CBX4 OS=Homo sapiens OX=9606 GN=CBX4 PE=1 SV=3
ATXN1_IFN	PGRMC1	Membrane-associated progesterone receptor component 1	0.195616	0.871507		O00264;O00264-2	sp|O00264|PGRC1_HUMAN Membrane-associated progesterone receptor component 1 OS=Homo sapiens OX=9606 GN=PGRMC1 PE=1 SV=3;sp|O00264-2|PGRC1_HUMAN Isoform 2 of Membrane-associated progesterone receptor component 1 OS=Homo sapiens OX=9606 GN=PGRMC1
ATXN1_IFN	SUPT5H	Transcription elongation factor SPT5	-0.158004	0.348726		O00267;O00267-2	sp|O00267|SPT5H_HUMAN Transcription elongation factor SPT5 OS=Homo sapiens OX=9606 GN=SUPT5H PE=1 SV=1;sp|O00267-2|SPT5H_HUMAN Isoform 2 of Transcription elongation factor SPT5 OS=Homo sapiens OX=9606 GN=SUPT5H
ATXN1_IFN	TAF4	Transcription initiation factor TFIID subunit 4	0.124105	0.200247		O00268	sp|O00268|TAF4_HUMAN Transcription initiation factor TFIID subunit 4 OS=Homo sapiens OX=9606 GN=TAF4 PE=1 SV=2
ATXN1_IFN	DFFA	DNA fragmentation factor subunit alpha	0.000194333	0.000624104		O00273;O00273-2	sp|O00273|DFFA_HUMAN DNA fragmentation factor subunit alpha OS=Homo sapiens OX=9606 GN=DFFA PE=1 SV=1;sp|O00273-2|DFFA_HUMAN Isoform DFF35 of DNA fragmentation factor subunit alpha OS=Homo sapiens OX=9606 GN=DFFA
ATXN1_IFN	HIP1	Huntingtin-interacting protein 1	-0.810964	0.540466		O00291-3;O00291;O00291-4	sp|O00291-3|HIP1_HUMAN Isoform 3 of Huntingtin-interacting protein 1 OS=Homo sapiens OX=9606 GN=HIP1;sp|O00291|HIP1_HUMAN Huntingtin-interacting protein 1 OS=Homo sapiens OX=9606 GN=HIP1 PE=1 SV=5;sp|O00291-4|HIP1_HUMAN Isoform 4 of Huntingtin-interacting
ATXN1_IFN	CLIC1	Chloride intracellular channel protein 1	0.134286	0.69418		O00299	sp|O00299|CLIC1_HUMAN Chloride intracellular channel protein 1 OS=Homo sapiens OX=9606 GN=CLIC1 PE=1 SV=4
ATXN1_IFN	EIF3F	Eukaryotic translation initiation factor 3 subunit F	0.110136	0.812383		O00303	sp|O00303|EIF3F_HUMAN Eukaryotic translation initiation factor 3 subunit F OS=Homo sapiens OX=9606 GN=EIF3F PE=1 SV=1
ATXN1_IFN	PDHX	Pyruvate dehydrogenase protein X component, mitochondrial	-0.0652214	0.0677827		O00330;O00330-3	sp|O00330|ODPX_HUMAN Pyruvate dehydrogenase protein X component, mitochondrial OS=Homo sapiens OX=9606 GN=PDHX PE=1 SV=3;sp|O00330-3|ODPX_HUMAN Isoform 3 of Pyruvate dehydrogenase protein X component, mitochondrial OS=Homo sapiens OX=9606 GN=PDHX
ATXN1_IFN	SULT1C2	Sulfotransferase 1C2	0.229757	0.18395		O00338;O00338-2	sp|O00338|ST1C2_HUMAN Sulfotransferase 1C2 OS=Homo sapiens OX=9606 GN=SULT1C2 PE=1 SV=1;sp|O00338-2|ST1C2_HUMAN Isoform Long of Sulfotransferase 1C2 OS=Homo sapiens OX=9606 GN=SULT1C2
ATXN1_IFN	DCTN6	Dynactin subunit 6	-0.264106	0.116173		O00399	sp|O00399|DCTN6_HUMAN Dynactin subunit 6 OS=Homo sapiens OX=9606 GN=DCTN6 PE=1 SV=1
ATXN1_IFN	SLC33A1	Acetyl-coenzyme A transporter 1	-1.17735	0.365977		O00400	sp|O00400|ACATN_HUMAN Acetyl-coenzyme A transporter 1 OS=Homo sapiens OX=9606 GN=SLC33A1 PE=1 SV=1
ATXN1_IFN	WASL	Neural Wiskott-Aldrich syndrome protein	-0.3354	0.112972		O00401	sp|O00401|WASL_HUMAN Neural Wiskott-Aldrich syndrome protein OS=Homo sapiens OX=9606 GN=WASL PE=1 SV=2
ATXN1_IFN	IPO5	Importin-5	0.10948	0.326779		O00410;O00410-3;O00410-2	sp|O00410|IPO5_HUMAN Importin-5 OS=Homo sapiens OX=9606 GN=IPO5 PE=1 SV=4;sp|O00410-3|IPO5_HUMAN Isoform 3 of Importin-5 OS=Homo sapiens OX=9606 GN=IPO5;sp|O00410-2|IPO5_HUMAN Isoform 2 of Importin-5 OS=Homo sapiens OX=9606 GN=IPO5
ATXN1_IFN	POLRMT	DNA-directed RNA polymerase, mitochondrial	-0.142924	0.150987		O00411	sp|O00411|RPOM_HUMAN DNA-directed RNA polymerase, mitochondrial OS=Homo sapiens OX=9606 GN=POLRMT PE=1 SV=2
ATXN1_IFN	EEF2K	Eukaryotic elongation factor 2 kinase	0.529248	0.781238		O00418	sp|O00418|EF2K_HUMAN Eukaryotic elongation factor 2 kinase OS=Homo sapiens OX=9606 GN=EEF2K PE=1 SV=2
ATXN1_IFN	SAP18	Histone deacetylase complex subunit SAP18	-0.0966394	0.101812		O00422;O00422-2	sp|O00422|SAP18_HUMAN Histone deacetylase complex subunit SAP18 OS=Homo sapiens OX=9606 GN=SAP18 PE=1 SV=1;sp|O00422-2|SAP18_HUMAN Isoform 2 of Histone deacetylase complex subunit SAP18 OS=Homo sapiens OX=9606 GN=SAP18
ATXN1_IFN	EML1	Echinoderm microtubule-associated protein-like 1	-0.317838	0.150924		O00423;O00423-3	sp|O00423|EMAL1_HUMAN Echinoderm microtubule-associated protein-like 1 OS=Homo sapiens OX=9606 GN=EML1 PE=1 SV=3;sp|O00423-3|EMAL1_HUMAN Isoform 3 of Echinoderm microtubule-associated protein-like 1 OS=Homo sapiens OX=9606 GN=EML1
ATXN1_IFN	IGF2BP3	Insulin-like growth factor 2 mRNA-binding protein 3	0.0166107	0.0521806		O00425	sp|O00425|IF2B3_HUMAN Insulin-like growth factor 2 mRNA-binding protein 3 OS=Homo sapiens OX=9606 GN=IGF2BP3 PE=1 SV=2
ATXN1_IFN	RTCA	RNA 3-terminal phosphate cyclase	0.468721	0.649231		O00442;O00442-2	sp|O00442|RTCA_HUMAN RNA 3-terminal phosphate cyclase OS=Homo sapiens OX=9606 GN=RTCA PE=1 SV=1;sp|O00442-2|RTCA_HUMAN Isoform 2 of RNA 3-terminal phosphate cyclase OS=Homo sapiens OX=9606 GN=RTCA
ATXN1_IFN	PIK3C2A	Phosphatidylinositol 4-phosphate 3-kinase C2 domain-containing subunit alpha	0.754194	0.480403		O00443	sp|O00443|P3C2A_HUMAN Phosphatidylinositol 4-phosphate 3-kinase C2 domain-containing subunit alpha OS=Homo sapiens OX=9606 GN=PIK3C2A PE=1 SV=2
ATXN1_IFN	IFRD1	Interferon-related developmental regulator 1	-0.372139	0.539169		O00458;O00458-2	sp|O00458|IFRD1_HUMAN Interferon-related developmental regulator 1 OS=Homo sapiens OX=9606 GN=IFRD1 PE=1 SV=4;sp|O00458-2|IFRD1_HUMAN Isoform 2 of Interferon-related developmental regulator 1 OS=Homo sapiens OX=9606 GN=IFRD1
ATXN1_IFN	GOLIM4	Golgi integral membrane protein 4	-0.691901	0.646032		O00461	sp|O00461|GOLI4_HUMAN Golgi integral membrane protein 4 OS=Homo sapiens OX=9606 GN=GOLIM4 PE=1 SV=1
ATXN1_IFN	AGRN	Agrin;Agrin N-terminal 110 kDa subunit;Agrin C-terminal 110 kDa subunit;Agrin C-terminal 90 kDa fragment;Agrin C-terminal 22 kDa fragment	1.17109	0.653263		O00468-6;O00468-7;O00468-3;O00468-5;O00468-4;O00468;O00468-2	sp|O00468-6|AGRIN_HUMAN Isoform 6 of Agrin OS=Homo sapiens OX=9606 GN=AGRN;sp|O00468-7|AGRIN_HUMAN Isoform 7 of Agrin OS=Homo sapiens OX=9606 GN=AGRN;sp|O00468-3|AGRIN_HUMAN Isoform 3 of Agrin OS=Homo sapiens OX=9606 GN=AGRN;sp|O00468-5|AGRIN_HUMAN Isoform
ATXN1_IFN	PLOD2	Procollagen-lysine,2-oxoglutarate 5-dioxygenase 2	-0.00921369	0.0180487		O00469-2;O00469;O00469-3	sp|O00469-2|PLOD2_HUMAN Isoform 2 of Procollagen-lysine,2-oxoglutarate 5-dioxygenase 2 OS=Homo sapiens OX=9606 GN=PLOD2;sp|O00469|PLOD2_HUMAN Procollagen-lysine,2-oxoglutarate 5-dioxygenase 2 OS=Homo sapiens OX=9606 GN=PLOD2 PE=1 SV=2;sp|O00469-3|PLOD2_HUM
ATXN1_IFN	EXOC5	Exocyst complex component 5	0.0933311	0.234417		O00471	sp|O00471|EXOC5_HUMAN Exocyst complex component 5 OS=Homo sapiens OX=9606 GN=EXOC5 PE=1 SV=1
ATXN1_IFN	HMGN4	High mobility group nucleosome-binding domain-containing protein 4	0.226268	0.757479		O00479	sp|O00479|HMGN4_HUMAN High mobility group nucleosome-binding domain-containing protein 4 OS=Homo sapiens OX=9606 GN=HMGN4 PE=1 SV=3
ATXN1_IFN	NDUFA4	Cytochrome c oxidase subunit NDUFA4	0.0533795	0.242147		O00483	sp|O00483|NDUA4_HUMAN Cytochrome c oxidase subunit NDUFA4 OS=Homo sapiens OX=9606 GN=NDUFA4 PE=1 SV=1
ATXN1_IFN	PSMD14	26S proteasome non-ATPase regulatory subunit 14	-0.295765	0.563894		O00487	sp|O00487|PSDE_HUMAN 26S proteasome non-ATPase regulatory subunit 14 OS=Homo sapiens OX=9606 GN=PSMD14 PE=1 SV=1
ATXN1_IFN	ZNF593	Zinc finger protein 593	0.242908	0.367368		O00488	sp|O00488|ZN593_HUMAN Zinc finger protein 593 OS=Homo sapiens OX=9606 GN=ZNF593 PE=1 SV=2
ATXN1_IFN	BIN1	Myc box-dependent-interacting protein 1	-0.108095	0.256106		O00499-9;O00499-7;O00499-4;O00499-6;O00499-3;O00499-2;O00499-5;O00499;O00499-10;O00499-8;O00499-11	sp|O00499-9|BIN1_HUMAN Isoform BIN1-10-13 of Myc box-dependent-interacting protein 1 OS=Homo sapiens OX=9606 GN=BIN1;sp|O00499-7|BIN1_HUMAN Isoform II3 of Myc box-dependent-interacting protein 1 OS=Homo sapiens OX=9606 GN=BIN1;sp|O00499-4|BIN1_HUMAN Isofor
ATXN1_IFN	KPNA3	Importin subunit alpha-4	0.0134196	0.00811144		O00505	sp|O00505|IMA4_HUMAN Importin subunit alpha-4 OS=Homo sapiens OX=9606 GN=KPNA3 PE=1 SV=2
ATXN1_IFN	KRIT1	Krev interaction trapped protein 1	0.166515	0.100633		O00522;O00522-3	sp|O00522|KRIT1_HUMAN Krev interaction trapped protein 1 OS=Homo sapiens OX=9606 GN=KRIT1 PE=1 SV=2;sp|O00522-3|KRIT1_HUMAN Isoform 3 of Krev interaction trapped protein 1 OS=Homo sapiens OX=9606 GN=KRIT1
ATXN1_IFN	PES1	Pescadillo homolog	0.148207	2.03255		O00541	sp|O00541|PESC_HUMAN Pescadillo homolog OS=Homo sapiens OX=9606 GN=PES1 PE=1 SV=1
ATXN1_IFN	PITPNM1	Membrane-associated phosphatidylinositol transfer protein 1	0.543706	0.786231		O00562-2;O00562	sp|O00562-2|PITM1_HUMAN Isoform 2 of Membrane-associated phosphatidylinositol transfer protein 1 OS=Homo sapiens OX=9606 GN=PITPNM1;sp|O00562|PITM1_HUMAN Membrane-associated phosphatidylinositol transfer protein 1 OS=Homo sapiens OX=9606 GN=PITPNM1 PE=1 SV
ATXN1_IFN	MPHOSPH10	U3 small nucleolar ribonucleoprotein protein MPP10	-0.566112	0.978113		O00566	sp|O00566|MPP10_HUMAN U3 small nucleolar ribonucleoprotein protein MPP10 OS=Homo sapiens OX=9606 GN=MPHOSPH10 PE=1 SV=2
ATXN1_IFN	NOP56	Nucleolar protein 56	0.00402293	0.00925615		O00567	sp|O00567|NOP56_HUMAN Nucleolar protein 56 OS=Homo sapiens OX=9606 GN=NOP56 PE=1 SV=4
ATXN1_IFN	DDX3X	ATP-dependent RNA helicase DDX3X	0.0403382	0.395164		O00571;O00571-2	sp|O00571|DDX3X_HUMAN ATP-dependent RNA helicase DDX3X OS=Homo sapiens OX=9606 GN=DDX3X PE=1 SV=3;sp|O00571-2|DDX3X_HUMAN Isoform 2 of ATP-dependent RNA helicase DDX3X OS=Homo sapiens OX=9606 GN=DDX3X
ATXN1_IFN	CYR61	Protein CYR61	-0.372219	1.01479		O00622	sp|O00622|CCN1_HUMAN CCN family member 1 OS=Homo sapiens OX=9606 GN=CCN1 PE=1 SV=1
ATXN1_IFN	PIR	Pirin	-0.36875	0.827891		O00625	sp|O00625|PIR_HUMAN Pirin OS=Homo sapiens OX=9606 GN=PIR PE=1 SV=1
ATXN1_IFN	KPNA4	Importin subunit alpha-3	0.0656351	0.146546		O00629	sp|O00629|IMA3_HUMAN Importin subunit alpha-3 OS=Homo sapiens OX=9606 GN=KPNA4 PE=1 SV=1
ATXN1_IFN	TRIM38	E3 ubiquitin-protein ligase TRIM38	-0.156067	0.360811		O00635	sp|O00635|TRI38_HUMAN E3 ubiquitin-protein ligase TRIM38 OS=Homo sapiens OX=9606 GN=TRIM38 PE=1 SV=1
ATXN1_IFN	NFIB	Nuclear factor 1 B-type	0.44326	0.832934		O00712;O00712-4;O00712-5	sp|O00712|NFIB_HUMAN Nuclear factor 1 B-type OS=Homo sapiens OX=9606 GN=NFIB PE=1 SV=2;sp|O00712-4|NFIB_HUMAN Isoform 4 of Nuclear factor 1 B-type OS=Homo sapiens OX=9606 GN=NFIB;sp|O00712-5|NFIB_HUMAN Isoform 5 of Nuclear factor 1 B-type OS=Homo sapiens O
ATXN1_IFN	PPP6C	Serine/threonine-protein phosphatase 6 catalytic subunit;Serine/threonine-protein phosphatase 6 catalytic subunit, N-terminally processed	-1.75999	2.33922	+	O00743-3;O00743;O00743-2	sp|O00743-3|PPP6_HUMAN Isoform 3 of Serine/threonine-protein phosphatase 6 catalytic subunit OS=Homo sapiens OX=9606 GN=PPP6C;sp|O00743|PPP6_HUMAN Serine/threonine-protein phosphatase 6 catalytic subunit OS=Homo sapiens OX=9606 GN=PPP6C PE=1 SV=1;sp|O00743
ATXN1_IFN	NME4	Nucleoside diphosphate kinase, mitochondrial	0.238975	0.820076		O00746;O00746-2	sp|O00746|NDKM_HUMAN Nucleoside diphosphate kinase, mitochondrial OS=Homo sapiens OX=9606 GN=NME4 PE=1 SV=1;sp|O00746-2|NDKM_HUMAN Isoform 2 of Nucleoside diphosphate kinase, mitochondrial OS=Homo sapiens OX=9606 GN=NME4
ATXN1_IFN	MAN2B1	Lysosomal alpha-mannosidase;Lysosomal alpha-mannosidase A peptide;Lysosomal alpha-mannosidase B peptide;Lysosomal alpha-mannosidase C peptide;Lysosomal alpha-mannosidase D peptide;Lysosomal alpha-mannosidase E peptide	1.22358	2.77925	+	O00754-2;O00754	sp|O00754-2|MA2B1_HUMAN Isoform 2 of Lysosomal alpha-mannosidase OS=Homo sapiens OX=9606 GN=MAN2B1;sp|O00754|MA2B1_HUMAN Lysosomal alpha-mannosidase OS=Homo sapiens OX=9606 GN=MAN2B1 PE=1 SV=3
ATXN1_IFN	UBE2C	Ubiquitin-conjugating enzyme E2 C	-0.0994805	0.0571254		O00762;O00762-3;O00762-2;O00762-4	sp|O00762|UBE2C_HUMAN Ubiquitin-conjugating enzyme E2 C OS=Homo sapiens OX=9606 GN=UBE2C PE=1 SV=1;sp|O00762-3|UBE2C_HUMAN Isoform 3 of Ubiquitin-conjugating enzyme E2 C OS=Homo sapiens OX=9606 GN=UBE2C;sp|O00762-2|UBE2C_HUMAN Isoform 2 of Ubiquitin-conjug
ATXN1_IFN	PDXK	Pyridoxal kinase	-0.0749356	0.080495		O00764;O00764-3;O00764-2	sp|O00764|PDXK_HUMAN Pyridoxal kinase OS=Homo sapiens OX=9606 GN=PDXK PE=1 SV=1;sp|O00764-3|PDXK_HUMAN Isoform 3 of Pyridoxal kinase OS=Homo sapiens OX=9606 GN=PDXK;sp|O00764-2|PDXK_HUMAN Isoform 2 of Pyridoxal kinase OS=Homo sapiens OX=9606 GN=PDXK
ATXN1_IFN	SCD	Acyl-CoA desaturase	-1.4839	2.4576	+	O00767	sp|O00767|ACOD_HUMAN Acyl-CoA desaturase OS=Homo sapiens OX=9606 GN=SCD PE=1 SV=2
ATXN1_IFN	PPAP2A	Lipid phosphate phosphohydrolase 1	-0.0464285	0.118186		O14494;O14494-2	sp|O14494|PLPP1_HUMAN Phospholipid phosphatase 1 OS=Homo sapiens OX=9606 GN=PLPP1 PE=1 SV=1;sp|O14494-2|PLPP1_HUMAN Isoform 2 of Phospholipid phosphatase 1 OS=Homo sapiens OX=9606 GN=PLPP1
ATXN1_IFN	ARID1A	AT-rich interactive domain-containing protein 1A	0.0418279	0.0157887		O14497;O14497-2;O14497-3	sp|O14497|ARI1A_HUMAN AT-rich interactive domain-containing protein 1A OS=Homo sapiens OX=9606 GN=ARID1A PE=1 SV=3;sp|O14497-2|ARI1A_HUMAN Isoform 2 of AT-rich interactive domain-containing protein 1A OS=Homo sapiens OX=9606 GN=ARID1A;sp|O14497-3|ARI1A_HUM
ATXN1_IFN	CDK2AP1;CDK2AP2	Cyclin-dependent kinase 2-associated protein 1;Cyclin-dependent kinase 2-associated protein 2	-0.174048	0.186164		O14519;O14519-2;O75956	sp|O14519|CDKA1_HUMAN Cyclin-dependent kinase 2-associated protein 1 OS=Homo sapiens OX=9606 GN=CDK2AP1 PE=1 SV=1;sp|O14519-2|CDKA1_HUMAN Isoform 2 of Cyclin-dependent kinase 2-associated protein 1 OS=Homo sapiens OX=9606 GN=CDK2AP1;sp|O75956|CDKA2_HUMAN C
ATXN1_IFN	SDHD	Succinate dehydrogenase [ubiquinone] cytochrome b small subunit, mitochondrial	-1.36673	3.14259	+	O14521-2;O14521;O14521-4	sp|O14521-2|DHSD_HUMAN Isoform 2 of Succinate dehydrogenase [ubiquinone] cytochrome b small subunit, mitochondrial OS=Homo sapiens OX=9606 GN=SDHD;sp|O14521|DHSD_HUMAN Succinate dehydrogenase [ubiquinone] cytochrome b small subunit, mitochondrial OS=Homo s
ATXN1_IFN	TMEM194A	Transmembrane protein 194A	-0.0991719	0.316387		O14524-2;O14524	sp|O14524-2|NEMP1_HUMAN Isoform 2 of Nuclear envelope integral membrane protein 1 OS=Homo sapiens OX=9606 GN=NEMP1;sp|O14524|NEMP1_HUMAN Nuclear envelope integral membrane protein 1 OS=Homo sapiens OX=9606 GN=NEMP1 PE=1 SV=2
ATXN1_IFN	TXNDC9	Thioredoxin domain-containing protein 9	-0.0373706	0.130512		O14530;O14530-2	sp|O14530|TXND9_HUMAN Thioredoxin domain-containing protein 9 OS=Homo sapiens OX=9606 GN=TXNDC9 PE=1 SV=2;sp|O14530-2|TXND9_HUMAN Isoform 2 of Thioredoxin domain-containing protein 9 OS=Homo sapiens OX=9606 GN=TXNDC9
ATXN1_IFN	DPYSL4	Dihydropyrimidinase-related protein 4	-1.00895	0.743854		O14531	sp|O14531|DPYL4_HUMAN Dihydropyrimidinase-related protein 4 OS=Homo sapiens OX=9606 GN=DPYSL4 PE=1 SV=2
ATXN1_IFN	TRAFD1	TRAF-type zinc finger domain-containing protein 1	0.656283	0.501802		O14545	sp|O14545|TRAD1_HUMAN TRAF-type zinc finger domain-containing protein 1 OS=Homo sapiens OX=9606 GN=TRAFD1 PE=1 SV=1
ATXN1_IFN	COX7A2L	Cytochrome c oxidase subunit 7A-related protein, mitochondrial	0.252599	1.09285		O14548	sp|O14548|COX7R_HUMAN Cytochrome c oxidase subunit 7A-related protein, mitochondrial OS=Homo sapiens OX=9606 GN=COX7A2L PE=1 SV=2
ATXN1_IFN	NDUFAB1	Acyl carrier protein, mitochondrial	-0.550213	0.567434		O14561	sp|O14561|ACPM_HUMAN Acyl carrier protein, mitochondrial OS=Homo sapiens OX=9606 GN=NDUFAB1 PE=1 SV=3
ATXN1_IFN	UBFD1	Ubiquitin domain-containing protein UBFD1	1.10925	1.01317		O14562	sp|O14562|UBFD1_HUMAN Ubiquitin domain-containing protein UBFD1 OS=Homo sapiens OX=9606 GN=UBFD1 PE=1 SV=2
ATXN1_IFN	CIT	Citron Rho-interacting kinase	0.113971	0.1303		O14578-4;O14578	sp|O14578-4|CTRO_HUMAN Isoform 4 of Citron Rho-interacting kinase OS=Homo sapiens OX=9606 GN=CIT;sp|O14578|CTRO_HUMAN Citron Rho-interacting kinase OS=Homo sapiens OX=9606 GN=CIT PE=1 SV=2
ATXN1_IFN	COPE	Coatomer subunit epsilon	0.1908	0.861834		O14579;O14579-3;O14579-2	sp|O14579|COPE_HUMAN Coatomer subunit epsilon OS=Homo sapiens OX=9606 GN=COPE PE=1 SV=3;sp|O14579-3|COPE_HUMAN Isoform 3 of Coatomer subunit epsilon OS=Homo sapiens OX=9606 GN=COPE;sp|O14579-2|COPE_HUMAN Isoform 2 of Coatomer subunit epsilon OS=Homo sapien
ATXN1_IFN	AP3D1	AP-3 complex subunit delta-1	0.124447	0.282163		O14617-5;O14617;O14617-4;O14617-2;O14617-3	sp|O14617-5|AP3D1_HUMAN Isoform 5 of AP-3 complex subunit delta-1 OS=Homo sapiens OX=9606 GN=AP3D1;sp|O14617|AP3D1_HUMAN AP-3 complex subunit delta-1 OS=Homo sapiens OX=9606 GN=AP3D1 PE=1 SV=1;sp|O14617-4|AP3D1_HUMAN Isoform 4 of AP-3 complex subunit delta
ATXN1_IFN	CCS	Copper chaperone for superoxide dismutase	0.457876	0.210278		O14618	sp|O14618|CCS_HUMAN Copper chaperone for superoxide dismutase OS=Homo sapiens OX=9606 GN=CCS PE=1 SV=1
ATXN1_IFN	DVL2	Segment polarity protein dishevelled homolog DVL-2	-0.0285849	0.0404743		O14641	sp|O14641|DVL2_HUMAN Segment polarity protein dishevelled homolog DVL-2 OS=Homo sapiens OX=9606 GN=DVL2 PE=1 SV=1
ATXN1_IFN	CHD1	Chromodomain-helicase-DNA-binding protein 1	-0.549366	0.244568		O14646-2;O14646	sp|O14646-2|CHD1_HUMAN Isoform 2 of Chromodomain-helicase-DNA-binding protein 1 OS=Homo sapiens OX=9606 GN=CHD1;sp|O14646|CHD1_HUMAN Chromodomain-helicase-DNA-binding protein 1 OS=Homo sapiens OX=9606 GN=CHD1 PE=1 SV=2
ATXN1_IFN	CHD2	Chromodomain-helicase-DNA-binding protein 2	-0.210815	0.0934217		O14647;O14647-2	sp|O14647|CHD2_HUMAN Chromodomain-helicase-DNA-binding protein 2 OS=Homo sapiens OX=9606 GN=CHD2 PE=1 SV=2;sp|O14647-2|CHD2_HUMAN Isoform 2 of Chromodomain-helicase-DNA-binding protein 2 OS=Homo sapiens OX=9606 GN=CHD2
ATXN1_IFN	GOSR2	Golgi SNAP receptor complex member 2	0.389851	0.143459		O14653-3;O14653;O14653-2	sp|O14653-3|GOSR2_HUMAN Isoform 3 of Golgi SNAP receptor complex member 2 OS=Homo sapiens OX=9606 GN=GOSR2;sp|O14653|GOSR2_HUMAN Golgi SNAP receptor complex member 2 OS=Homo sapiens OX=9606 GN=GOSR2 PE=1 SV=2;sp|O14653-2|GOSR2_HUMAN Isoform B of Golgi SNAP
ATXN1_IFN	TOR1A	Torsin-1A	-0.19257	0.210205		O14656	sp|O14656|TOR1A_HUMAN Torsin-1A OS=Homo sapiens OX=9606 GN=TOR1A PE=1 SV=1
ATXN1_IFN	TOR1B	Torsin-1B	0.0931361	0.118187		O14657	sp|O14657|TOR1B_HUMAN Torsin-1B OS=Homo sapiens OX=9606 GN=TOR1B PE=1 SV=2
ATXN1_IFN	STX16	Syntaxin-16	2.04229	0.950862		O14662-6;O14662-2;O14662-4;O14662-5;O14662	sp|O14662-6|STX16_HUMAN Isoform 6 of Syntaxin-16 OS=Homo sapiens OX=9606 GN=STX16;sp|O14662-2|STX16_HUMAN Isoform A of Syntaxin-16 OS=Homo sapiens OX=9606 GN=STX16;sp|O14662-4|STX16_HUMAN Isoform D of Syntaxin-16 OS=Homo sapiens OX=9606 GN=STX16;sp|O14662-
ATXN1_IFN	ADAM10	Disintegrin and metalloproteinase domain-containing protein 10	-0.18412	0.227644		O14672	sp|O14672|ADA10_HUMAN Disintegrin and metalloproteinase domain-containing protein 10 OS=Homo sapiens OX=9606 GN=ADAM10 PE=1 SV=1
ATXN1_IFN	EI24	Etoposide-induced protein 2.4 homolog	0.465889	0.531196		O14681-3;O14681	sp|O14681-3|EI24_HUMAN Isoform 2 of Etoposide-induced protein 2.4 homolog OS=Homo sapiens OX=9606 GN=EI24;sp|O14681|EI24_HUMAN Etoposide-induced protein 2.4 homolog OS=Homo sapiens OX=9606 GN=EI24 PE=1 SV=4
ATXN1_IFN	TP53I11	Tumor protein p53-inducible protein 11	-0.672845	0.872465		O14683	sp|O14683|P5I11_HUMAN Tumor protein p53-inducible protein 11 OS=Homo sapiens OX=9606 GN=TP53I11 PE=1 SV=2
ATXN1_IFN	PTGES	Prostaglandin E synthase	-0.230863	0.881208		O14684	sp|O14684|PTGES_HUMAN Prostaglandin E synthase OS=Homo sapiens OX=9606 GN=PTGES PE=1 SV=2
ATXN1_IFN	KMT2D	Histone-lysine N-methyltransferase 2D	-0.0729396	0.0634432		O14686;O14686-3	sp|O14686|KMT2D_HUMAN Histone-lysine N-methyltransferase 2D OS=Homo sapiens OX=9606 GN=KMT2D PE=1 SV=2;sp|O14686-3|KMT2D_HUMAN Isoform 3 of Histone-lysine N-methyltransferase 2D OS=Homo sapiens OX=9606 GN=KMT2D
ATXN1_IFN	APAF1	Apoptotic protease-activating factor 1	-0.220456	0.248499		O14727-5;O14727-4;O14727;O14727-3;O14727-2;O14727-6	sp|O14727-5|APAF_HUMAN Isoform 5 of Apoptotic protease-activating factor 1 OS=Homo sapiens OX=9606 GN=APAF1;sp|O14727-4|APAF_HUMAN Isoform 4 of Apoptotic protease-activating factor 1 OS=Homo sapiens OX=9606 GN=APAF1;sp|O14727|APAF_HUMAN Apoptotic protease-
ATXN1_IFN	RIOK3	Serine/threonine-protein kinase RIO3	0.239602	0.20338		O14730;O14730-2	sp|O14730|RIOK3_HUMAN Serine/threonine-protein kinase RIO3 OS=Homo sapiens OX=9606 GN=RIOK3 PE=1 SV=2;sp|O14730-2|RIOK3_HUMAN Isoform 2 of Serine/threonine-protein kinase RIO3 OS=Homo sapiens OX=9606 GN=RIOK3
ATXN1_IFN	IMPA2	Inositol monophosphatase 2	-0.25936	0.175808		O14732-2;O14732	sp|O14732-2|IMPA2_HUMAN Isoform 2 of Inositol monophosphatase 2 OS=Homo sapiens OX=9606 GN=IMPA2;sp|O14732|IMPA2_HUMAN Inositol monophosphatase 2 OS=Homo sapiens OX=9606 GN=IMPA2 PE=1 SV=1
ATXN1_IFN	MAP2K7	Dual specificity mitogen-activated protein kinase kinase 7	-0.120816	0.157898		O14733;O14733-4;O14733-3;O14733-2	sp|O14733|MP2K7_HUMAN Dual specificity mitogen-activated protein kinase kinase 7 OS=Homo sapiens OX=9606 GN=MAP2K7 PE=1 SV=2;sp|O14733-4|MP2K7_HUMAN Isoform 4 of Dual specificity mitogen-activated protein kinase kinase 7 OS=Homo sapiens OX=9606 GN=MAP2K7;s
ATXN1_IFN	CDIPT	CDP-diacylglycerol--inositol 3-phosphatidyltransferase	0.998843	1.27222		O14735-3;O14735	sp|O14735-3|CDIPT_HUMAN Isoform 3 of CDP-diacylglycerol--inositol 3-phosphatidyltransferase OS=Homo sapiens OX=9606 GN=CDIPT;sp|O14735|CDIPT_HUMAN CDP-diacylglycerol--inositol 3-phosphatidyltransferase OS=Homo sapiens OX=9606 GN=CDIPT PE=1 SV=1
ATXN1_IFN	PDCD5	Programmed cell death protein 5	-0.151947	1.60412		O14737;O14737-2	sp|O14737|PDCD5_HUMAN Programmed cell death protein 5 OS=Homo sapiens OX=9606 GN=PDCD5 PE=1 SV=3;sp|O14737-2|PDCD5_HUMAN Isoform 2 of Programmed cell death protein 5 OS=Homo sapiens OX=9606 GN=PDCD5
ATXN1_IFN	PRMT5	Protein arginine N-methyltransferase 5;Protein arginine N-methyltransferase 5, N-terminally processed	0.192426	2.56295		O14744;O14744-2;O14744-5;O14744-3;O14744-4	sp|O14744|ANM5_HUMAN Protein arginine N-methyltransferase 5 OS=Homo sapiens OX=9606 GN=PRMT5 PE=1 SV=4;sp|O14744-2|ANM5_HUMAN Isoform 2 of Protein arginine N-methyltransferase 5 OS=Homo sapiens OX=9606 GN=PRMT5;sp|O14744-5|ANM5_HUMAN Isoform 5 of Protein a
ATXN1_IFN	SLC9A3R1	Na(+)/H(+) exchange regulatory cofactor NHE-RF1	0.370467	0.274897		O14745;O14745-2	sp|O14745|NHRF1_HUMAN Na(+)/H(+) exchange regulatory cofactor NHE-RF1 OS=Homo sapiens OX=9606 GN=SLC9A3R1 PE=1 SV=4;sp|O14745-2|NHRF1_HUMAN Isoform 2 of Na(+)/H(+) exchange regulatory cofactor NHE-RF1 OS=Homo sapiens OX=9606 GN=SLC9A3R1
ATXN1_IFN	CHEK1	Serine/threonine-protein kinase Chk1	-0.285915	0.218333		O14757-2;O14757-3;O14757	sp|O14757-2|CHK1_HUMAN Isoform 2 of Serine/threonine-protein kinase Chk1 OS=Homo sapiens OX=9606 GN=CHEK1;sp|O14757-3|CHK1_HUMAN Isoform 3 of Serine/threonine-protein kinase Chk1 OS=Homo sapiens OX=9606 GN=CHEK1;sp|O14757|CHK1_HUMAN Serine/threonine-protei
ATXN1_IFN	TNFRSF10B	Tumor necrosis factor receptor superfamily member 10B	-0.102733	0.0755477		O14763-2;O14763	sp|O14763-2|TR10B_HUMAN Isoform Short of Tumor necrosis factor receptor superfamily member 10B OS=Homo sapiens OX=9606 GN=TNFRSF10B;sp|O14763|TR10B_HUMAN Tumor necrosis factor receptor superfamily member 10B OS=Homo sapiens OX=9606 GN=TNFRSF10B PE=1 SV=2
ATXN1_IFN	FPGT	Fucose-1-phosphate guanylyltransferase	0.0569083	0.148742		O14772-2;O14772;Q59H18-3;Q59H18-4;Q59H18-1;O14772-3	sp|O14772-2|FPGT_HUMAN Isoform 5 of Fucose-1-phosphate guanylyltransferase OS=Homo sapiens OX=9606 GN=FPGT;sp|O14772|FPGT_HUMAN Fucose-1-phosphate guanylyltransferase OS=Homo sapiens OX=9606 GN=FPGT PE=1 SV=3;sp|Q59H18-3|TNI3K_HUMAN Isoform 3 of Serine/thr
ATXN1_IFN	TPP1	Tripeptidyl-peptidase 1	0.135807	0.0473272		O14773;O14773-2	sp|O14773|TPP1_HUMAN Tripeptidyl-peptidase 1 OS=Homo sapiens OX=9606 GN=TPP1 PE=1 SV=2;sp|O14773-2|TPP1_HUMAN Isoform 2 of Tripeptidyl-peptidase 1 OS=Homo sapiens OX=9606 GN=TPP1
ATXN1_IFN	TCERG1	Transcription elongation regulator 1	0.122705	0.212304		O14776-2;O14776	sp|O14776-2|TCRG1_HUMAN Isoform 2 of Transcription elongation regulator 1 OS=Homo sapiens OX=9606 GN=TCERG1;sp|O14776|TCRG1_HUMAN Transcription elongation regulator 1 OS=Homo sapiens OX=9606 GN=TCERG1 PE=1 SV=2
ATXN1_IFN	NDC80	Kinetochore protein NDC80 homolog	-0.134866	0.0409341		O14777	sp|O14777|NDC80_HUMAN Kinetochore protein NDC80 homolog OS=Homo sapiens OX=9606 GN=NDC80 PE=1 SV=1
ATXN1_IFN	KIF3C	Kinesin-like protein KIF3C	-0.153389	0.26686		O14782	sp|O14782|KIF3C_HUMAN Kinesin-like protein KIF3C OS=Homo sapiens OX=9606 GN=KIF3C PE=1 SV=3
ATXN1_IFN	NRP1	Neuropilin-1	0.36436	0.951134		O14786;O14786-3;O14786-2	sp|O14786|NRP1_HUMAN Neuropilin-1 OS=Homo sapiens OX=9606 GN=NRP1 PE=1 SV=3;sp|O14786-3|NRP1_HUMAN Isoform 3 of Neuropilin-1 OS=Homo sapiens OX=9606 GN=NRP1;sp|O14786-2|NRP1_HUMAN Isoform 2 of Neuropilin-1 OS=Homo sapiens OX=9606 GN=NRP1
ATXN1_IFN	TNPO2	Transportin-2	-1.34517	2.08323	+	O14787-2;O14787	sp|O14787-2|TNPO2_HUMAN Isoform 2 of Transportin-2 OS=Homo sapiens OX=9606 GN=TNPO2;sp|O14787|TNPO2_HUMAN Transportin-2 OS=Homo sapiens OX=9606 GN=TNPO2 PE=1 SV=3
ATXN1_IFN	UNC13B	Protein unc-13 homolog B	-0.771522	0.183124		O14795;O14795-2	sp|O14795|UN13B_HUMAN Protein unc-13 homolog B OS=Homo sapiens OX=9606 GN=UNC13B PE=1 SV=2;sp|O14795-2|UN13B_HUMAN Isoform 2 of Protein unc-13 homolog B OS=Homo sapiens OX=9606 GN=UNC13B
ATXN1_IFN	POLR3A	DNA-directed RNA polymerase III subunit RPC1	-1.32558	1.40727	+	O14802	sp|O14802|RPC1_HUMAN DNA-directed RNA polymerase III subunit RPC1 OS=Homo sapiens OX=9606 GN=POLR3A PE=1 SV=2
ATXN1_IFN	PSMA7	Proteasome subunit alpha type-7	-0.12256	0.620007		O14818;O14818-2	sp|O14818|PSA7_HUMAN Proteasome subunit alpha type-7 OS=Homo sapiens OX=9606 GN=PSMA7 PE=1 SV=1;sp|O14818-2|PSA7_HUMAN Isoform 2 of Proteasome subunit alpha type-7 OS=Homo sapiens OX=9606 GN=PSMA7
ATXN1_IFN	SCAMP3	Secretory carrier-associated membrane protein 3	0.283466	0.461704		O14828;O14828-2	sp|O14828|SCAM3_HUMAN Secretory carrier-associated membrane protein 3 OS=Homo sapiens OX=9606 GN=SCAMP3 PE=1 SV=3;sp|O14828-2|SCAM3_HUMAN Isoform 2 of Secretory carrier-associated membrane protein 3 OS=Homo sapiens OX=9606 GN=SCAMP3
ATXN1_IFN	PHYH	Phytanoyl-CoA dioxygenase, peroxisomal	0.410083	0.899729		O14832-2;O14832	sp|O14832-2|PAHX_HUMAN Isoform 2 of Phytanoyl-CoA dioxygenase, peroxisomal OS=Homo sapiens OX=9606 GN=PHYH;sp|O14832|PAHX_HUMAN Phytanoyl-CoA dioxygenase, peroxisomal OS=Homo sapiens OX=9606 GN=PHYH PE=1 SV=1
ATXN1_IFN	OPLAH	5-oxoprolinase	-0.0618692	0.0428394		O14841	sp|O14841|OPLA_HUMAN 5-oxoprolinase OS=Homo sapiens OX=9606 GN=OPLAH PE=1 SV=3
ATXN1_IFN	IFIT3	Interferon-induced protein with tetratricopeptide repeats 3	-0.225993	0.153571		O14879	sp|O14879|IFIT3_HUMAN Interferon-induced protein with tetratricopeptide repeats 3 OS=Homo sapiens OX=9606 GN=IFIT3 PE=1 SV=1
ATXN1_IFN	MGST3	Microsomal glutathione S-transferase 3	0.0231399	0.0538334		O14880	sp|O14880|MGST3_HUMAN Microsomal glutathione S-transferase 3 OS=Homo sapiens OX=9606 GN=MGST3 PE=1 SV=1
ATXN1_IFN	GEMIN2	Gem-associated protein 2	-0.500803	0.346774		O14893;O14893-2;O14893-3	sp|O14893|GEMI2_HUMAN Gem-associated protein 2 OS=Homo sapiens OX=9606 GN=GEMIN2 PE=1 SV=1;sp|O14893-2|GEMI2_HUMAN Isoform 2 of Gem-associated protein 2 OS=Homo sapiens OX=9606 GN=GEMIN2;sp|O14893-3|GEMI2_HUMAN Isoform 3 of Gem-associated protein 2 OS=Homo
ATXN1_IFN	TAX1BP3	Tax1-binding protein 3	-0.0875328	0.19013		O14907	sp|O14907|TX1B3_HUMAN Tax1-binding protein 3 OS=Homo sapiens OX=9606 GN=TAX1BP3 PE=1 SV=2
ATXN1_IFN	GIPC1	PDZ domain-containing protein GIPC1	0.230134	0.583166		O14908;O14908-2	sp|O14908|GIPC1_HUMAN PDZ domain-containing protein GIPC1 OS=Homo sapiens OX=9606 GN=GIPC1 PE=1 SV=2;sp|O14908-2|GIPC1_HUMAN Isoform 2 of PDZ domain-containing protein GIPC1 OS=Homo sapiens OX=9606 GN=GIPC1
ATXN1_IFN	LIN7A	Protein lin-7 homolog A	0.23187	0.606371		O14910	sp|O14910|LIN7A_HUMAN Protein lin-7 homolog A OS=Homo sapiens OX=9606 GN=LIN7A PE=1 SV=2
ATXN1_IFN	IKBKB	Inhibitor of nuclear factor kappa-B kinase subunit beta	-0.515581	0.408157		O14920;O14920-4	sp|O14920|IKKB_HUMAN Inhibitor of nuclear factor kappa-B kinase subunit beta OS=Homo sapiens OX=9606 GN=IKBKB PE=1 SV=1;sp|O14920-4|IKKB_HUMAN Isoform 4 of Inhibitor of nuclear factor kappa-B kinase subunit beta OS=Homo sapiens OX=9606 GN=IKBKB
ATXN1_IFN	TIMM23;TIMM23B	Mitochondrial import inner membrane translocase subunit Tim23;Putative mitochondrial import inner membrane translocase subunit Tim23B	-0.0378176	0.0601263		O14925;Q5SRD1	sp|O14925|TIM23_HUMAN Mitochondrial import inner membrane translocase subunit Tim23 OS=Homo sapiens OX=9606 GN=TIMM23 PE=1 SV=1;sp|Q5SRD1|TI23B_HUMAN Putative mitochondrial import inner membrane translocase subunit Tim23B OS=Homo sapiens OX=9606 GN=TIMM23B
ATXN1_IFN	HAT1	Histone acetyltransferase type B catalytic subunit	0.183451	0.277813		O14929;O14929-2	sp|O14929|HAT1_HUMAN Histone acetyltransferase type B catalytic subunit OS=Homo sapiens OX=9606 GN=HAT1 PE=1 SV=1;sp|O14929-2|HAT1_HUMAN Isoform B of Histone acetyltransferase type B catalytic subunit OS=Homo sapiens OX=9606 GN=HAT1
ATXN1_IFN	UBE2L6	Ubiquitin/ISG15-conjugating enzyme E2 L6	-0.135527	0.0998617		O14933;O14933-2	sp|O14933|UB2L6_HUMAN Ubiquitin/ISG15-conjugating enzyme E2 L6 OS=Homo sapiens OX=9606 GN=UBE2L6 PE=1 SV=4;sp|O14933-2|UB2L6_HUMAN Isoform 2 of Ubiquitin/ISG15-conjugating enzyme E2 L6 OS=Homo sapiens OX=9606 GN=UBE2L6
ATXN1_IFN	CASK	Peripheral plasma membrane protein CASK	-0.357815	0.375499		O14936-3;O14936;O14936-4;O14936-6;O14936-2	sp|O14936-3|CSKP_HUMAN Isoform 3 of Peripheral plasma membrane protein CASK OS=Homo sapiens OX=9606 GN=CASK;sp|O14936|CSKP_HUMAN Peripheral plasma membrane protein CASK OS=Homo sapiens OX=9606 GN=CASK PE=1 SV=3;sp|O14936-4|CSKP_HUMAN Isoform 4 of Periphera
ATXN1_IFN	PLD2	Phospholipase D2	0.670119	0.331		O14939;O14939-4;O14939-3	sp|O14939|PLD2_HUMAN Phospholipase D2 OS=Homo sapiens OX=9606 GN=PLD2 PE=1 SV=2;sp|O14939-4|PLD2_HUMAN Isoform PLD2B of Phospholipase D2 OS=Homo sapiens OX=9606 GN=PLD2;sp|O14939-3|PLD2_HUMAN Isoform PLD2C of Phospholipase D2 OS=Homo sapiens OX=9606 GN=PLD
ATXN1_IFN	UQCRQ	Cytochrome b-c1 complex subunit 8	-0.013575	0.0359388		O14949	sp|O14949|QCR8_HUMAN Cytochrome b-c1 complex subunit 8 OS=Homo sapiens OX=9606 GN=UQCRQ PE=1 SV=4
ATXN1_IFN	MYL12B;MYL12A;MYL9	Myosin regulatory light chain 12B;Myosin regulatory light chain 12A;Myosin regulatory light polypeptide 9	-0.0589417	0.355083		O14950;P19105;P24844	sp|O14950|ML12B_HUMAN Myosin regulatory light chain 12B OS=Homo sapiens OX=9606 GN=MYL12B PE=1 SV=2;sp|P19105|ML12A_HUMAN Myosin regulatory light chain 12A OS=Homo sapiens OX=9606 GN=MYL12A PE=1 SV=2;sp|P24844|MYL9_HUMAN Myosin regulatory light polypeptide
ATXN1_IFN	HGS	Hepatocyte growth factor-regulated tyrosine kinase substrate	-0.157688	0.732816		O14964;O14964-2	sp|O14964|HGS_HUMAN Hepatocyte growth factor-regulated tyrosine kinase substrate OS=Homo sapiens OX=9606 GN=HGS PE=1 SV=1;sp|O14964-2|HGS_HUMAN Isoform 2 of Hepatocyte growth factor-regulated tyrosine kinase substrate OS=Homo sapiens OX=9606 GN=HGS
ATXN1_IFN	AURKA	Aurora kinase A	0.563762	0.249661		O14965	sp|O14965|AURKA_HUMAN Aurora kinase A OS=Homo sapiens OX=9606 GN=AURKA PE=1 SV=2
ATXN1_IFN	CLGN	Calmegin	0.354676	0.68362		O14967;O14967-2	sp|O14967|CLGN_HUMAN Calmegin OS=Homo sapiens OX=9606 GN=CLGN PE=1 SV=1;sp|O14967-2|CLGN_HUMAN Isoform 2 of Calmegin OS=Homo sapiens OX=9606 GN=CLGN
ATXN1_IFN	DSCR3	Down syndrome critical region protein 3	0.0749162	0.334431		O14972;O14972-2	sp|O14972|VP26C_HUMAN Vacuolar protein sorting-associated protein 26C OS=Homo sapiens OX=9606 GN=VPS26C PE=1 SV=1;sp|O14972-2|VP26C_HUMAN Isoform 2 of Vacuolar protein sorting-associated protein 26C OS=Homo sapiens OX=9606 GN=VPS26C
ATXN1_IFN	PPP1R12A	Protein phosphatase 1 regulatory subunit 12A	-0.0845422	0.358445		O14974;O14974-3;O14974-2;O14974-4;O14974-5	sp|O14974|MYPT1_HUMAN Protein phosphatase 1 regulatory subunit 12A OS=Homo sapiens OX=9606 GN=PPP1R12A PE=1 SV=1;sp|O14974-3|MYPT1_HUMAN Isoform 3 of Protein phosphatase 1 regulatory subunit 12A OS=Homo sapiens OX=9606 GN=PPP1R12A;sp|O14974-2|MYPT1_HUMAN I
ATXN1_IFN	SLC27A2	Very long-chain acyl-CoA synthetase	0.125764	0.208863		O14975;O14975-2	sp|O14975|S27A2_HUMAN Very long-chain acyl-CoA synthetase OS=Homo sapiens OX=9606 GN=SLC27A2 PE=1 SV=2;sp|O14975-2|S27A2_HUMAN Isoform 2 of Very long-chain acyl-CoA synthetase OS=Homo sapiens OX=9606 GN=SLC27A2
ATXN1_IFN	GAK	Cyclin-G-associated kinase	-0.863604	0.238656		O14976;O14976-2	sp|O14976|GAK_HUMAN Cyclin-G-associated kinase OS=Homo sapiens OX=9606 GN=GAK PE=1 SV=2;sp|O14976-2|GAK_HUMAN Isoform 2 of Cyclin-G-associated kinase OS=Homo sapiens OX=9606 GN=GAK
ATXN1_IFN	HNRNPDL	Heterogeneous nuclear ribonucleoprotein D-like	0.0514333	0.0708581		O14979;O14979-3;O14979-2	sp|O14979|HNRDL_HUMAN Heterogeneous nuclear ribonucleoprotein D-like OS=Homo sapiens OX=9606 GN=HNRNPDL PE=1 SV=3;sp|O14979-3|HNRDL_HUMAN Isoform 3 of Heterogeneous nuclear ribonucleoprotein D-like OS=Homo sapiens OX=9606 GN=HNRNPDL;sp|O14979-2|HNRDL_HUMAN
ATXN1_IFN	XPO1	Exportin-1	0.0226734	0.357762		O14980	sp|O14980|XPO1_HUMAN Exportin-1 OS=Homo sapiens OX=9606 GN=XPO1 PE=1 SV=1
ATXN1_IFN	BTAF1	TATA-binding protein-associated factor 172	0.152313	0.193873		O14981	sp|O14981|BTAF1_HUMAN TATA-binding protein-associated factor 172 OS=Homo sapiens OX=9606 GN=BTAF1 PE=1 SV=2
ATXN1_IFN	ARHGEF10	Rho guanine nucleotide exchange factor 10	0.12636	0.0959824		O15013-7;O15013-4;O15013-5;O15013;O15013-6	sp|O15013-7|ARHGA_HUMAN Isoform 3 of Rho guanine nucleotide exchange factor 10 OS=Homo sapiens OX=9606 GN=ARHGEF10;sp|O15013-4|ARHGA_HUMAN Isoform 4 of Rho guanine nucleotide exchange factor 10 OS=Homo sapiens OX=9606 GN=ARHGEF10;sp|O15013-5|ARHGA_HUMAN Is
ATXN1_IFN	ZNF609	Zinc finger protein 609	0.363585	0.145333		O15014	sp|O15014|ZN609_HUMAN Zinc finger protein 609 OS=Homo sapiens OX=9606 GN=ZNF609 PE=1 SV=2
ATXN1_IFN	SPTBN2	Spectrin beta chain, non-erythrocytic 2	1.5619	0.524343		O15020-2;O15020	sp|O15020-2|SPTN2_HUMAN Isoform 2 of Spectrin beta chain, non-erythrocytic 2 OS=Homo sapiens OX=9606 GN=SPTBN2;sp|O15020|SPTN2_HUMAN Spectrin beta chain, non-erythrocytic 2 OS=Homo sapiens OX=9606 GN=SPTBN2 PE=1 SV=3
ATXN1_IFN	PLXNB2	Plexin-B2	-0.400495	0.779694		O15031	sp|O15031|PLXB2_HUMAN Plexin-B2 OS=Homo sapiens OX=9606 GN=PLXNB2 PE=1 SV=3
ATXN1_IFN	TECPR2	Tectonin beta-propeller repeat-containing protein 2	1.87923	1.06103		O15040;O15040-2	sp|O15040|TCPR2_HUMAN Tectonin beta-propeller repeat-containing protein 2 OS=Homo sapiens OX=9606 GN=TECPR2 PE=1 SV=4;sp|O15040-2|TCPR2_HUMAN Isoform 2 of Tectonin beta-propeller repeat-containing protein 2 OS=Homo sapiens OX=9606 GN=TECPR2
ATXN1_IFN	U2SURP	U2 snRNP-associated SURP motif-containing protein	-0.111111	0.265377		O15042;O15042-2;O15042-3	sp|O15042|SR140_HUMAN U2 snRNP-associated SURP motif-containing protein OS=Homo sapiens OX=9606 GN=U2SURP PE=1 SV=2;sp|O15042-2|SR140_HUMAN Isoform 2 of U2 snRNP-associated SURP motif-containing protein OS=Homo sapiens OX=9606 GN=U2SURP;sp|O15042-3|SR140_H
ATXN1_IFN	SETD1A	Histone-lysine N-methyltransferase SETD1A	-0.15029	0.0889684		O15047	sp|O15047|SET1A_HUMAN Histone-lysine N-methyltransferase SETD1A OS=Homo sapiens OX=9606 GN=SETD1A PE=1 SV=3
ATXN1_IFN	SYNJ2	Synaptojanin-2	0.348866	3.25692		O15056;O15056-2;O15056-3	sp|O15056|SYNJ2_HUMAN Synaptojanin-2 OS=Homo sapiens OX=9606 GN=SYNJ2 PE=1 SV=3;sp|O15056-2|SYNJ2_HUMAN Isoform 2B1 of Synaptojanin-2 OS=Homo sapiens OX=9606 GN=SYNJ2;sp|O15056-3|SYNJ2_HUMAN Isoform 2A of Synaptojanin-2 OS=Homo sapiens OX=9606 GN=SYNJ2
ATXN1_IFN	SYNM	Synemin	0.418228	1.72071		O15061;O15061-2	sp|O15061|SYNEM_HUMAN Synemin OS=Homo sapiens OX=9606 GN=SYNM PE=1 SV=2;sp|O15061-2|SYNEM_HUMAN Isoform 2 of Synemin OS=Homo sapiens OX=9606 GN=SYNM
ATXN1_IFN	KIF3B	Kinesin-like protein KIF3B;Kinesin-like protein KIF3B, N-terminally processed	-0.425632	0.15299		O15066	sp|O15066|KIF3B_HUMAN Kinesin-like protein KIF3B OS=Homo sapiens OX=9606 GN=KIF3B PE=1 SV=1
ATXN1_IFN	PFAS	Phosphoribosylformylglycinamidine synthase	0.164489	0.539683		O15067	sp|O15067|PUR4_HUMAN Phosphoribosylformylglycinamidine synthase OS=Homo sapiens OX=9606 GN=PFAS PE=1 SV=4
ATXN1_IFN	ANKRD28	Serine/threonine-protein phosphatase 6 regulatory ankyrin repeat subunit A	-1.02529	1.38443	+	O15084;O15084-4;O15084-1;O15084-2	sp|O15084|ANR28_HUMAN Serine/threonine-protein phosphatase 6 regulatory ankyrin repeat subunit A OS=Homo sapiens OX=9606 GN=ANKRD28 PE=1 SV=5;sp|O15084-4|ANR28_HUMAN Isoform 4 of Serine/threonine-protein phosphatase 6 regulatory ankyrin repeat subunit A OS
ATXN1_IFN	ARHGEF11	Rho guanine nucleotide exchange factor 11	-0.76555	0.772925		O15085;O15085-2	sp|O15085|ARHGB_HUMAN Rho guanine nucleotide exchange factor 11 OS=Homo sapiens OX=9606 GN=ARHGEF11 PE=1 SV=1;sp|O15085-2|ARHGB_HUMAN Isoform 2 of Rho guanine nucleotide exchange factor 11 OS=Homo sapiens OX=9606 GN=ARHGEF11
ATXN1_IFN	KIAA0391	Mitochondrial ribonuclease P protein 3	-0.0251228	0.0280587		O15091;O15091-2;O15091-4;O15091-3	sp|O15091|MRPP3_HUMAN Mitochondrial ribonuclease P catalytic subunit OS=Homo sapiens OX=9606 GN=PRORP PE=1 SV=2;sp|O15091-2|MRPP3_HUMAN Isoform 2 of Mitochondrial ribonuclease P catalytic subunit OS=Homo sapiens OX=9606 GN=PRORP;sp|O15091-4|MRPP3_HUMAN Iso
ATXN1_IFN	CHUK	Inhibitor of nuclear factor kappa-B kinase subunit alpha	-0.337118	0.138605		O15111	sp|O15111|IKKA_HUMAN Inhibitor of nuclear factor kappa-B kinase subunit alpha OS=Homo sapiens OX=9606 GN=CHUK PE=1 SV=2
ATXN1_IFN	LSM1	U6 snRNA-associated Sm-like protein LSm1	0.198048	0.362101		O15116	sp|O15116|LSM1_HUMAN U6 snRNA-associated Sm-like protein LSm1 OS=Homo sapiens OX=9606 GN=LSM1 PE=1 SV=1
ATXN1_IFN	NPC1	Niemann-Pick C1 protein	-0.113665	0.228743		O15118;O15118-2	sp|O15118|NPC1_HUMAN NPC intracellular cholesterol transporter 1 OS=Homo sapiens OX=9606 GN=NPC1 PE=1 SV=2;sp|O15118-2|NPC1_HUMAN Isoform 2 of NPC intracellular cholesterol transporter 1 OS=Homo sapiens OX=9606 GN=NPC1
ATXN1_IFN	DEGS1	Sphingolipid delta(4)-desaturase DES1	0.604302	0.822308		O15121	sp|O15121|DEGS1_HUMAN Sphingolipid delta(4)-desaturase DES1 OS=Homo sapiens OX=9606 GN=DEGS1 PE=1 SV=1
ATXN1_IFN	SCAMP1	Secretory carrier-associated membrane protein 1	-0.32088	0.175837		O15126;O15126-2	sp|O15126|SCAM1_HUMAN Secretory carrier-associated membrane protein 1 OS=Homo sapiens OX=9606 GN=SCAMP1 PE=1 SV=2;sp|O15126-2|SCAM1_HUMAN Isoform 2 of Secretory carrier-associated membrane protein 1 OS=Homo sapiens OX=9606 GN=SCAMP1
ATXN1_IFN	SCAMP2	Secretory carrier-associated membrane protein 2	-0.275322	0.562497		O15127	sp|O15127|SCAM2_HUMAN Secretory carrier-associated membrane protein 2 OS=Homo sapiens OX=9606 GN=SCAMP2 PE=1 SV=2
ATXN1_IFN	ARPC1B	Actin-related protein 2/3 complex subunit 1B	-0.0116923	0.0125058		O15143	sp|O15143|ARC1B_HUMAN Actin-related protein 2/3 complex subunit 1B OS=Homo sapiens OX=9606 GN=ARPC1B PE=1 SV=3
ATXN1_IFN	ARPC2	Actin-related protein 2/3 complex subunit 2	-0.104501	0.927666		O15144	sp|O15144|ARPC2_HUMAN Actin-related protein 2/3 complex subunit 2 OS=Homo sapiens OX=9606 GN=ARPC2 PE=1 SV=1
ATXN1_IFN	ARPC3	Actin-related protein 2/3 complex subunit 3	-0.0718902	0.125711		O15145	sp|O15145|ARPC3_HUMAN Actin-related protein 2/3 complex subunit 3 OS=Homo sapiens OX=9606 GN=ARPC3 PE=1 SV=3
ATXN1_IFN	BET1	BET1 homolog	0.267903	0.769825		O15155;O15155-2	sp|O15155|BET1_HUMAN BET1 homolog OS=Homo sapiens OX=9606 GN=BET1 PE=1 SV=1;sp|O15155-2|BET1_HUMAN Isoform 2 of BET1 homolog OS=Homo sapiens OX=9606 GN=BET1
ATXN1_IFN	ZBTB7B	Zinc finger and BTB domain-containing protein 7B	-0.125094	0.16932		O15156;O15156-2	sp|O15156|ZBT7B_HUMAN Zinc finger and BTB domain-containing protein 7B OS=Homo sapiens OX=9606 GN=ZBTB7B PE=1 SV=2;sp|O15156-2|ZBT7B_HUMAN Isoform 2 of Zinc finger and BTB domain-containing protein 7B OS=Homo sapiens OX=9606 GN=ZBTB7B
ATXN1_IFN	POLR1C	DNA-directed RNA polymerases I and III subunit RPAC1	-0.374517	0.224272		O15160;O15160-2	sp|O15160|RPAC1_HUMAN DNA-directed RNA polymerases I and III subunit RPAC1 OS=Homo sapiens OX=9606 GN=POLR1C PE=1 SV=1;sp|O15160-2|RPAC1_HUMAN Isoform 2 of DNA-directed RNA polymerases I and III subunit RPAC1 OS=Homo sapiens OX=9606 GN=POLR1C
ATXN1_IFN	PLSCR1	Phospholipid scramblase 1	0.782511	2.07776	+	O15162-2;O15162	sp|O15162-2|PLS1_HUMAN Isoform 2 of Phospholipid scramblase 1 OS=Homo sapiens OX=9606 GN=PLSCR1;sp|O15162|PLS1_HUMAN Phospholipid scramblase 1 OS=Homo sapiens OX=9606 GN=PLSCR1 PE=1 SV=1
ATXN1_IFN	TRIM24	Transcription intermediary factor 1-alpha	0.151379	0.107594		O15164-2;O15164	sp|O15164-2|TIF1A_HUMAN Isoform Short of Transcription intermediary factor 1-alpha OS=Homo sapiens OX=9606 GN=TRIM24;sp|O15164|TIF1A_HUMAN Transcription intermediary factor 1-alpha OS=Homo sapiens OX=9606 GN=TRIM24 PE=1 SV=3
ATXN1_IFN	PGRMC2	Membrane-associated progesterone receptor component 2	-0.0458377	0.186371		O15173;O15173-2	sp|O15173|PGRC2_HUMAN Membrane-associated progesterone receptor component 2 OS=Homo sapiens OX=9606 GN=PGRMC2 PE=1 SV=1;sp|O15173-2|PGRC2_HUMAN Isoform 2 of Membrane-associated progesterone receptor component 2 OS=Homo sapiens OX=9606 GN=PGRMC2
ATXN1_IFN	CETN3	Centrin-3	-0.246175	0.224111		O15182	sp|O15182|CETN3_HUMAN Centrin-3 OS=Homo sapiens OX=9606 GN=CETN3 PE=1 SV=2
ATXN1_IFN	PFDN6	Prefoldin subunit 6	-0.215152	0.477301		O15212	sp|O15212|PFD6_HUMAN Prefoldin subunit 6 OS=Homo sapiens OX=9606 GN=PFDN6 PE=1 SV=1
ATXN1_IFN	WDR46	WD repeat-containing protein 46	0.279313	0.468224		O15213	sp|O15213|WDR46_HUMAN WD repeat-containing protein 46 OS=Homo sapiens OX=9606 GN=WDR46 PE=1 SV=3
ATXN1_IFN	NKRF	NF-kappa-B-repressing factor	-0.480799	2.60377		O15226;O15226-2	sp|O15226|NKRF_HUMAN NF-kappa-B-repressing factor OS=Homo sapiens OX=9606 GN=NKRF PE=1 SV=2;sp|O15226-2|NKRF_HUMAN Isoform 2 of NF-kappa-B-repressing factor OS=Homo sapiens OX=9606 GN=NKRF
ATXN1_IFN	GNPAT	Dihydroxyacetone phosphate acyltransferase	-0.550373	0.424137		O15228;O15228-2	sp|O15228|GNPAT_HUMAN Dihydroxyacetone phosphate acyltransferase OS=Homo sapiens OX=9606 GN=GNPAT PE=1 SV=1;sp|O15228-2|GNPAT_HUMAN Isoform 2 of Dihydroxyacetone phosphate acyltransferase OS=Homo sapiens OX=9606 GN=GNPAT
ATXN1_IFN	LAMA5	Laminin subunit alpha-5	0.231217	1.75545		O15230	sp|O15230|LAMA5_HUMAN Laminin subunit alpha-5 OS=Homo sapiens OX=9606 GN=LAMA5 PE=1 SV=8
ATXN1_IFN	ZNF185	Zinc finger protein 185	-0.439295	0.314801		O15231-4;O15231-7;O15231;O15231-3;O15231-8;O15231-6;O15231-5;O15231-2	sp|O15231-4|ZN185_HUMAN Isoform 4 of Zinc finger protein 185 OS=Homo sapiens OX=9606 GN=ZNF185;sp|O15231-7|ZN185_HUMAN Isoform 7 of Zinc finger protein 185 OS=Homo sapiens OX=9606 GN=ZNF185;sp|O15231|ZN185_HUMAN Zinc finger protein 185 OS=Homo sapiens OX=9
ATXN1_IFN	CASC3	Protein CASC3	-1.1222	1.37047	+	O15234	sp|O15234|CASC3_HUMAN Protein CASC3 OS=Homo sapiens OX=9606 GN=CASC3 PE=1 SV=2
ATXN1_IFN	MRPS12	28S ribosomal protein S12, mitochondrial	-0.0140215	0.0142504		O15235	sp|O15235|RT12_HUMAN 28S ribosomal protein S12, mitochondrial OS=Homo sapiens OX=9606 GN=MRPS12 PE=1 SV=1
ATXN1_IFN	NDUFA1	NADH dehydrogenase [ubiquinone] 1 alpha subcomplex subunit 1	-0.73007	0.830762		O15239	sp|O15239|NDUA1_HUMAN NADH dehydrogenase [ubiquinone] 1 alpha subcomplex subunit 1 OS=Homo sapiens OX=9606 GN=NDUFA1 PE=1 SV=1
ATXN1_IFN	ACOX3	Peroxisomal acyl-coenzyme A oxidase 3	0.279045	0.236073		O15254;O15254-2	sp|O15254|ACOX3_HUMAN Peroxisomal acyl-coenzyme A oxidase 3 OS=Homo sapiens OX=9606 GN=ACOX3 PE=1 SV=2;sp|O15254-2|ACOX3_HUMAN Isoform 2 of Peroxisomal acyl-coenzyme A oxidase 3 OS=Homo sapiens OX=9606 GN=ACOX3
ATXN1_IFN	RER1	Protein RER1	0.260434	0.158876		O15258	sp|O15258|RER1_HUMAN Protein RER1 OS=Homo sapiens OX=9606 GN=RER1 PE=1 SV=1
ATXN1_IFN	SURF4	Surfeit locus protein 4	-0.028523	0.093512		O15260;O15260-2;O15260-3	sp|O15260|SURF4_HUMAN Surfeit locus protein 4 OS=Homo sapiens OX=9606 GN=SURF4 PE=1 SV=3;sp|O15260-2|SURF4_HUMAN Isoform 2 of Surfeit locus protein 4 OS=Homo sapiens OX=9606 GN=SURF4;sp|O15260-3|SURF4_HUMAN Isoform 3 of Surfeit locus protein 4 OS=Homo sapi
ATXN1_IFN	SPTLC1	Serine palmitoyltransferase 1	0.119854	0.0961641		O15269	sp|O15269|SPTC1_HUMAN Serine palmitoyltransferase 1 OS=Homo sapiens OX=9606 GN=SPTLC1 PE=1 SV=1
ATXN1_IFN	SPTLC2	Serine palmitoyltransferase 2	0.19222	0.323642		O15270	sp|O15270|SPTC2_HUMAN Serine palmitoyltransferase 2 OS=Homo sapiens OX=9606 GN=SPTLC2 PE=1 SV=1
ATXN1_IFN	OGT	UDP-N-acetylglucosamine--peptide N-acetylglucosaminyltransferase 110 kDa subunit	-0.0657426	0.16538		O15294;O15294-3;O15294-2;O15294-4	sp|O15294|OGT1_HUMAN UDP-N-acetylglucosamine--peptide N-acetylglucosaminyltransferase 110 kDa subunit OS=Homo sapiens OX=9606 GN=OGT PE=1 SV=3;sp|O15294-3|OGT1_HUMAN Isoform 1 of UDP-N-acetylglucosamine--peptide N-acetylglucosaminyltransferase 110 kDa subu
ATXN1_IFN	PMM2	Phosphomannomutase 2	0.00236136	0.0086093		O15305	sp|O15305|PMM2_HUMAN Phosphomannomutase 2 OS=Homo sapiens OX=9606 GN=PMM2 PE=1 SV=1
ATXN1_IFN	POLR3G	DNA-directed RNA polymerase III subunit RPC7	0.340776	0.979205		O15318	sp|O15318|RPC7_HUMAN DNA-directed RNA polymerase III subunit RPC7 OS=Homo sapiens OX=9606 GN=POLR3G PE=1 SV=2
ATXN1_IFN	TM9SF1	Transmembrane 9 superfamily member 1	0.5799	0.662651		O15321-2;O15321	sp|O15321-2|TM9S1_HUMAN Isoform 2 of Transmembrane 9 superfamily member 1 OS=Homo sapiens OX=9606 GN=TM9SF1;sp|O15321|TM9S1_HUMAN Transmembrane 9 superfamily member 1 OS=Homo sapiens OX=9606 GN=TM9SF1 PE=2 SV=2
ATXN1_IFN	INPP4B	Type II inositol 3,4-bisphosphate 4-phosphatase	0.20276	0.282946		O15327	sp|O15327|INP4B_HUMAN Inositol polyphosphate 4-phosphatase type II OS=Homo sapiens OX=9606 GN=INPP4B PE=1 SV=4
ATXN1_IFN	MID1	E3 ubiquitin-protein ligase Midline-1	-0.00546918	0.0151107		O15344;O15344-2	sp|O15344|TRI18_HUMAN E3 ubiquitin-protein ligase Midline-1 OS=Homo sapiens OX=9606 GN=MID1 PE=1 SV=1;sp|O15344-2|TRI18_HUMAN Isoform 2 of E3 ubiquitin-protein ligase Midline-1 OS=Homo sapiens OX=9606 GN=MID1
ATXN1_IFN	HMGB3	High mobility group protein B3	-0.0011464	0.00944869		O15347	sp|O15347|HMGB3_HUMAN High mobility group protein B3 OS=Homo sapiens OX=9606 GN=HMGB3 PE=1 SV=4
ATXN1_IFN	PPM1G	Protein phosphatase 1G	0.0592265	0.324933		O15355	sp|O15355|PPM1G_HUMAN Protein phosphatase 1G OS=Homo sapiens OX=9606 GN=PPM1G PE=1 SV=1
ATXN1_IFN	INPPL1	Phosphatidylinositol 3,4,5-trisphosphate 5-phosphatase 2	0.579162	0.422986		O15357;O15357-2	sp|O15357|SHIP2_HUMAN Phosphatidylinositol 3,4,5-trisphosphate 5-phosphatase 2 OS=Homo sapiens OX=9606 GN=INPPL1 PE=1 SV=2;sp|O15357-2|SHIP2_HUMAN Isoform 2 of Phosphatidylinositol 3,4,5-trisphosphate 5-phosphatase 2 OS=Homo sapiens OX=9606 GN=INPPL1
ATXN1_IFN	FANCA	Fanconi anemia group A protein	-0.0419282	0.0291763		O15360;O15360-3	sp|O15360|FANCA_HUMAN Fanconi anemia group A protein OS=Homo sapiens OX=9606 GN=FANCA PE=1 SV=2;sp|O15360-3|FANCA_HUMAN Isoform 3 of Fanconi anemia group A protein OS=Homo sapiens OX=9606 GN=FANCA
ATXN1_IFN	EIF3D	Eukaryotic translation initiation factor 3 subunit D	-0.0879733	0.242814		O15371;O15371-3;O15371-2	sp|O15371|EIF3D_HUMAN Eukaryotic translation initiation factor 3 subunit D OS=Homo sapiens OX=9606 GN=EIF3D PE=1 SV=1;sp|O15371-3|EIF3D_HUMAN Isoform 3 of Eukaryotic translation initiation factor 3 subunit D OS=Homo sapiens OX=9606 GN=EIF3D;sp|O15371-2|EIF
ATXN1_IFN	EIF3H	Eukaryotic translation initiation factor 3 subunit H	-0.0356358	0.0967305		O15372	sp|O15372|EIF3H_HUMAN Eukaryotic translation initiation factor 3 subunit H OS=Homo sapiens OX=9606 GN=EIF3H PE=1 SV=1
ATXN1_IFN	HDAC3	Histone deacetylase 3	0.254224	0.86906		O15379;O15379-2	sp|O15379|HDAC3_HUMAN Histone deacetylase 3 OS=Homo sapiens OX=9606 GN=HDAC3 PE=1 SV=2;sp|O15379-2|HDAC3_HUMAN Isoform 2 of Histone deacetylase 3 OS=Homo sapiens OX=9606 GN=HDAC3
ATXN1_IFN	NVL	Nuclear valosin-containing protein-like	-0.138494	0.15944		O15381;O15381-2;O15381-5;O15381-3;O15381-4	sp|O15381|NVL_HUMAN Nuclear valosin-containing protein-like OS=Homo sapiens OX=9606 GN=NVL PE=1 SV=1;sp|O15381-2|NVL_HUMAN Isoform 2 of Nuclear valosin-containing protein-like OS=Homo sapiens OX=9606 GN=NVL;sp|O15381-5|NVL_HUMAN Isoform 5 of Nuclear valosi
ATXN1_IFN	BCAT2	Branched-chain-amino-acid aminotransferase, mitochondrial	-0.375264	1.38905		O15382;O15382-2	sp|O15382|BCAT2_HUMAN Branched-chain-amino-acid aminotransferase, mitochondrial OS=Homo sapiens OX=9606 GN=BCAT2 PE=1 SV=2;sp|O15382-2|BCAT2_HUMAN Isoform B of Branched-chain-amino-acid aminotransferase, mitochondrial OS=Homo sapiens OX=9606 GN=BCAT2
ATXN1_IFN	IPO8	Importin-8	0.453171	0.147209		O15397;O15397-2	sp|O15397|IPO8_HUMAN Importin-8 OS=Homo sapiens OX=9606 GN=IPO8 PE=1 SV=2;sp|O15397-2|IPO8_HUMAN Isoform 2 of Importin-8 OS=Homo sapiens OX=9606 GN=IPO8
ATXN1_IFN	STX7	Syntaxin-7	-0.141755	0.197623		O15400-2;O15400	sp|O15400-2|STX7_HUMAN Isoform 2 of Syntaxin-7 OS=Homo sapiens OX=9606 GN=STX7;sp|O15400|STX7_HUMAN Syntaxin-7 OS=Homo sapiens OX=9606 GN=STX7 PE=1 SV=4
ATXN1_IFN	SLC16A3	Monocarboxylate transporter 4	-0.148235	0.171355		O15427	sp|O15427|MOT4_HUMAN Monocarboxylate transporter 4 OS=Homo sapiens OX=9606 GN=SLC16A3 PE=1 SV=1
ATXN1_IFN	SLC31A1	High affinity copper uptake protein 1	0.88342	2.10914	+	O15431	sp|O15431|COPT1_HUMAN High affinity copper uptake protein 1 OS=Homo sapiens OX=9606 GN=SLC31A1 PE=1 SV=1
ATXN1_IFN	ABCC3	Canalicular multispecific organic anion transporter 2	-0.225551	3.68912		O15438;O15438-4;O15438-2	sp|O15438|MRP3_HUMAN Canalicular multispecific organic anion transporter 2 OS=Homo sapiens OX=9606 GN=ABCC3 PE=1 SV=3;sp|O15438-4|MRP3_HUMAN Isoform 4 of Canalicular multispecific organic anion transporter 2 OS=Homo sapiens OX=9606 GN=ABCC3;sp|O15438-2|MRP
ATXN1_IFN	ABCC4	Multidrug resistance-associated protein 4	0.082416	0.196459		O15439;O15439-2;O15439-4;O15439-3	sp|O15439|MRP4_HUMAN Multidrug resistance-associated protein 4 OS=Homo sapiens OX=9606 GN=ABCC4 PE=1 SV=3;sp|O15439-2|MRP4_HUMAN Isoform 2 of Multidrug resistance-associated protein 4 OS=Homo sapiens OX=9606 GN=ABCC4;sp|O15439-4|MRP4_HUMAN Isoform 4 of Mul
ATXN1_IFN	CD3EAP	DNA-directed RNA polymerase I subunit RPA34	0.242065	0.960016		O15446;O15446-2	sp|O15446|RPA34_HUMAN DNA-directed RNA polymerase I subunit RPA34 OS=Homo sapiens OX=9606 GN=POLR1G PE=1 SV=1;sp|O15446-2|RPA34_HUMAN Isoform 2 of DNA-directed RNA polymerase I subunit RPA34 OS=Homo sapiens OX=9606 GN=POLR1G
ATXN1_IFN	P4HA2	Prolyl 4-hydroxylase subunit alpha-2	-0.0714597	0.0717784		O15460-2;O15460	sp|O15460-2|P4HA2_HUMAN Isoform IIa of Prolyl 4-hydroxylase subunit alpha-2 OS=Homo sapiens OX=9606 GN=P4HA2;sp|O15460|P4HA2_HUMAN Prolyl 4-hydroxylase subunit alpha-2 OS=Homo sapiens OX=9606 GN=P4HA2 PE=1 SV=1
ATXN1_IFN	CAPN5	Calpain-5	0.502781	0.656534		O15484	sp|O15484|CAN5_HUMAN Calpain-5 OS=Homo sapiens OX=9606 GN=CAPN5 PE=1 SV=2
ATXN1_IFN	YKT6	Synaptobrevin homolog YKT6	0.0673828	0.220087		O15498;O15498-2	sp|O15498|YKT6_HUMAN Synaptobrevin homolog YKT6 OS=Homo sapiens OX=9606 GN=YKT6 PE=1 SV=1;sp|O15498-2|YKT6_HUMAN Isoform 2 of Synaptobrevin homolog YKT6 OS=Homo sapiens OX=9606 GN=YKT6
ATXN1_IFN	NUPL2	Nucleoporin-like protein 2	-0.50473	1.01444		O15504;O15504-2	sp|O15504|NUP42_HUMAN Nucleoporin NUP42 OS=Homo sapiens OX=9606 GN=NUP42 PE=1 SV=1;sp|O15504-2|NUP42_HUMAN Isoform 2 of Nucleoporin NUP42 OS=Homo sapiens OX=9606 GN=NUP42
ATXN1_IFN	ARPC5	Actin-related protein 2/3 complex subunit 5	0.0302918	0.0480675		O15511;O15511-2	sp|O15511|ARPC5_HUMAN Actin-related protein 2/3 complex subunit 5 OS=Homo sapiens OX=9606 GN=ARPC5 PE=1 SV=3;sp|O15511-2|ARPC5_HUMAN Isoform 2 of Actin-related protein 2/3 complex subunit 5 OS=Homo sapiens OX=9606 GN=ARPC5
ATXN1_IFN	POLR2D	DNA-directed RNA polymerase II subunit RPB4	0.25392	0.622862		O15514	sp|O15514|RPB4_HUMAN DNA-directed RNA polymerase II subunit RPB4 OS=Homo sapiens OX=9606 GN=POLR2D PE=1 SV=1
ATXN1_IFN	DDX3Y	ATP-dependent RNA helicase DDX3Y	0.119829	0.0643266		O15523;O15523-2	sp|O15523|DDX3Y_HUMAN ATP-dependent RNA helicase DDX3Y OS=Homo sapiens OX=9606 GN=DDX3Y PE=1 SV=2;sp|O15523-2|DDX3Y_HUMAN Isoform 2 of ATP-dependent RNA helicase DDX3Y OS=Homo sapiens OX=9606 GN=DDX3Y
ATXN1_IFN	PDPK1;PDPK2P	3-phosphoinositide-dependent protein kinase 1;Putative 3-phosphoinositide-dependent protein kinase 2	0.0376562	0.020472		O15530-3;O15530;O15530-2;O15530-4;O15530-5;Q6A1A2	sp|O15530-3|PDPK1_HUMAN Isoform 3 of 3-phosphoinositide-dependent protein kinase 1 OS=Homo sapiens OX=9606 GN=PDPK1;sp|O15530|PDPK1_HUMAN 3-phosphoinositide-dependent protein kinase 1 OS=Homo sapiens OX=9606 GN=PDPK1 PE=1 SV=1;sp|O15530-2|PDPK1_HUMAN Isofo
ATXN1_IFN	TAPBP	Tapasin	0.218518	0.460455		O15533-2;O15533;O15533-3	sp|O15533-2|TPSN_HUMAN Isoform 2 of Tapasin OS=Homo sapiens OX=9606 GN=TAPBP;sp|O15533|TPSN_HUMAN Tapasin OS=Homo sapiens OX=9606 GN=TAPBP PE=1 SV=1;sp|O15533-3|TPSN_HUMAN Isoform 3 of Tapasin OS=Homo sapiens OX=9606 GN=TAPBP
ATXN1_IFN	RNF113A	RING finger protein 113A	-0.598953	0.49992		O15541	sp|O15541|R113A_HUMAN E3 ubiquitin-protein ligase RNF113A OS=Homo sapiens OX=9606 GN=RNF113A PE=1 SV=1
ATXN1_IFN	DHX15	Pre-mRNA-splicing factor ATP-dependent RNA helicase DHX15	0.0235464	0.370216		O43143	sp|O43143|DHX15_HUMAN Pre-mRNA-splicing factor ATP-dependent RNA helicase DHX15 OS=Homo sapiens OX=9606 GN=DHX15 PE=1 SV=2
ATXN1_IFN	RNMT	mRNA cap guanine-N7 methyltransferase	0.245445	0.561163		O43148;O43148-2	sp|O43148|MCES_HUMAN mRNA cap guanine-N7 methyltransferase OS=Homo sapiens OX=9606 GN=RNMT PE=1 SV=1;sp|O43148-2|MCES_HUMAN Isoform 2 of mRNA cap guanine-N7 methyltransferase OS=Homo sapiens OX=9606 GN=RNMT
ATXN1_IFN	ZZEF1	Zinc finger ZZ-type and EF-hand domain-containing protein 1	0.0582328	0.0214839		O43149	sp|O43149|ZZEF1_HUMAN Zinc finger ZZ-type and EF-hand domain-containing protein 1 OS=Homo sapiens OX=9606 GN=ZZEF1 PE=1 SV=6
ATXN1_IFN	ASAP2	Arf-GAP with SH3 domain, ANK repeat and PH domain-containing protein 2	-0.433503	1.01265		O43150-2;O43150	sp|O43150-2|ASAP2_HUMAN Isoform 2 of Arf-GAP with SH3 domain, ANK repeat and PH domain-containing protein 2 OS=Homo sapiens OX=9606 GN=ASAP2;sp|O43150|ASAP2_HUMAN Arf-GAP with SH3 domain, ANK repeat and PH domain-containing protein 2 OS=Homo sapiens OX=960
ATXN1_IFN	TTI1	TELO2-interacting protein 1 homolog	-0.755359	1.17153		O43156	sp|O43156|TTI1_HUMAN TELO2-interacting protein 1 homolog OS=Homo sapiens OX=9606 GN=TTI1 PE=1 SV=3
ATXN1_IFN	PLXNB1	Plexin-B1	-0.391643	0.145962		O43157-2;O43157	sp|O43157-2|PLXB1_HUMAN Isoform 2 of Plexin-B1 OS=Homo sapiens OX=9606 GN=PLXNB1;sp|O43157|PLXB1_HUMAN Plexin-B1 OS=Homo sapiens OX=9606 GN=PLXNB1 PE=1 SV=3
ATXN1_IFN	RRP8	Ribosomal RNA-processing protein 8	-0.104426	0.269602		O43159	sp|O43159|RRP8_HUMAN Ribosomal RNA-processing protein 8 OS=Homo sapiens OX=9606 GN=RRP8 PE=1 SV=2
ATXN1_IFN	PJA2	E3 ubiquitin-protein ligase Praja-2	0.527566	0.594792		O43164-2;O43164	sp|O43164-2|PJA2_HUMAN Isoform 2 of E3 ubiquitin-protein ligase Praja-2 OS=Homo sapiens OX=9606 GN=PJA2;sp|O43164|PJA2_HUMAN E3 ubiquitin-protein ligase Praja-2 OS=Homo sapiens OX=9606 GN=PJA2 PE=1 SV=4
ATXN1_IFN	CYB5B	Cytochrome b5 type B	-0.0716531	0.706269		O43169	sp|O43169|CYB5B_HUMAN Cytochrome b5 type B OS=Homo sapiens OX=9606 GN=CYB5B PE=1 SV=3
ATXN1_IFN	PRPF4	U4/U6 small nuclear ribonucleoprotein Prp4	-0.348408	0.267967		O43172-2;O43172	sp|O43172-2|PRP4_HUMAN Isoform 2 of U4/U6 small nuclear ribonucleoprotein Prp4 OS=Homo sapiens OX=9606 GN=PRPF4;sp|O43172|PRP4_HUMAN U4/U6 small nuclear ribonucleoprotein Prp4 OS=Homo sapiens OX=9606 GN=PRPF4 PE=1 SV=2
ATXN1_IFN	PHGDH	D-3-phosphoglycerate dehydrogenase	0.1133	0.516147		O43175	sp|O43175|SERA_HUMAN D-3-phosphoglycerate dehydrogenase OS=Homo sapiens OX=9606 GN=PHGDH PE=1 SV=4
ATXN1_IFN	NDUFS4	NADH dehydrogenase [ubiquinone] iron-sulfur protein 4, mitochondrial	-0.380192	2.3943		O43181	sp|O43181|NDUS4_HUMAN NADH dehydrogenase [ubiquinone] iron-sulfur protein 4, mitochondrial OS=Homo sapiens OX=9606 GN=NDUFS4 PE=1 SV=1
ATXN1_IFN	DYNC1LI2	Cytoplasmic dynein 1 light intermediate chain 2	0.172589	0.691502		O43237;O43237-2	sp|O43237|DC1L2_HUMAN Cytoplasmic dynein 1 light intermediate chain 2 OS=Homo sapiens OX=9606 GN=DYNC1LI2 PE=1 SV=1;sp|O43237-2|DC1L2_HUMAN Isoform 2 of Cytoplasmic dynein 1 light intermediate chain 2 OS=Homo sapiens OX=9606 GN=DYNC1LI2
ATXN1_IFN	PSMD3	26S proteasome non-ATPase regulatory subunit 3	-0.0220618	0.0852546		O43242;O43242-2	sp|O43242|PSMD3_HUMAN 26S proteasome non-ATPase regulatory subunit 3 OS=Homo sapiens OX=9606 GN=PSMD3 PE=1 SV=2;sp|O43242-2|PSMD3_HUMAN Isoform 2 of 26S proteasome non-ATPase regulatory subunit 3 OS=Homo sapiens OX=9606 GN=PSMD3
ATXN1_IFN	RBFOX2;RBFOX1;RBFOX3	RNA binding protein fox-1 homolog 2;RNA binding protein fox-1 homolog 1;RNA binding protein fox-1 homolog 3	-0.0380961	0.0878399		O43251-8;O43251-6;O43251;Q9NWB1-2;O43251-7;Q9NWB1;Q9NWB1-5;Q9NWB1-4;O43251-2;O43251-10;O43251-5;O43251-4;Q9NWB1-3;O43251-9;A6NFN3-2;O43251-3;A6NFN3	sp|O43251-8|RFOX2_HUMAN Isoform 8 of RNA binding protein fox-1 homolog 2 OS=Homo sapiens OX=9606 GN=RBFOX2;sp|O43251-6|RFOX2_HUMAN Isoform 6 of RNA binding protein fox-1 homolog 2 OS=Homo sapiens OX=9606 GN=RBFOX2;sp|O43251|RFOX2_HUMAN RNA binding protein
ATXN1_IFN	PAPSS1	Bifunctional 3-phosphoadenosine 5-phosphosulfate synthase 1;Sulfate adenylyltransferase;Adenylyl-sulfate kinase	-0.33991	0.208693		O43252	sp|O43252|PAPS1_HUMAN Bifunctional 3-phosphoadenosine 5-phosphosulfate synthase 1 OS=Homo sapiens OX=9606 GN=PAPSS1 PE=1 SV=2
ATXN1_IFN	ZW10	Centromere/kinetochore protein zw10 homolog	0.0857213	0.0857388		O43264;O43264-2	sp|O43264|ZW10_HUMAN Centromere/kinetochore protein zw10 homolog OS=Homo sapiens OX=9606 GN=ZW10 PE=1 SV=3;sp|O43264-2|ZW10_HUMAN Isoform 2 of Centromere/kinetochore protein zw10 homolog OS=Homo sapiens OX=9606 GN=ZW10
ATXN1_IFN	B4GALT5	Beta-1,4-galactosyltransferase 5	0.27675	2.02181		O43286	sp|O43286|B4GT5_HUMAN Beta-1,4-galactosyltransferase 5 OS=Homo sapiens OX=9606 GN=B4GALT5 PE=1 SV=1
ATXN1_IFN	SART1	U4/U6.U5 tri-snRNP-associated protein 1	-0.132296	0.611533		O43290	sp|O43290|SNUT1_HUMAN U4/U6.U5 tri-snRNP-associated protein 1 OS=Homo sapiens OX=9606 GN=SART1 PE=1 SV=1
ATXN1_IFN	SPINT2	Kunitz-type protease inhibitor 2	0.202071	0.23215		O43291;O43291-2	sp|O43291|SPIT2_HUMAN Kunitz-type protease inhibitor 2 OS=Homo sapiens OX=9606 GN=SPINT2 PE=1 SV=2;sp|O43291-2|SPIT2_HUMAN Isoform 2 of Kunitz-type protease inhibitor 2 OS=Homo sapiens OX=9606 GN=SPINT2
ATXN1_IFN	GPAA1	Glycosylphosphatidylinositol anchor attachment 1 protein	-0.527187	0.311491		O43292-2;O43292	sp|O43292-2|GPAA1_HUMAN Isoform 2 of Glycosylphosphatidylinositol anchor attachment 1 protein OS=Homo sapiens OX=9606 GN=GPAA1;sp|O43292|GPAA1_HUMAN Glycosylphosphatidylinositol anchor attachment 1 protein OS=Homo sapiens OX=9606 GN=GPAA1 PE=1 SV=3
ATXN1_IFN	DAPK3	Death-associated protein kinase 3	-0.468899	0.26761		O43293;O43293-2	sp|O43293|DAPK3_HUMAN Death-associated protein kinase 3 OS=Homo sapiens OX=9606 GN=DAPK3 PE=1 SV=1;sp|O43293-2|DAPK3_HUMAN Isoform 2 of Death-associated protein kinase 3 OS=Homo sapiens OX=9606 GN=DAPK3
ATXN1_IFN	TGFB1I1	Transforming growth factor beta-1-induced transcript 1 protein	-0.699257	1.03116		O43294;O43294-2	sp|O43294|TGFI1_HUMAN Transforming growth factor beta-1-induced transcript 1 protein OS=Homo sapiens OX=9606 GN=TGFB1I1 PE=1 SV=2;sp|O43294-2|TGFI1_HUMAN Isoform 2 of Transforming growth factor beta-1-induced transcript 1 protein OS=Homo sapiens OX=9606 GN
ATXN1_IFN	HSPA12A	Heat shock 70 kDa protein 12A	-0.325554	0.271638		O43301	sp|O43301|HS12A_HUMAN Heat shock 70 kDa protein 12A OS=Homo sapiens OX=9606 GN=HSPA12A PE=1 SV=2
ATXN1_IFN	CTIF	CBP80/20-dependent translation initiation factor	0.0992389	0.0869418		O43310;O43310-2	sp|O43310|CTIF_HUMAN CBP80/20-dependent translation initiation factor OS=Homo sapiens OX=9606 GN=CTIF PE=1 SV=1;sp|O43310-2|CTIF_HUMAN Isoform 2 of CBP80/20-dependent translation initiation factor OS=Homo sapiens OX=9606 GN=CTIF
ATXN1_IFN	PPIP5K2	Inositol hexakisphosphate and diphosphoinositol-pentakisphosphate kinase 2	-0.765073	0.36562		O43314-2;O43314	sp|O43314-2|VIP2_HUMAN Isoform 2 of Inositol hexakisphosphate and diphosphoinositol-pentakisphosphate kinase 2 OS=Homo sapiens OX=9606 GN=PPIP5K2;sp|O43314|VIP2_HUMAN Inositol hexakisphosphate and diphosphoinositol-pentakisphosphate kinase 2 OS=Homo sapien
ATXN1_IFN	MAP3K7	Mitogen-activated protein kinase kinase kinase 7	0.71296	0.714886		O43318-2;O43318;O43318-4;O43318-3	sp|O43318-2|M3K7_HUMAN Isoform 1A of Mitogen-activated protein kinase kinase kinase 7 OS=Homo sapiens OX=9606 GN=MAP3K7;sp|O43318|M3K7_HUMAN Mitogen-activated protein kinase kinase kinase 7 OS=Homo sapiens OX=9606 GN=MAP3K7 PE=1 SV=1;sp|O43318-4|M3K7_HUMAN
ATXN1_IFN	EEF1E1	Eukaryotic translation elongation factor 1 epsilon-1	-0.00130029	0.00284166		O43324;O43324-2	sp|O43324|MCA3_HUMAN Eukaryotic translation elongation factor 1 epsilon-1 OS=Homo sapiens OX=9606 GN=EEF1E1 PE=1 SV=1;sp|O43324-2|MCA3_HUMAN Isoform 2 of Eukaryotic translation elongation factor 1 epsilon-1 OS=Homo sapiens OX=9606 GN=EEF1E1
ATXN1_IFN	RIPK2	Receptor-interacting serine/threonine-protein kinase 2	0.744683	0.536305		O43353;O43353-2	sp|O43353|RIPK2_HUMAN Receptor-interacting serine/threonine-protein kinase 2 OS=Homo sapiens OX=9606 GN=RIPK2 PE=1 SV=2;sp|O43353-2|RIPK2_HUMAN Isoform 2 of Receptor-interacting serine/threonine-protein kinase 2 OS=Homo sapiens OX=9606 GN=RIPK2
ATXN1_IFN	HNRNPR	Heterogeneous nuclear ribonucleoprotein R	-0.185456	0.512678		O43390;O43390-3	sp|O43390|HNRPR_HUMAN Heterogeneous nuclear ribonucleoprotein R OS=Homo sapiens OX=9606 GN=HNRNPR PE=1 SV=1;sp|O43390-3|HNRPR_HUMAN Isoform 3 of Heterogeneous nuclear ribonucleoprotein R OS=Homo sapiens OX=9606 GN=HNRNPR
ATXN1_IFN	PRPF3	U4/U6 small nuclear ribonucleoprotein Prp3	-0.150173	0.190852		O43395	sp|O43395|PRPF3_HUMAN U4/U6 small nuclear ribonucleoprotein Prp3 OS=Homo sapiens OX=9606 GN=PRPF3 PE=1 SV=2
ATXN1_IFN	TXNL1	Thioredoxin-like protein 1	0.0673209	0.714089		O43396	sp|O43396|TXNL1_HUMAN Thioredoxin-like protein 1 OS=Homo sapiens OX=9606 GN=TXNL1 PE=1 SV=3
ATXN1_IFN	TPD52L2	Tumor protein D54	0.279793	7.9481		O43399;O43399-5;O43399-7	sp|O43399|TPD54_HUMAN Tumor protein D54 OS=Homo sapiens OX=9606 GN=TPD52L2 PE=1 SV=2;sp|O43399-5|TPD54_HUMAN Isoform 5 of Tumor protein D54 OS=Homo sapiens OX=9606 GN=TPD52L2;sp|O43399-7|TPD54_HUMAN Isoform 7 of Tumor protein D54 OS=Homo sapiens OX=9606 GN
ATXN1_IFN	EMC8	ER membrane protein complex subunit 8	-0.0282299	0.0142839		O43402	sp|O43402|EMC8_HUMAN ER membrane protein complex subunit 8 OS=Homo sapiens OX=9606 GN=EMC8 PE=1 SV=1
ATXN1_IFN	ERI3	ERI1 exoribonuclease 3	-0.962431	1.00618		O43414;O43414-3;O43414-2	sp|O43414|ERI3_HUMAN ERI1 exoribonuclease 3 OS=Homo sapiens OX=9606 GN=ERI3 PE=1 SV=2;sp|O43414-3|ERI3_HUMAN Isoform 3 of ERI1 exoribonuclease 3 OS=Homo sapiens OX=9606 GN=ERI3;sp|O43414-2|ERI3_HUMAN Isoform 2 of ERI1 exoribonuclease 3 OS=Homo sapiens OX=9
ATXN1_IFN	PRKRIR	52 kDa repressor of the inhibitor of the protein kinase	0.139836	0.0966868		O43422;O43422-2	sp|O43422|P52K_HUMAN 52 kDa repressor of the inhibitor of the protein kinase OS=Homo sapiens OX=9606 GN=THAP12 PE=1 SV=2;sp|O43422-2|P52K_HUMAN Isoform Short of 52 kDa repressor of the inhibitor of the protein kinase OS=Homo sapiens OX=9606 GN=THAP12
ATXN1_IFN	FIBP	Acidic fibroblast growth factor intracellular-binding protein	0.476118	0.323296		O43427-2;O43427	sp|O43427-2|FIBP_HUMAN Isoform Short of Acidic fibroblast growth factor intracellular-binding protein OS=Homo sapiens OX=9606 GN=FIBP;sp|O43427|FIBP_HUMAN Acidic fibroblast growth factor intracellular-binding protein OS=Homo sapiens OX=9606 GN=FIBP PE=1 SV
ATXN1_IFN	EIF4G3	Eukaryotic translation initiation factor 4 gamma 3	0.303551	0.717123		O43432-4;O43432;O43432-3	sp|O43432-4|IF4G3_HUMAN Isoform 4 of Eukaryotic translation initiation factor 4 gamma 3 OS=Homo sapiens OX=9606 GN=EIF4G3;sp|O43432|IF4G3_HUMAN Eukaryotic translation initiation factor 4 gamma 3 OS=Homo sapiens OX=9606 GN=EIF4G3 PE=1 SV=2;sp|O43432-3|IF4G3
ATXN1_IFN	PPIH	Peptidyl-prolyl cis-trans isomerase H	-0.252711	0.260425		O43447;O43447-2	sp|O43447|PPIH_HUMAN Peptidyl-prolyl cis-trans isomerase H OS=Homo sapiens OX=9606 GN=PPIH PE=1 SV=1;sp|O43447-2|PPIH_HUMAN Isoform 2 of Peptidyl-prolyl cis-trans isomerase H OS=Homo sapiens OX=9606 GN=PPIH
ATXN1_IFN	HTRA2	Serine protease HTRA2, mitochondrial	0.193243	0.206489		O43464;O43464-2;O43464-3	sp|O43464|HTRA2_HUMAN Serine protease HTRA2, mitochondrial OS=Homo sapiens OX=9606 GN=HTRA2 PE=1 SV=2;sp|O43464-2|HTRA2_HUMAN Isoform 2 of Serine protease HTRA2, mitochondrial OS=Homo sapiens OX=9606 GN=HTRA2;sp|O43464-3|HTRA2_HUMAN Isoform 3 of Serine pro
ATXN1_IFN	AKR7A2	Aflatoxin B1 aldehyde reductase member 2	-0.0105272	0.020069		O43488	sp|O43488|ARK72_HUMAN Aflatoxin B1 aldehyde reductase member 2 OS=Homo sapiens OX=9606 GN=AKR7A2 PE=1 SV=3
ATXN1_IFN	EPB41L2	Band 4.1-like protein 2	-0.044472	0.0905268		O43491;O43491-3;O43491-2	sp|O43491|E41L2_HUMAN Band 4.1-like protein 2 OS=Homo sapiens OX=9606 GN=EPB41L2 PE=1 SV=1;sp|O43491-3|E41L2_HUMAN Isoform 3 of Band 4.1-like protein 2 OS=Homo sapiens OX=9606 GN=EPB41L2;sp|O43491-2|E41L2_HUMAN Isoform 2 of Band 4.1-like protein 2 OS=Homo
ATXN1_IFN	TGOLN2	Trans-Golgi network integral membrane protein 2	0.0667078	0.304522		O43493;O43493-5;O43493-3;O43493-7;O43493-4;O43493-6	sp|O43493|TGON2_HUMAN Trans-Golgi network integral membrane protein 2 OS=Homo sapiens OX=9606 GN=TGOLN2 PE=1 SV=4;sp|O43493-5|TGON2_HUMAN Isoform 5 of Trans-Golgi network integral membrane protein 2 OS=Homo sapiens OX=9606 GN=TGOLN2;sp|O43493-3|TGON2_HUMAN
ATXN1_IFN	RAD51C	DNA repair protein RAD51 homolog 3	-0.621667	0.854519		O43502	sp|O43502|RA51C_HUMAN DNA repair protein RAD51 homolog 3 OS=Homo sapiens OX=9606 GN=RAD51C PE=1 SV=1
ATXN1_IFN	LAMTOR5	Ragulator complex protein LAMTOR5	-0.496592	0.567384		O43504	sp|O43504|LTOR5_HUMAN Ragulator complex protein LAMTOR5 OS=Homo sapiens OX=9606 GN=LAMTOR5 PE=1 SV=1
ATXN1_IFN	WIPF1	WAS/WASL-interacting protein family member 1	0.860182	0.743045		O43516-2;O43516;O43516-3	sp|O43516-2|WIPF1_HUMAN Isoform 2 of WAS/WASL-interacting protein family member 1 OS=Homo sapiens OX=9606 GN=WIPF1;sp|O43516|WIPF1_HUMAN WAS/WASL-interacting protein family member 1 OS=Homo sapiens OX=9606 GN=WIPF1 PE=1 SV=3;sp|O43516-3|WIPF1_HUMAN Isoform
ATXN1_IFN	XRCC3	DNA repair protein XRCC3	-0.132635	0.0801461		O43542	sp|O43542|XRCC3_HUMAN DNA repair protein XRCC3 OS=Homo sapiens OX=9606 GN=XRCC3 PE=1 SV=1
ATXN1_IFN	RNF13	E3 ubiquitin-protein ligase RNF13	-0.640154	1.55293	+	O43567	sp|O43567|RNF13_HUMAN E3 ubiquitin-protein ligase RNF13 OS=Homo sapiens OX=9606 GN=RNF13 PE=1 SV=1
ATXN1_IFN	CA12	Carbonic anhydrase 12	0.0241742	0.173095		O43570-2;O43570	sp|O43570-2|CAH12_HUMAN Isoform 2 of Carbonic anhydrase 12 OS=Homo sapiens OX=9606 GN=CA12;sp|O43570|CAH12_HUMAN Carbonic anhydrase 12 OS=Homo sapiens OX=9606 GN=CA12 PE=1 SV=1
ATXN1_IFN	AKAP10	A-kinase anchor protein 10, mitochondrial	-1.05106	1.55247	+	O43572	sp|O43572|AKA10_HUMAN A-kinase anchor protein 10, mitochondrial OS=Homo sapiens OX=9606 GN=AKAP10 PE=1 SV=2
ATXN1_IFN	DENR	Density-regulated protein	0.24124	0.832246		O43583	sp|O43583|DENR_HUMAN Density-regulated protein OS=Homo sapiens OX=9606 GN=DENR PE=1 SV=2
ATXN1_IFN	XPOT	Exportin-T	0.300636	0.546882		O43592	sp|O43592|XPOT_HUMAN Exportin-T OS=Homo sapiens OX=9606 GN=XPOT PE=1 SV=2
ATXN1_IFN	DNPH1	2-deoxynucleoside 5-phosphate N-hydrolase 1	-0.382492	0.468097		O43598;O43598-2	sp|O43598|DNPH1_HUMAN 2-deoxynucleoside 5-phosphate N-hydrolase 1 OS=Homo sapiens OX=9606 GN=DNPH1 PE=1 SV=1;sp|O43598-2|DNPH1_HUMAN Isoform 2 of 2-deoxynucleoside 5-phosphate N-hydrolase 1 OS=Homo sapiens OX=9606 GN=DNPH1
ATXN1_IFN	TIMM44	Mitochondrial import inner membrane translocase subunit TIM44	0.223114	1.93845		O43615	sp|O43615|TIM44_HUMAN Mitochondrial import inner membrane translocase subunit TIM44 OS=Homo sapiens OX=9606 GN=TIMM44 PE=1 SV=2
ATXN1_IFN	TRAPPC3	Trafficking protein particle complex subunit 3	0.384648	1.00839		O43617;O43617-2	sp|O43617|TPPC3_HUMAN Trafficking protein particle complex subunit 3 OS=Homo sapiens OX=9606 GN=TRAPPC3 PE=1 SV=1;sp|O43617-2|TPPC3_HUMAN Isoform 2 of Trafficking protein particle complex subunit 3 OS=Homo sapiens OX=9606 GN=TRAPPC3
ATXN1_IFN	CHMP2A	Charged multivesicular body protein 2a	0.0815626	0.2501		O43633	sp|O43633|CHM2A_HUMAN Charged multivesicular body protein 2a OS=Homo sapiens OX=9606 GN=CHMP2A PE=1 SV=1
ATXN1_IFN	NCK2	Cytoplasmic protein NCK2	0.333127	1.08499		O43639	sp|O43639|NCK2_HUMAN Cytoplasmic protein NCK2 OS=Homo sapiens OX=9606 GN=NCK2 PE=1 SV=2
ATXN1_IFN	TSPAN6	Tetraspanin-6	-0.00651873	0.0115548		O43657	sp|O43657|TSN6_HUMAN Tetraspanin-6 OS=Homo sapiens OX=9606 GN=TSPAN6 PE=1 SV=1
ATXN1_IFN	PLRG1	Pleiotropic regulator 1	-0.461134	0.347191		O43660;O43660-2	sp|O43660|PLRG1_HUMAN Pleiotropic regulator 1 OS=Homo sapiens OX=9606 GN=PLRG1 PE=1 SV=1;sp|O43660-2|PLRG1_HUMAN Isoform 2 of Pleiotropic regulator 1 OS=Homo sapiens OX=9606 GN=PLRG1
ATXN1_IFN	PRC1	Protein regulator of cytokinesis 1	0.0191982	0.0330465		O43663;O43663-4;O43663-3;O43663-2	sp|O43663|PRC1_HUMAN Protein regulator of cytokinesis 1 OS=Homo sapiens OX=9606 GN=PRC1 PE=1 SV=2;sp|O43663-4|PRC1_HUMAN Isoform 4 of Protein regulator of cytokinesis 1 OS=Homo sapiens OX=9606 GN=PRC1;sp|O43663-3|PRC1_HUMAN Isoform 3 of Protein regulator o
ATXN1_IFN	RGS10	Regulator of G-protein signaling 10	0.74471	0.47174		O43665;O43665-2;O43665-1	sp|O43665|RGS10_HUMAN Regulator of G-protein signaling 10 OS=Homo sapiens OX=9606 GN=RGS10 PE=1 SV=3;sp|O43665-2|RGS10_HUMAN Isoform 2 of Regulator of G-protein signaling 10 OS=Homo sapiens OX=9606 GN=RGS10;sp|O43665-1|RGS10_HUMAN Isoform 1 of Regulator of
ATXN1_IFN	NDUFB5	NADH dehydrogenase [ubiquinone] 1 beta subcomplex subunit 5, mitochondrial	0.482137	0.383832		O43674-2;O43674	sp|O43674-2|NDUB5_HUMAN Isoform 2 of NADH dehydrogenase [ubiquinone] 1 beta subcomplex subunit 5, mitochondrial OS=Homo sapiens OX=9606 GN=NDUFB5;sp|O43674|NDUB5_HUMAN NADH dehydrogenase [ubiquinone] 1 beta subcomplex subunit 5, mitochondrial OS=Homo sapie
ATXN1_IFN	NDUFB3	NADH dehydrogenase [ubiquinone] 1 beta subcomplex subunit 3	-0.100586	0.139135		O43676	sp|O43676|NDUB3_HUMAN NADH dehydrogenase [ubiquinone] 1 beta subcomplex subunit 3 OS=Homo sapiens OX=9606 GN=NDUFB3 PE=1 SV=3
ATXN1_IFN	NDUFC1	NADH dehydrogenase [ubiquinone] 1 subunit C1, mitochondrial	0.126175	0.132369		O43677	sp|O43677|NDUC1_HUMAN NADH dehydrogenase [ubiquinone] 1 subunit C1, mitochondrial OS=Homo sapiens OX=9606 GN=NDUFC1 PE=1 SV=1
ATXN1_IFN	NDUFA2	NADH dehydrogenase [ubiquinone] 1 alpha subcomplex subunit 2	-0.446751	0.516552		O43678;O43678-2	sp|O43678|NDUA2_HUMAN NADH dehydrogenase [ubiquinone] 1 alpha subcomplex subunit 2 OS=Homo sapiens OX=9606 GN=NDUFA2 PE=1 SV=3;sp|O43678-2|NDUA2_HUMAN Isoform 2 of NADH dehydrogenase [ubiquinone] 1 alpha subcomplex subunit 2 OS=Homo sapiens OX=9606 GN=NDUF
ATXN1_IFN	ASNA1	ATPase ASNA1	0.138775	0.256731		O43681	sp|O43681|GET3_HUMAN ATPase GET3 OS=Homo sapiens OX=9606 GN=GET3 PE=1 SV=2
ATXN1_IFN	BUB1	Mitotic checkpoint serine/threonine-protein kinase BUB1	-0.323103	0.496882		O43683-2;O43683-3;O43683	sp|O43683-2|BUB1_HUMAN Isoform 2 of Mitotic checkpoint serine/threonine-protein kinase BUB1 OS=Homo sapiens OX=9606 GN=BUB1;sp|O43683-3|BUB1_HUMAN Isoform 3 of Mitotic checkpoint serine/threonine-protein kinase BUB1 OS=Homo sapiens OX=9606 GN=BUB1;sp|O4368
ATXN1_IFN	BUB3	Mitotic checkpoint protein BUB3	-0.17039	0.475019		O43684-2;O43684	sp|O43684-2|BUB3_HUMAN Isoform 2 of Mitotic checkpoint protein BUB3 OS=Homo sapiens OX=9606 GN=BUB3;sp|O43684|BUB3_HUMAN Mitotic checkpoint protein BUB3 OS=Homo sapiens OX=9606 GN=BUB3 PE=1 SV=1
ATXN1_IFN	ACTN4	Alpha-actinin-4	0.0157365	0.100324		O43707;O43707-2;O43707-3	sp|O43707|ACTN4_HUMAN Alpha-actinin-4 OS=Homo sapiens OX=9606 GN=ACTN4 PE=1 SV=2;sp|O43707-2|ACTN4_HUMAN Isoform ACTN4ISO of Alpha-actinin-4 OS=Homo sapiens OX=9606 GN=ACTN4;sp|O43707-3|ACTN4_HUMAN Isoform 3 of Alpha-actinin-4 OS=Homo sapiens OX=9606 GN=AC
ATXN1_IFN	GSTZ1	Maleylacetoacetate isomerase	-0.620128	0.726478		O43708;O43708-2;O43708-3	sp|O43708|MAAI_HUMAN Maleylacetoacetate isomerase OS=Homo sapiens OX=9606 GN=GSTZ1 PE=1 SV=3;sp|O43708-2|MAAI_HUMAN Isoform 2 of Maleylacetoacetate isomerase OS=Homo sapiens OX=9606 GN=GSTZ1;sp|O43708-3|MAAI_HUMAN Isoform 3 of Maleylacetoacetate isomerase
ATXN1_IFN	WBSCR22	Probable 18S rRNA (guanine-N(7))-methyltransferase	0.388323	1.07582		O43709;O43709-3	sp|O43709|BUD23_HUMAN Probable 18S rRNA (guanine-N(7))-methyltransferase OS=Homo sapiens OX=9606 GN=BUD23 PE=1 SV=2;sp|O43709-3|BUD23_HUMAN Isoform 3 of Probable 18S rRNA (guanine-N(7))-methyltransferase OS=Homo sapiens OX=9606 GN=BUD23
ATXN1_IFN	GATC	Glutamyl-tRNA(Gln) amidotransferase subunit C, mitochondrial	1.02106	0.945473		O43716	sp|O43716|GATC_HUMAN Glutamyl-tRNA(Gln) amidotransferase subunit C, mitochondrial OS=Homo sapiens OX=9606 GN=GATC PE=1 SV=1
ATXN1_IFN	HTATSF1	HIV Tat-specific factor 1	0.180489	0.38189		O43719	sp|O43719|HTSF1_HUMAN HIV Tat-specific factor 1 OS=Homo sapiens OX=9606 GN=HTATSF1 PE=1 SV=1
ATXN1_IFN	KDELR3	ER lumen protein-retaining receptor 3	0.151295	0.0302437		O43731;O43731-2	sp|O43731|ERD23_HUMAN ER lumen protein-retaining receptor 3 OS=Homo sapiens OX=9606 GN=KDELR3 PE=1 SV=1;sp|O43731-2|ERD23_HUMAN Isoform 2 of ER lumen protein-retaining receptor 3 OS=Homo sapiens OX=9606 GN=KDELR3
ATXN1_IFN	AP1G1	AP-1 complex subunit gamma-1	0.176099	0.527934		O43747;O43747-2	sp|O43747|AP1G1_HUMAN AP-1 complex subunit gamma-1 OS=Homo sapiens OX=9606 GN=AP1G1 PE=1 SV=5;sp|O43747-2|AP1G1_HUMAN Isoform 2 of AP-1 complex subunit gamma-1 OS=Homo sapiens OX=9606 GN=AP1G1
ATXN1_IFN	STX6	Syntaxin-6	0.301784	0.292209		O43752	sp|O43752|STX6_HUMAN Syntaxin-6 OS=Homo sapiens OX=9606 GN=STX6 PE=1 SV=1
ATXN1_IFN	SYNGR2	Synaptogyrin-2	0.461495	3.57064		O43760;O43760-2	sp|O43760|SNG2_HUMAN Synaptogyrin-2 OS=Homo sapiens OX=9606 GN=SYNGR2 PE=1 SV=1;sp|O43760-2|SNG2_HUMAN Isoform 2 of Synaptogyrin-2 OS=Homo sapiens OX=9606 GN=SYNGR2
ATXN1_IFN	SGTA	Small glutamine-rich tetratricopeptide repeat-containing protein alpha	0.0344228	0.0535845		O43765	sp|O43765|SGTA_HUMAN Small glutamine-rich tetratricopeptide repeat-containing protein alpha OS=Homo sapiens OX=9606 GN=SGTA PE=1 SV=1
ATXN1_IFN	ENSA	Alpha-endosulfine	0.179732	1.48511		O43768-2;O43768;O43768-9;O43768-3;O43768-4;O43768-6;O43768-5;O43768-7	sp|O43768-2|ENSA_HUMAN Isoform 2 of Alpha-endosulfine OS=Homo sapiens OX=9606 GN=ENSA;sp|O43768|ENSA_HUMAN Alpha-endosulfine OS=Homo sapiens OX=9606 GN=ENSA PE=1 SV=1;sp|O43768-9|ENSA_HUMAN Isoform 9 of Alpha-endosulfine OS=Homo sapiens OX=9606 GN=ENSA;sp|
ATXN1_IFN	NARS	Asparagine--tRNA ligase, cytoplasmic	0.21161	0.836677		O43776	sp|O43776|SYNC_HUMAN Asparagine--tRNA ligase, cytoplasmic OS=Homo sapiens OX=9606 GN=NARS1 PE=1 SV=1
ATXN1_IFN	MYO1B	Unconventional myosin-Ib	0.152134	0.17009		O43795	sp|O43795|MYO1B_HUMAN Unconventional myosin-Ib OS=Homo sapiens OX=9606 GN=MYO1B PE=1 SV=3
ATXN1_IFN	SSNA1	Sjoegren syndrome nuclear autoantigen 1	0.360957	0.321452		O43805	sp|O43805|SSNA1_HUMAN Sjoegren syndrome nuclear autoantigen 1 OS=Homo sapiens OX=9606 GN=SSNA1 PE=1 SV=2
ATXN1_IFN	SLC25A17	Peroxisomal membrane protein PMP34	0.17216	0.146358		O43808	sp|O43808|PM34_HUMAN Peroxisomal membrane protein PMP34 OS=Homo sapiens OX=9606 GN=SLC25A17 PE=1 SV=1
ATXN1_IFN	NUDT21	Cleavage and polyadenylation specificity factor subunit 5	-0.138638	0.786678		O43809	sp|O43809|CPSF5_HUMAN Cleavage and polyadenylation specificity factor subunit 5 OS=Homo sapiens OX=9606 GN=NUDT21 PE=1 SV=1
ATXN1_IFN	LANCL1	LanC-like protein 1	-0.154299	0.249358		O43813	sp|O43813|LANC1_HUMAN Glutathione S-transferase LANCL1 OS=Homo sapiens OX=9606 GN=LANCL1 PE=1 SV=1
ATXN1_IFN	STRN	Striatin	-0.164499	0.349773		O43815;O43815-2	sp|O43815|STRN_HUMAN Striatin OS=Homo sapiens OX=9606 GN=STRN PE=1 SV=4;sp|O43815-2|STRN_HUMAN Isoform 2 of Striatin OS=Homo sapiens OX=9606 GN=STRN
ATXN1_IFN	RRP9	U3 small nucleolar RNA-interacting protein 2	0.390364	0.721807		O43818	sp|O43818|U3IP2_HUMAN U3 small nucleolar RNA-interacting protein 2 OS=Homo sapiens OX=9606 GN=RRP9 PE=1 SV=1
ATXN1_IFN	SCO2	Protein SCO2 homolog, mitochondrial	0.256438	0.183982		O43819	sp|O43819|SCO2_HUMAN Protein SCO2 homolog, mitochondrial OS=Homo sapiens OX=9606 GN=SCO2 PE=1 SV=3
ATXN1_IFN	AKAP8	A-kinase anchor protein 8	-0.33382	0.837472		O43823	sp|O43823|AKAP8_HUMAN A-kinase anchor protein 8 OS=Homo sapiens OX=9606 GN=AKAP8 PE=1 SV=1
ATXN1_IFN	IDH3B	Isocitrate dehydrogenase [NAD] subunit beta, mitochondrial	0.0286016	0.0705081		O43837;O43837-2	sp|O43837|IDH3B_HUMAN Isocitrate dehydrogenase [NAD] subunit beta, mitochondrial OS=Homo sapiens OX=9606 GN=IDH3B PE=1 SV=2;sp|O43837-2|IDH3B_HUMAN Isoform A of Isocitrate dehydrogenase [NAD] subunit beta, mitochondrial OS=Homo sapiens OX=9606 GN=IDH3B
ATXN1_IFN	NRD1	Nardilysin	-0.0950349	0.136109		O43847;O43847-2	sp|O43847|NRDC_HUMAN Nardilysin OS=Homo sapiens OX=9606 GN=NRDC PE=1 SV=3;sp|O43847-2|NRDC_HUMAN Isoform 2 of Nardilysin OS=Homo sapiens OX=9606 GN=NRDC
ATXN1_IFN	CALU	Calumenin	0.138045	0.924615		O43852;O43852-3;O43852-6;O43852-5;O43852-15;O43852-10;O43852-9	sp|O43852|CALU_HUMAN Calumenin OS=Homo sapiens OX=9606 GN=CALU PE=1 SV=2;sp|O43852-3|CALU_HUMAN Isoform 3 of Calumenin OS=Homo sapiens OX=9606 GN=CALU;sp|O43852-6|CALU_HUMAN Isoform 6 of Calumenin OS=Homo sapiens OX=9606 GN=CALU;sp|O43852-5|CALU_HUMAN Isof
ATXN1_IFN	AHCYL1	Putative adenosylhomocysteinase 2	0.0243176	0.0179587		O43865;O43865-2	sp|O43865|SAHH2_HUMAN S-adenosylhomocysteine hydrolase-like protein 1 OS=Homo sapiens OX=9606 GN=AHCYL1 PE=1 SV=2;sp|O43865-2|SAHH2_HUMAN Isoform 2 of S-adenosylhomocysteine hydrolase-like protein 1 OS=Homo sapiens OX=9606 GN=AHCYL1
ATXN1_IFN	KIF1C	Kinesin-like protein KIF1C	0.408108	0.654965		O43896	sp|O43896|KIF1C_HUMAN Kinesin-like protein KIF1C OS=Homo sapiens OX=9606 GN=KIF1C PE=1 SV=3
ATXN1_IFN	ORC5	Origin recognition complex subunit 5	0.427446	1.06818		O43913;O43913-2	sp|O43913|ORC5_HUMAN Origin recognition complex subunit 5 OS=Homo sapiens OX=9606 GN=ORC5 PE=1 SV=1;sp|O43913-2|ORC5_HUMAN Isoform 2 of Origin recognition complex subunit 5 OS=Homo sapiens OX=9606 GN=ORC5
ATXN1_IFN	NDUFS5	NADH dehydrogenase [ubiquinone] iron-sulfur protein 5	-0.314248	0.307273		O43920	sp|O43920|NDUS5_HUMAN NADH dehydrogenase [ubiquinone] iron-sulfur protein 5 OS=Homo sapiens OX=9606 GN=NDUFS5 PE=1 SV=3
ATXN1_IFN	PDE6D	Retinal rod rhodopsin-sensitive cGMP 3,5-cyclic phosphodiesterase subunit delta	-0.718792	0.885172		O43924	sp|O43924|PDE6D_HUMAN Retinal rod rhodopsin-sensitive cGMP 3,5-cyclic phosphodiesterase subunit delta OS=Homo sapiens OX=9606 GN=PDE6D PE=1 SV=1
ATXN1_IFN	ORC4	Origin recognition complex subunit 4	1.23528	0.952194		O43929;O43929-2;O43929-3	sp|O43929|ORC4_HUMAN Origin recognition complex subunit 4 OS=Homo sapiens OX=9606 GN=ORC4 PE=1 SV=2;sp|O43929-2|ORC4_HUMAN Isoform 2 of Origin recognition complex subunit 4 OS=Homo sapiens OX=9606 GN=ORC4;sp|O43929-3|ORC4_HUMAN Isoform 3 of Origin recognit
ATXN1_IFN	PEX1	Peroxisome biogenesis factor 1	-0.387818	0.312196		O43933;O43933-2	sp|O43933|PEX1_HUMAN Peroxisome biogenesis factor 1 OS=Homo sapiens OX=9606 GN=PEX1 PE=1 SV=1;sp|O43933-2|PEX1_HUMAN Isoform 2 of Peroxisome biogenesis factor 1 OS=Homo sapiens OX=9606 GN=PEX1
ATXN1_IFN	RAD21	Double-strand-break repair protein rad21 homolog	0.247225	0.503534		O60216	sp|O60216|RAD21_HUMAN Double-strand-break repair protein rad21 homolog OS=Homo sapiens OX=9606 GN=RAD21 PE=1 SV=2
ATXN1_IFN	AKR1B10	Aldo-keto reductase family 1 member B10	0.0606943	0.586612		O60218	sp|O60218|AK1BA_HUMAN Aldo-keto reductase family 1 member B10 OS=Homo sapiens OX=9606 GN=AKR1B10 PE=1 SV=2
ATXN1_IFN	TIMM8A	Mitochondrial import inner membrane translocase subunit Tim8 A	0.216577	0.587211		O60220	sp|O60220|TIM8A_HUMAN Mitochondrial import inner membrane translocase subunit Tim8 A OS=Homo sapiens OX=9606 GN=TIMM8A PE=1 SV=1
ATXN1_IFN	DHX16	Putative pre-mRNA-splicing factor ATP-dependent RNA helicase DHX16	-0.0483069	0.0277474		O60231	sp|O60231|DHX16_HUMAN Pre-mRNA-splicing factor ATP-dependent RNA helicase DHX16 OS=Homo sapiens OX=9606 GN=DHX16 PE=1 SV=2
ATXN1_IFN	SSSCA1	Sjoegren syndrome/scleroderma autoantigen 1	-0.142162	0.127231		O60232	sp|O60232|ZNRD2_HUMAN Protein ZNRD2 OS=Homo sapiens OX=9606 GN=ZNRD2 PE=1 SV=1
ATXN1_IFN	BNIP3L	BCL2/adenovirus E1B 19 kDa protein-interacting protein 3-like	0.121353	0.0925708		O60238-2;O60238	sp|O60238-2|BNI3L_HUMAN Isoform 2 of BCL2/adenovirus E1B 19 kDa protein-interacting protein 3-like OS=Homo sapiens OX=9606 GN=BNIP3L;sp|O60238|BNI3L_HUMAN BCL2/adenovirus E1B 19 kDa protein-interacting protein 3-like OS=Homo sapiens OX=9606 GN=BNIP3L PE=1
ATXN1_IFN	MED14	Mediator of RNA polymerase II transcription subunit 14	0.6224	2.55419	+	O60244	sp|O60244|MED14_HUMAN Mediator of RNA polymerase II transcription subunit 14 OS=Homo sapiens OX=9606 GN=MED14 PE=1 SV=2
ATXN1_IFN	PRPSAP2	Phosphoribosyl pyrophosphate synthase-associated protein 2	0.406602	1.32836		O60256;O60256-3;O60256-2;O60256-4	sp|O60256|KPRB_HUMAN Phosphoribosyl pyrophosphate synthase-associated protein 2 OS=Homo sapiens OX=9606 GN=PRPSAP2 PE=1 SV=1;sp|O60256-3|KPRB_HUMAN Isoform 3 of Phosphoribosyl pyrophosphate synthase-associated protein 2 OS=Homo sapiens OX=9606 GN=PRPSAP2;s
ATXN1_IFN	SMARCA5	SWI/SNF-related matrix-associated actin-dependent regulator of chromatin subfamily A member 5	0.00852186	0.0285329		O60264	sp|O60264|SMCA5_HUMAN SWI/SNF-related matrix-associated actin-dependent regulator of chromatin subfamily A member 5 OS=Homo sapiens OX=9606 GN=SMARCA5 PE=1 SV=1
ATXN1_IFN	GPRIN2	G protein-regulated inducer of neurite outgrowth 2	0.0502269	0.106443		O60269	sp|O60269|GRIN2_HUMAN G protein-regulated inducer of neurite outgrowth 2 OS=Homo sapiens OX=9606 GN=GPRIN2 PE=1 SV=2
ATXN1_IFN	URB1	Nucleolar pre-ribosomal-associated protein 1	-0.872472	0.713752		O60287	sp|O60287|NPA1P_HUMAN Nucleolar pre-ribosomal-associated protein 1 OS=Homo sapiens OX=9606 GN=URB1 PE=1 SV=4
ATXN1_IFN	MGRN1	E3 ubiquitin-protein ligase MGRN1	0.476407	1.17643		O60291;O60291-2;O60291-4;O60291-3	sp|O60291|MGRN1_HUMAN E3 ubiquitin-protein ligase MGRN1 OS=Homo sapiens OX=9606 GN=MGRN1 PE=1 SV=2;sp|O60291-2|MGRN1_HUMAN Isoform 2 of E3 ubiquitin-protein ligase MGRN1 OS=Homo sapiens OX=9606 GN=MGRN1;sp|O60291-4|MGRN1_HUMAN Isoform 4 of E3 ubiquitin-pro
ATXN1_IFN	SIPA1L3	Signal-induced proliferation-associated 1-like protein 3	0.43832	1.48998		O60292	sp|O60292|SI1L3_HUMAN Signal-induced proliferation-associated 1-like protein 3 OS=Homo sapiens OX=9606 GN=SIPA1L3 PE=1 SV=3
ATXN1_IFN	AQR	Intron-binding protein aquarius	0.463462	0.395088		O60306	sp|O60306|AQR_HUMAN RNA helicase aquarius OS=Homo sapiens OX=9606 GN=AQR PE=1 SV=4
ATXN1_IFN	OPA1	Dynamin-like 120 kDa protein, mitochondrial;Dynamin-like 120 kDa protein, form S1	-0.231235	0.301409		O60313-2;O60313;O60313-9;O60313-10;O60313-13;O60313-11	sp|O60313-2|OPA1_HUMAN Isoform 2 of Dynamin-like 120 kDa protein, mitochondrial OS=Homo sapiens OX=9606 GN=OPA1;sp|O60313|OPA1_HUMAN Dynamin-like 120 kDa protein, mitochondrial OS=Homo sapiens OX=9606 GN=OPA1 PE=1 SV=3;sp|O60313-9|OPA1_HUMAN Isoform 3 of D
ATXN1_IFN	MCM3AP	Germinal-center associated nuclear protein	0.197395	0.309182		O60318	sp|O60318|GANP_HUMAN Germinal-center associated nuclear protein OS=Homo sapiens OX=9606 GN=MCM3AP PE=1 SV=2
ATXN1_IFN	KIF1B	Kinesin-like protein KIF1B	0.167729	0.225214		O60333-2;O60333;O60333-4	sp|O60333-2|KIF1B_HUMAN Isoform 2 of Kinesin-like protein KIF1B OS=Homo sapiens OX=9606 GN=KIF1B;sp|O60333|KIF1B_HUMAN Kinesin-like protein KIF1B OS=Homo sapiens OX=9606 GN=KIF1B PE=1 SV=5;sp|O60333-4|KIF1B_HUMAN Isoform 4 of Kinesin-like protein KIF1B OS=
ATXN1_IFN	KDM1A	Lysine-specific histone demethylase 1A	-0.686875	0.693156		O60341;O60341-2	sp|O60341|KDM1A_HUMAN Lysine-specific histone demethylase 1A OS=Homo sapiens OX=9606 GN=KDM1A PE=1 SV=2;sp|O60341-2|KDM1A_HUMAN Isoform 2 of Lysine-specific histone demethylase 1A OS=Homo sapiens OX=9606 GN=KDM1A
ATXN1_IFN	TBC1D4	TBC1 domain family member 4	-1.17709	0.582402		O60343;O60343-2;O60343-3	sp|O60343|TBCD4_HUMAN TBC1 domain family member 4 OS=Homo sapiens OX=9606 GN=TBC1D4 PE=1 SV=2;sp|O60343-2|TBCD4_HUMAN Isoform 2 of TBC1 domain family member 4 OS=Homo sapiens OX=9606 GN=TBC1D4;sp|O60343-3|TBCD4_HUMAN Isoform 3 of TBC1 domain family member
ATXN1_IFN	FZD6	Frizzled-6	-0.0762246	0.0424567		O60353-2;O60353	sp|O60353-2|FZD6_HUMAN Isoform 2 of Frizzled-6 OS=Homo sapiens OX=9606 GN=FZD6;sp|O60353|FZD6_HUMAN Frizzled-6 OS=Homo sapiens OX=9606 GN=FZD6 PE=1 SV=2
ATXN1_IFN	FADS1	Fatty acid desaturase 1	-0.439568	0.257392		O60427;O60427-2	sp|O60427|FADS1_HUMAN Acyl-CoA (8-3)-desaturase OS=Homo sapiens OX=9606 GN=FADS1 PE=1 SV=3;sp|O60427-2|FADS1_HUMAN Isoform 2 of Acyl-CoA (8-3)-desaturase OS=Homo sapiens OX=9606 GN=FADS1
ATXN1_IFN	PPL	Periplakin	0.162111	0.19882		O60437	sp|O60437|PEPL_HUMAN Periplakin OS=Homo sapiens OX=9606 GN=PPL PE=1 SV=4
ATXN1_IFN	DFNA5	Non-syndromic hearing impairment protein 5	0.268258	0.533116		O60443	sp|O60443|GSDME_HUMAN Gasdermin-E OS=Homo sapiens OX=9606 GN=GSDME PE=1 SV=2
ATXN1_IFN	NRP2	Neuropilin-2	0.102577	0.257257		O60462-4;O60462-5;O60462-2;O60462-3;O60462;O60462-6	sp|O60462-4|NRP2_HUMAN Isoform B0 of Neuropilin-2 OS=Homo sapiens OX=9606 GN=NRP2;sp|O60462-5|NRP2_HUMAN Isoform B5 of Neuropilin-2 OS=Homo sapiens OX=9606 GN=NRP2;sp|O60462-2|NRP2_HUMAN Isoform A0 of Neuropilin-2 OS=Homo sapiens OX=9606 GN=NRP2;sp|O60462-
ATXN1_IFN	MAN1A2	Mannosyl-oligosaccharide 1,2-alpha-mannosidase IB	0.68713	1.25064		O60476	sp|O60476|MA1A2_HUMAN Mannosyl-oligosaccharide 1,2-alpha-mannosidase IB OS=Homo sapiens OX=9606 GN=MAN1A2 PE=1 SV=1
ATXN1_IFN	ACSL4	Long-chain-fatty-acid--CoA ligase 4	0.0260364	0.0192473		O60488-2;O60488	sp|O60488-2|ACSL4_HUMAN Isoform Short of Long-chain-fatty-acid--CoA ligase 4 OS=Homo sapiens OX=9606 GN=ACSL4;sp|O60488|ACSL4_HUMAN Long-chain-fatty-acid--CoA ligase 4 OS=Homo sapiens OX=9606 GN=ACSL4 PE=1 SV=2
ATXN1_IFN	SNX3	Sorting nexin-3	-0.0179452	0.0602848		O60493;O60493-2;O60493-4;O60493-3	sp|O60493|SNX3_HUMAN Sorting nexin-3 OS=Homo sapiens OX=9606 GN=SNX3 PE=1 SV=3;sp|O60493-2|SNX3_HUMAN Isoform 2 of Sorting nexin-3 OS=Homo sapiens OX=9606 GN=SNX3;sp|O60493-4|SNX3_HUMAN Isoform 4 of Sorting nexin-3 OS=Homo sapiens OX=9606 GN=SNX3;sp|O60493
ATXN1_IFN	STX10	Syntaxin-10	0.37879	0.479641		O60499;O60499-2	sp|O60499|STX10_HUMAN Syntaxin-10 OS=Homo sapiens OX=9606 GN=STX10 PE=1 SV=1;sp|O60499-2|STX10_HUMAN Isoform 2 of Syntaxin-10 OS=Homo sapiens OX=9606 GN=STX10
ATXN1_IFN	MGEA5	Protein O-GlcNAcase	0.537314	1.75135	+	O60502-4;O60502;O60502-2;O60502-3	sp|O60502-4|OGA_HUMAN Isoform 4 of Protein O-GlcNAcase OS=Homo sapiens OX=9606 GN=OGA;sp|O60502|OGA_HUMAN Protein O-GlcNAcase OS=Homo sapiens OX=9606 GN=OGA PE=1 SV=2;sp|O60502-2|OGA_HUMAN Isoform 2 of Protein O-GlcNAcase OS=Homo sapiens OX=9606 GN=OGA;sp|
ATXN1_IFN	SORBS3	Vinexin	1.02245	0.561485		O60504-2;O60504	sp|O60504-2|VINEX_HUMAN Isoform Beta of Vinexin OS=Homo sapiens OX=9606 GN=SORBS3;sp|O60504|VINEX_HUMAN Vinexin OS=Homo sapiens OX=9606 GN=SORBS3 PE=1 SV=2
ATXN1_IFN	SYNCRIP	Heterogeneous nuclear ribonucleoprotein Q	-0.0291624	0.182157		O60506;O60506-2;O60506-3;O60506-4;O60506-5	sp|O60506|HNRPQ_HUMAN Heterogeneous nuclear ribonucleoprotein Q OS=Homo sapiens OX=9606 GN=SYNCRIP PE=1 SV=2;sp|O60506-2|HNRPQ_HUMAN Isoform 2 of Heterogeneous nuclear ribonucleoprotein Q OS=Homo sapiens OX=9606 GN=SYNCRIP;sp|O60506-3|HNRPQ_HUMAN Isoform 3
ATXN1_IFN	CDC40	Pre-mRNA-processing factor 17	0.20302	0.184994		O60508	sp|O60508|PRP17_HUMAN Pre-mRNA-processing factor 17 OS=Homo sapiens OX=9606 GN=CDC40 PE=1 SV=1
ATXN1_IFN	B4GALT3	Beta-1,4-galactosyltransferase 3;N-acetyllactosamine synthase;Beta-N-acetylglucosaminylglycopeptide beta-1,4-galactosyltransferase;Beta-N-acetylglucosaminyl-glycolipid beta-1,4-galactosyltransferase	0.0229701	0.0460849		O60512	sp|O60512|B4GT3_HUMAN Beta-1,4-galactosyltransferase 3 OS=Homo sapiens OX=9606 GN=B4GALT3 PE=1 SV=2
ATXN1_IFN	B4GALT4	Beta-1,4-galactosyltransferase 4;N-acetyllactosamine synthase;Lactotriaosylceramide beta-1,4-galactosyltransferase	0.280789	1.58952		O60513	sp|O60513|B4GT4_HUMAN Beta-1,4-galactosyltransferase 4 OS=Homo sapiens OX=9606 GN=B4GALT4 PE=1 SV=1
ATXN1_IFN	RANBP6	Ran-binding protein 6	0.247657	0.214848		O60518	sp|O60518|RNBP6_HUMAN Ran-binding protein 6 OS=Homo sapiens OX=9606 GN=RANBP6 PE=1 SV=2
ATXN1_IFN	NEMF	Nuclear export mediator factor NEMF	-0.0188548	0.00754162		O60524-4;O60524-3;O60524;O60524-5	sp|O60524-4|NEMF_HUMAN Isoform 4 of Nuclear export mediator factor NEMF OS=Homo sapiens OX=9606 GN=NEMF;sp|O60524-3|NEMF_HUMAN Isoform 3 of Nuclear export mediator factor NEMF OS=Homo sapiens OX=9606 GN=NEMF;sp|O60524|NEMF_HUMAN Nuclear export mediator fac
ATXN1_IFN	GMDS	GDP-mannose 4,6 dehydratase	-0.779563	0.770172		O60547-2;O60547	sp|O60547-2|GMDS_HUMAN Isoform 2 of GDP-mannose 4,6 dehydratase OS=Homo sapiens OX=9606 GN=GMDS;sp|O60547|GMDS_HUMAN GDP-mannose 4,6 dehydratase OS=Homo sapiens OX=9606 GN=GMDS PE=1 SV=1
ATXN1_IFN	NMT2	Glycylpeptide N-tetradecanoyltransferase 2	-0.703575	0.879102		O60551	sp|O60551|NMT2_HUMAN Glycylpeptide N-tetradecanoyltransferase 2 OS=Homo sapiens OX=9606 GN=NMT2 PE=1 SV=1
ATXN1_IFN	CCNT1	Cyclin-T1	0.146972	0.192458		O60563	sp|O60563|CCNT1_HUMAN Cyclin-T1 OS=Homo sapiens OX=9606 GN=CCNT1 PE=1 SV=1
ATXN1_IFN	BUB1B	Mitotic checkpoint serine/threonine-protein kinase BUB1 beta	0.00643124	0.00964584		O60566-3;O60566;O60566-2	sp|O60566-3|BUB1B_HUMAN Isoform 3 of Mitotic checkpoint serine/threonine-protein kinase BUB1 beta OS=Homo sapiens OX=9606 GN=BUB1B;sp|O60566|BUB1B_HUMAN Mitotic checkpoint serine/threonine-protein kinase BUB1 beta OS=Homo sapiens OX=9606 GN=BUB1B PE=1 SV=3
ATXN1_IFN	PLOD3	Procollagen-lysine,2-oxoglutarate 5-dioxygenase 3	-0.25201	0.146295		O60568	sp|O60568|PLOD3_HUMAN Multifunctional procollagen lysine hydroxylase and glycosyltransferase LH3 OS=Homo sapiens OX=9606 GN=PLOD3 PE=1 SV=1
ATXN1_IFN	EIF4E2	Eukaryotic translation initiation factor 4E type 2	-0.945655	0.700463		O60573;O60573-2	sp|O60573|IF4E2_HUMAN Eukaryotic translation initiation factor 4E type 2 OS=Homo sapiens OX=9606 GN=EIF4E2 PE=1 SV=1;sp|O60573-2|IF4E2_HUMAN Isoform 2 of Eukaryotic translation initiation factor 4E type 2 OS=Homo sapiens OX=9606 GN=EIF4E2
ATXN1_IFN	DIAPH1	Protein diaphanous homolog 1	0.0909741	0.352358		O60610;O60610-2;O60610-3	sp|O60610|DIAP1_HUMAN Protein diaphanous homolog 1 OS=Homo sapiens OX=9606 GN=DIAPH1 PE=1 SV=2;sp|O60610-2|DIAP1_HUMAN Isoform 2 of Protein diaphanous homolog 1 OS=Homo sapiens OX=9606 GN=DIAPH1;sp|O60610-3|DIAP1_HUMAN Isoform 3 of Protein diaphanous homol
ATXN1_IFN	TSPAN3	Tetraspanin-3	-0.17398	0.0566272		O60637-3;O60637;O60637-2	sp|O60637-3|TSN3_HUMAN Isoform 3 of Tetraspanin-3 OS=Homo sapiens OX=9606 GN=TSPAN3;sp|O60637|TSN3_HUMAN Tetraspanin-3 OS=Homo sapiens OX=9606 GN=TSPAN3 PE=2 SV=1;sp|O60637-2|TSN3_HUMAN Isoform 2 of Tetraspanin-3 OS=Homo sapiens OX=9606 GN=TSPAN3
ATXN1_IFN	EXOC3	Exocyst complex component 3	-0.852609	0.695722		O60645	sp|O60645|EXOC3_HUMAN Exocyst complex component 3 OS=Homo sapiens OX=9606 GN=EXOC3 PE=1 SV=3
ATXN1_IFN	UGT1A9;UGT1A8	UDP-glucuronosyltransferase 1-9;UDP-glucuronosyltransferase 1-8	0.146987	0.142995		O60656;O60656-2;Q9HAW9;Q9HAW9-2	sp|O60656|UD19_HUMAN UDP-glucuronosyltransferase 1-9 OS=Homo sapiens OX=9606 GN=UGT1A9 PE=1 SV=1;sp|O60656-2|UD19_HUMAN Isoform 2 of UDP-glucuronosyltransferase 1-9 OS=Homo sapiens OX=9606 GN=UGT1A9;sp|Q9HAW9|UD18_HUMAN UDP-glucuronosyltransferase 1-8 OS=H
ATXN1_IFN	PDE8A	High affinity cAMP-specific and IBMX-insensitive 3,5-cyclic phosphodiesterase 8A	-0.0884996	0.0712826		O60658-2;O60658-6;O60658	sp|O60658-2|PDE8A_HUMAN Isoform 2 of High affinity cAMP-specific and IBMX-insensitive 3,5-cyclic phosphodiesterase 8A OS=Homo sapiens OX=9606 GN=PDE8A;sp|O60658-6|PDE8A_HUMAN Isoform 6 of High affinity cAMP-specific and IBMX-insensitive 3,5-cyclic phos
ATXN1_IFN	PLIN3	Perilipin-3	-0.0267266	0.0810227		O60664-4;O60664;O60664-3;O60664-2	sp|O60664-4|PLIN3_HUMAN Isoform 4 of Perilipin-3 OS=Homo sapiens OX=9606 GN=PLIN3;sp|O60664|PLIN3_HUMAN Perilipin-3 OS=Homo sapiens OX=9606 GN=PLIN3 PE=1 SV=3;sp|O60664-3|PLIN3_HUMAN Isoform 3 of Perilipin-3 OS=Homo sapiens OX=9606 GN=PLIN3;sp|O60664-2|PLI
ATXN1_IFN	SLC16A7	Monocarboxylate transporter 2	-0.706455	1.04881		O60669	sp|O60669|MOT2_HUMAN Monocarboxylate transporter 2 OS=Homo sapiens OX=9606 GN=SLC16A7 PE=1 SV=2
ATXN1_IFN	PRMT3	Protein arginine N-methyltransferase 3	0.488515	0.25203		O60678;O60678-2	sp|O60678|ANM3_HUMAN Protein arginine N-methyltransferase 3 OS=Homo sapiens OX=9606 GN=PRMT3 PE=1 SV=4;sp|O60678-2|ANM3_HUMAN Isoform 2 of Protein arginine N-methyltransferase 3 OS=Homo sapiens OX=9606 GN=PRMT3
ATXN1_IFN	KPNA6	Importin subunit alpha-7	-0.107854	0.0871971		O60684	sp|O60684|IMA7_HUMAN Importin subunit alpha-7 OS=Homo sapiens OX=9606 GN=KPNA6 PE=1 SV=1
ATXN1_IFN	UGDH	UDP-glucose 6-dehydrogenase	0.0616104	0.57882		O60701;O60701-3;O60701-2	sp|O60701|UGDH_HUMAN UDP-glucose 6-dehydrogenase OS=Homo sapiens OX=9606 GN=UGDH PE=1 SV=1;sp|O60701-3|UGDH_HUMAN Isoform 3 of UDP-glucose 6-dehydrogenase OS=Homo sapiens OX=9606 GN=UGDH;sp|O60701-2|UGDH_HUMAN Isoform 2 of UDP-glucose 6-dehydrogenase OS=Ho
ATXN1_IFN	CTNND1	Catenin delta-1	-0.179989	1.07489		O60716;O60716-2;O60716-3;O60716-5;O60716-4;O60716-6;O60716-7;O60716-8;O60716-9;O60716-10;O60716-11;O60716-13;O60716-17;O60716-12;O60716-14;O60716-15;O60716-18;O60716-16;O60716-19;O60716-21;O60716-20;O60716-22;O60716-23;O60716-24;O60716-25;O60716-26;O60716-27;O60716-29;O60716-31;O60716-28;O60716-30;O60716-32	sp|O60716|CTND1_HUMAN Catenin delta-1 OS=Homo sapiens OX=9606 GN=CTNND1 PE=1 SV=1;sp|O60716-2|CTND1_HUMAN Isoform 1AB of Catenin delta-1 OS=Homo sapiens OX=9606 GN=CTNND1;sp|O60716-3|CTND1_HUMAN Isoform 1AC of Catenin delta-1 OS=Homo sapiens OX=9606 GN=CTN
ATXN1_IFN	ICMT	Protein-S-isoprenylcysteine O-methyltransferase	-0.174234	0.0579538		O60725	sp|O60725|ICMT_HUMAN Protein-S-isoprenylcysteine O-methyltransferase OS=Homo sapiens OX=9606 GN=ICMT PE=1 SV=1
ATXN1_IFN	SNX2	Sorting nexin-2	-0.177922	0.622774		O60749;O60749-2	sp|O60749|SNX2_HUMAN Sorting nexin-2 OS=Homo sapiens OX=9606 GN=SNX2 PE=1 SV=2;sp|O60749-2|SNX2_HUMAN Isoform 2 of Sorting nexin-2 OS=Homo sapiens OX=9606 GN=SNX2
ATXN1_IFN	DPM1	Dolichol-phosphate mannosyltransferase subunit 1	-0.0650766	0.17361		O60762	sp|O60762|DPM1_HUMAN Dolichol-phosphate mannosyltransferase subunit 1 OS=Homo sapiens OX=9606 GN=DPM1 PE=1 SV=1
ATXN1_IFN	USO1	General vesicular transport factor p115	0.237802	1.1404		O60763;O60763-2	sp|O60763|USO1_HUMAN General vesicular transport factor p115 OS=Homo sapiens OX=9606 GN=USO1 PE=1 SV=2;sp|O60763-2|USO1_HUMAN Isoform 2 of General vesicular transport factor p115 OS=Homo sapiens OX=9606 GN=USO1
ATXN1_IFN	MRPS14	28S ribosomal protein S14, mitochondrial	-0.191967	0.392806		O60783	sp|O60783|RT14_HUMAN 28S ribosomal protein S14, mitochondrial OS=Homo sapiens OX=9606 GN=MRPS14 PE=1 SV=1
ATXN1_IFN	TOM1	Target of Myb protein 1	-0.807453	1.56969	+	O60784;O60784-2;O60784-3;O60784-4	sp|O60784|TOM1_HUMAN Target of Myb protein 1 OS=Homo sapiens OX=9606 GN=TOM1 PE=1 SV=2;sp|O60784-2|TOM1_HUMAN Isoform 2 of Target of Myb protein 1 OS=Homo sapiens OX=9606 GN=TOM1;sp|O60784-3|TOM1_HUMAN Isoform 3 of Target of Myb protein 1 OS=Homo sapiens O
ATXN1_IFN	PFKFB2	6-phosphofructo-2-kinase/fructose-2,6-bisphosphatase 2;6-phosphofructo-2-kinase;Fructose-2,6-bisphosphatase	0.109987	0.0375182		O60825;O60825-2	sp|O60825|F262_HUMAN 6-phosphofructo-2-kinase/fructose-2,6-bisphosphatase 2 OS=Homo sapiens OX=9606 GN=PFKFB2 PE=1 SV=2;sp|O60825-2|F262_HUMAN Isoform 2 of 6-phosphofructo-2-kinase/fructose-2,6-bisphosphatase 2 OS=Homo sapiens OX=9606 GN=PFKFB2
ATXN1_IFN	CCDC22	Coiled-coil domain-containing protein 22	0.228617	0.359681		O60826	sp|O60826|CCD22_HUMAN Coiled-coil domain-containing protein 22 OS=Homo sapiens OX=9606 GN=CCDC22 PE=1 SV=1
ATXN1_IFN	PQBP1	Polyglutamine-binding protein 1	-0.069837	0.102991		O60828-5;O60828-2;O60828;O60828-4;O60828-3	sp|O60828-5|PQBP1_HUMAN Isoform 5 of Polyglutamine-binding protein 1 OS=Homo sapiens OX=9606 GN=PQBP1;sp|O60828-2|PQBP1_HUMAN Isoform 2 of Polyglutamine-binding protein 1 OS=Homo sapiens OX=9606 GN=PQBP1;sp|O60828|PQBP1_HUMAN Polyglutamine-binding protein
ATXN1_IFN	TIMM17B	Mitochondrial import inner membrane translocase subunit Tim17-B	-0.69301	0.328652		O60830;O60830-2	sp|O60830|TI17B_HUMAN Mitochondrial import inner membrane translocase subunit Tim17-B OS=Homo sapiens OX=9606 GN=TIMM17B PE=1 SV=1;sp|O60830-2|TI17B_HUMAN Isoform 2 of Mitochondrial import inner membrane translocase subunit Tim17-B OS=Homo sapiens OX=9606
ATXN1_IFN	PRAF2	PRA1 family protein 2	0.356969	0.590591		O60831	sp|O60831|PRAF2_HUMAN PRA1 family protein 2 OS=Homo sapiens OX=9606 GN=PRAF2 PE=1 SV=1
ATXN1_IFN	DKC1	H/ACA ribonucleoprotein complex subunit 4	0.21928	1.113		O60832;O60832-2	sp|O60832|DKC1_HUMAN H/ACA ribonucleoprotein complex subunit DKC1 OS=Homo sapiens OX=9606 GN=DKC1 PE=1 SV=3;sp|O60832-2|DKC1_HUMAN Isoform 3 of H/ACA ribonucleoprotein complex subunit DKC1 OS=Homo sapiens OX=9606 GN=DKC1
ATXN1_IFN	EIF5B	Eukaryotic translation initiation factor 5B	0.0578372	0.121463		O60841	sp|O60841|IF2P_HUMAN Eukaryotic translation initiation factor 5B OS=Homo sapiens OX=9606 GN=EIF5B PE=1 SV=4
ATXN1_IFN	EDF1	Endothelial differentiation-related factor 1	-0.0795063	0.093389		O60869;O60869-2;O60869-3	sp|O60869|EDF1_HUMAN Endothelial differentiation-related factor 1 OS=Homo sapiens OX=9606 GN=EDF1 PE=1 SV=1;sp|O60869-2|EDF1_HUMAN Isoform 2 of Endothelial differentiation-related factor 1 OS=Homo sapiens OX=9606 GN=EDF1;sp|O60869-3|EDF1_HUMAN Isoform 3 of
ATXN1_IFN	KIN	DNA/RNA-binding protein KIN17	0.331693	0.595257		O60870-2;O60870	sp|O60870-2|KIN17_HUMAN Isoform 2 of DNA/RNA-binding protein KIN17 OS=Homo sapiens OX=9606 GN=KIN;sp|O60870|KIN17_HUMAN DNA/RNA-binding protein KIN17 OS=Homo sapiens OX=9606 GN=KIN PE=1 SV=2
ATXN1_IFN	DIAPH2	Protein diaphanous homolog 2	0.243642	0.217816		O60879-2;O60879-3;O60879	sp|O60879-2|DIAP2_HUMAN Isoform 2 of Protein diaphanous homolog 2 OS=Homo sapiens OX=9606 GN=DIAPH2;sp|O60879-3|DIAP2_HUMAN Isoform 3 of Protein diaphanous homolog 2 OS=Homo sapiens OX=9606 GN=DIAPH2;sp|O60879|DIAP2_HUMAN Protein diaphanous homolog 2 OS=Ho
ATXN1_IFN	DNAJA2	DnaJ homolog subfamily A member 2	0.119456	4.10816		O60884	sp|O60884|DNJA2_HUMAN DnaJ homolog subfamily A member 2 OS=Homo sapiens OX=9606 GN=DNAJA2 PE=1 SV=1
ATXN1_IFN	BRD4	Bromodomain-containing protein 4	-0.297322	0.220198		O60885;O60885-2;O60885-3	sp|O60885|BRD4_HUMAN Bromodomain-containing protein 4 OS=Homo sapiens OX=9606 GN=BRD4 PE=1 SV=2;sp|O60885-2|BRD4_HUMAN Isoform C of Bromodomain-containing protein 4 OS=Homo sapiens OX=9606 GN=BRD4;sp|O60885-3|BRD4_HUMAN Isoform B of Bromodomain-containing
ATXN1_IFN	CUTA	Protein CutA	0.458458	3.06083		O60888-3;O60888;O60888-2	sp|O60888-3|CUTA_HUMAN Isoform C of Protein CutA OS=Homo sapiens OX=9606 GN=CUTA;sp|O60888|CUTA_HUMAN Protein CutA OS=Homo sapiens OX=9606 GN=CUTA PE=1 SV=2;sp|O60888-2|CUTA_HUMAN Isoform A of Protein CutA OS=Homo sapiens OX=9606 GN=CUTA
ATXN1_IFN	SMPD2	Sphingomyelin phosphodiesterase 2	-0.113037	0.341244		O60906	sp|O60906|NSMA_HUMAN Sphingomyelin phosphodiesterase 2 OS=Homo sapiens OX=9606 GN=SMPD2 PE=1 SV=2
ATXN1_IFN	TBL1X	F-box-like/WD repeat-containing protein TBL1X	0.544012	0.465031		O60907;O60907-2	sp|O60907|TBL1X_HUMAN F-box-like/WD repeat-containing protein TBL1X OS=Homo sapiens OX=9606 GN=TBL1X PE=1 SV=3;sp|O60907-2|TBL1X_HUMAN Isoform 2 of F-box-like/WD repeat-containing protein TBL1X OS=Homo sapiens OX=9606 GN=TBL1X
ATXN1_IFN	PFDN1	Prefoldin subunit 1	-0.198811	0.582731		O60925	sp|O60925|PFD1_HUMAN Prefoldin subunit 1 OS=Homo sapiens OX=9606 GN=PFDN1 PE=1 SV=2
ATXN1_IFN	PPP1R11	Protein phosphatase 1 regulatory subunit 11	0.43374	0.890099		O60927	sp|O60927|PP1RB_HUMAN E3 ubiquitin-protein ligase PPP1R11 OS=Homo sapiens OX=9606 GN=PPP1R11 PE=1 SV=1
ATXN1_IFN	RNASEH1	Ribonuclease H1	-0.198155	0.107835		O60930	sp|O60930|RNH1_HUMAN Ribonuclease H1 OS=Homo sapiens OX=9606 GN=RNASEH1 PE=1 SV=2
ATXN1_IFN	NBN	Nibrin	-0.41114	0.872458		O60934	sp|O60934|NBN_HUMAN Nibrin OS=Homo sapiens OX=9606 GN=NBN PE=1 SV=1
ATXN1_IFN	NOL3	Nucleolar protein 3	0.932952	0.571182		O60936;O60936-3;O60936-1	sp|O60936|NOL3_HUMAN Nucleolar protein 3 OS=Homo sapiens OX=9606 GN=NOL3 PE=1 SV=2;sp|O60936-3|NOL3_HUMAN Isoform 3 of Nucleolar protein 3 OS=Homo sapiens OX=9606 GN=NOL3;sp|O60936-1|NOL3_HUMAN Isoform 1 of Nucleolar protein 3 OS=Homo sapiens OX=9606 GN=NO
ATXN1_IFN	RNGTT	mRNA-capping enzyme;Polynucleotide 5-triphosphatase;mRNA guanylyltransferase	0.144807	0.290749		O60942-2;O60942;O60942-3;O60942-4	sp|O60942-2|MCE1_HUMAN Isoform 2 of mRNA-capping enzyme OS=Homo sapiens OX=9606 GN=RNGTT;sp|O60942|MCE1_HUMAN mRNA-capping enzyme OS=Homo sapiens OX=9606 GN=RNGTT PE=1 SV=1;sp|O60942-3|MCE1_HUMAN Isoform 3 of mRNA-capping enzyme OS=Homo sapiens OX=9606 GN=
ATXN1_IFN	ABCB7	ATP-binding cassette sub-family B member 7, mitochondrial	1.53677	1.16362		O75027-2;O75027;O75027-3	sp|O75027-2|ABCB7_HUMAN Isoform 2 of ATP-binding cassette sub-family B member 7, mitochondrial OS=Homo sapiens OX=9606 GN=ABCB7;sp|O75027|ABCB7_HUMAN ATP-binding cassette sub-family B member 7, mitochondrial OS=Homo sapiens OX=9606 GN=ABCB7 PE=1 SV=2;sp|O7
ATXN1_IFN	SRGAP2	SLIT-ROBO Rho GTPase-activating protein 2	0.0228309	0.00938113		O75044	sp|O75044|SRGP2_HUMAN SLIT-ROBO Rho GTPase-activating protein 2 OS=Homo sapiens OX=9606 GN=SRGAP2 PE=1 SV=3
ATXN1_IFN	IGSF3	Immunoglobulin superfamily member 3	0.725689	0.403257		O75054;O75054-2	sp|O75054|IGSF3_HUMAN Immunoglobulin superfamily member 3 OS=Homo sapiens OX=9606 GN=IGSF3 PE=2 SV=3;sp|O75054-2|IGSF3_HUMAN Isoform 2 of Immunoglobulin superfamily member 3 OS=Homo sapiens OX=9606 GN=IGSF3
ATXN1_IFN	FAM20B	Glycosaminoglycan xylosylkinase	-0.427166	0.62795		O75063	sp|O75063|XYLK_HUMAN Glycosaminoglycan xylosylkinase OS=Homo sapiens OX=9606 GN=FAM20B PE=1 SV=1
ATXN1_IFN	WDR1	WD repeat-containing protein 1	-0.0452354	0.16172		O75083;O75083-3	sp|O75083|WDR1_HUMAN WD repeat-containing protein 1 OS=Homo sapiens OX=9606 GN=WDR1 PE=1 SV=4;sp|O75083-3|WDR1_HUMAN Isoform 2 of WD repeat-containing protein 1 OS=Homo sapiens OX=9606 GN=WDR1
ATXN1_IFN	ATP9A	Probable phospholipid-transporting ATPase IIA	-0.255049	0.120909		O75110;O75110-2	sp|O75110|ATP9A_HUMAN Probable phospholipid-transporting ATPase IIA OS=Homo sapiens OX=9606 GN=ATP9A PE=1 SV=3;sp|O75110-2|ATP9A_HUMAN Isoform Short of Probable phospholipid-transporting ATPase IIA OS=Homo sapiens OX=9606 GN=ATP9A
ATXN1_IFN	N4BP1	NEDD4-binding protein 1	0.510614	1.95125	+	O75113	sp|O75113|N4BP1_HUMAN NEDD4-binding protein 1 OS=Homo sapiens OX=9606 GN=N4BP1 PE=1 SV=4
ATXN1_IFN	ROCK2	Rho-associated protein kinase 2	0.0128169	0.0426352		O75116	sp|O75116|ROCK2_HUMAN Rho-associated protein kinase 2 OS=Homo sapiens OX=9606 GN=ROCK2 PE=1 SV=4
ATXN1_IFN	CLASP2	CLIP-associating protein 2	-0.0162523	0.0293414		O75122-3;O75122	sp|O75122-3|CLAP2_HUMAN Isoform 3 of CLIP-associating protein 2 OS=Homo sapiens OX=9606 GN=CLASP2;sp|O75122|CLAP2_HUMAN CLIP-associating protein 2 OS=Homo sapiens OX=9606 GN=CLASP2 PE=1 SV=3
ATXN1_IFN	PTCD1	Pentatricopeptide repeat-containing protein 1, mitochondrial	0.700778	0.685606		O75127	sp|O75127|PTCD1_HUMAN Pentatricopeptide repeat-containing protein 1, mitochondrial OS=Homo sapiens OX=9606 GN=PTCD1 PE=1 SV=2
ATXN1_IFN	CPNE3	Copine-3	0.416361	0.401351		O75131	sp|O75131|CPNE3_HUMAN Copine-3 OS=Homo sapiens OX=9606 GN=CPNE3 PE=1 SV=1
ATXN1_IFN	ATG13	Autophagy-related protein 13	0.0835185	0.0818523		O75143-3;O75143-2;O75143;O75143-5;O75143-4	sp|O75143-3|ATG13_HUMAN Isoform 3 of Autophagy-related protein 13 OS=Homo sapiens OX=9606 GN=ATG13;sp|O75143-2|ATG13_HUMAN Isoform 2 of Autophagy-related protein 13 OS=Homo sapiens OX=9606 GN=ATG13;sp|O75143|ATG13_HUMAN Autophagy-related protein 13 OS=Homo
ATXN1_IFN	HIP1R	Huntingtin-interacting protein 1-related protein	-0.177431	0.0723745		O75146;O75146-2	sp|O75146|HIP1R_HUMAN Huntingtin-interacting protein 1-related protein OS=Homo sapiens OX=9606 GN=HIP1R PE=1 SV=2;sp|O75146-2|HIP1R_HUMAN Isoform 2 of Huntingtin-interacting protein 1-related protein OS=Homo sapiens OX=9606 GN=HIP1R
ATXN1_IFN	RNF40	E3 ubiquitin-protein ligase BRE1B	-0.189897	0.250731		O75150;O75150-4;O75150-3	sp|O75150|BRE1B_HUMAN E3 ubiquitin-protein ligase BRE1B OS=Homo sapiens OX=9606 GN=RNF40 PE=1 SV=5;sp|O75150-4|BRE1B_HUMAN Isoform 4 of E3 ubiquitin-protein ligase BRE1B OS=Homo sapiens OX=9606 GN=RNF40;sp|O75150-3|BRE1B_HUMAN Isoform 3 of E3 ubiquitin-pro
ATXN1_IFN	ZC3H11A	Zinc finger CCCH domain-containing protein 11A	-0.162195	0.0973489		O75152	sp|O75152|ZC11A_HUMAN Zinc finger CCCH domain-containing protein 11A OS=Homo sapiens OX=9606 GN=ZC3H11A PE=1 SV=3
ATXN1_IFN	CLUH	Clustered mitochondria protein homolog	-0.111041	0.257895		O75153	sp|O75153|CLU_HUMAN Clustered mitochondria protein homolog OS=Homo sapiens OX=9606 GN=CLUH PE=1 SV=2
ATXN1_IFN	DNAJC13	DnaJ homolog subfamily C member 13	0.750415	0.349841		O75165	sp|O75165|DJC13_HUMAN DnaJ homolog subfamily C member 13 OS=Homo sapiens OX=9606 GN=DNAJC13 PE=1 SV=5
ATXN1_IFN	PPP6R2	Serine/threonine-protein phosphatase 6 regulatory subunit 2	-0.609071	1.1923		O75170-6;O75170-2;O75170-4;O75170-3;O75170-5;O75170	sp|O75170-6|PP6R2_HUMAN Isoform 6 of Serine/threonine-protein phosphatase 6 regulatory subunit 2 OS=Homo sapiens OX=9606 GN=PPP6R2;sp|O75170-2|PP6R2_HUMAN Isoform 2 of Serine/threonine-protein phosphatase 6 regulatory subunit 2 OS=Homo sapiens OX=9606 GN=P
ATXN1_IFN	CNOT3	CCR4-NOT transcription complex subunit 3	0.271033	0.388196		O75175	sp|O75175|CNOT3_HUMAN CCR4-NOT transcription complex subunit 3 OS=Homo sapiens OX=9606 GN=CNOT3 PE=1 SV=1
ATXN1_IFN	ANKRD17	Ankyrin repeat domain-containing protein 17	2.17503	1.86449	+	O75179-2;O75179;O75179-7;O75179-6;O75179-4	sp|O75179-2|ANR17_HUMAN Isoform 2 of Ankyrin repeat domain-containing protein 17 OS=Homo sapiens OX=9606 GN=ANKRD17;sp|O75179|ANR17_HUMAN Ankyrin repeat domain-containing protein 17 OS=Homo sapiens OX=9606 GN=ANKRD17 PE=1 SV=3;sp|O75179-7|ANR17_HUMAN Isofo
ATXN1_IFN	SIN3B	Paired amphipathic helix protein Sin3b	0.110925	0.064093		O75182;O75182-2;O75182-3	sp|O75182|SIN3B_HUMAN Paired amphipathic helix protein Sin3b OS=Homo sapiens OX=9606 GN=SIN3B PE=1 SV=2;sp|O75182-2|SIN3B_HUMAN Isoform 2 of Paired amphipathic helix protein Sin3b OS=Homo sapiens OX=9606 GN=SIN3B;sp|O75182-3|SIN3B_HUMAN Isoform 3 of Paired
ATXN1_IFN	DNAJB6	DnaJ homolog subfamily B member 6	-0.527486	0.325176		O75190-3;O75190;O75190-2;O75190-4	sp|O75190-3|DNJB6_HUMAN Isoform C of DnaJ homolog subfamily B member 6 OS=Homo sapiens OX=9606 GN=DNAJB6;sp|O75190|DNJB6_HUMAN DnaJ homolog subfamily B member 6 OS=Homo sapiens OX=9606 GN=DNAJB6 PE=1 SV=2;sp|O75190-2|DNJB6_HUMAN Isoform B of DnaJ homolog s
ATXN1_IFN	XYLB	Xylulose kinase	0.217368	0.146863		O75191;O75191-2	sp|O75191|XYLB_HUMAN Xylulose kinase OS=Homo sapiens OX=9606 GN=XYLB PE=1 SV=3;sp|O75191-2|XYLB_HUMAN Isoform 2 of Xylulose kinase OS=Homo sapiens OX=9606 GN=XYLB
ATXN1_IFN	COQ9	Ubiquinone biosynthesis protein COQ9, mitochondrial	0.0377423	0.0254516		O75208	sp|O75208|COQ9_HUMAN Ubiquinone biosynthesis protein COQ9, mitochondrial OS=Homo sapiens OX=9606 GN=COQ9 PE=1 SV=1
ATXN1_IFN	GGCT	Gamma-glutamylcyclotransferase	0.412281	0.929072		O75223	sp|O75223|GGCT_HUMAN Gamma-glutamylcyclotransferase OS=Homo sapiens OX=9606 GN=GGCT PE=1 SV=1
ATXN1_IFN	NDUFS7	NADH dehydrogenase [ubiquinone] iron-sulfur protein 7, mitochondrial	-0.374771	0.314914		O75251-2;O75251	sp|O75251-2|NDUS7_HUMAN Isoform 2 of NADH dehydrogenase [ubiquinone] iron-sulfur protein 7, mitochondrial OS=Homo sapiens OX=9606 GN=NDUFS7;sp|O75251|NDUS7_HUMAN NADH dehydrogenase [ubiquinone] iron-sulfur protein 7, mitochondrial OS=Homo sapiens OX=9606 G
ATXN1_IFN	NDUFS2	NADH dehydrogenase [ubiquinone] iron-sulfur protein 2, mitochondrial	0.146088	0.485584		O75306;O75306-2	sp|O75306|NDUS2_HUMAN NADH dehydrogenase [ubiquinone] iron-sulfur protein 2, mitochondrial OS=Homo sapiens OX=9606 GN=NDUFS2 PE=1 SV=2;sp|O75306-2|NDUS2_HUMAN Isoform 2 of NADH dehydrogenase [ubiquinone] iron-sulfur protein 2, mitochondrial OS=Homo sapiens
ATXN1_IFN	ZPR1	Zinc finger protein ZPR1	0.395275	0.391258		O75312	sp|O75312|ZPR1_HUMAN Zinc finger protein ZPR1 OS=Homo sapiens OX=9606 GN=ZPR1 PE=1 SV=1
ATXN1_IFN	DUSP11	RNA/RNP complex-1-interacting phosphatase	0.469725	0.957966		O75319	sp|O75319|DUS11_HUMAN RNA/RNP complex-1-interacting phosphatase OS=Homo sapiens OX=9606 GN=DUSP11 PE=1 SV=2
ATXN1_IFN	GBAS	Protein NipSnap homolog 2	-0.456482	0.575101		O75323;O75323-2	sp|O75323|NIPS2_HUMAN Protein NipSnap homolog 2 OS=Homo sapiens OX=9606 GN=NIPSNAP2 PE=1 SV=1;sp|O75323-2|NIPS2_HUMAN Isoform 2 of Protein NipSnap homolog 2 OS=Homo sapiens OX=9606 GN=NIPSNAP2
ATXN1_IFN	HMMR	Hyaluronan mediated motility receptor	0.612724	1.2797		O75330-2;O75330;O75330-3;O75330-4	sp|O75330-2|HMMR_HUMAN Isoform 2 of Hyaluronan mediated motility receptor OS=Homo sapiens OX=9606 GN=HMMR;sp|O75330|HMMR_HUMAN Hyaluronan mediated motility receptor OS=Homo sapiens OX=9606 GN=HMMR PE=1 SV=2;sp|O75330-3|HMMR_HUMAN Isoform 3 of Hyaluronan me
ATXN1_IFN	PDCD6	Programmed cell death protein 6	-0.124627	0.244946		O75340;O75340-2	sp|O75340|PDCD6_HUMAN Programmed cell death protein 6 OS=Homo sapiens OX=9606 GN=PDCD6 PE=1 SV=1;sp|O75340-2|PDCD6_HUMAN Isoform 2 of Programmed cell death protein 6 OS=Homo sapiens OX=9606 GN=PDCD6
ATXN1_IFN	TBCA	Tubulin-specific chaperone A	0.030538	0.211594		O75347;O75347-2	sp|O75347|TBCA_HUMAN Tubulin-specific chaperone A OS=Homo sapiens OX=9606 GN=TBCA PE=1 SV=3;sp|O75347-2|TBCA_HUMAN Isoform 2 of Tubulin-specific chaperone A OS=Homo sapiens OX=9606 GN=TBCA
ATXN1_IFN	ATP6V1G1	V-type proton ATPase subunit G 1	-0.0327825	0.0451967		O75348	sp|O75348|VATG1_HUMAN V-type proton ATPase subunit G 1 OS=Homo sapiens OX=9606 GN=ATP6V1G1 PE=1 SV=3
ATXN1_IFN	VPS4B	Vacuolar protein sorting-associated protein 4B	0.228198	0.552871		O75351	sp|O75351|VPS4B_HUMAN Vacuolar protein sorting-associated protein 4B OS=Homo sapiens OX=9606 GN=VPS4B PE=1 SV=2
ATXN1_IFN	MPDU1	Mannose-P-dolichol utilization defect 1 protein	-0.235709	1.42808		O75352-2;O75352	sp|O75352-2|MPU1_HUMAN Isoform 2 of Mannose-P-dolichol utilization defect 1 protein OS=Homo sapiens OX=9606 GN=MPDU1;sp|O75352|MPU1_HUMAN Mannose-P-dolichol utilization defect 1 protein OS=Homo sapiens OX=9606 GN=MPDU1 PE=1 SV=2
ATXN1_IFN	ZNF217	Zinc finger protein 217	0.00134	0.00149879		O75362	sp|O75362|ZN217_HUMAN Zinc finger protein 217 OS=Homo sapiens OX=9606 GN=ZNF217 PE=1 SV=1
ATXN1_IFN	H2AFY	Core histone macro-H2A.1	0.187896	1.96401		O75367-3;O75367	sp|O75367-3|H2AY_HUMAN Isoform 3 of Core histone macro-H2A.1 OS=Homo sapiens OX=9606 GN=MACROH2A1;sp|O75367|H2AY_HUMAN Core histone macro-H2A.1 OS=Homo sapiens OX=9606 GN=MACROH2A1 PE=1 SV=4
ATXN1_IFN	SH3BGRL	SH3 domain-binding glutamic acid-rich-like protein	0.0301888	0.0146334		O75368	sp|O75368|SH3L1_HUMAN SH3 domain-binding glutamic acid-rich-like protein OS=Homo sapiens OX=9606 GN=SH3BGRL PE=1 SV=1
ATXN1_IFN	FLNB	Filamin-B	-0.0152037	0.12979		O75369-8	sp|O75369-8|FLNB_HUMAN Isoform 8 of Filamin-B OS=Homo sapiens OX=9606 GN=FLNB
ATXN1_IFN	NCOR1	Nuclear receptor corepressor 1	0.127322	0.15917		O75376;O75376-2	sp|O75376|NCOR1_HUMAN Nuclear receptor corepressor 1 OS=Homo sapiens OX=9606 GN=NCOR1 PE=1 SV=2;sp|O75376-2|NCOR1_HUMAN Isoform 2 of Nuclear receptor corepressor 1 OS=Homo sapiens OX=9606 GN=NCOR1
ATXN1_IFN	NDUFS6	NADH dehydrogenase [ubiquinone] iron-sulfur protein 6, mitochondrial	0.0396694	0.074473		O75380	sp|O75380|NDUS6_HUMAN NADH dehydrogenase [ubiquinone] iron-sulfur protein 6, mitochondrial OS=Homo sapiens OX=9606 GN=NDUFS6 PE=1 SV=1
ATXN1_IFN	PEX14	Peroxisomal membrane protein PEX14	-0.233622	0.113511		O75381-2;O75381	sp|O75381-2|PEX14_HUMAN Isoform 2 of Peroxisomal membrane protein PEX14 OS=Homo sapiens OX=9606 GN=PEX14;sp|O75381|PEX14_HUMAN Peroxisomal membrane protein PEX14 OS=Homo sapiens OX=9606 GN=PEX14 PE=1 SV=1
ATXN1_IFN	TRIM3	Tripartite motif-containing protein 3	0.126982	0.1843		O75382;O75382-4;O75382-3;O75382-2	sp|O75382|TRIM3_HUMAN Tripartite motif-containing protein 3 OS=Homo sapiens OX=9606 GN=TRIM3 PE=1 SV=2;sp|O75382-4|TRIM3_HUMAN Isoform 4 of Tripartite motif-containing protein 3 OS=Homo sapiens OX=9606 GN=TRIM3;sp|O75382-3|TRIM3_HUMAN Isoform Gamma of Trip
ATXN1_IFN	CS	Citrate synthase, mitochondrial	0.144621	0.785507		O75390	sp|O75390|CISY_HUMAN Citrate synthase, mitochondrial OS=Homo sapiens OX=9606 GN=CS PE=1 SV=2
ATXN1_IFN	SPAG7	Sperm-associated antigen 7	-0.190517	0.855516		O75391	sp|O75391|SPAG7_HUMAN Sperm-associated antigen 7 OS=Homo sapiens OX=9606 GN=SPAG7 PE=1 SV=2
ATXN1_IFN	MRPL33	39S ribosomal protein L33, mitochondrial	0.510701	0.435873		O75394	sp|O75394|RM33_HUMAN 39S ribosomal protein L33, mitochondrial OS=Homo sapiens OX=9606 GN=MRPL33 PE=1 SV=1
ATXN1_IFN	SEC22B	Vesicle-trafficking protein SEC22b	0.177296	0.319232		O75396	sp|O75396|SC22B_HUMAN Vesicle-trafficking protein SEC22b OS=Homo sapiens OX=9606 GN=SEC22B PE=1 SV=4
ATXN1_IFN	PRPF40A	Pre-mRNA-processing factor 40 homolog A	0.270077	0.522071		O75400;O75400-3;O75400-2	sp|O75400|PR40A_HUMAN Pre-mRNA-processing factor 40 homolog A OS=Homo sapiens OX=9606 GN=PRPF40A PE=1 SV=2;sp|O75400-3|PR40A_HUMAN Isoform 3 of Pre-mRNA-processing factor 40 homolog A OS=Homo sapiens OX=9606 GN=PRPF40A;sp|O75400-2|PR40A_HUMAN Isoform 2 of
ATXN1_IFN	TACC1	Transforming acidic coiled-coil-containing protein 1	0.560692	1.12075		O75410-7;O75410-9;O75410;O75410-2;O75410-3;O75410-10;O75410-4;O75410-6	sp|O75410-7|TACC1_HUMAN Isoform 7 of Transforming acidic coiled-coil-containing protein 1 OS=Homo sapiens OX=9606 GN=TACC1;sp|O75410-9|TACC1_HUMAN Isoform 9 of Transforming acidic coiled-coil-containing protein 1 OS=Homo sapiens OX=9606 GN=TACC1;sp|O75410|
ATXN1_IFN	NME6	Nucleoside diphosphate kinase 6	-0.565538	0.813073		O75414	sp|O75414|NDK6_HUMAN Nucleoside diphosphate kinase 6 OS=Homo sapiens OX=9606 GN=NME6 PE=1 SV=3
ATXN1_IFN	CDC45	Cell division control protein 45 homolog	0.308609	0.419571		O75419-2;O75419;O75419-3	sp|O75419-2|CDC45_HUMAN Isoform 2 of Cell division control protein 45 homolog OS=Homo sapiens OX=9606 GN=CDC45;sp|O75419|CDC45_HUMAN Cell division control protein 45 homolog OS=Homo sapiens OX=9606 GN=CDC45 PE=1 SV=1;sp|O75419-3|CDC45_HUMAN Isoform 3 of Ce
ATXN1_IFN	GIGYF1	PERQ amino acid-rich with GYF domain-containing protein 1	0.343614	0.381475		O75420	sp|O75420|GGYF1_HUMAN GRB10-interacting GYF protein 1 OS=Homo sapiens OX=9606 GN=GIGYF1 PE=1 SV=2
ATXN1_IFN	LRCH4	Leucine-rich repeat and calponin homology domain-containing protein 4	-0.0232108	0.0268318		O75427	sp|O75427|LRCH4_HUMAN Leucine-rich repeat and calponin homology domain-containing protein 4 OS=Homo sapiens OX=9606 GN=LRCH4 PE=1 SV=2
ATXN1_IFN	MTX2	Metaxin-2	0.0683955	0.0906426		O75431;O75431-2	sp|O75431|MTX2_HUMAN Metaxin-2 OS=Homo sapiens OX=9606 GN=MTX2 PE=1 SV=1;sp|O75431-2|MTX2_HUMAN Isoform 2 of Metaxin-2 OS=Homo sapiens OX=9606 GN=MTX2
ATXN1_IFN	VPS26A	Vacuolar protein sorting-associated protein 26A	-0.021743	0.0303797		O75436;O75436-2	sp|O75436|VP26A_HUMAN Vacuolar protein sorting-associated protein 26A OS=Homo sapiens OX=9606 GN=VPS26A PE=1 SV=2;sp|O75436-2|VP26A_HUMAN Isoform 2 of Vacuolar protein sorting-associated protein 26A OS=Homo sapiens OX=9606 GN=VPS26A
ATXN1_IFN	NDUFB1	NADH dehydrogenase [ubiquinone] 1 beta subcomplex subunit 1	-0.392294	0.937619		O75438;O75438-2	sp|O75438|NDUB1_HUMAN NADH dehydrogenase [ubiquinone] 1 beta subcomplex subunit 1 OS=Homo sapiens OX=9606 GN=NDUFB1 PE=1 SV=1;sp|O75438-2|NDUB1_HUMAN Isoform 2 of NADH dehydrogenase [ubiquinone] 1 beta subcomplex subunit 1 OS=Homo sapiens OX=9606 GN=NDUFB1
ATXN1_IFN	PMPCB	Mitochondrial-processing peptidase subunit beta	0.140408	0.362889		O75439	sp|O75439|MPPB_HUMAN Mitochondrial-processing peptidase subunit beta OS=Homo sapiens OX=9606 GN=PMPCB PE=1 SV=2
ATXN1_IFN	SAP30	Histone deacetylase complex subunit SAP30	-0.484713	0.276719		O75446	sp|O75446|SAP30_HUMAN Histone deacetylase complex subunit SAP30 OS=Homo sapiens OX=9606 GN=SAP30 PE=1 SV=1
ATXN1_IFN	MED24	Mediator of RNA polymerase II transcription subunit 24	0.0969618	0.1923		O75448-2;O75448	sp|O75448-2|MED24_HUMAN Isoform 2 of Mediator of RNA polymerase II transcription subunit 24 OS=Homo sapiens OX=9606 GN=MED24;sp|O75448|MED24_HUMAN Mediator of RNA polymerase II transcription subunit 24 OS=Homo sapiens OX=9606 GN=MED24 PE=1 SV=1
ATXN1_IFN	PSIP1	PC4 and SFRS1-interacting protein	-0.0910524	0.16022		O75475;O75475-3;O75475-2	sp|O75475|PSIP1_HUMAN PC4 and SFRS1-interacting protein OS=Homo sapiens OX=9606 GN=PSIP1 PE=1 SV=1;sp|O75475-3|PSIP1_HUMAN Isoform 3 of PC4 and SFRS1-interacting protein OS=Homo sapiens OX=9606 GN=PSIP1;sp|O75475-2|PSIP1_HUMAN Isoform 2 of PC4 and SFRS1-in
ATXN1_IFN	ERLIN1	Erlin-1	0.652092	0.435778		O75477	sp|O75477|ERLN1_HUMAN Erlin-1 OS=Homo sapiens OX=9606 GN=ERLIN1 PE=1 SV=2
ATXN1_IFN	NDUFS3	NADH dehydrogenase [ubiquinone] iron-sulfur protein 3, mitochondrial	-0.194385	0.40142		O75489	sp|O75489|NDUS3_HUMAN NADH dehydrogenase [ubiquinone] iron-sulfur protein 3, mitochondrial OS=Homo sapiens OX=9606 GN=NDUFS3 PE=1 SV=1
ATXN1_IFN	SRSF10	Serine/arginine-rich splicing factor 10	0.425918	0.858944		O75494-5;O75494-4;O75494-6;O75494-3;O75494-2;O75494	sp|O75494-5|SRS10_HUMAN Isoform 5 of Serine/arginine-rich splicing factor 10 OS=Homo sapiens OX=9606 GN=SRSF10;sp|O75494-4|SRS10_HUMAN Isoform 4 of Serine/arginine-rich splicing factor 10 OS=Homo sapiens OX=9606 GN=SRSF10;sp|O75494-6|SRS10_HUMAN Isoform 6
ATXN1_IFN	HSBP1	Heat shock factor-binding protein 1	-0.00990795	0.015899		O75506	sp|O75506|HSBP1_HUMAN Heat shock factor-binding protein 1 OS=Homo sapiens OX=9606 GN=HSBP1 PE=1 SV=1
ATXN1_IFN	ECI2	Enoyl-CoA delta isomerase 2, mitochondrial	-0.234405	0.332476		O75521-2;O75521	sp|O75521-2|ECI2_HUMAN Isoform 2 of Enoyl-CoA delta isomerase 2 OS=Homo sapiens OX=9606 GN=ECI2;sp|O75521|ECI2_HUMAN Enoyl-CoA delta isomerase 2 OS=Homo sapiens OX=9606 GN=ECI2 PE=1 SV=4
ATXN1_IFN	KHDRBS3	KH domain-containing, RNA-binding, signal transduction-associated protein 3	-0.0411318	0.155993		O75525-2;O75525	sp|O75525-2|KHDR3_HUMAN Isoform 2 of KH domain-containing, RNA-binding, signal transduction-associated protein 3 OS=Homo sapiens OX=9606 GN=KHDRBS3;sp|O75525|KHDR3_HUMAN KH domain-containing, RNA-binding, signal transduction-associated protein 3 OS=Homo sa
ATXN1_IFN	TADA3	Transcriptional adapter 3	0.0252536	0.0949748		O75528-2;O75528	sp|O75528-2|TADA3_HUMAN Isoform 2 of Transcriptional adapter 3 OS=Homo sapiens OX=9606 GN=TADA3;sp|O75528|TADA3_HUMAN Transcriptional adapter 3 OS=Homo sapiens OX=9606 GN=TADA3 PE=1 SV=1
ATXN1_IFN	EED	Polycomb protein EED	-0.184453	0.134417		O75530-3;O75530;O75530-2	sp|O75530-3|EED_HUMAN Isoform 3 of Polycomb protein EED OS=Homo sapiens OX=9606 GN=EED;sp|O75530|EED_HUMAN Polycomb protein EED OS=Homo sapiens OX=9606 GN=EED PE=1 SV=2;sp|O75530-2|EED_HUMAN Isoform 2 of Polycomb protein EED OS=Homo sapiens OX=9606 GN=EED
ATXN1_IFN	BANF1	Barrier-to-autointegration factor;Barrier-to-autointegration factor, N-terminally processed	-0.0550072	0.19054		O75531	sp|O75531|BAF_HUMAN Barrier-to-autointegration factor OS=Homo sapiens OX=9606 GN=BANF1 PE=1 SV=1
ATXN1_IFN	SF3B1	Splicing factor 3B subunit 1	0.0620819	0.523419		O75533	sp|O75533|SF3B1_HUMAN Splicing factor 3B subunit 1 OS=Homo sapiens OX=9606 GN=SF3B1 PE=1 SV=3
ATXN1_IFN	CSDE1	Cold shock domain-containing protein E1	-0.00416231	0.0131798		O75534-2;O75534;O75534-3;O75534-4	sp|O75534-2|CSDE1_HUMAN Isoform 2 of Cold shock domain-containing protein E1 OS=Homo sapiens OX=9606 GN=CSDE1;sp|O75534|CSDE1_HUMAN Cold shock domain-containing protein E1 OS=Homo sapiens OX=9606 GN=CSDE1 PE=1 SV=2;sp|O75534-3|CSDE1_HUMAN Isoform 3 of Cold
ATXN1_IFN	PRKRA	Interferon-inducible double-stranded RNA-dependent protein kinase activator A	-0.0864191	0.0856185		O75569;O75569-3;O75569-2	sp|O75569|PRKRA_HUMAN Interferon-inducible double-stranded RNA-dependent protein kinase activator A OS=Homo sapiens OX=9606 GN=PRKRA PE=1 SV=1;sp|O75569-3|PRKRA_HUMAN Isoform 3 of Interferon-inducible double-stranded RNA-dependent protein kinase activator
ATXN1_IFN	CRCP	DNA-directed RNA polymerase III subunit RPC9	0.0027253	0.00428916		O75575;O75575-2;O75575-3	sp|O75575|RPC9_HUMAN DNA-directed RNA polymerase III subunit RPC9 OS=Homo sapiens OX=9606 GN=CRCP PE=1 SV=1;sp|O75575-2|RPC9_HUMAN Isoform 2 of DNA-directed RNA polymerase III subunit RPC9 OS=Homo sapiens OX=9606 GN=CRCP;sp|O75575-3|RPC9_HUMAN Isoform 3 of
ATXN1_IFN	MYCBP2	E3 ubiquitin-protein ligase MYCBP2	-0.408654	0.928502		O75592-2;O75592	sp|O75592-2|MYCB2_HUMAN Isoform 2 of E3 ubiquitin-protein ligase MYCBP2 OS=Homo sapiens OX=9606 GN=MYCBP2;sp|O75592|MYCB2_HUMAN E3 ubiquitin-protein ligase MYCBP2 OS=Homo sapiens OX=9606 GN=MYCBP2 PE=1 SV=4
ATXN1_IFN	NPM3	Nucleoplasmin-3	-1.28912	1.0685		O75607	sp|O75607|NPM3_HUMAN Nucleoplasmin-3 OS=Homo sapiens OX=9606 GN=NPM3 PE=1 SV=3
ATXN1_IFN	LYPLA1	Acyl-protein thioesterase 1	-0.197145	0.964089		O75608-2;O75608	sp|O75608-2|LYPA1_HUMAN Isoform 2 of Acyl-protein thioesterase 1 OS=Homo sapiens OX=9606 GN=LYPLA1;sp|O75608|LYPA1_HUMAN Acyl-protein thioesterase 1 OS=Homo sapiens OX=9606 GN=LYPLA1 PE=1 SV=1
ATXN1_IFN	ERAL1	GTPase Era, mitochondrial	0.0803601	0.246996		O75616;O75616-2	sp|O75616|ERAL1_HUMAN GTPase Era, mitochondrial OS=Homo sapiens OX=9606 GN=ERAL1 PE=1 SV=2;sp|O75616-2|ERAL1_HUMAN Isoform HERA-B of GTPase Era, mitochondrial OS=Homo sapiens OX=9606 GN=ERAL1
ATXN1_IFN	CREG1	Protein CREG1	-0.785607	2.12512	+	O75629	sp|O75629|CREG1_HUMAN Protein CREG1 OS=Homo sapiens OX=9606 GN=CREG1 PE=1 SV=1
ATXN1_IFN	SNRNP200	U5 small nuclear ribonucleoprotein 200 kDa helicase	0.133915	0.686356		O75643	sp|O75643|U520_HUMAN U5 small nuclear ribonucleoprotein 200 kDa helicase OS=Homo sapiens OX=9606 GN=SNRNP200 PE=1 SV=2
ATXN1_IFN	TIPRL	TIP41-like protein	-0.505769	1.33602	+	O75663;O75663-2	sp|O75663|TIPRL_HUMAN TIP41-like protein OS=Homo sapiens OX=9606 GN=TIPRL PE=1 SV=2;sp|O75663-2|TIPRL_HUMAN Isoform 2 of TIP41-like protein OS=Homo sapiens OX=9606 GN=TIPRL
ATXN1_IFN	OFD1	Oral-facial-digital syndrome 1 protein	0.282523	1.27966		O75665;O75665-3;O75665-2	sp|O75665|OFD1_HUMAN Oral-facial-digital syndrome 1 protein OS=Homo sapiens OX=9606 GN=OFD1 PE=1 SV=1;sp|O75665-3|OFD1_HUMAN Isoform 3 of Oral-facial-digital syndrome 1 protein OS=Homo sapiens OX=9606 GN=OFD1;sp|O75665-2|OFD1_HUMAN Isoform 2 of Oral-facial
ATXN1_IFN	TOM1L1	TOM1-like protein 1	-0.209681	0.193943		O75674;O75674-2;O75674-3	sp|O75674|TM1L1_HUMAN TOM1-like protein 1 OS=Homo sapiens OX=9606 GN=TOM1L1 PE=1 SV=2;sp|O75674-2|TM1L1_HUMAN Isoform 2 of TOM1-like protein 1 OS=Homo sapiens OX=9606 GN=TOM1L1;sp|O75674-3|TM1L1_HUMAN Isoform 3 of TOM1-like protein 1 OS=Homo sapiens OX=960
ATXN1_IFN	RPS6KA4	Ribosomal protein S6 kinase alpha-4	0.17058	0.133948		O75676-2;O75676	sp|O75676-2|KS6A4_HUMAN Isoform 2 of Ribosomal protein S6 kinase alpha-4 OS=Homo sapiens OX=9606 GN=RPS6KA4;sp|O75676|KS6A4_HUMAN Ribosomal protein S6 kinase alpha-4 OS=Homo sapiens OX=9606 GN=RPS6KA4 PE=1 SV=1
ATXN1_IFN	SURF6	Surfeit locus protein 6	-0.449988	0.19869		O75683	sp|O75683|SURF6_HUMAN Surfeit locus protein 6 OS=Homo sapiens OX=9606 GN=SURF6 PE=1 SV=3
ATXN1_IFN	PPM1B	Protein phosphatase 1B	-0.67781	1.64538	+	O75688;O75688-4;O75688-2;O75688-5	sp|O75688|PPM1B_HUMAN Protein phosphatase 1B OS=Homo sapiens OX=9606 GN=PPM1B PE=1 SV=1;sp|O75688-4|PPM1B_HUMAN Isoform 4 of Protein phosphatase 1B OS=Homo sapiens OX=9606 GN=PPM1B;sp|O75688-2|PPM1B_HUMAN Isoform Beta-2 of Protein phosphatase 1B OS=Homo sa
ATXN1_IFN	UTP20	Small subunit processome component 20 homolog	0.267386	0.704599		O75691	sp|O75691|UTP20_HUMAN Small subunit processome component 20 homolog OS=Homo sapiens OX=9606 GN=UTP20 PE=1 SV=3
ATXN1_IFN	NUP155	Nuclear pore complex protein Nup155	-0.0632918	0.388179		O75694;O75694-2	sp|O75694|NU155_HUMAN Nuclear pore complex protein Nup155 OS=Homo sapiens OX=9606 GN=NUP155 PE=1 SV=1;sp|O75694-2|NU155_HUMAN Isoform 2 of Nuclear pore complex protein Nup155 OS=Homo sapiens OX=9606 GN=NUP155
ATXN1_IFN	RP2	Protein XRP2	0.265798	5.55695		O75695	sp|O75695|XRP2_HUMAN Protein XRP2 OS=Homo sapiens OX=9606 GN=RP2 PE=1 SV=4
ATXN1_IFN	WDHD1	WD repeat and HMG-box DNA-binding protein 1	0.279409	0.514852		O75717;O75717-2	sp|O75717|WDHD1_HUMAN WD repeat and HMG-box DNA-binding protein 1 OS=Homo sapiens OX=9606 GN=WDHD1 PE=1 SV=1;sp|O75717-2|WDHD1_HUMAN Isoform 2 of WD repeat and HMG-box DNA-binding protein 1 OS=Homo sapiens OX=9606 GN=WDHD1
ATXN1_IFN	CRTAP	Cartilage-associated protein	1.24384	0.814422		O75718	sp|O75718|CRTAP_HUMAN Cartilage-associated protein OS=Homo sapiens OX=9606 GN=CRTAP PE=1 SV=1
ATXN1_IFN	SLC25A12	Calcium-binding mitochondrial carrier protein Aralar1	0.565258	0.635274		O75746;O75746-2	sp|O75746|CMC1_HUMAN Calcium-binding mitochondrial carrier protein Aralar1 OS=Homo sapiens OX=9606 GN=SLC25A12 PE=1 SV=2;sp|O75746-2|CMC1_HUMAN Isoform 2 of Calcium-binding mitochondrial carrier protein Aralar1 OS=Homo sapiens OX=9606 GN=SLC25A12
ATXN1_IFN	SLC22A3	Solute carrier family 22 member 3	-0.252921	0.185379		O75751	sp|O75751|S22A3_HUMAN Solute carrier family 22 member 3 OS=Homo sapiens OX=9606 GN=SLC22A3 PE=1 SV=1
ATXN1_IFN	PALM	Paralemmin-1	0.0932181	0.278198		O75781-2;O75781	sp|O75781-2|PALM_HUMAN Isoform 2 of Paralemmin-1 OS=Homo sapiens OX=9606 GN=PALM;sp|O75781|PALM_HUMAN Paralemmin-1 OS=Homo sapiens OX=9606 GN=PALM PE=1 SV=2
ATXN1_IFN	ATP6AP2	Renin receptor	0.380053	0.40685		O75787-2;O75787	sp|O75787-2|RENR_HUMAN Isoform 2 of Renin receptor OS=Homo sapiens OX=9606 GN=ATP6AP2;sp|O75787|RENR_HUMAN Renin receptor OS=Homo sapiens OX=9606 GN=ATP6AP2 PE=1 SV=2
ATXN1_IFN	RNASEH2A	Ribonuclease H2 subunit A	-0.388991	0.163665		O75792	sp|O75792|RNH2A_HUMAN Ribonuclease H2 subunit A OS=Homo sapiens OX=9606 GN=RNASEH2A PE=1 SV=2
ATXN1_IFN	CDC123	Cell division cycle protein 123 homolog	0.0743383	0.092465		O75794	sp|O75794|CD123_HUMAN Cell division cycle protein 123 homolog OS=Homo sapiens OX=9606 GN=CDC123 PE=1 SV=1
ATXN1_IFN	BCAR3	Breast cancer anti-estrogen resistance protein 3	0.18603	0.211594		O75815	sp|O75815|BCAR3_HUMAN Breast cancer anti-estrogen resistance protein 3 OS=Homo sapiens OX=9606 GN=BCAR3 PE=1 SV=1
ATXN1_IFN	POP7	Ribonuclease P protein subunit p20	0.0940634	0.0989768		O75817	sp|O75817|POP7_HUMAN Ribonuclease P protein subunit p20 OS=Homo sapiens OX=9606 GN=POP7 PE=1 SV=2
ATXN1_IFN	RPP40	Ribonuclease P protein subunit p40	-0.0694666	0.0263466		O75818-2;O75818	sp|O75818-2|RPP40_HUMAN Isoform 2 of Ribonuclease P protein subunit p40 OS=Homo sapiens OX=9606 GN=RPP40;sp|O75818|RPP40_HUMAN Ribonuclease P protein subunit p40 OS=Homo sapiens OX=9606 GN=RPP40 PE=1 SV=3
ATXN1_IFN	EIF3G	Eukaryotic translation initiation factor 3 subunit G	0.243855	0.520348		O75821	sp|O75821|EIF3G_HUMAN Eukaryotic translation initiation factor 3 subunit G OS=Homo sapiens OX=9606 GN=EIF3G PE=1 SV=2
ATXN1_IFN	EIF3J	Eukaryotic translation initiation factor 3 subunit J	0.134796	0.572627		O75822;O75822-2;O75822-3	sp|O75822|EIF3J_HUMAN Eukaryotic translation initiation factor 3 subunit J OS=Homo sapiens OX=9606 GN=EIF3J PE=1 SV=2;sp|O75822-2|EIF3J_HUMAN Isoform 2 of Eukaryotic translation initiation factor 3 subunit J OS=Homo sapiens OX=9606 GN=EIF3J;sp|O75822-3|EIF
ATXN1_IFN	CBR3	Carbonyl reductase [NADPH] 3	0.253422	0.256507		O75828	sp|O75828|CBR3_HUMAN Carbonyl reductase [NADPH] 3 OS=Homo sapiens OX=9606 GN=CBR3 PE=1 SV=3
ATXN1_IFN	PSMD10	26S proteasome non-ATPase regulatory subunit 10	0.0297331	0.055445		O75832	sp|O75832|PSD10_HUMAN 26S proteasome non-ATPase regulatory subunit 10 OS=Homo sapiens OX=9606 GN=PSMD10 PE=1 SV=1
ATXN1_IFN	AP1G2	AP-1 complex subunit gamma-like 2	-0.242308	0.0859388		O75843	sp|O75843|AP1G2_HUMAN AP-1 complex subunit gamma-like 2 OS=Homo sapiens OX=9606 GN=AP1G2 PE=1 SV=1
ATXN1_IFN	ZMPSTE24	CAAX prenyl protease 1 homolog	0.105803	1.00471		O75844	sp|O75844|FACE1_HUMAN CAAX prenyl protease 1 homolog OS=Homo sapiens OX=9606 GN=ZMPSTE24 PE=1 SV=2
ATXN1_IFN	IDH1	Isocitrate dehydrogenase [NADP] cytoplasmic	-0.00428919	0.0166734		O75874	sp|O75874|IDHC_HUMAN Isocitrate dehydrogenase [NADP] cytoplasmic OS=Homo sapiens OX=9606 GN=IDH1 PE=1 SV=2
ATXN1_IFN	GATB	Glutamyl-tRNA(Gln) amidotransferase subunit B, mitochondrial	-0.178104	0.36221		O75879	sp|O75879|GATB_HUMAN Glutamyl-tRNA(Gln) amidotransferase subunit B, mitochondrial OS=Homo sapiens OX=9606 GN=GATB PE=1 SV=1
ATXN1_IFN	SCO1	Protein SCO1 homolog, mitochondrial	0.198475	0.416147		O75880	sp|O75880|SCO1_HUMAN Protein SCO1 homolog, mitochondrial OS=Homo sapiens OX=9606 GN=SCO1 PE=1 SV=1
ATXN1_IFN	RBBP9	Putative hydrolase RBBP9	0.0844141	0.0972332		O75884;O75884-2	sp|O75884|RBBP9_HUMAN Serine hydrolase RBBP9 OS=Homo sapiens OX=9606 GN=RBBP9 PE=1 SV=2;sp|O75884-2|RBBP9_HUMAN Isoform 2 of Serine hydrolase RBBP9 OS=Homo sapiens OX=9606 GN=RBBP9
ATXN1_IFN	STAM2	Signal transducing adapter molecule 2	0.077663	0.0253635		O75886;O75886-2	sp|O75886|STAM2_HUMAN Signal transducing adapter molecule 2 OS=Homo sapiens OX=9606 GN=STAM2 PE=1 SV=1;sp|O75886-2|STAM2_HUMAN Isoform 2 of Signal transducing adapter molecule 2 OS=Homo sapiens OX=9606 GN=STAM2
ATXN1_IFN	DGAT1	Diacylglycerol O-acyltransferase 1	-0.183112	0.0788665		O75907	sp|O75907|DGAT1_HUMAN Diacylglycerol O-acyltransferase 1 OS=Homo sapiens OX=9606 GN=DGAT1 PE=1 SV=2
ATXN1_IFN	CCNK	Cyclin-K	0.226319	1.52947		O75909-4;O75909;O75909-1	sp|O75909-4|CCNK_HUMAN Isoform 4 of Cyclin-K OS=Homo sapiens OX=9606 GN=CCNK;sp|O75909|CCNK_HUMAN Cyclin-K OS=Homo sapiens OX=9606 GN=CCNK PE=1 SV=2;sp|O75909-1|CCNK_HUMAN Isoform 3 of Cyclin-K OS=Homo sapiens OX=9606 GN=CCNK
ATXN1_IFN	DHRS3	Short-chain dehydrogenase/reductase 3	0.89424	0.388614		O75911	sp|O75911|DHRS3_HUMAN Short-chain dehydrogenase/reductase 3 OS=Homo sapiens OX=9606 GN=DHRS3 PE=1 SV=2
ATXN1_IFN	ARL6IP5	PRA1 family protein 3	-0.490609	0.471266		O75915	sp|O75915|PRAF3_HUMAN PRA1 family protein 3 OS=Homo sapiens OX=9606 GN=ARL6IP5 PE=1 SV=1
ATXN1_IFN	PIAS1	E3 SUMO-protein ligase PIAS1	0.378356	0.317528		O75925-3;O75925;O75925-2	sp|O75925-3|PIAS1_HUMAN Isoform 3 of E3 SUMO-protein ligase PIAS1 OS=Homo sapiens OX=9606 GN=PIAS1;sp|O75925|PIAS1_HUMAN E3 SUMO-protein ligase PIAS1 OS=Homo sapiens OX=9606 GN=PIAS1 PE=1 SV=2;sp|O75925-2|PIAS1_HUMAN Isoform 2 of E3 SUMO-protein ligase PIA
ATXN1_IFN	BCAS2	Pre-mRNA-splicing factor SPF27	-0.248474	0.199055		O75934	sp|O75934|SPF27_HUMAN Pre-mRNA-splicing factor SPF27 OS=Homo sapiens OX=9606 GN=BCAS2 PE=1 SV=1
ATXN1_IFN	DCTN3	Dynactin subunit 3	-0.461894	0.329301		O75935;O75935-3;O75935-2	sp|O75935|DCTN3_HUMAN Dynactin subunit 3 OS=Homo sapiens OX=9606 GN=DCTN3 PE=1 SV=1;sp|O75935-3|DCTN3_HUMAN Isoform 3 of Dynactin subunit 3 OS=Homo sapiens OX=9606 GN=DCTN3;sp|O75935-2|DCTN3_HUMAN Isoform 2 of Dynactin subunit 3 OS=Homo sapiens OX=9606 GN=
ATXN1_IFN	DNAJC8	DnaJ homolog subfamily C member 8	-0.0103581	0.0107689		O75937	sp|O75937|DNJC8_HUMAN DnaJ homolog subfamily C member 8 OS=Homo sapiens OX=9606 GN=DNAJC8 PE=1 SV=2
ATXN1_IFN	SMNDC1	Survival of motor neuron-related-splicing factor 30	-0.456103	0.777243		O75940	sp|O75940|SPF30_HUMAN Survival of motor neuron-related-splicing factor 30 OS=Homo sapiens OX=9606 GN=SMNDC1 PE=1 SV=1
ATXN1_IFN	ATP5H	ATP synthase subunit d, mitochondrial	0.230895	0.710889		O75947;O75947-2	sp|O75947|ATP5H_HUMAN ATP synthase subunit d, mitochondrial OS=Homo sapiens OX=9606 GN=ATP5PD PE=1 SV=3;sp|O75947-2|ATP5H_HUMAN Isoform 2 of ATP synthase subunit d, mitochondrial OS=Homo sapiens OX=9606 GN=ATP5PD
ATXN1_IFN	FLOT1	Flotillin-1	-0.360984	1.33137		O75955;O75955-2	sp|O75955|FLOT1_HUMAN Flotillin-1 OS=Homo sapiens OX=9606 GN=FLOT1 PE=1 SV=3;sp|O75955-2|FLOT1_HUMAN Isoform 2 of Flotillin-1 OS=Homo sapiens OX=9606 GN=FLOT1
ATXN1_IFN	TRIO	Triple functional domain protein	1.51313	1.71384	+	O75962-4;O75962;O75962-5;O75962-2	sp|O75962-4|TRIO_HUMAN Isoform 4 of Triple functional domain protein OS=Homo sapiens OX=9606 GN=TRIO;sp|O75962|TRIO_HUMAN Triple functional domain protein OS=Homo sapiens OX=9606 GN=TRIO PE=1 SV=2;sp|O75962-5|TRIO_HUMAN Isoform 5 of Triple functional domai
ATXN1_IFN	ATP5L	ATP synthase subunit g, mitochondrial	0.11972	0.427544		O75964	sp|O75964|ATP5L_HUMAN ATP synthase subunit g, mitochondrial OS=Homo sapiens OX=9606 GN=ATP5MG PE=1 SV=3
ATXN1_IFN	MPDZ	Multiple PDZ domain protein	-1.14695	1.97962	+	O75970-5;O75970-3;O75970-2;O75970	sp|O75970-5|MPDZ_HUMAN Isoform 4 of Multiple PDZ domain protein OS=Homo sapiens OX=9606 GN=MPDZ;sp|O75970-3|MPDZ_HUMAN Isoform 3 of Multiple PDZ domain protein OS=Homo sapiens OX=9606 GN=MPDZ;sp|O75970-2|MPDZ_HUMAN Isoform 2 of Multiple PDZ domain protein
ATXN1_IFN	SNAPC5	snRNA-activating protein complex subunit 5	0.113838	0.326853		O75971;O75971-2	sp|O75971|SNPC5_HUMAN snRNA-activating protein complex subunit 5 OS=Homo sapiens OX=9606 GN=SNAPC5 PE=1 SV=1;sp|O75971-2|SNPC5_HUMAN Isoform 2 of snRNA-activating protein complex subunit 5 OS=Homo sapiens OX=9606 GN=SNAPC5
ATXN1_IFN	CPD	Carboxypeptidase D	-0.0384111	0.0329856		O75976;O75976-2	sp|O75976|CBPD_HUMAN Carboxypeptidase D OS=Homo sapiens OX=9606 GN=CPD PE=1 SV=2;sp|O75976-2|CBPD_HUMAN Isoform 2 of Carboxypeptidase D OS=Homo sapiens OX=9606 GN=CPD
ATXN1_IFN	GLRX3	Glutaredoxin-3	-0.142915	0.478393		O76003	sp|O76003|GLRX3_HUMAN Glutaredoxin-3 OS=Homo sapiens OX=9606 GN=GLRX3 PE=1 SV=2
ATXN1_IFN	RSL1D1	Ribosomal L1 domain-containing protein 1	-0.00480322	0.00942861		O76021	sp|O76021|RL1D1_HUMAN Ribosomal L1 domain-containing protein 1 OS=Homo sapiens OX=9606 GN=RSL1D1 PE=1 SV=3
ATXN1_IFN	WFS1	Wolframin	0.167792	0.323095		O76024	sp|O76024|WFS1_HUMAN Wolframin OS=Homo sapiens OX=9606 GN=WFS1 PE=1 SV=2
ATXN1_IFN	CLPX	ATP-dependent Clp protease ATP-binding subunit clpX-like, mitochondrial	0.0677778	0.290217		O76031	sp|O76031|CLPX_HUMAN ATP-dependent Clp protease ATP-binding subunit clpX-like, mitochondrial OS=Homo sapiens OX=9606 GN=CLPX PE=1 SV=2
ATXN1_IFN	NEBL	Nebulette	-0.0829514	0.152044		O76041-2	sp|O76041-2|NEBL_HUMAN Isoform 2 of Nebulette OS=Homo sapiens OX=9606 GN=NEBL
ATXN1_IFN	SEC14L2	SEC14-like protein 2	1.17584	1.28635		O76054;O76054-5;O76054-4	sp|O76054|S14L2_HUMAN SEC14-like protein 2 OS=Homo sapiens OX=9606 GN=SEC14L2 PE=1 SV=1;sp|O76054-5|S14L2_HUMAN Isoform 3 of SEC14-like protein 2 OS=Homo sapiens OX=9606 GN=SEC14L2;sp|O76054-4|S14L2_HUMAN Isoform 2 of SEC14-like protein 2 OS=Homo sapiens O
ATXN1_IFN	CIAO1	Probable cytosolic iron-sulfur protein assembly protein CIAO1	0.022079	0.0656831		O76071	sp|O76071|CIAO1_HUMAN Probable cytosolic iron-sulfur protein assembly protein CIAO1 OS=Homo sapiens OX=9606 GN=CIAO1 PE=1 SV=1
ATXN1_IFN	DFFB	DNA fragmentation factor subunit beta	0.224796	0.401971		O76075	sp|O76075|DFFB_HUMAN DNA fragmentation factor subunit beta OS=Homo sapiens OX=9606 GN=DFFB PE=1 SV=1
ATXN1_IFN	ZFAND5	AN1-type zinc finger protein 5	0.266111	0.819305		O76080	sp|O76080|ZFAN5_HUMAN AN1-type zinc finger protein 5 OS=Homo sapiens OX=9606 GN=ZFAND5 PE=1 SV=1
ATXN1_IFN	SLC22A5	Solute carrier family 22 member 5	0.0195519	0.0205451		O76082-3;O76082;O76082-2	sp|O76082-3|S22A5_HUMAN Isoform 3 of Solute carrier family 22 member 5 OS=Homo sapiens OX=9606 GN=SLC22A5;sp|O76082|S22A5_HUMAN Solute carrier family 22 member 5 OS=Homo sapiens OX=9606 GN=SLC22A5 PE=1 SV=1;sp|O76082-2|S22A5_HUMAN Isoform 2 of Solute carri
ATXN1_IFN	SRP72	Signal recognition particle subunit SRP72	0.314294	1.0399		O76094;O76094-2	sp|O76094|SRP72_HUMAN Signal recognition particle subunit SRP72 OS=Homo sapiens OX=9606 GN=SRP72 PE=1 SV=3;sp|O76094-2|SRP72_HUMAN Isoform 2 of Signal recognition particle subunit SRP72 OS=Homo sapiens OX=9606 GN=SRP72
ATXN1_IFN	DDAH1	N(G),N(G)-dimethylarginine dimethylaminohydrolase 1	-0.474413	0.445244		O94760;O94760-2	sp|O94760|DDAH1_HUMAN N(G),N(G)-dimethylarginine dimethylaminohydrolase 1 OS=Homo sapiens OX=9606 GN=DDAH1 PE=1 SV=3;sp|O94760-2|DDAH1_HUMAN Isoform 2 of N(G),N(G)-dimethylarginine dimethylaminohydrolase 1 OS=Homo sapiens OX=9606 GN=DDAH1
ATXN1_IFN	RECQL4	ATP-dependent DNA helicase Q4	0.205334	0.152973		O94761	sp|O94761|RECQ4_HUMAN ATP-dependent DNA helicase Q4 OS=Homo sapiens OX=9606 GN=RECQL4 PE=1 SV=2
ATXN1_IFN	RECQL5	ATP-dependent DNA helicase Q5	-0.521973	0.32773		O94762-4;O94762	sp|O94762-4|RECQ5_HUMAN Isoform 4 of ATP-dependent DNA helicase Q5 OS=Homo sapiens OX=9606 GN=RECQL5;sp|O94762|RECQ5_HUMAN ATP-dependent DNA helicase Q5 OS=Homo sapiens OX=9606 GN=RECQL5 PE=1 SV=2
ATXN1_IFN	URI1	Unconventional prefoldin RPB5 interactor 1	0.103246	0.0244927		O94763;O94763-3;O94763-2	sp|O94763|RMP_HUMAN Unconventional prefoldin RPB5 interactor 1 OS=Homo sapiens OX=9606 GN=URI1 PE=1 SV=3;sp|O94763-3|RMP_HUMAN Isoform 3 of Unconventional prefoldin RPB5 interactor 1 OS=Homo sapiens OX=9606 GN=URI1;sp|O94763-2|RMP_HUMAN Isoform 2 of Unconv
ATXN1_IFN	B3GAT3	Galactosylgalactosylxylosylprotein 3-beta-glucuronosyltransferase 3	-1.77422	2.05074	+	O94766;O94766-2	sp|O94766|B3GA3_HUMAN Galactosylgalactosylxylosylprotein 3-beta-glucuronosyltransferase 3 OS=Homo sapiens OX=9606 GN=B3GAT3 PE=1 SV=2;sp|O94766-2|B3GA3_HUMAN Isoform 2 of Galactosylgalactosylxylosylprotein 3-beta-glucuronosyltransferase 3 OS=Homo sapiens O
ATXN1_IFN	MTA2	Metastasis-associated protein MTA2	-0.441017	0.493486		O94776;O94776-2	sp|O94776|MTA2_HUMAN Metastasis-associated protein MTA2 OS=Homo sapiens OX=9606 GN=MTA2 PE=1 SV=1;sp|O94776-2|MTA2_HUMAN Isoform 2 of Metastasis-associated protein MTA2 OS=Homo sapiens OX=9606 GN=MTA2
ATXN1_IFN	STK10	Serine/threonine-protein kinase 10	-0.24111	0.22983		O94804	sp|O94804|STK10_HUMAN Serine/threonine-protein kinase 10 OS=Homo sapiens OX=9606 GN=STK10 PE=1 SV=1
ATXN1_IFN	GFPT2	Glutamine--fructose-6-phosphate aminotransferase [isomerizing] 2	0.16501	0.0878357		O94808	sp|O94808|GFPT2_HUMAN Glutamine--fructose-6-phosphate aminotransferase [isomerizing] 2 OS=Homo sapiens OX=9606 GN=GFPT2 PE=1 SV=3
ATXN1_IFN	LTN1	E3 ubiquitin-protein ligase listerin	1.18769	2.21501	+	O94822-3;O94822	sp|O94822-3|LTN1_HUMAN Isoform 3 of E3 ubiquitin-protein ligase listerin OS=Homo sapiens OX=9606 GN=LTN1;sp|O94822|LTN1_HUMAN E3 ubiquitin-protein ligase listerin OS=Homo sapiens OX=9606 GN=LTN1 PE=1 SV=6
ATXN1_IFN	TOMM70A	Mitochondrial import receptor subunit TOM70	-0.108429	1.35262		O94826	sp|O94826|TOM70_HUMAN Mitochondrial import receptor subunit TOM70 OS=Homo sapiens OX=9606 GN=TOMM70 PE=1 SV=1
ATXN1_IFN	IPO13	Importin-13	-0.442376	0.214151		O94829	sp|O94829|IPO13_HUMAN Importin-13 OS=Homo sapiens OX=9606 GN=IPO13 PE=1 SV=3
ATXN1_IFN	DDHD2	Phospholipase DDHD2	0.898911	1.68774	+	O94830	sp|O94830|DDHD2_HUMAN Phospholipase DDHD2 OS=Homo sapiens OX=9606 GN=DDHD2 PE=1 SV=2
ATXN1_IFN	MYO1D	Unconventional myosin-Id	0.5678	0.862014		O94832	sp|O94832|MYO1D_HUMAN Unconventional myosin-Id OS=Homo sapiens OX=9606 GN=MYO1D PE=1 SV=2
ATXN1_IFN	TOX4	TOX high mobility group box family member 4	0.500446	0.991137		O94842-3;O94842-2;O94842	sp|O94842-3|TOX4_HUMAN Isoform 3 of TOX high mobility group box family member 4 OS=Homo sapiens OX=9606 GN=TOX4;sp|O94842-2|TOX4_HUMAN Isoform 2 of TOX high mobility group box family member 4 OS=Homo sapiens OX=9606 GN=TOX4;sp|O94842|TOX4_HUMAN TOX high mo
ATXN1_IFN	MICAL2	Protein-methionine sulfoxide oxidase MICAL2	0.0177468	0.0294546		O94851-6;O94851-4;O94851-5;O94851-3;O94851;O94851-2	sp|O94851-6|MICA2_HUMAN Isoform 6 of [F-actin]-monooxygenase MICAL2 OS=Homo sapiens OX=9606 GN=MICAL2;sp|O94851-4|MICA2_HUMAN Isoform 4 of [F-actin]-monooxygenase MICAL2 OS=Homo sapiens OX=9606 GN=MICAL2;sp|O94851-5|MICA2_HUMAN Isoform 5 of [F-actin]-monoo
ATXN1_IFN	SEC24D	Protein transport protein Sec24D	0.586389	0.237091		O94855;O94855-2	sp|O94855|SC24D_HUMAN Protein transport protein Sec24D OS=Homo sapiens OX=9606 GN=SEC24D PE=1 SV=2;sp|O94855-2|SC24D_HUMAN Isoform 2 of Protein transport protein Sec24D OS=Homo sapiens OX=9606 GN=SEC24D
ATXN1_IFN	SUPT7L	STAGA complex 65 subunit gamma	-0.141865	0.234307		O94864;O94864-2	sp|O94864|ST65G_HUMAN STAGA complex 65 subunit gamma OS=Homo sapiens OX=9606 GN=SUPT7L PE=1 SV=1;sp|O94864-2|ST65G_HUMAN Isoform 2 of STAGA complex 65 subunit gamma OS=Homo sapiens OX=9606 GN=SUPT7L
ATXN1_IFN	UFL1	E3 UFM1-protein ligase 1	0.0769715	0.0603388		O94874;O94874-2;O94874-3	sp|O94874|UFL1_HUMAN E3 UFM1-protein ligase 1 OS=Homo sapiens OX=9606 GN=UFL1 PE=1 SV=2;sp|O94874-2|UFL1_HUMAN Isoform 2 of E3 UFM1-protein ligase 1 OS=Homo sapiens OX=9606 GN=UFL1;sp|O94874-3|UFL1_HUMAN Isoform 3 of E3 UFM1-protein ligase 1 OS=Homo sapien
ATXN1_IFN	PHF14	PHD finger protein 14	-0.0800454	0.0574331		O94880-2	sp|O94880-2|PHF14_HUMAN Isoform 2 of PHD finger protein 14 OS=Homo sapiens OX=9606 GN=PHF14
ATXN1_IFN	FARP2	FERM, RhoGEF and pleckstrin domain-containing protein 2	-0.140883	0.126725		O94887;O94887-3;O94887-2	sp|O94887|FARP2_HUMAN FERM, ARHGEF and pleckstrin domain-containing protein 2 OS=Homo sapiens OX=9606 GN=FARP2 PE=1 SV=3;sp|O94887-3|FARP2_HUMAN Isoform 3 of FERM, ARHGEF and pleckstrin domain-containing protein 2 OS=Homo sapiens OX=9606 GN=FARP2;sp|O94887
ATXN1_IFN	UBXN7	UBX domain-containing protein 7	0.556981	1.63978	+	O94888	sp|O94888|UBXN7_HUMAN UBX domain-containing protein 7 OS=Homo sapiens OX=9606 GN=UBXN7 PE=1 SV=2
ATXN1_IFN	SUN1	SUN domain-containing protein 1	0.201437	0.298022		O94901-9;O94901-5;O94901-8;O94901;O94901-6	sp|O94901-9|SUN1_HUMAN Isoform 9 of SUN domain-containing protein 1 OS=Homo sapiens OX=9606 GN=SUN1;sp|O94901-5|SUN1_HUMAN Isoform 5 of SUN domain-containing protein 1 OS=Homo sapiens OX=9606 GN=SUN1;sp|O94901-8|SUN1_HUMAN Isoform 8 of SUN domain-containin
ATXN1_IFN	PROSC	Proline synthase co-transcribed bacterial homolog protein	0.0291889	0.0303262		O94903	sp|O94903|PLPHP_HUMAN Pyridoxal phosphate homeostasis protein OS=Homo sapiens OX=9606 GN=PLPBP PE=1 SV=1
ATXN1_IFN	ERLIN2	Erlin-2	-0.062644	0.201366		O94905	sp|O94905|ERLN2_HUMAN Erlin-2 OS=Homo sapiens OX=9606 GN=ERLIN2 PE=1 SV=1
ATXN1_IFN	PRPF6	Pre-mRNA-processing factor 6	0.468983	0.947434		O94906;O94906-2	sp|O94906|PRP6_HUMAN Pre-mRNA-processing factor 6 OS=Homo sapiens OX=9606 GN=PRPF6 PE=1 SV=1;sp|O94906-2|PRP6_HUMAN Isoform 2 of Pre-mRNA-processing factor 6 OS=Homo sapiens OX=9606 GN=PRPF6
ATXN1_IFN	DKK1	Dickkopf-related protein 1	-0.160041	0.0602037		O94907	sp|O94907|DKK1_HUMAN Dickkopf-related protein 1 OS=Homo sapiens OX=9606 GN=DKK1 PE=1 SV=1
ATXN1_IFN	PCF11	Pre-mRNA cleavage complex 2 protein Pcf11	-0.863157	0.337899		O94913	sp|O94913|PCF11_HUMAN Pre-mRNA cleavage complex 2 protein Pcf11 OS=Homo sapiens OX=9606 GN=PCF11 PE=1 SV=3
ATXN1_IFN	FRYL	Protein furry homolog-like	0.286252	0.380002		O94915	sp|O94915|FRYL_HUMAN Protein furry homolog-like OS=Homo sapiens OX=9606 GN=FRYL PE=1 SV=2
ATXN1_IFN	NFAT5	Nuclear factor of activated T-cells 5	-0.190031	0.179484		O94916-2;O94916;O94916-5;O94916-4	sp|O94916-2|NFAT5_HUMAN Isoform A of Nuclear factor of activated T-cells 5 OS=Homo sapiens OX=9606 GN=NFAT5;sp|O94916|NFAT5_HUMAN Nuclear factor of activated T-cells 5 OS=Homo sapiens OX=9606 GN=NFAT5 PE=1 SV=1;sp|O94916-5|NFAT5_HUMAN Isoform E of Nuclear
ATXN1_IFN	ENDOD1	Endonuclease domain-containing 1 protein	0.23119	0.144194		O94919	sp|O94919|ENDD1_HUMAN Endonuclease domain-containing 1 protein OS=Homo sapiens OX=9606 GN=ENDOD1 PE=1 SV=2
ATXN1_IFN	GLCE	D-glucuronyl C5-epimerase	1.34789	1.04709		O94923	sp|O94923|GLCE_HUMAN D-glucuronyl C5-epimerase OS=Homo sapiens OX=9606 GN=GLCE PE=1 SV=3
ATXN1_IFN	GLS	Glutaminase kidney isoform, mitochondrial	0.00839474	0.0130542		O94925	sp|O94925|GLSK_HUMAN Glutaminase kidney isoform, mitochondrial OS=Homo sapiens OX=9606 GN=GLS PE=1 SV=1
ATXN1_IFN	GLS	Glutaminase kidney isoform, mitochondrial	-0.112827	0.299255		O94925-3	sp|O94925-3|GLSK_HUMAN Isoform 3 of Glutaminase kidney isoform, mitochondrial OS=Homo sapiens OX=9606 GN=GLS
ATXN1_IFN	HAUS5	HAUS augmin-like complex subunit 5	-0.224377	0.122992		O94927	sp|O94927|HAUS5_HUMAN HAUS augmin-like complex subunit 5 OS=Homo sapiens OX=9606 GN=HAUS5 PE=1 SV=2
ATXN1_IFN	UBOX5	RING finger protein 37	0.0311042	0.0658953		O94941-2;O94941	sp|O94941-2|RNF37_HUMAN Isoform 2 of RING finger protein 37 OS=Homo sapiens OX=9606 GN=UBOX5;sp|O94941|RNF37_HUMAN RING finger protein 37 OS=Homo sapiens OX=9606 GN=UBOX5 PE=1 SV=1
ATXN1_IFN	FBXO21	F-box only protein 21	-0.0344043	0.0243426		O94952-1;O94952	sp|O94952-1|FBX21_HUMAN Isoform 2 of F-box only protein 21 OS=Homo sapiens OX=9606 GN=FBXO21;sp|O94952|FBX21_HUMAN F-box only protein 21 OS=Homo sapiens OX=9606 GN=FBXO21 PE=2 SV=2
ATXN1_IFN	USP19	Ubiquitin carboxyl-terminal hydrolase 19	0.120092	0.0951891		O94966-7;O94966-6;O94966-5;O94966-4;O94966-3;O94966;O94966-2	sp|O94966-7|UBP19_HUMAN Isoform 7 of Ubiquitin carboxyl-terminal hydrolase 19 OS=Homo sapiens OX=9606 GN=USP19;sp|O94966-6|UBP19_HUMAN Isoform 6 of Ubiquitin carboxyl-terminal hydrolase 19 OS=Homo sapiens OX=9606 GN=USP19;sp|O94966-5|UBP19_HUMAN Isoform 5
ATXN1_IFN	AP2A2	AP-2 complex subunit alpha-2	-0.178065	0.623608		O94973-2;O94973;O94973-3	sp|O94973-2|AP2A2_HUMAN Isoform 2 of AP-2 complex subunit alpha-2 OS=Homo sapiens OX=9606 GN=AP2A2;sp|O94973|AP2A2_HUMAN AP-2 complex subunit alpha-2 OS=Homo sapiens OX=9606 GN=AP2A2 PE=1 SV=2;sp|O94973-3|AP2A2_HUMAN Isoform 3 of AP-2 complex subunit alpha
ATXN1_IFN	SEC31A	Protein transport protein Sec31A	-0.456541	1.09332		O94979;O94979-3;O94979-4;O94979-9;O94979-2;O94979-8;O94979-6;O94979-10;O94979-5	sp|O94979|SC31A_HUMAN Protein transport protein Sec31A OS=Homo sapiens OX=9606 GN=SEC31A PE=1 SV=3;sp|O94979-3|SC31A_HUMAN Isoform 3 of Protein transport protein Sec31A OS=Homo sapiens OX=9606 GN=SEC31A;sp|O94979-4|SC31A_HUMAN Isoform 4 of Protein transpor
ATXN1_IFN	HEXIM1	Protein HEXIM1	0.224903	1.11744		O94992	sp|O94992|HEXI1_HUMAN Protein HEXIM1 OS=Homo sapiens OX=9606 GN=HEXIM1 PE=1 SV=1
ATXN1_IFN	TJP3	Tight junction protein ZO-3	-0.602629	0.423102		O95049;O95049-4;O95049-3;O95049-5	sp|O95049|ZO3_HUMAN Tight junction protein ZO-3 OS=Homo sapiens OX=9606 GN=TJP3 PE=1 SV=3;sp|O95049-4|ZO3_HUMAN Isoform 4 of Tight junction protein ZO-3 OS=Homo sapiens OX=9606 GN=TJP3;sp|O95049-3|ZO3_HUMAN Isoform 3 of Tight junction protein ZO-3 OS=Homo
ATXN1_IFN	CCNB2	G2/mitotic-specific cyclin-B2	-0.0166332	0.0090306		O95067	sp|O95067|CCNB2_HUMAN G2/mitotic-specific cyclin-B2 OS=Homo sapiens OX=9606 GN=CCNB2 PE=1 SV=1
ATXN1_IFN	YIF1A	Protein YIF1A	-0.245353	0.635848		O95070	sp|O95070|YIF1A_HUMAN Protein YIF1A OS=Homo sapiens OX=9606 GN=YIF1A PE=1 SV=2
ATXN1_IFN	UBR5	E3 ubiquitin-protein ligase UBR5	1.4215	0.619772		O95071-2;O95071	sp|O95071-2|UBR5_HUMAN Isoform 2 of E3 ubiquitin-protein ligase UBR5 OS=Homo sapiens OX=9606 GN=UBR5;sp|O95071|UBR5_HUMAN E3 ubiquitin-protein ligase UBR5 OS=Homo sapiens OX=9606 GN=UBR5 PE=1 SV=2
ATXN1_IFN	AGFG2	Arf-GAP domain and FG repeat-containing protein 2	0.112442	0.287996		O95081;O95081-2	sp|O95081|AGFG2_HUMAN Arf-GAP domain and FG repeat-containing protein 2 OS=Homo sapiens OX=9606 GN=AGFG2 PE=1 SV=2;sp|O95081-2|AGFG2_HUMAN Isoform 2 of Arf-GAP domain and FG repeat-containing protein 2 OS=Homo sapiens OX=9606 GN=AGFG2
ATXN1_IFN	PRSS23	Serine protease 23	-0.150027	0.204386		O95084;O95084-2	sp|O95084|PRS23_HUMAN Serine protease 23 OS=Homo sapiens OX=9606 GN=PRSS23 PE=1 SV=1;sp|O95084-2|PRS23_HUMAN Isoform 2 of Serine protease 23 OS=Homo sapiens OX=9606 GN=PRSS23
ATXN1_IFN	SCAF4	Splicing factor, arginine/serine-rich 15	0.0829515	0.0610194		O95104-2;O95104;O95104-3	sp|O95104-2|SCAF4_HUMAN Isoform 2 of SR-related and CTD-associated factor 4 OS=Homo sapiens OX=9606 GN=SCAF4;sp|O95104|SCAF4_HUMAN SR-related and CTD-associated factor 4 OS=Homo sapiens OX=9606 GN=SCAF4 PE=1 SV=3;sp|O95104-3|SCAF4_HUMAN Isoform 3 of SR-rel
ATXN1_IFN	MFN2	Mitofusin-2	0.327182	0.354974		O95140	sp|O95140|MFN2_HUMAN Mitofusin-2 OS=Homo sapiens OX=9606 GN=MFN2 PE=1 SV=3
ATXN1_IFN	SNUPN	Snurportin-1	-0.0328715	0.0323051		O95149	sp|O95149|SPN1_HUMAN Snurportin-1 OS=Homo sapiens OX=9606 GN=SNUPN PE=1 SV=1
ATXN1_IFN	UBE4B	Ubiquitin conjugation factor E4 B	0.187262	0.105574		O95155-2;O95155;O95155-4;O95155-3	sp|O95155-2|UBE4B_HUMAN Isoform 2 of Ubiquitin conjugation factor E4 B OS=Homo sapiens OX=9606 GN=UBE4B;sp|O95155|UBE4B_HUMAN Ubiquitin conjugation factor E4 B OS=Homo sapiens OX=9606 GN=UBE4B PE=1 SV=1;sp|O95155-4|UBE4B_HUMAN Isoform 4 of Ubiquitin conjug
ATXN1_IFN	ZFPL1	Zinc finger protein-like 1	0.742669	0.42629		O95159	sp|O95159|ZFPL1_HUMAN Zinc finger protein-like 1 OS=Homo sapiens OX=9606 GN=ZFPL1 PE=1 SV=2
ATXN1_IFN	IKBKAP	Elongator complex protein 1	0.00280333	0.00301565		O95163	sp|O95163|ELP1_HUMAN Elongator complex protein 1 OS=Homo sapiens OX=9606 GN=ELP1 PE=1 SV=3
ATXN1_IFN	NDUFA3	NADH dehydrogenase [ubiquinone] 1 alpha subcomplex subunit 3	-0.0448231	0.0142687		O95167	sp|O95167|NDUA3_HUMAN NADH dehydrogenase [ubiquinone] 1 alpha subcomplex subunit 3 OS=Homo sapiens OX=9606 GN=NDUFA3 PE=1 SV=1
ATXN1_IFN	NDUFB4	NADH dehydrogenase [ubiquinone] 1 beta subcomplex subunit 4	-0.102344	0.209585		O95168-2;O95168	sp|O95168-2|NDUB4_HUMAN Isoform 2 of NADH dehydrogenase [ubiquinone] 1 beta subcomplex subunit 4 OS=Homo sapiens OX=9606 GN=NDUFB4;sp|O95168|NDUB4_HUMAN NADH dehydrogenase [ubiquinone] 1 beta subcomplex subunit 4 OS=Homo sapiens OX=9606 GN=NDUFB4 PE=1 SV=3
ATXN1_IFN	NDUFB8	NADH dehydrogenase [ubiquinone] 1 beta subcomplex subunit 8, mitochondrial	-0.203706	0.160466		O95169-3;O95169-2;O95169	sp|O95169-3|NDUB8_HUMAN Isoform 3 of NADH dehydrogenase [ubiquinone] 1 beta subcomplex subunit 8, mitochondrial OS=Homo sapiens OX=9606 GN=NDUFB8;sp|O95169-2|NDUB8_HUMAN Isoform 2 of NADH dehydrogenase [ubiquinone] 1 beta subcomplex subunit 8, mitochondria
ATXN1_IFN	NDUFA7	NADH dehydrogenase [ubiquinone] 1 alpha subcomplex subunit 7	-0.115874	0.216049		O95182	sp|O95182|NDUA7_HUMAN NADH dehydrogenase [ubiquinone] 1 alpha subcomplex subunit 7 OS=Homo sapiens OX=9606 GN=NDUFA7 PE=1 SV=3
ATXN1_IFN	LETM1	LETM1 and EF-hand domain-containing protein 1, mitochondrial	0.258999	0.617294		O95202	sp|O95202|LETM1_HUMAN Mitochondrial proton/calcium exchanger protein OS=Homo sapiens OX=9606 GN=LETM1 PE=1 SV=1
ATXN1_IFN	EPN2	Epsin-2	0.402998	0.254705		O95208-2;O95208;O95208-3	sp|O95208-2|EPN2_HUMAN Isoform 2 of Epsin-2 OS=Homo sapiens OX=9606 GN=EPN2;sp|O95208|EPN2_HUMAN Epsin-2 OS=Homo sapiens OX=9606 GN=EPN2 PE=1 SV=3;sp|O95208-3|EPN2_HUMAN Isoform 3 of Epsin-2 OS=Homo sapiens OX=9606 GN=EPN2
ATXN1_IFN	STBD1	Starch-binding domain-containing protein 1	-0.167411	0.228999		O95210	sp|O95210|STBD1_HUMAN Starch-binding domain-containing protein 1 OS=Homo sapiens OX=9606 GN=STBD1 PE=1 SV=1
ATXN1_IFN	ZRANB2	Zinc finger Ran-binding domain-containing protein 2	0.533957	2.09597	+	O95218-2;O95218	sp|O95218-2|ZRAB2_HUMAN Isoform 2 of Zinc finger Ran-binding domain-containing protein 2 OS=Homo sapiens OX=9606 GN=ZRANB2;sp|O95218|ZRAB2_HUMAN Zinc finger Ran-binding domain-containing protein 2 OS=Homo sapiens OX=9606 GN=ZRANB2 PE=1 SV=2
ATXN1_IFN	SNX4	Sorting nexin-4	0.19051	0.141694		O95219;O95219-2	sp|O95219|SNX4_HUMAN Sorting nexin-4 OS=Homo sapiens OX=9606 GN=SNX4 PE=1 SV=1;sp|O95219-2|SNX4_HUMAN Isoform 2 of Sorting nexin-4 OS=Homo sapiens OX=9606 GN=SNX4
ATXN1_IFN	ZWINT	ZW10 interactor	-0.9584	2.58894	+	O95229;O95229-2	sp|O95229|ZWINT_HUMAN ZW10 interactor OS=Homo sapiens OX=9606 GN=ZWINT PE=1 SV=2;sp|O95229-2|ZWINT_HUMAN Isoform 2 of ZW10 interactor OS=Homo sapiens OX=9606 GN=ZWINT
ATXN1_IFN	LUC7L3	Luc7-like protein 3	-0.222888	0.41614		O95232	sp|O95232|LC7L3_HUMAN Luc7-like protein 3 OS=Homo sapiens OX=9606 GN=LUC7L3 PE=1 SV=2
ATXN1_IFN	KIF20A	Kinesin-like protein KIF20A	-0.790095	0.938744		O95235;O95235-2	sp|O95235|KI20A_HUMAN Kinesin-like protein KIF20A OS=Homo sapiens OX=9606 GN=KIF20A PE=1 SV=1;sp|O95235-2|KI20A_HUMAN Isoform 2 of Kinesin-like protein KIF20A OS=Homo sapiens OX=9606 GN=KIF20A
ATXN1_IFN	KIF4A	Chromosome-associated kinesin KIF4A	-0.138039	0.390836		O95239;O95239-2	sp|O95239|KIF4A_HUMAN Chromosome-associated kinesin KIF4A OS=Homo sapiens OX=9606 GN=KIF4A PE=1 SV=3;sp|O95239-2|KIF4A_HUMAN Isoform 2 of Chromosome-associated kinesin KIF4A OS=Homo sapiens OX=9606 GN=KIF4A
ATXN1_IFN	MBD4	Methyl-CpG-binding domain protein 4	-0.178273	0.127971		O95243-5;O95243-2;O95243;O95243-3	sp|O95243-5|MBD4_HUMAN Isoform 5 of Methyl-CpG-binding domain protein 4 OS=Homo sapiens OX=9606 GN=MBD4;sp|O95243-2|MBD4_HUMAN Isoform 2 of Methyl-CpG-binding domain protein 4 OS=Homo sapiens OX=9606 GN=MBD4;sp|O95243|MBD4_HUMAN Methyl-CpG-binding domain p
ATXN1_IFN	SBF1	Myotubularin-related protein 5	-0.0569138	0.365217		O95248;O95248-5;O95248-4	sp|O95248|MTMR5_HUMAN Myotubularin-related protein 5 OS=Homo sapiens OX=9606 GN=SBF1 PE=1 SV=4;sp|O95248-5|MTMR5_HUMAN Isoform 5 of Myotubularin-related protein 5 OS=Homo sapiens OX=9606 GN=SBF1;sp|O95248-4|MTMR5_HUMAN Isoform 4 of Myotubularin-related pro
ATXN1_IFN	GOSR1	Golgi SNAP receptor complex member 1	0.181561	0.222813		O95249	sp|O95249|GOSR1_HUMAN Golgi SNAP receptor complex member 1 OS=Homo sapiens OX=9606 GN=GOSR1 PE=1 SV=1
ATXN1_IFN	KAT7	Histone acetyltransferase KAT7	-0.601808	0.650071		O95251-4;O95251;O95251-2;O95251-3;O95251-5	sp|O95251-4|KAT7_HUMAN Isoform 4 of Histone acetyltransferase KAT7 OS=Homo sapiens OX=9606 GN=KAT7;sp|O95251|KAT7_HUMAN Histone acetyltransferase KAT7 OS=Homo sapiens OX=9606 GN=KAT7 PE=1 SV=1;sp|O95251-2|KAT7_HUMAN Isoform 2 of Histone acetyltransferase K
ATXN1_IFN	ATE1	Arginyl-tRNA--protein transferase 1	-0.300841	0.0628995		O95260-2;O95260	sp|O95260-2|ATE1_HUMAN Isoform ATE1-2 of Arginyl-tRNA--protein transferase 1 OS=Homo sapiens OX=9606 GN=ATE1;sp|O95260|ATE1_HUMAN Arginyl-tRNA--protein transferase 1 OS=Homo sapiens OX=9606 GN=ATE1 PE=1 SV=2
ATXN1_IFN	CCNDBP1	Cyclin-D1-binding protein 1	0.457235	0.679189		O95273-2;O95273	sp|O95273-2|CCDB1_HUMAN Isoform 2 of Cyclin-D1-binding protein 1 OS=Homo sapiens OX=9606 GN=CCNDBP1;sp|O95273|CCDB1_HUMAN Cyclin-D1-binding protein 1 OS=Homo sapiens OX=9606 GN=CCNDBP1 PE=1 SV=2
ATXN1_IFN	VAPB	Vesicle-associated membrane protein-associated protein B/C	-0.442794	1.45295		O95292	sp|O95292|VAPB_HUMAN Vesicle-associated membrane protein-associated protein B/C OS=Homo sapiens OX=9606 GN=VAPB PE=1 SV=3
ATXN1_IFN	SNAPIN	SNARE-associated protein Snapin	-0.0526201	0.128205		O95295	sp|O95295|SNAPN_HUMAN SNARE-associated protein Snapin OS=Homo sapiens OX=9606 GN=SNAPIN PE=1 SV=1
ATXN1_IFN	MPZL1	Myelin protein zero-like protein 1	-0.111723	0.175784		O95297-2;O95297;O95297-4	sp|O95297-2|MPZL1_HUMAN Isoform 2 of Myelin protein zero-like protein 1 OS=Homo sapiens OX=9606 GN=MPZL1;sp|O95297|MPZL1_HUMAN Myelin protein zero-like protein 1 OS=Homo sapiens OX=9606 GN=MPZL1 PE=1 SV=1;sp|O95297-4|MPZL1_HUMAN Isoform 4 of Myelin protein
ATXN1_IFN	NDUFC2;NDUFC2-KCTD14	NADH dehydrogenase [ubiquinone] 1 subunit C2;NADH dehydrogenase [ubiquinone] 1 subunit C2, isoform 2	0.548995	5.73076	+	O95298;O95298-2;E9PQ53	sp|O95298|NDUC2_HUMAN NADH dehydrogenase [ubiquinone] 1 subunit C2 OS=Homo sapiens OX=9606 GN=NDUFC2 PE=1 SV=1;sp|O95298-2|NDUC2_HUMAN Isoform 4 of NADH dehydrogenase [ubiquinone] 1 subunit C2 OS=Homo sapiens OX=9606 GN=NDUFC2;sp|E9PQ53|NDUCR_HUMAN NADH de
ATXN1_IFN	NDUFA10	NADH dehydrogenase [ubiquinone] 1 alpha subcomplex subunit 10, mitochondrial	-0.0202015	0.0306061		O95299;O95299-2	sp|O95299|NDUAA_HUMAN NADH dehydrogenase [ubiquinone] 1 alpha subcomplex subunit 10, mitochondrial OS=Homo sapiens OX=9606 GN=NDUFA10 PE=1 SV=1;sp|O95299-2|NDUAA_HUMAN Isoform 2 of NADH dehydrogenase [ubiquinone] 1 alpha subcomplex subunit 10, mitochondria
ATXN1_IFN	FKBP9	Peptidyl-prolyl cis-trans isomerase FKBP9	-0.303055	0.306015		O95302;O95302-3;O95302-2	sp|O95302|FKBP9_HUMAN Peptidyl-prolyl cis-trans isomerase FKBP9 OS=Homo sapiens OX=9606 GN=FKBP9 PE=1 SV=2;sp|O95302-3|FKBP9_HUMAN Isoform 3 of Peptidyl-prolyl cis-trans isomerase FKBP9 OS=Homo sapiens OX=9606 GN=FKBP9;sp|O95302-2|FKBP9_HUMAN Isoform 2 of
ATXN1_IFN	PGLS	6-phosphogluconolactonase	-0.0872126	0.20495		O95336	sp|O95336|6PGL_HUMAN 6-phosphogluconolactonase OS=Homo sapiens OX=9606 GN=PGLS PE=1 SV=2
ATXN1_IFN	PAPSS2	Bifunctional 3-phosphoadenosine 5-phosphosulfate synthase 2;Sulfate adenylyltransferase;Adenylyl-sulfate kinase	0.105861	0.165514		O95340;O95340-2	sp|O95340|PAPS2_HUMAN Bifunctional 3-phosphoadenosine 5-phosphosulfate synthase 2 OS=Homo sapiens OX=9606 GN=PAPSS2 PE=1 SV=2;sp|O95340-2|PAPS2_HUMAN Isoform B of Bifunctional 3-phosphoadenosine 5-phosphosulfate synthase 2 OS=Homo sapiens OX=9606 GN=PA
ATXN1_IFN	SMC2	Structural maintenance of chromosomes protein 2	0.139473	0.353219		O95347;O95347-2	sp|O95347|SMC2_HUMAN Structural maintenance of chromosomes protein 2 OS=Homo sapiens OX=9606 GN=SMC2 PE=1 SV=2;sp|O95347-2|SMC2_HUMAN Isoform 2 of Structural maintenance of chromosomes protein 2 OS=Homo sapiens OX=9606 GN=SMC2
ATXN1_IFN	ATG7	Ubiquitin-like modifier-activating enzyme ATG7	0.204855	0.283678		O95352;O95352-3;O95352-2	sp|O95352|ATG7_HUMAN Ubiquitin-like modifier-activating enzyme ATG7 OS=Homo sapiens OX=9606 GN=ATG7 PE=1 SV=1;sp|O95352-3|ATG7_HUMAN Isoform 3 of Ubiquitin-like modifier-activating enzyme ATG7 OS=Homo sapiens OX=9606 GN=ATG7;sp|O95352-2|ATG7_HUMAN Isoform
ATXN1_IFN	TRIM16	Tripartite motif-containing protein 16	0.0307452	0.0727112		O95361;O95361-2	sp|O95361|TRI16_HUMAN Tripartite motif-containing protein 16 OS=Homo sapiens OX=9606 GN=TRIM16 PE=1 SV=3;sp|O95361-2|TRI16_HUMAN Isoform 2 of Tripartite motif-containing protein 16 OS=Homo sapiens OX=9606 GN=TRIM16
ATXN1_IFN	FARS2	Phenylalanine--tRNA ligase, mitochondrial	0.0968433	0.0787523		O95363	sp|O95363|SYFM_HUMAN Phenylalanine--tRNA ligase, mitochondrial OS=Homo sapiens OX=9606 GN=FARS2 PE=1 SV=1
ATXN1_IFN	ZBTB7A	Zinc finger and BTB domain-containing protein 7A	0.0876771	0.175755		O95365	sp|O95365|ZBT7A_HUMAN Zinc finger and BTB domain-containing protein 7A OS=Homo sapiens OX=9606 GN=ZBTB7A PE=1 SV=1
ATXN1_IFN	LYPLA2	Acyl-protein thioesterase 2	-0.287138	0.149919		O95372	sp|O95372|LYPA2_HUMAN Acyl-protein thioesterase 2 OS=Homo sapiens OX=9606 GN=LYPLA2 PE=1 SV=1
ATXN1_IFN	IPO7	Importin-7	-0.0426357	0.0903478		O95373	sp|O95373|IPO7_HUMAN Importin-7 OS=Homo sapiens OX=9606 GN=IPO7 PE=1 SV=1
ATXN1_IFN	ARIH2	E3 ubiquitin-protein ligase ARIH2	0.424837	0.35892		O95376	sp|O95376|ARI2_HUMAN E3 ubiquitin-protein ligase ARIH2 OS=Homo sapiens OX=9606 GN=ARIH2 PE=1 SV=1
ATXN1_IFN	TNFAIP8	Tumor necrosis factor alpha-induced protein 8	-1.04133	0.715331		O95379-3;O95379-2;O95379;O95379-4	sp|O95379-3|TFIP8_HUMAN Isoform 3 of Tumor necrosis factor alpha-induced protein 8 OS=Homo sapiens OX=9606 GN=TNFAIP8;sp|O95379-2|TFIP8_HUMAN Isoform 2 of Tumor necrosis factor alpha-induced protein 8 OS=Homo sapiens OX=9606 GN=TNFAIP8;sp|O95379|TFIP8_HUMA
ATXN1_IFN	SLU7	Pre-mRNA-splicing factor SLU7	0.394491	0.341417		O95391	sp|O95391|SLU7_HUMAN Pre-mRNA-splicing factor SLU7 OS=Homo sapiens OX=9606 GN=SLU7 PE=1 SV=2
ATXN1_IFN	PGM3	Phosphoacetylglucosamine mutase	-0.127993	1.58745		O95394;O95394-3;O95394-4	sp|O95394|AGM1_HUMAN Phosphoacetylglucosamine mutase OS=Homo sapiens OX=9606 GN=PGM3 PE=1 SV=1;sp|O95394-3|AGM1_HUMAN Isoform 2 of Phosphoacetylglucosamine mutase OS=Homo sapiens OX=9606 GN=PGM3;sp|O95394-4|AGM1_HUMAN Isoform 3 of Phosphoacetylglucosamine
ATXN1_IFN	GCNT3	Beta-1,3-galactosyl-O-glycosyl-glycoprotein beta-1,6-N-acetylglucosaminyltransferase 3	0.0894707	0.212417		O95395	sp|O95395|GCNT3_HUMAN Beta-1,3-galactosyl-O-glycosyl-glycoprotein beta-1,6-N-acetylglucosaminyltransferase 3 OS=Homo sapiens OX=9606 GN=GCNT3 PE=2 SV=1
ATXN1_IFN	MOCS3	Adenylyltransferase and sulfurtransferase MOCS3;Molybdopterin-synthase adenylyltransferase;Molybdopterin-synthase sulfurtransferase	0.0506927	0.0311111		O95396	sp|O95396|MOCS3_HUMAN Adenylyltransferase and sulfurtransferase MOCS3 OS=Homo sapiens OX=9606 GN=MOCS3 PE=1 SV=1
ATXN1_IFN	CD2BP2	CD2 antigen cytoplasmic tail-binding protein 2	-1.50301	0.703974		O95400	sp|O95400|CD2B2_HUMAN CD2 antigen cytoplasmic tail-binding protein 2 OS=Homo sapiens OX=9606 GN=CD2BP2 PE=1 SV=1
ATXN1_IFN	SVIL	Supervillin	0.9616	0.319216		O95425-2;O95425-4;O95425-3;O95425	sp|O95425-2|SVIL_HUMAN Isoform 2 of Supervillin OS=Homo sapiens OX=9606 GN=SVIL;sp|O95425-4|SVIL_HUMAN Isoform SV4 of Supervillin OS=Homo sapiens OX=9606 GN=SVIL;sp|O95425-3|SVIL_HUMAN Isoform SV3 of Supervillin OS=Homo sapiens OX=9606 GN=SVIL;sp|O95425|SV
ATXN1_IFN	BAG4	BAG family molecular chaperone regulator 4	-0.028116	0.108407		O95429-2;O95429	sp|O95429-2|BAG4_HUMAN Isoform 2 of BAG family molecular chaperone regulator 4 OS=Homo sapiens OX=9606 GN=BAG4;sp|O95429|BAG4_HUMAN BAG family molecular chaperone regulator 4 OS=Homo sapiens OX=9606 GN=BAG4 PE=1 SV=1
ATXN1_IFN	AHSA1	Activator of 90 kDa heat shock protein ATPase homolog 1	0.0426514	0.110259		O95433;O95433-2	sp|O95433|AHSA1_HUMAN Activator of 90 kDa heat shock protein ATPase homolog 1 OS=Homo sapiens OX=9606 GN=AHSA1 PE=1 SV=1;sp|O95433-2|AHSA1_HUMAN Isoform 2 of Activator of 90 kDa heat shock protein ATPase homolog 1 OS=Homo sapiens OX=9606 GN=AHSA1
ATXN1_IFN	PARN	Poly(A)-specific ribonuclease PARN	0.00188807	0.00641643		O95453;O95453-2;O95453-3;O95453-4	sp|O95453|PARN_HUMAN Poly(A)-specific ribonuclease PARN OS=Homo sapiens OX=9606 GN=PARN PE=1 SV=1;sp|O95453-2|PARN_HUMAN Isoform 2 of Poly(A)-specific ribonuclease PARN OS=Homo sapiens OX=9606 GN=PARN;sp|O95453-3|PARN_HUMAN Isoform 3 of Poly(A)-specific ri
ATXN1_IFN	PSMG1	Proteasome assembly chaperone 1	0.0277642	0.0287782		O95456;O95456-2	sp|O95456|PSMG1_HUMAN Proteasome assembly chaperone 1 OS=Homo sapiens OX=9606 GN=PSMG1 PE=1 SV=1;sp|O95456-2|PSMG1_HUMAN Isoform 2 of Proteasome assembly chaperone 1 OS=Homo sapiens OX=9606 GN=PSMG1
ATXN1_IFN	FMNL1	Formin-like protein 1	-0.323678	0.40313		O95466-2;O95466;O95466-3	sp|O95466-2|FMNL1_HUMAN Isoform 2 of Formin-like protein 1 OS=Homo sapiens OX=9606 GN=FMNL1;sp|O95466|FMNL1_HUMAN Formin-like protein 1 OS=Homo sapiens OX=9606 GN=FMNL1 PE=1 SV=3;sp|O95466-3|FMNL1_HUMAN Isoform 3 of Formin-like protein 1 OS=Homo sapiens OX
ATXN1_IFN	SGPL1	Sphingosine-1-phosphate lyase 1	0.46871	1.17266		O95470	sp|O95470|SGPL1_HUMAN Sphingosine-1-phosphate lyase 1 OS=Homo sapiens OX=9606 GN=SGPL1 PE=1 SV=3
ATXN1_IFN	CTDNEP1	CTD nuclear envelope phosphatase 1	0.387562	0.338813		O95476	sp|O95476|CNEP1_HUMAN CTD nuclear envelope phosphatase 1 OS=Homo sapiens OX=9606 GN=CTDNEP1 PE=1 SV=2
ATXN1_IFN	NSA2	Ribosome biogenesis protein NSA2 homolog	-0.610001	0.436123		O95478	sp|O95478|NSA2_HUMAN Ribosome biogenesis protein NSA2 homolog OS=Homo sapiens OX=9606 GN=NSA2 PE=1 SV=1
ATXN1_IFN	H6PD	GDH/6PGL endoplasmic bifunctional protein;Glucose 1-dehydrogenase;6-phosphogluconolactonase	0.928463	1.08575		O95479;O95479-2	sp|O95479|G6PE_HUMAN GDH/6PGL endoplasmic bifunctional protein OS=Homo sapiens OX=9606 GN=H6PD PE=1 SV=2;sp|O95479-2|G6PE_HUMAN Isoform 2 of GDH/6PGL endoplasmic bifunctional protein OS=Homo sapiens OX=9606 GN=H6PD
ATXN1_IFN	SEC24A	Protein transport protein Sec24A	-0.644094	0.635668		O95486	sp|O95486|SC24A_HUMAN Protein transport protein Sec24A OS=Homo sapiens OX=9606 GN=SEC24A PE=1 SV=2
ATXN1_IFN	SEC24B	Protein transport protein Sec24B	-0.217558	0.839542		O95487-2;O95487;O95487-3	sp|O95487-2|SC24B_HUMAN Isoform 2 of Protein transport protein Sec24B OS=Homo sapiens OX=9606 GN=SEC24B;sp|O95487|SC24B_HUMAN Protein transport protein Sec24B OS=Homo sapiens OX=9606 GN=SEC24B PE=1 SV=2;sp|O95487-3|SC24B_HUMAN Isoform 3 of Protein transpor
ATXN1_IFN	CBX6	Chromobox protein homolog 6	-0.108422	0.335595		O95503	sp|O95503|CBX6_HUMAN Chromobox protein homolog 6 OS=Homo sapiens OX=9606 GN=CBX6 PE=1 SV=1
ATXN1_IFN	TDP2	Tyrosyl-DNA phosphodiesterase 2	0.306497	0.536799		O95551-2;O95551;O95551-3	sp|O95551-2|TYDP2_HUMAN Isoform 2 of Tyrosyl-DNA phosphodiesterase 2 OS=Homo sapiens OX=9606 GN=TDP2;sp|O95551|TYDP2_HUMAN Tyrosyl-DNA phosphodiesterase 2 OS=Homo sapiens OX=9606 GN=TDP2 PE=1 SV=1;sp|O95551-3|TYDP2_HUMAN Isoform 3 of Tyrosyl-DNA phosphodie
ATXN1_IFN	ETHE1	Persulfide dioxygenase ETHE1, mitochondrial	-0.0831238	0.141693		O95571	sp|O95571|ETHE1_HUMAN Persulfide dioxygenase ETHE1, mitochondrial OS=Homo sapiens OX=9606 GN=ETHE1 PE=1 SV=2
ATXN1_IFN	ACSL3	Long-chain-fatty-acid--CoA ligase 3	0.0436184	0.0813678		O95573	sp|O95573|ACSL3_HUMAN Long-chain-fatty-acid--CoA ligase 3 OS=Homo sapiens OX=9606 GN=ACSL3 PE=1 SV=3
ATXN1_IFN	POLR1A	DNA-directed RNA polymerase I subunit RPA1	1.20313	1.18417		O95602	sp|O95602|RPA1_HUMAN DNA-directed RNA polymerase I subunit RPA1 OS=Homo sapiens OX=9606 GN=POLR1A PE=1 SV=2
ATXN1_IFN	YEATS4	YEATS domain-containing protein 4	-0.173607	0.266628		O95619	sp|O95619|YETS4_HUMAN YEATS domain-containing protein 4 OS=Homo sapiens OX=9606 GN=YEATS4 PE=1 SV=1
ATXN1_IFN	ZBTB11	Zinc finger and BTB domain-containing protein 11	0.544725	1.02919		O95625	sp|O95625|ZBT11_HUMAN Zinc finger and BTB domain-containing protein 11 OS=Homo sapiens OX=9606 GN=ZBTB11 PE=1 SV=2
ATXN1_IFN	STAMBP	STAM-binding protein	0.472723	0.897426		O95630;O95630-2	sp|O95630|STABP_HUMAN STAM-binding protein OS=Homo sapiens OX=9606 GN=STAMBP PE=1 SV=1;sp|O95630-2|STABP_HUMAN Isoform 2 of STAM-binding protein OS=Homo sapiens OX=9606 GN=STAMBP
ATXN1_IFN	CPSF4	Cleavage and polyadenylation specificity factor subunit 4	-0.100964	0.070227		O95639;O95639-3;O95639-2	sp|O95639|CPSF4_HUMAN Cleavage and polyadenylation specificity factor subunit 4 OS=Homo sapiens OX=9606 GN=CPSF4 PE=1 SV=1;sp|O95639-3|CPSF4_HUMAN Isoform 3 of Cleavage and polyadenylation specificity factor subunit 4 OS=Homo sapiens OX=9606 GN=CPSF4;sp|O9
ATXN1_IFN	ASMTL	N-acetylserotonin O-methyltransferase-like protein	-0.371626	0.318932		O95671;O95671-2;O95671-3	sp|O95671|ASML_HUMAN Probable bifunctional dTTP/UTP pyrophosphatase/methyltransferase protein OS=Homo sapiens OX=9606 GN=ASMTL PE=1 SV=3;sp|O95671-2|ASML_HUMAN Isoform 2 of Probable bifunctional dTTP/UTP pyrophosphatase/methyltransferase protein OS=Homo sa
ATXN1_IFN	CDS2	Phosphatidate cytidylyltransferase 2	0.287617	0.467421		O95674	sp|O95674|CDS2_HUMAN Phosphatidate cytidylyltransferase 2 OS=Homo sapiens OX=9606 GN=CDS2 PE=1 SV=1
ATXN1_IFN	FGFR1OP	FGFR1 oncogene partner	-0.0406431	0.0212014		O95684;O95684-2	sp|O95684|CEP43_HUMAN Centrosomal protein 43 OS=Homo sapiens OX=9606 GN=CEP43 PE=1 SV=1;sp|O95684-2|CEP43_HUMAN Isoform 2 of Centrosomal protein 43 OS=Homo sapiens OX=9606 GN=CEP43
ATXN1_IFN	POP4	Ribonuclease P protein subunit p29	-0.121592	0.12898		O95707	sp|O95707|RPP29_HUMAN Ribonuclease P protein subunit p29 OS=Homo sapiens OX=9606 GN=POP4 PE=1 SV=2
ATXN1_IFN	HERC2	E3 ubiquitin-protein ligase HERC2	-0.635371	0.211459		O95714	sp|O95714|HERC2_HUMAN E3 ubiquitin-protein ligase HERC2 OS=Homo sapiens OX=9606 GN=HERC2 PE=1 SV=2
ATXN1_IFN	SNAP29	Synaptosomal-associated protein 29	0.205635	0.201746		O95721	sp|O95721|SNP29_HUMAN Synaptosomal-associated protein 29 OS=Homo sapiens OX=9606 GN=SNAP29 PE=1 SV=1
ATXN1_IFN	OXSR1	Serine/threonine-protein kinase OSR1	-0.041476	0.11397		O95747	sp|O95747|OXSR1_HUMAN Serine/threonine-protein kinase OSR1 OS=Homo sapiens OX=9606 GN=OXSR1 PE=1 SV=1
ATXN1_IFN	GGPS1	Geranylgeranyl pyrophosphate synthase	1.4295	5.06042	+	O95749;O95749-2	sp|O95749|GGPPS_HUMAN Geranylgeranyl pyrophosphate synthase OS=Homo sapiens OX=9606 GN=GGPS1 PE=1 SV=1;sp|O95749-2|GGPPS_HUMAN Isoform 2 of Geranylgeranyl pyrophosphate synthase OS=Homo sapiens OX=9606 GN=GGPS1
ATXN1_IFN	HSPA4L	Heat shock 70 kDa protein 4L	0.0656094	0.200825		O95757	sp|O95757|HS74L_HUMAN Heat shock 70 kDa protein 4L OS=Homo sapiens OX=9606 GN=HSPA4L PE=1 SV=3
ATXN1_IFN	PTBP3	Polypyrimidine tract-binding protein 3	0.0814443	0.176336		O95758-1;O95758-6;O95758;O95758-5;O95758-4;O95758-7;O95758-2	sp|O95758-1|PTBP3_HUMAN Isoform 1 of Polypyrimidine tract-binding protein 3 OS=Homo sapiens OX=9606 GN=PTBP3;sp|O95758-6|PTBP3_HUMAN Isoform 6 of Polypyrimidine tract-binding protein 3 OS=Homo sapiens OX=9606 GN=PTBP3;sp|O95758|PTBP3_HUMAN Polypyrimidine t
ATXN1_IFN	LSM8	U6 snRNA-associated Sm-like protein LSm8	0.0157212	0.0127424		O95777	sp|O95777|LSM8_HUMAN U6 snRNA-associated Sm-like protein LSm8 OS=Homo sapiens OX=9606 GN=LSM8 PE=1 SV=3
ATXN1_IFN	AP2A1	AP-2 complex subunit alpha-1	-0.0534183	0.224792		O95782-2;O95782	sp|O95782-2|AP2A1_HUMAN Isoform B of AP-2 complex subunit alpha-1 OS=Homo sapiens OX=9606 GN=AP2A1;sp|O95782|AP2A1_HUMAN AP-2 complex subunit alpha-1 OS=Homo sapiens OX=9606 GN=AP2A1 PE=1 SV=3
ATXN1_IFN	WIZ	Protein Wiz	-0.0348615	0.0268987		O95785-3;O95785-4;O95785;O95785-2	sp|O95785-3|WIZ_HUMAN Isoform 3 of Protein Wiz OS=Homo sapiens OX=9606 GN=WIZ;sp|O95785-4|WIZ_HUMAN Isoform 4 of Protein Wiz OS=Homo sapiens OX=9606 GN=WIZ;sp|O95785|WIZ_HUMAN Protein Wiz OS=Homo sapiens OX=9606 GN=WIZ PE=1 SV=2;sp|O95785-2|WIZ_HUMAN Isofo
ATXN1_IFN	DDX58	Probable ATP-dependent RNA helicase DDX58	-0.48486	0.745314		O95786;O95786-2	sp|O95786|DDX58_HUMAN Antiviral innate immune response receptor RIG-I OS=Homo sapiens OX=9606 GN=DDX58 PE=1 SV=2;sp|O95786-2|DDX58_HUMAN Isoform 2 of Antiviral innate immune response receptor RIG-I OS=Homo sapiens OX=9606 GN=DDX58
ATXN1_IFN	TTC4	Tetratricopeptide repeat protein 4	-1.03091	0.562565		O95801	sp|O95801|TTC4_HUMAN Tetratricopeptide repeat protein 4 OS=Homo sapiens OX=9606 GN=TTC4 PE=1 SV=3
ATXN1_IFN	SDPR	Serum deprivation-response protein	-1.07406	0.595938		O95810	sp|O95810|CAVN2_HUMAN Caveolae-associated protein 2 OS=Homo sapiens OX=9606 GN=CAVIN2 PE=1 SV=3
ATXN1_IFN	BAG2	BAG family molecular chaperone regulator 2	-0.0877172	0.219839		O95816;O95816-2	sp|O95816|BAG2_HUMAN BAG family molecular chaperone regulator 2 OS=Homo sapiens OX=9606 GN=BAG2 PE=1 SV=1;sp|O95816-2|BAG2_HUMAN Isoform 2 of BAG family molecular chaperone regulator 2 OS=Homo sapiens OX=9606 GN=BAG2
ATXN1_IFN	BAG3	BAG family molecular chaperone regulator 3	-0.12974	0.498367		O95817	sp|O95817|BAG3_HUMAN BAG family molecular chaperone regulator 3 OS=Homo sapiens OX=9606 GN=BAG3 PE=1 SV=3
ATXN1_IFN	MLYCD	Malonyl-CoA decarboxylase, mitochondrial	-0.406782	0.378696		O95822-2;O95822	sp|O95822-2|DCMC_HUMAN Isoform Cytoplasmic+peroxisomal of Malonyl-CoA decarboxylase, mitochondrial OS=Homo sapiens OX=9606 GN=MLYCD;sp|O95822|DCMC_HUMAN Malonyl-CoA decarboxylase, mitochondrial OS=Homo sapiens OX=9606 GN=MLYCD PE=1 SV=3
ATXN1_IFN	CRYZL1	Quinone oxidoreductase-like protein 1	-0.0421618	0.153732		O95825;O95825-2	sp|O95825|QORL1_HUMAN Quinone oxidoreductase-like protein 1 OS=Homo sapiens OX=9606 GN=CRYZL1 PE=1 SV=2;sp|O95825-2|QORL1_HUMAN Isoform 2 of Quinone oxidoreductase-like protein 1 OS=Homo sapiens OX=9606 GN=CRYZL1
ATXN1_IFN	AIFM1	Apoptosis-inducing factor 1, mitochondrial	0.22909	0.484752		O95831;O95831-3;O95831-2	sp|O95831|AIFM1_HUMAN Apoptosis-inducing factor 1, mitochondrial OS=Homo sapiens OX=9606 GN=AIFM1 PE=1 SV=1;sp|O95831-3|AIFM1_HUMAN Isoform 3 of Apoptosis-inducing factor 1, mitochondrial OS=Homo sapiens OX=9606 GN=AIFM1;sp|O95831-2|AIFM1_HUMAN Isoform 2 o
ATXN1_IFN	CLDN1	Claudin-1	-0.307843	0.92079		O95832	sp|O95832|CLD1_HUMAN Claudin-1 OS=Homo sapiens OX=9606 GN=CLDN1 PE=1 SV=1
ATXN1_IFN	EML2	Echinoderm microtubule-associated protein-like 2	0.483725	0.220346		O95834-3;O95834-2;O95834	sp|O95834-3|EMAL2_HUMAN Isoform 3 of Echinoderm microtubule-associated protein-like 2 OS=Homo sapiens OX=9606 GN=EML2;sp|O95834-2|EMAL2_HUMAN Isoform 2 of Echinoderm microtubule-associated protein-like 2 OS=Homo sapiens OX=9606 GN=EML2;sp|O95834|EMAL2_HUMA
ATXN1_IFN	TSPAN15	Tetraspanin-15	0.307837	0.257434		O95858	sp|O95858|TSN15_HUMAN Tetraspanin-15 OS=Homo sapiens OX=9606 GN=TSPAN15 PE=1 SV=1
ATXN1_IFN	BPNT1	3(2),5-bisphosphate nucleotidase 1	0.0592766	0.342007		O95861;O95861-4;O95861-2;O95861-3	sp|O95861|BPNT1_HUMAN 3(2),5-bisphosphate nucleotidase 1 OS=Homo sapiens OX=9606 GN=BPNT1 PE=1 SV=1;sp|O95861-4|BPNT1_HUMAN Isoform 4 of 3(2),5-bisphosphate nucleotidase 1 OS=Homo sapiens OX=9606 GN=BPNT1;sp|O95861-2|BPNT1_HUMAN Isoform 2 of 3(2),5
ATXN1_IFN	FADS2	Fatty acid desaturase 2	0.197989	0.764938		O95864;O95864-3;O95864-4;O95864-2	sp|O95864|FADS2_HUMAN Acyl-CoA 6-desaturase OS=Homo sapiens OX=9606 GN=FADS2 PE=1 SV=1;sp|O95864-3|FADS2_HUMAN Isoform 3 of Acyl-CoA 6-desaturase OS=Homo sapiens OX=9606 GN=FADS2;sp|O95864-4|FADS2_HUMAN Isoform 4 of Acyl-CoA 6-desaturase OS=Homo sapiens OX
ATXN1_IFN	DDAH2	N(G),N(G)-dimethylarginine dimethylaminohydrolase 2	-0.213169	0.239266		O95865	sp|O95865|DDAH2_HUMAN N(G),N(G)-dimethylarginine dimethylaminohydrolase 2 OS=Homo sapiens OX=9606 GN=DDAH2 PE=1 SV=1
ATXN1_IFN	ABHD16A	Abhydrolase domain-containing protein 16A	-0.0114918	0.0205077		O95870;O95870-2	sp|O95870|ABHGA_HUMAN Phosphatidylserine lipase ABHD16A OS=Homo sapiens OX=9606 GN=ABHD16A PE=1 SV=3;sp|O95870-2|ABHGA_HUMAN Isoform 2 of Phosphatidylserine lipase ABHD16A OS=Homo sapiens OX=9606 GN=ABHD16A
ATXN1_IFN	TXNDC12	Thioredoxin domain-containing protein 12	-0.104842	0.126809		O95881	sp|O95881|TXD12_HUMAN Thioredoxin domain-containing protein 12 OS=Homo sapiens OX=9606 GN=TXNDC12 PE=1 SV=1
ATXN1_IFN	TRUB2	Probable tRNA pseudouridine synthase 2	0.140361	0.142041		O95900;O95900-2	sp|O95900|TRUB2_HUMAN Mitochondrial mRNA pseudouridine synthase TRUB2 OS=Homo sapiens OX=9606 GN=TRUB2 PE=1 SV=1;sp|O95900-2|TRUB2_HUMAN Isoform 2 of Mitochondrial mRNA pseudouridine synthase TRUB2 OS=Homo sapiens OX=9606 GN=TRUB2
ATXN1_IFN	ECD	Protein SGT1	0.03661	0.0319367		O95905-3;O95905;O95905-2	sp|O95905-3|ECD_HUMAN Isoform 3 of Protein ecdysoneless homolog OS=Homo sapiens OX=9606 GN=ECD;sp|O95905|ECD_HUMAN Protein ecdysoneless homolog OS=Homo sapiens OX=9606 GN=ECD PE=1 SV=1;sp|O95905-2|ECD_HUMAN Isoform 2 of Protein ecdysoneless homolog OS=Homo
ATXN1_IFN	SYF2	Pre-mRNA-splicing factor SYF2	-0.638882	0.487508		O95926;O95926-2	sp|O95926|SYF2_HUMAN Pre-mRNA-splicing factor SYF2 OS=Homo sapiens OX=9606 GN=SYF2 PE=1 SV=1;sp|O95926-2|SYF2_HUMAN Isoform 2 of Pre-mRNA-splicing factor SYF2 OS=Homo sapiens OX=9606 GN=SYF2
ATXN1_IFN	MBD3	Methyl-CpG-binding domain protein 3	-0.46518	0.201476		O95983-2;O95983	sp|O95983-2|MBD3_HUMAN Isoform 2 of Methyl-CpG-binding domain protein 3 OS=Homo sapiens OX=9606 GN=MBD3;sp|O95983|MBD3_HUMAN Methyl-CpG-binding domain protein 3 OS=Homo sapiens OX=9606 GN=MBD3 PE=1 SV=1
ATXN1_IFN	AGR2	Anterior gradient protein 2 homolog	0.201271	0.63355		O95994	sp|O95994|AGR2_HUMAN Anterior gradient protein 2 homolog OS=Homo sapiens OX=9606 GN=AGR2 PE=1 SV=1
ATXN1_IFN	BCL10	B-cell lymphoma/leukemia 10	0.130841	0.40936		O95999	sp|O95999|BCL10_HUMAN B-cell lymphoma/leukemia 10 OS=Homo sapiens OX=9606 GN=BCL10 PE=1 SV=1
ATXN1_IFN	NDUFB10	NADH dehydrogenase [ubiquinone] 1 beta subcomplex subunit 10	-0.0979093	0.162938		O96000;O96000-2	sp|O96000|NDUBA_HUMAN NADH dehydrogenase [ubiquinone] 1 beta subcomplex subunit 10 OS=Homo sapiens OX=9606 GN=NDUFB10 PE=1 SV=3;sp|O96000-2|NDUBA_HUMAN Isoform 2 of NADH dehydrogenase [ubiquinone] 1 beta subcomplex subunit 10 OS=Homo sapiens OX=9606 GN=NDU
ATXN1_IFN	CLPTM1	Cleft lip and palate transmembrane protein 1	0.0769408	0.315214		O96005;O96005-4;O96005-3	sp|O96005|CLPT1_HUMAN Cleft lip and palate transmembrane protein 1 OS=Homo sapiens OX=9606 GN=CLPTM1 PE=1 SV=1;sp|O96005-4|CLPT1_HUMAN Isoform 3 of Cleft lip and palate transmembrane protein 1 OS=Homo sapiens OX=9606 GN=CLPTM1;sp|O96005-3|CLPT1_HUMAN Isofo
ATXN1_IFN	MOCS2	Molybdopterin synthase catalytic subunit	0.135539	0.785596		O96007	sp|O96007|MOC2B_HUMAN Molybdopterin synthase catalytic subunit OS=Homo sapiens OX=9606 GN=MOCS2 PE=1 SV=1
ATXN1_IFN	TOMM40	Mitochondrial import receptor subunit TOM40 homolog	-0.130947	0.306882		O96008;O96008-2	sp|O96008|TOM40_HUMAN Mitochondrial import receptor subunit TOM40 homolog OS=Homo sapiens OX=9606 GN=TOMM40 PE=1 SV=1;sp|O96008-2|TOM40_HUMAN Isoform 2 of Mitochondrial import receptor subunit TOM40 homolog OS=Homo sapiens OX=9606 GN=TOMM40
ATXN1_IFN	PEX11B	Peroxisomal membrane protein 11B	0.347711	0.780708		O96011;O96011-2	sp|O96011|PX11B_HUMAN Peroxisomal membrane protein 11B OS=Homo sapiens OX=9606 GN=PEX11B PE=1 SV=1;sp|O96011-2|PX11B_HUMAN Isoform 2 of Peroxisomal membrane protein 11B OS=Homo sapiens OX=9606 GN=PEX11B
ATXN1_IFN	PAK4	Serine/threonine-protein kinase PAK 4	-0.201175	0.237596		O96013;O96013-4;O96013-2;O96013-3	sp|O96013|PAK4_HUMAN Serine/threonine-protein kinase PAK 4 OS=Homo sapiens OX=9606 GN=PAK4 PE=1 SV=1;sp|O96013-4|PAK4_HUMAN Isoform 4 of Serine/threonine-protein kinase PAK 4 OS=Homo sapiens OX=9606 GN=PAK4;sp|O96013-2|PAK4_HUMAN Isoform 2 of Serine/threon
ATXN1_IFN	ACTL6A	Actin-like protein 6A	-0.0554797	0.0490819		O96019;O96019-2	sp|O96019|ACL6A_HUMAN Actin-like protein 6A OS=Homo sapiens OX=9606 GN=ACTL6A PE=1 SV=1;sp|O96019-2|ACL6A_HUMAN Isoform 2 of Actin-like protein 6A OS=Homo sapiens OX=9606 GN=ACTL6A
ATXN1_IFN	WHSC1	Histone-lysine N-methyltransferase NSD2	0.490118	2.58111		O96028;O96028-5;O96028-3;O96028-6	sp|O96028|NSD2_HUMAN Histone-lysine N-methyltransferase NSD2 OS=Homo sapiens OX=9606 GN=NSD2 PE=1 SV=1;sp|O96028-5|NSD2_HUMAN Isoform 5 of Histone-lysine N-methyltransferase NSD2 OS=Homo sapiens OX=9606 GN=NSD2;sp|O96028-3|NSD2_HUMAN Isoform 3 of Histone-l
ATXN1_IFN	CYB5A	Cytochrome b5	-0.314561	1.17822		P00167;P00167-2;P00167-3	sp|P00167|CYB5_HUMAN Cytochrome b5 OS=Homo sapiens OX=9606 GN=CYB5A PE=1 SV=2;sp|P00167-2|CYB5_HUMAN Isoform 2 of Cytochrome b5 OS=Homo sapiens OX=9606 GN=CYB5A;sp|P00167-3|CYB5_HUMAN Isoform 3 of Cytochrome b5 OS=Homo sapiens OX=9606 GN=CYB5A
ATXN1_IFN	LDHA	L-lactate dehydrogenase A chain	0.0273615	0.469753		P00338;P00338-3;P00338-4;P00338-5;P00338-2	sp|P00338|LDHA_HUMAN L-lactate dehydrogenase A chain OS=Homo sapiens OX=9606 GN=LDHA PE=1 SV=2;sp|P00338-3|LDHA_HUMAN Isoform 3 of L-lactate dehydrogenase A chain OS=Homo sapiens OX=9606 GN=LDHA;sp|P00338-4|LDHA_HUMAN Isoform 4 of L-lactate dehydrogenase A
ATXN1_IFN	ALDH1A1	Retinal dehydrogenase 1	0.0156707	0.193269		P00352	sp|P00352|AL1A1_HUMAN Retinal dehydrogenase 1 OS=Homo sapiens OX=9606 GN=ALDH1A1 PE=1 SV=2
ATXN1_IFN	GLUD1	Glutamate dehydrogenase 1, mitochondrial	-0.083134	0.684857		P00367;P00367-3;P00367-2	sp|P00367|DHE3_HUMAN Glutamate dehydrogenase 1, mitochondrial OS=Homo sapiens OX=9606 GN=GLUD1 PE=1 SV=2;sp|P00367-3|DHE3_HUMAN Isoform 3 of Glutamate dehydrogenase 1, mitochondrial OS=Homo sapiens OX=9606 GN=GLUD1;sp|P00367-2|DHE3_HUMAN Isoform 2 of Gluta
ATXN1_IFN	DHFR	Dihydrofolate reductase	-0.446836	0.579935		P00374;P00374-2	sp|P00374|DYR_HUMAN Dihydrofolate reductase OS=Homo sapiens OX=9606 GN=DHFR PE=1 SV=2;sp|P00374-2|DYR_HUMAN Isoform 2 of Dihydrofolate reductase OS=Homo sapiens OX=9606 GN=DHFR
ATXN1_IFN	CYB5R3	NADH-cytochrome b5 reductase 3;NADH-cytochrome b5 reductase 3 membrane-bound form;NADH-cytochrome b5 reductase 3 soluble form	-0.228966	1.07484		P00387-2;P00387;P00387-3	sp|P00387-2|NB5R3_HUMAN Isoform 2 of NADH-cytochrome b5 reductase 3 OS=Homo sapiens OX=9606 GN=CYB5R3;sp|P00387|NB5R3_HUMAN NADH-cytochrome b5 reductase 3 OS=Homo sapiens OX=9606 GN=CYB5R3 PE=1 SV=3;sp|P00387-3|NB5R3_HUMAN Isoform 3 of NADH-cytochrome b5 r
ATXN1_IFN	GSR	Glutathione reductase, mitochondrial	-0.0126106	0.0486316		P00390-2;P00390;P00390-3;P00390-4;P00390-5	sp|P00390-2|GSHR_HUMAN Isoform Cytoplasmic of Glutathione reductase, mitochondrial OS=Homo sapiens OX=9606 GN=GSR;sp|P00390|GSHR_HUMAN Glutathione reductase, mitochondrial OS=Homo sapiens OX=9606 GN=GSR PE=1 SV=2;sp|P00390-3|GSHR_HUMAN Isoform 2 of Glutath
ATXN1_IFN	MT-CO1	Cytochrome c oxidase subunit 1	0.425247	0.413497		P00395	sp|P00395|COX1_HUMAN Cytochrome c oxidase subunit 1 OS=Homo sapiens OX=9606 GN=MT-CO1 PE=1 SV=1
ATXN1_IFN	MT-CO2	Cytochrome c oxidase subunit 2	0.235139	1.32681		P00403	sp|P00403|COX2_HUMAN Cytochrome c oxidase subunit 2 OS=Homo sapiens OX=9606 GN=MT-CO2 PE=1 SV=1
ATXN1_IFN	MT-CO3	Cytochrome c oxidase subunit 3	-0.456715	0.458674		P00414	sp|P00414|COX3_HUMAN Cytochrome c oxidase subunit 3 OS=Homo sapiens OX=9606 GN=MT-CO3 PE=1 SV=2
ATXN1_IFN	SOD1	Superoxide dismutase [Cu-Zn]	0.165639	0.839667		P00441	sp|P00441|SODC_HUMAN Superoxide dismutase [Cu-Zn] OS=Homo sapiens OX=9606 GN=SOD1 PE=1 SV=2
ATXN1_IFN	PNP	Purine nucleoside phosphorylase	-0.0367385	0.137993		P00491	sp|P00491|PNPH_HUMAN Purine nucleoside phosphorylase OS=Homo sapiens OX=9606 GN=PNP PE=1 SV=2
ATXN1_IFN	HPRT1	Hypoxanthine-guanine phosphoribosyltransferase	0.0600458	0.295913		P00492	sp|P00492|HPRT_HUMAN Hypoxanthine-guanine phosphoribosyltransferase OS=Homo sapiens OX=9606 GN=HPRT1 PE=1 SV=2
ATXN1_IFN	GOT2	Aspartate aminotransferase, mitochondrial	-0.15033	0.402611		P00505;P00505-2	sp|P00505|AATM_HUMAN Aspartate aminotransferase, mitochondrial OS=Homo sapiens OX=9606 GN=GOT2 PE=1 SV=3;sp|P00505-2|AATM_HUMAN Isoform 2 of Aspartate aminotransferase, mitochondrial OS=Homo sapiens OX=9606 GN=GOT2
ATXN1_IFN	EGFR	Epidermal growth factor receptor	-0.071593	0.250912		P00533	sp|P00533|EGFR_HUMAN Epidermal growth factor receptor OS=Homo sapiens OX=9606 GN=EGFR PE=1 SV=2
ATXN1_IFN	PGK1	Phosphoglycerate kinase 1	-0.0314443	0.357522		P00558;P00558-2	sp|P00558|PGK1_HUMAN Phosphoglycerate kinase 1 OS=Homo sapiens OX=9606 GN=PGK1 PE=1 SV=3;sp|P00558-2|PGK1_HUMAN Isoform 2 of Phosphoglycerate kinase 1 OS=Homo sapiens OX=9606 GN=PGK1
ATXN1_IFN	AK1	Adenylate kinase isoenzyme 1	-0.0118489	0.0951498		P00568	sp|P00568|KAD1_HUMAN Adenylate kinase isoenzyme 1 OS=Homo sapiens OX=9606 GN=AK1 PE=1 SV=3
ATXN1_IFN	PLAU	Urokinase-type plasminogen activator;Urokinase-type plasminogen activator long chain A;Urokinase-type plasminogen activator short chain A;Urokinase-type plasminogen activator chain B	0.43303	1.14081		P00749-2;P00749	sp|P00749-2|UROK_HUMAN Isoform 2 of Urokinase-type plasminogen activator OS=Homo sapiens OX=9606 GN=PLAU;sp|P00749|UROK_HUMAN Urokinase-type plasminogen activator OS=Homo sapiens OX=9606 GN=PLAU PE=1 SV=2
ATXN1_IFN	ADA	Adenosine deaminase	-0.0419505	0.0820723		P00813	sp|P00813|ADA_HUMAN Adenosine deaminase OS=Homo sapiens OX=9606 GN=ADA PE=1 SV=3
ATXN1_IFN	MT-ATP6	ATP synthase subunit a	0.128702	0.486416		P00846	sp|P00846|ATP6_HUMAN ATP synthase subunit a OS=Homo sapiens OX=9606 GN=MT-ATP6 PE=1 SV=1
ATXN1_IFN	CA2	Carbonic anhydrase 2	0.306732	0.138522		P00918	sp|P00918|CAH2_HUMAN Carbonic anhydrase 2 OS=Homo sapiens OX=9606 GN=CA2 PE=1 SV=2
ATXN1_IFN	ASS1	Argininosuccinate synthase	-0.215276	0.335091		P00966	sp|P00966|ASSY_HUMAN Argininosuccinate synthase OS=Homo sapiens OX=9606 GN=ASS1 PE=1 SV=2
ATXN1_IFN	OAS1	2-5-oligoadenylate synthase 1	0.328997	0.775252		P00973-2;P00973-4;P00973;P00973-3	sp|P00973-2|OAS1_HUMAN Isoform p41 of 2-5-oligoadenylate synthase 1 OS=Homo sapiens OX=9606 GN=OAS1;sp|P00973-4|OAS1_HUMAN Isoform p44 of 2-5-oligoadenylate synthase 1 OS=Homo sapiens OX=9606 GN=OAS1;sp|P00973|OAS1_HUMAN 2-5-oligoadenylate synthase 1
ATXN1_IFN	CST3	Cystatin-C	-0.417129	0.308288		P01034	sp|P01034|CYTC_HUMAN Cystatin-C OS=Homo sapiens OX=9606 GN=CST3 PE=1 SV=1
ATXN1_IFN	KRAS	GTPase KRas;GTPase KRas, N-terminally processed	0.421772	0.561211		P01116-2;P01116	sp|P01116-2|RASK_HUMAN Isoform 2B of GTPase KRas OS=Homo sapiens OX=9606 GN=KRAS;sp|P01116|RASK_HUMAN GTPase KRas OS=Homo sapiens OX=9606 GN=KRAS PE=1 SV=1
ATXN1_IFN	LDLR	Low-density lipoprotein receptor	-0.366392	0.356607		P01130-2;P01130-3;P01130-6;P01130-4;P01130;P01130-5	sp|P01130-2|LDLR_HUMAN Isoform 2 of Low-density lipoprotein receptor OS=Homo sapiens OX=9606 GN=LDLR;sp|P01130-3|LDLR_HUMAN Isoform 3 of Low-density lipoprotein receptor OS=Homo sapiens OX=9606 GN=LDLR;sp|P01130-6|LDLR_HUMAN Isoform 6 of Low-density lipopr
ATXN1_IFN	HLA-B	HLA class I histocompatibility antigen, B-7 alpha chain	-0.236473	0.458991		P01889	sp|P01889|HLAB_HUMAN HLA class I histocompatibility antigen, B alpha chain OS=Homo sapiens OX=9606 GN=HLA-B PE=1 SV=3
ATXN1_IFN	HLA-H	Putative HLA class I histocompatibility antigen, alpha chain H	0.0885704	0.0439385		P01893	sp|P01893|HLAH_HUMAN Putative HLA class I histocompatibility antigen, alpha chain H OS=Homo sapiens OX=9606 GN=HLA-H PE=5 SV=3
ATXN1_IFN	MB	Myoglobin	0.292357	0.275852		P02144	sp|P02144|MYG_HUMAN Myoglobin OS=Homo sapiens OX=9606 GN=MB PE=1 SV=2
ATXN1_IFN	COL1A1	Collagen alpha-1(I) chain	-0.406162	0.483043		P02452	sp|P02452|CO1A1_HUMAN Collagen alpha-1(I) chain OS=Homo sapiens OX=9606 GN=COL1A1 PE=1 SV=5
ATXN1_IFN	COL4A1	Collagen alpha-1(IV) chain;Arresten	0.00719095	0.00788776		P02462	sp|P02462|CO4A1_HUMAN Collagen alpha-1(IV) chain OS=Homo sapiens OX=9606 GN=COL4A1 PE=1 SV=4
ATXN1_IFN	CRYAB	Alpha-crystallin B chain	-0.0373624	0.0354623		P02511	sp|P02511|CRYAB_HUMAN Alpha-crystallin B chain OS=Homo sapiens OX=9606 GN=CRYAB PE=1 SV=2
ATXN1_IFN	LMNA	Prelamin-A/C;Lamin-A/C	-0.136098	2.07116		P02545;P02545-3;P02545-6;P02545-5;P02545-4	sp|P02545|LMNA_HUMAN Prelamin-A/C OS=Homo sapiens OX=9606 GN=LMNA PE=1 SV=1;sp|P02545-3|LMNA_HUMAN Isoform ADelta10 of Prelamin-A/C OS=Homo sapiens OX=9606 GN=LMNA;sp|P02545-6|LMNA_HUMAN Isoform 6 of Prelamin-A/C OS=Homo sapiens OX=9606 GN=LMNA;sp|P02545-5
ATXN1_IFN	FGA	Fibrinogen alpha chain;Fibrinopeptide A;Fibrinogen alpha chain	-0.314154	0.301282		P02671-2;P02671	sp|P02671-2|FIBA_HUMAN Isoform 2 of Fibrinogen alpha chain OS=Homo sapiens OX=9606 GN=FGA;sp|P02671|FIBA_HUMAN Fibrinogen alpha chain OS=Homo sapiens OX=9606 GN=FGA PE=1 SV=2
ATXN1_IFN	MBP	Myelin basic protein	-1.17368	1.22812		P02686-2;P02686	sp|P02686-2|MBP_HUMAN Isoform 2 of Myelin basic protein OS=Homo sapiens OX=9606 GN=MBP;sp|P02686|MBP_HUMAN Myelin basic protein OS=Homo sapiens OX=9606 GN=MBP PE=1 SV=3
ATXN1_IFN	FN1	Fibronectin;Anastellin;Ugl-Y1;Ugl-Y2;Ugl-Y3	-0.456095	0.987783		P02751-1;P02751-3;P02751;P02751-8;P02751-7;P02751-14;P02751-17;P02751-5;P02751-9;P02751-11;P02751-10;P02751-13;P02751-6;P02751-12;P02751-4	sp|P02751-1|FINC_HUMAN Isoform 1 of Fibronectin OS=Homo sapiens OX=9606 GN=FN1;sp|P02751-3|FINC_HUMAN Isoform 3 of Fibronectin OS=Homo sapiens OX=9606 GN=FN1;sp|P02751|FINC_HUMAN Fibronectin OS=Homo sapiens OX=9606 GN=FN1 PE=1 SV=5;sp|P02751-8|FINC_HUMAN I
ATXN1_IFN	TFRC	Transferrin receptor protein 1;Transferrin receptor protein 1, serum form	0.08555	0.473072		P02786	sp|P02786|TFR1_HUMAN Transferrin receptor protein 1 OS=Homo sapiens OX=9606 GN=TFRC PE=1 SV=2
ATXN1_IFN	FTL	Ferritin light chain	0.192112	0.626302		P02792	sp|P02792|FRIL_HUMAN Ferritin light chain OS=Homo sapiens OX=9606 GN=FTL PE=1 SV=2
ATXN1_IFN	FTH1	Ferritin heavy chain;Ferritin heavy chain, N-terminally processed	0.056171	0.431725		P02794	sp|P02794|FRIH_HUMAN Ferritin heavy chain OS=Homo sapiens OX=9606 GN=FTH1 PE=1 SV=2
ATXN1_IFN	MT-ND1	NADH-ubiquinone oxidoreductase chain 1	-0.443536	0.337847		P03886	sp|P03886|NU1M_HUMAN NADH-ubiquinone oxidoreductase chain 1 OS=Homo sapiens OX=9606 GN=MT-ND1 PE=1 SV=1
ATXN1_IFN	MT-ND4	NADH-ubiquinone oxidoreductase chain 4	0.420881	1.00698		P03905	sp|P03905|NU4M_HUMAN NADH-ubiquinone oxidoreductase chain 4 OS=Homo sapiens OX=9606 GN=MT-ND4 PE=1 SV=1
ATXN1_IFN	MT-ND5	NADH-ubiquinone oxidoreductase chain 5	-0.266627	0.417635		P03915	sp|P03915|NU5M_HUMAN NADH-ubiquinone oxidoreductase chain 5 OS=Homo sapiens OX=9606 GN=MT-ND5 PE=1 SV=2
ATXN1_IFN	MT-ATP8	ATP synthase protein 8	0.313531	0.720163		P03928	sp|P03928|ATP8_HUMAN ATP synthase protein 8 OS=Homo sapiens OX=9606 GN=MT-ATP8 PE=1 SV=1
ATXN1_IFN	CAT	Catalase	-0.0268143	0.0742872		P04040	sp|P04040|CATA_HUMAN Catalase OS=Homo sapiens OX=9606 GN=CAT PE=1 SV=3
ATXN1_IFN	RAF1	RAF proto-oncogene serine/threonine-protein kinase	0.2728	0.220848		P04049;P04049-2	sp|P04049|RAF1_HUMAN RAF proto-oncogene serine/threonine-protein kinase OS=Homo sapiens OX=9606 GN=RAF1 PE=1 SV=1;sp|P04049-2|RAF1_HUMAN Isoform 2 of RAF proto-oncogene serine/threonine-protein kinase OS=Homo sapiens OX=9606 GN=RAF1
ATXN1_IFN	GBA	Glucosylceramidase	-0.319148	0.387701		P04062-4;P04062-2;P04062;P04062-5;P04062-3	sp|P04062-4|GLCM_HUMAN Isoform 4 of Lysosomal acid glucosylceramidase OS=Homo sapiens OX=9606 GN=GBA;sp|P04062-2|GLCM_HUMAN Isoform Short of Lysosomal acid glucosylceramidase OS=Homo sapiens OX=9606 GN=GBA;sp|P04062|GLCM_HUMAN Lysosomal acid glucosylcerami
ATXN1_IFN	FUCA1	Tissue alpha-L-fucosidase	-0.390547	0.804078		P04066	sp|P04066|FUCO_HUMAN Tissue alpha-L-fucosidase OS=Homo sapiens OX=9606 GN=FUCA1 PE=1 SV=4
ATXN1_IFN	ALDOA	Fructose-bisphosphate aldolase A	-0.0849776	0.511691		P04075;P04075-2	sp|P04075|ALDOA_HUMAN Fructose-bisphosphate aldolase A OS=Homo sapiens OX=9606 GN=ALDOA PE=1 SV=2;sp|P04075-2|ALDOA_HUMAN Isoform 2 of Fructose-bisphosphate aldolase A OS=Homo sapiens OX=9606 GN=ALDOA
ATXN1_IFN	CSTB	Cystatin-B	0.138685	0.868735		P04080	sp|P04080|CYTB_HUMAN Cystatin-B OS=Homo sapiens OX=9606 GN=CSTB PE=1 SV=2
ATXN1_IFN	ANXA1	Annexin A1	0.039113	0.6906		P04083	sp|P04083|ANXA1_HUMAN Annexin A1 OS=Homo sapiens OX=9606 GN=ANXA1 PE=1 SV=2
ATXN1_IFN	APOB	Apolipoprotein B-100;Apolipoprotein B-48	0.159596	0.155903		P04114	sp|P04114|APOB_HUMAN Apolipoprotein B-100 OS=Homo sapiens OX=9606 GN=APOB PE=1 SV=2
ATXN1_IFN	PRNP	Major prion protein	-0.0166638	0.0168698		P04156	sp|P04156|PRIO_HUMAN Major prion protein OS=Homo sapiens OX=9606 GN=PRNP PE=1 SV=1
ATXN1_IFN	SOD2	Superoxide dismutase [Mn], mitochondrial	-0.0989049	0.155571		P04179;P04179-4;P04179-2;P04179-3	sp|P04179|SODM_HUMAN Superoxide dismutase [Mn], mitochondrial OS=Homo sapiens OX=9606 GN=SOD2 PE=1 SV=3;sp|P04179-4|SODM_HUMAN Isoform 4 of Superoxide dismutase [Mn], mitochondrial OS=Homo sapiens OX=9606 GN=SOD2;sp|P04179-2|SODM_HUMAN Isoform 2 of Superox
ATXN1_IFN	OAT	Ornithine aminotransferase, mitochondrial;Ornithine aminotransferase, hepatic form;Ornithine aminotransferase, renal form	0.100346	0.507274		P04181;P04181-2	sp|P04181|OAT_HUMAN Ornithine aminotransferase, mitochondrial OS=Homo sapiens OX=9606 GN=OAT PE=1 SV=1;sp|P04181-2|OAT_HUMAN Isoform 2 of Ornithine aminotransferase, mitochondrial OS=Homo sapiens OX=9606 GN=OAT
ATXN1_IFN	TK1	Thymidine kinase, cytosolic	0.304749	2.34533		P04183	sp|P04183|KITH_HUMAN Thymidine kinase, cytosolic OS=Homo sapiens OX=9606 GN=TK1 PE=1 SV=2
ATXN1_IFN	TUBB4A	Tubulin beta-4A chain	-0.146978	0.172321		P04350	sp|P04350|TBB4A_HUMAN Tubulin beta-4A chain OS=Homo sapiens OX=9606 GN=TUBB4A PE=1 SV=2
ATXN1_IFN	GAPDH	Glyceraldehyde-3-phosphate dehydrogenase	0.0979473	1.26287		P04406	sp|P04406|G3P_HUMAN Glyceraldehyde-3-phosphate dehydrogenase OS=Homo sapiens OX=9606 GN=GAPDH PE=1 SV=3
ATXN1_IFN	ASL	Argininosuccinate lyase	1.32967	0.504454		P04424;P04424-2;P04424-3	sp|P04424|ARLY_HUMAN Argininosuccinate lyase OS=Homo sapiens OX=9606 GN=ASL PE=1 SV=4;sp|P04424-2|ARLY_HUMAN Isoform 2 of Argininosuccinate lyase OS=Homo sapiens OX=9606 GN=ASL;sp|P04424-3|ARLY_HUMAN Isoform 3 of Argininosuccinate lyase OS=Homo sapiens OX=
ATXN1_IFN	HLA-A	HLA class I histocompatibility antigen, A-3 alpha chain	0.129005	0.409793		P04439;P04439-2	sp|P04439|HLAA_HUMAN HLA class I histocompatibility antigen, A alpha chain OS=Homo sapiens OX=9606 GN=HLA-A PE=1 SV=2;sp|P04439-2|HLAA_HUMAN Isoform 2 of HLA class I histocompatibility antigen, A alpha chain OS=Homo sapiens OX=9606 GN=HLA-A
ATXN1_IFN	CAPNS1	Calpain small subunit 1	-0.0516223	0.3283		P04632	sp|P04632|CPNS1_HUMAN Calpain small subunit 1 OS=Homo sapiens OX=9606 GN=CAPNS1 PE=1 SV=1
ATXN1_IFN	HSPB1	Heat shock protein beta-1	0.065279	0.208256		P04792	sp|P04792|HSPB1_HUMAN Heat shock protein beta-1 OS=Homo sapiens OX=9606 GN=HSPB1 PE=1 SV=2
ATXN1_IFN	TYMS	Thymidylate synthase	-0.332825	0.929224		P04818;P04818-2	sp|P04818|TYSY_HUMAN Thymidylate synthase OS=Homo sapiens OX=9606 GN=TYMS PE=1 SV=3;sp|P04818-2|TYSY_HUMAN Isoform 2 of Thymidylate synthase OS=Homo sapiens OX=9606 GN=TYMS
ATXN1_IFN	RPN1	Dolichyl-diphosphooligosaccharide--protein glycosyltransferase subunit 1	-0.0654511	0.251787		P04843	sp|P04843|RPN1_HUMAN Dolichyl-diphosphooligosaccharide--protein glycosyltransferase subunit 1 OS=Homo sapiens OX=9606 GN=RPN1 PE=1 SV=1
ATXN1_IFN	RPN2	Dolichyl-diphosphooligosaccharide--protein glycosyltransferase subunit 2	0.0897579	0.586385		P04844-2;P04844	sp|P04844-2|RPN2_HUMAN Isoform 2 of Dolichyl-diphosphooligosaccharide--protein glycosyltransferase subunit 2 OS=Homo sapiens OX=9606 GN=RPN2;sp|P04844|RPN2_HUMAN Dolichyl-diphosphooligosaccharide--protein glycosyltransferase subunit 2 OS=Homo sapiens OX=96
ATXN1_IFN	GNAI2	Guanine nucleotide-binding protein G(i) subunit alpha-2	-0.0608134	0.117244		P04899;P04899-4;P04899-6;P04899-3;P04899-5;P04899-2	sp|P04899|GNAI2_HUMAN Guanine nucleotide-binding protein G(i) subunit alpha-2 OS=Homo sapiens OX=9606 GN=GNAI2 PE=1 SV=3;sp|P04899-4|GNAI2_HUMAN Isoform sGi2 of Guanine nucleotide-binding protein G(i) subunit alpha-2 OS=Homo sapiens OX=9606 GN=GNAI2;sp|P04
ATXN1_IFN	SLC4A2	Anion exchange protein 2	0.094037	0.0842105		P04920;P04920-2;P04920-3	sp|P04920|B3A2_HUMAN Anion exchange protein 2 OS=Homo sapiens OX=9606 GN=SLC4A2 PE=1 SV=4;sp|P04920-2|B3A2_HUMAN Isoform B1 of Anion exchange protein 2 OS=Homo sapiens OX=9606 GN=SLC4A2;sp|P04920-3|B3A2_HUMAN Isoform 3 of Anion exchange protein 2 OS=Homo s
ATXN1_IFN	ATP1A1	Sodium/potassium-transporting ATPase subunit alpha-1	-0.0173729	0.111082		P05023-4;P05023;P05023-3;P05023-2	sp|P05023-4|AT1A1_HUMAN Isoform 4 of Sodium/potassium-transporting ATPase subunit alpha-1 OS=Homo sapiens OX=9606 GN=ATP1A1;sp|P05023|AT1A1_HUMAN Sodium/potassium-transporting ATPase subunit alpha-1 OS=Homo sapiens OX=9606 GN=ATP1A1 PE=1 SV=1;sp|P05023-3|A
ATXN1_IFN	ATP1B1	Sodium/potassium-transporting ATPase subunit beta-1	-0.096248	0.147049		P05026-2;P05026	sp|P05026-2|AT1B1_HUMAN Isoform 2 of Sodium/potassium-transporting ATPase subunit beta-1 OS=Homo sapiens OX=9606 GN=ATP1B1;sp|P05026|AT1B1_HUMAN Sodium/potassium-transporting ATPase subunit beta-1 OS=Homo sapiens OX=9606 GN=ATP1B1 PE=1 SV=1
ATXN1_IFN	APP	Amyloid beta A4 protein;N-APP;Soluble APP-alpha;Soluble APP-beta;C99;Beta-amyloid protein 42;Beta-amyloid protein 40;C83;P3(42);P3(40);C80;Gamma-secretase C-terminal fragment 59;Gamma-secretase C-terminal fragment 57;Gamma-secretase C-terminal fragment 50;C31	0.299734	0.716758		P05067-9;P05067;P05067-5;P05067-6;P05067-7;P05067-11;P05067-8;P05067-3;P05067-4;P05067-10	sp|P05067-9|A4_HUMAN Isoform L-APP752 of Amyloid-beta precursor protein OS=Homo sapiens OX=9606 GN=APP;sp|P05067|A4_HUMAN Amyloid-beta precursor protein OS=Homo sapiens OX=9606 GN=APP PE=1 SV=3;sp|P05067-5|A4_HUMAN Isoform L-APP696 of Amyloid-beta precurso
ATXN1_IFN	ALDH2	Aldehyde dehydrogenase, mitochondrial	0.0357965	0.214429		P05091;P05091-2	sp|P05091|ALDH2_HUMAN Aldehyde dehydrogenase, mitochondrial OS=Homo sapiens OX=9606 GN=ALDH2 PE=1 SV=2;sp|P05091-2|ALDH2_HUMAN Isoform 2 of Aldehyde dehydrogenase, mitochondrial OS=Homo sapiens OX=9606 GN=ALDH2
ATXN1_IFN	HMGN1	Non-histone chromosomal protein HMG-14	0.0619919	0.668253		P05114	sp|P05114|HMGN1_HUMAN Non-histone chromosomal protein HMG-14 OS=Homo sapiens OX=9606 GN=HMGN1 PE=1 SV=3
ATXN1_IFN	SERPINE1	Plasminogen activator inhibitor 1	-0.22372	0.931553		P05121;P05121-2	sp|P05121|PAI1_HUMAN Plasminogen activator inhibitor 1 OS=Homo sapiens OX=9606 GN=SERPINE1 PE=1 SV=1;sp|P05121-2|PAI1_HUMAN Isoform 2 of Plasminogen activator inhibitor 1 OS=Homo sapiens OX=9606 GN=SERPINE1
ATXN1_IFN	SLC25A5	ADP/ATP translocase 2;ADP/ATP translocase 2, N-terminally processed	0.0927344	2.11931		P05141	sp|P05141|ADT2_HUMAN ADP/ATP translocase 2 OS=Homo sapiens OX=9606 GN=SLC25A5 PE=1 SV=7
ATXN1_IFN	ISG15	Ubiquitin-like protein ISG15	0.417027	1.75513		P05161	sp|P05161|ISG15_HUMAN Ubiquitin-like protein ISG15 OS=Homo sapiens OX=9606 GN=ISG15 PE=1 SV=5
ATXN1_IFN	PCCA	Propionyl-CoA carboxylase alpha chain, mitochondrial	-0.396536	0.549659		P05165-3;P05165-2;P05165	sp|P05165-3|PCCA_HUMAN Isoform 3 of Propionyl-CoA carboxylase alpha chain, mitochondrial OS=Homo sapiens OX=9606 GN=PCCA;sp|P05165-2|PCCA_HUMAN Isoform 2 of Propionyl-CoA carboxylase alpha chain, mitochondrial OS=Homo sapiens OX=9606 GN=PCCA;sp|P05165|PCCA
ATXN1_IFN	PCCB	Propionyl-CoA carboxylase beta chain, mitochondrial	-1.40694	0.86276		P05166;P05166-2	sp|P05166|PCCB_HUMAN Propionyl-CoA carboxylase beta chain, mitochondrial OS=Homo sapiens OX=9606 GN=PCCB PE=1 SV=3;sp|P05166-2|PCCB_HUMAN Isoform 2 of Propionyl-CoA carboxylase beta chain, mitochondrial OS=Homo sapiens OX=9606 GN=PCCB
ATXN1_IFN	EIF2S1	Eukaryotic translation initiation factor 2 subunit 1	0.0757655	0.181924		P05198	sp|P05198|IF2A_HUMAN Eukaryotic translation initiation factor 2 subunit 1 OS=Homo sapiens OX=9606 GN=EIF2S1 PE=1 SV=3
ATXN1_IFN	RPLP1	60S acidic ribosomal protein P1	0.0345118	0.0772053		P05386	sp|P05386|RLA1_HUMAN 60S acidic ribosomal protein P1 OS=Homo sapiens OX=9606 GN=RPLP1 PE=1 SV=1
ATXN1_IFN	RPLP2	60S acidic ribosomal protein P2	0.137518	1.17147		P05387	sp|P05387|RLA2_HUMAN 60S acidic ribosomal protein P2 OS=Homo sapiens OX=9606 GN=RPLP2 PE=1 SV=1
ATXN1_IFN	POLR3D	DNA-directed RNA polymerase III subunit RPC4	-0.297768	0.176719		P05423	sp|P05423|RPC4_HUMAN DNA-directed RNA polymerase III subunit RPC4 OS=Homo sapiens OX=9606 GN=POLR3D PE=1 SV=2
ATXN1_IFN	SSB	Lupus La protein	-0.0547179	0.235048		P05455	sp|P05455|LA_HUMAN Lupus La protein OS=Homo sapiens OX=9606 GN=SSB PE=1 SV=2
ATXN1_IFN	ATP5G1;ATP5G2;ATP5G3	ATP synthase F(0) complex subunit C1, mitochondrial;ATP synthase F(0) complex subunit C2, mitochondrial;ATP synthase F(0) complex subunit C3, mitochondrial	0.332686	1.24091		P05496;Q06055;P48201;Q06055-3;Q06055-2	sp|P05496|AT5G1_HUMAN ATP synthase F(0) complex subunit C1, mitochondrial OS=Homo sapiens OX=9606 GN=ATP5MC1 PE=1 SV=2;sp|Q06055|AT5G2_HUMAN ATP synthase F(0) complex subunit C2, mitochondrial OS=Homo sapiens OX=9606 GN=ATP5MC2 PE=1 SV=1;sp|P48201|AT5G3_HU
ATXN1_IFN	ITGB1	Integrin beta-1	-0.0186548	0.0737096		P05556;P05556-2;P05556-5;P05556-4;P05556-3	sp|P05556|ITB1_HUMAN Integrin beta-1 OS=Homo sapiens OX=9606 GN=ITGB1 PE=1 SV=2;sp|P05556-2|ITB1_HUMAN Isoform 2 of Integrin beta-1 OS=Homo sapiens OX=9606 GN=ITGB1;sp|P05556-5|ITB1_HUMAN Isoform 5 of Integrin beta-1 OS=Homo sapiens OX=9606 GN=ITGB1;sp|P05
ATXN1_IFN	KRT18	Keratin, type I cytoskeletal 18	0.0192576	0.461007		P05783	sp|P05783|K1C18_HUMAN Keratin, type I cytoskeletal 18 OS=Homo sapiens OX=9606 GN=KRT18 PE=1 SV=2
ATXN1_IFN	UROD	Uroporphyrinogen decarboxylase	-1.221	1.55884	+	P06132	sp|P06132|DCUP_HUMAN Uroporphyrinogen decarboxylase OS=Homo sapiens OX=9606 GN=UROD PE=1 SV=2
ATXN1_IFN	GLA	Alpha-galactosidase A	-0.492937	0.470056		P06280	sp|P06280|AGAL_HUMAN Alpha-galactosidase A OS=Homo sapiens OX=9606 GN=GLA PE=1 SV=1
ATXN1_IFN	GSN	Gelsolin	-0.0826181	0.183005		P06396-2;P06396-4;P06396-3;P06396	sp|P06396-2|GELS_HUMAN Isoform 2 of Gelsolin OS=Homo sapiens OX=9606 GN=GSN;sp|P06396-4|GELS_HUMAN Isoform 4 of Gelsolin OS=Homo sapiens OX=9606 GN=GSN;sp|P06396-3|GELS_HUMAN Isoform 3 of Gelsolin OS=Homo sapiens OX=9606 GN=GSN;sp|P06396|GELS_HUMAN Gelsoli
ATXN1_IFN	RB1	Retinoblastoma-associated protein	-0.450145	0.634542		P06400	sp|P06400|RB_HUMAN Retinoblastoma-associated protein OS=Homo sapiens OX=9606 GN=RB1 PE=1 SV=2
ATXN1_IFN	PTMA	Prothymosin alpha;Prothymosin alpha, N-terminally processed;Thymosin alpha-1	0.324558	1.35297		P06454-2;P06454	sp|P06454-2|PTMA_HUMAN Isoform 2 of Prothymosin alpha OS=Homo sapiens OX=9606 GN=PTMA;sp|P06454|PTMA_HUMAN Prothymosin alpha OS=Homo sapiens OX=9606 GN=PTMA PE=1 SV=2
ATXN1_IFN	CDK1	Cyclin-dependent kinase 1	0.152419	0.868107		P06493;P06493-2	sp|P06493|CDK1_HUMAN Cyclin-dependent kinase 1 OS=Homo sapiens OX=9606 GN=CDK1 PE=1 SV=3;sp|P06493-2|CDK1_HUMAN Isoform 2 of Cyclin-dependent kinase 1 OS=Homo sapiens OX=9606 GN=CDK1
ATXN1_IFN	ATP5B	ATP synthase subunit beta, mitochondrial	0.0858128	1.16588		P06576	sp|P06576|ATPB_HUMAN ATP synthase subunit beta, mitochondrial OS=Homo sapiens OX=9606 GN=ATP5F1B PE=1 SV=3
ATXN1_IFN	S100A6	Protein S100-A6	0.143523	2.22366		P06703	sp|P06703|S10A6_HUMAN Protein S100-A6 OS=Homo sapiens OX=9606 GN=S100A6 PE=1 SV=1
ATXN1_IFN	EIF4E	Eukaryotic translation initiation factor 4E	-0.0984576	0.244956		P06730;P06730-3;P06730-2	sp|P06730|IF4E_HUMAN Eukaryotic translation initiation factor 4E OS=Homo sapiens OX=9606 GN=EIF4E PE=1 SV=2;sp|P06730-3|IF4E_HUMAN Isoform 3 of Eukaryotic translation initiation factor 4E OS=Homo sapiens OX=9606 GN=EIF4E;sp|P06730-2|IF4E_HUMAN Isoform 2 of
ATXN1_IFN	CEACAM5	Carcinoembryonic antigen-related cell adhesion molecule 5	0.0280382	0.0493712		P06731-2;P06731	sp|P06731-2|CEAM5_HUMAN Isoform 2 of Carcinoembryonic antigen-related cell adhesion molecule 5 OS=Homo sapiens OX=9606 GN=CEACAM5;sp|P06731|CEAM5_HUMAN Carcinoembryonic antigen-related cell adhesion molecule 5 OS=Homo sapiens OX=9606 GN=CEACAM5 PE=1 SV=3
ATXN1_IFN	ENO1	Alpha-enolase	0.135628	1.26007		P06733;P06733-2	sp|P06733|ENOA_HUMAN Alpha-enolase OS=Homo sapiens OX=9606 GN=ENO1 PE=1 SV=2;sp|P06733-2|ENOA_HUMAN Isoform MBP-1 of Alpha-enolase OS=Homo sapiens OX=9606 GN=ENO1
ATXN1_IFN	PYGL	Glycogen phosphorylase, liver form	-0.0150898	0.0238201		P06737;P06737-2	sp|P06737|PYGL_HUMAN Glycogen phosphorylase, liver form OS=Homo sapiens OX=9606 GN=PYGL PE=1 SV=4;sp|P06737-2|PYGL_HUMAN Isoform 2 of Glycogen phosphorylase, liver form OS=Homo sapiens OX=9606 GN=PYGL
ATXN1_IFN	GPI	Glucose-6-phosphate isomerase	-0.0962425	1.78822		P06744;P06744-2	sp|P06744|G6PI_HUMAN Glucose-6-phosphate isomerase OS=Homo sapiens OX=9606 GN=GPI PE=1 SV=4;sp|P06744-2|G6PI_HUMAN Isoform 2 of Glucose-6-phosphate isomerase OS=Homo sapiens OX=9606 GN=GPI
ATXN1_IFN	POLB	DNA polymerase beta	-0.333472	1.07728		P06746	sp|P06746|DPOLB_HUMAN DNA polymerase beta OS=Homo sapiens OX=9606 GN=POLB PE=1 SV=3
ATXN1_IFN	NPM1	Nucleophosmin	-0.0866811	0.494		P06748;P06748-3	sp|P06748|NPM_HUMAN Nucleophosmin OS=Homo sapiens OX=9606 GN=NPM1 PE=1 SV=2;sp|P06748-3|NPM_HUMAN Isoform 3 of Nucleophosmin OS=Homo sapiens OX=9606 GN=NPM1
ATXN1_IFN	ITGAV	Integrin alpha-V;Integrin alpha-V heavy chain;Integrin alpha-V light chain	-0.140521	0.250666		P06756-3;P06756-2;P06756	sp|P06756-3|ITAV_HUMAN Isoform 3 of Integrin alpha-V OS=Homo sapiens OX=9606 GN=ITGAV;sp|P06756-2|ITAV_HUMAN Isoform 2 of Integrin alpha-V OS=Homo sapiens OX=9606 GN=ITGAV;sp|P06756|ITAV_HUMAN Integrin alpha-V OS=Homo sapiens OX=9606 GN=ITGAV PE=1 SV=2
ATXN1_IFN	HEXA	Beta-hexosaminidase subunit alpha	-7.14468e-05	5.22446e-05		P06865	sp|P06865|HEXA_HUMAN Beta-hexosaminidase subunit alpha OS=Homo sapiens OX=9606 GN=HEXA PE=1 SV=2
ATXN1_IFN	EPHX1	Epoxide hydrolase 1	0.201581	0.44536		P07099	sp|P07099|HYEP_HUMAN Epoxide hydrolase 1 OS=Homo sapiens OX=9606 GN=EPHX1 PE=1 SV=1
ATXN1_IFN	DBI	Acyl-CoA-binding protein	0.00657745	0.0092483		P07108;P07108-3;P07108-2;P07108-4;P07108-5	sp|P07108|ACBP_HUMAN Acyl-CoA-binding protein OS=Homo sapiens OX=9606 GN=DBI PE=1 SV=2;sp|P07108-3|ACBP_HUMAN Isoform 3 of Acyl-CoA-binding protein OS=Homo sapiens OX=9606 GN=DBI;sp|P07108-2|ACBP_HUMAN Isoform 2 of Acyl-CoA-binding protein OS=Homo sapiens
ATXN1_IFN	LDHB	L-lactate dehydrogenase B chain	-0.0801649	1.2497		P07195	sp|P07195|LDHB_HUMAN L-lactate dehydrogenase B chain OS=Homo sapiens OX=9606 GN=LDHB PE=1 SV=2
ATXN1_IFN	CENPB	Major centromere autoantigen B	-0.230265	0.320707		P07199	sp|P07199|CENPB_HUMAN Major centromere autoantigen B OS=Homo sapiens OX=9606 GN=CENPB PE=1 SV=2
ATXN1_IFN	GPX1	Glutathione peroxidase 1	-0.0366661	0.0335182		P07203	sp|P07203|GPX1_HUMAN Glutathione peroxidase 1 OS=Homo sapiens OX=9606 GN=GPX1 PE=1 SV=4
ATXN1_IFN	THBD	Thrombomodulin	0.880213	1.67811	+	P07204	sp|P07204|TRBM_HUMAN Thrombomodulin OS=Homo sapiens OX=9606 GN=THBD PE=1 SV=2
ATXN1_IFN	P4HB	Protein disulfide-isomerase	-0.0254723	0.0944195		P07237	sp|P07237|PDIA1_HUMAN Protein disulfide-isomerase OS=Homo sapiens OX=9606 GN=P4HB PE=1 SV=3
ATXN1_IFN	H1F0	Histone H1.0;Histone H1.0, N-terminally processed	0.209793	0.608935		P07305;P07305-2	sp|P07305|H10_HUMAN Histone H1.0 OS=Homo sapiens OX=9606 GN=H1-0 PE=1 SV=3;sp|P07305-2|H10_HUMAN Isoform 2 of Histone H1.0 OS=Homo sapiens OX=9606 GN=H1-0
ATXN1_IFN	ACYP1	Acylphosphatase-1	0.02826	0.0711724		P07311	sp|P07311|ACYP1_HUMAN Acylphosphatase-1 OS=Homo sapiens OX=9606 GN=ACYP1 PE=1 SV=2
ATXN1_IFN	CTSD	Cathepsin D;Cathepsin D light chain;Cathepsin D heavy chain	0.190931	1.45503		P07339	sp|P07339|CATD_HUMAN Cathepsin D OS=Homo sapiens OX=9606 GN=CTSD PE=1 SV=1
ATXN1_IFN	ANXA2	Annexin A2	0.0595971	0.48469		P07355;P07355-2	sp|P07355|ANXA2_HUMAN Annexin A2 OS=Homo sapiens OX=9606 GN=ANXA2 PE=1 SV=2;sp|P07355-2|ANXA2_HUMAN Isoform 2 of Annexin A2 OS=Homo sapiens OX=9606 GN=ANXA2
ATXN1_IFN	CAPN1	Calpain-1 catalytic subunit	-0.177607	0.8911		P07384	sp|P07384|CAN1_HUMAN Calpain-1 catalytic subunit OS=Homo sapiens OX=9606 GN=CAPN1 PE=1 SV=1
ATXN1_IFN	TUBB	Tubulin beta chain	-0.0838465	0.827517		P07437	sp|P07437|TBB5_HUMAN Tubulin beta chain OS=Homo sapiens OX=9606 GN=TUBB PE=1 SV=2
ATXN1_IFN	PSAP	Prosaposin;Saposin-A;Saposin-B-Val;Saposin-B;Saposin-C;Saposin-D	-0.0789323	0.19614		P07602;P07602-2;P07602-3	sp|P07602|SAP_HUMAN Prosaposin OS=Homo sapiens OX=9606 GN=PSAP PE=1 SV=2;sp|P07602-2|SAP_HUMAN Isoform Sap-mu-6 of Prosaposin OS=Homo sapiens OX=9606 GN=PSAP;sp|P07602-3|SAP_HUMAN Isoform Sap-mu-9 of Prosaposin OS=Homo sapiens OX=9606 GN=PSAP
ATXN1_IFN	HEXB	Beta-hexosaminidase subunit beta;Beta-hexosaminidase subunit beta chain B;Beta-hexosaminidase subunit beta chain A	0.140741	0.823457		P07686	sp|P07686|HEXB_HUMAN Beta-hexosaminidase subunit beta OS=Homo sapiens OX=9606 GN=HEXB PE=1 SV=3
ATXN1_IFN	CTSL	Cathepsin L1;Cathepsin L1 heavy chain;Cathepsin L1 light chain	-0.585323	0.690999		P07711	sp|P07711|CATL1_HUMAN Cathepsin L1 OS=Homo sapiens OX=9606 GN=CTSL PE=1 SV=2
ATXN1_IFN	PFN1	Profilin-1	0.0263274	0.215771		P07737	sp|P07737|PROF1_HUMAN Profilin-1 OS=Homo sapiens OX=9606 GN=PFN1 PE=1 SV=2
ATXN1_IFN	BPGM	Bisphosphoglycerate mutase	0.314364	0.422906		P07738	sp|P07738|PMGE_HUMAN Bisphosphoglycerate mutase OS=Homo sapiens OX=9606 GN=BPGM PE=1 SV=2
ATXN1_IFN	APRT	Adenine phosphoribosyltransferase	0.0590856	0.170092		P07741;P07741-2	sp|P07741|APT_HUMAN Adenine phosphoribosyltransferase OS=Homo sapiens OX=9606 GN=APRT PE=1 SV=2;sp|P07741-2|APT_HUMAN Isoform 2 of Adenine phosphoribosyltransferase OS=Homo sapiens OX=9606 GN=APRT
ATXN1_IFN	EPRS	Bifunctional glutamate/proline--tRNA ligase;Glutamate--tRNA ligase;Proline--tRNA ligase	0.0202179	0.627009		P07814	sp|P07814|SYEP_HUMAN Bifunctional glutamate/proline--tRNA ligase OS=Homo sapiens OX=9606 GN=EPRS1 PE=1 SV=5
ATXN1_IFN	CTSB	Cathepsin B;Cathepsin B light chain;Cathepsin B heavy chain	0.0759701	0.160393		P07858	sp|P07858|CATB_HUMAN Cathepsin B OS=Homo sapiens OX=9606 GN=CTSB PE=1 SV=3
ATXN1_IFN	HSP90AA1	Heat shock protein HSP 90-alpha	0.00601987	0.0641973		P07900-2;P07900	sp|P07900-2|HS90A_HUMAN Isoform 2 of Heat shock protein HSP 90-alpha OS=Homo sapiens OX=9606 GN=HSP90AA1;sp|P07900|HS90A_HUMAN Heat shock protein HSP 90-alpha OS=Homo sapiens OX=9606 GN=HSP90AA1 PE=1 SV=5
ATXN1_IFN	GALT	Galactose-1-phosphate uridylyltransferase	-0.381082	0.255781		P07902	sp|P07902|GALT_HUMAN Galactose-1-phosphate uridylyltransferase OS=Homo sapiens OX=9606 GN=GALT PE=1 SV=3
ATXN1_IFN	HNRNPC	Heterogeneous nuclear ribonucleoproteins C1/C2	0.367465	1.28875		P07910;P07910-3	sp|P07910|HNRPC_HUMAN Heterogeneous nuclear ribonucleoproteins C1/C2 OS=Homo sapiens OX=9606 GN=HNRNPC PE=1 SV=4;sp|P07910-3|HNRPC_HUMAN Isoform 3 of Heterogeneous nuclear ribonucleoproteins C1/C2 OS=Homo sapiens OX=9606 GN=HNRNPC
ATXN1_IFN	HNRNPC	Heterogeneous nuclear ribonucleoproteins C1/C2	0.0605243	0.257148		P07910-2;P07910-4	sp|P07910-2|HNRPC_HUMAN Isoform C1 of Heterogeneous nuclear ribonucleoproteins C1/C2 OS=Homo sapiens OX=9606 GN=HNRNPC;sp|P07910-4|HNRPC_HUMAN Isoform 4 of Heterogeneous nuclear ribonucleoproteins C1/C2 OS=Homo sapiens OX=9606 GN=HNRNPC
ATXN1_IFN	UQCRH;UQCRHL	Cytochrome b-c1 complex subunit 6, mitochondrial;Cytochrome b-c1 complex subunit 6	-0.683261	1.07139		P07919;A0A096LP55	sp|P07919|QCR6_HUMAN Cytochrome b-c1 complex subunit 6, mitochondrial OS=Homo sapiens OX=9606 GN=UQCRH PE=1 SV=2;sp|A0A096LP55|QCR6L_HUMAN Cytochrome b-c1 complex subunit 6-like, mitochondrial OS=Homo sapiens OX=9606 GN=UQCRHL PE=3 SV=1
ATXN1_IFN	LAMB1	Laminin subunit beta-1	0.102086	0.2099		P07942	sp|P07942|LAMB1_HUMAN Laminin subunit beta-1 OS=Homo sapiens OX=9606 GN=LAMB1 PE=1 SV=2
ATXN1_IFN	YES1	Tyrosine-protein kinase Yes	0.0030541	0.0113645		P07947	sp|P07947|YES_HUMAN Tyrosine-protein kinase Yes OS=Homo sapiens OX=9606 GN=YES1 PE=1 SV=3
ATXN1_IFN	LYN	Tyrosine-protein kinase Lyn	-0.151821	0.0651274		P07948;P07948-2	sp|P07948|LYN_HUMAN Tyrosine-protein kinase Lyn OS=Homo sapiens OX=9606 GN=LYN PE=1 SV=3;sp|P07948-2|LYN_HUMAN Isoform 2 of Tyrosine-protein kinase Lyn OS=Homo sapiens OX=9606 GN=LYN
ATXN1_IFN	TPM2	Tropomyosin beta chain	-0.1409	0.0639322		P07951	sp|P07951|TPM2_HUMAN Tropomyosin beta chain OS=Homo sapiens OX=9606 GN=TPM2 PE=1 SV=1
ATXN1_IFN	FH	Fumarate hydratase, mitochondrial	0.122768	2.10293		P07954-2;P07954	sp|P07954-2|FUMH_HUMAN Isoform Cytoplasmic of Fumarate hydratase, mitochondrial OS=Homo sapiens OX=9606 GN=FH;sp|P07954|FUMH_HUMAN Fumarate hydratase, mitochondrial OS=Homo sapiens OX=9606 GN=FH PE=1 SV=3
ATXN1_IFN	ERCC1	DNA excision repair protein ERCC-1	1.04922	2.29639	+	P07992-2;P07992;P07992-4;P07992-3	sp|P07992-2|ERCC1_HUMAN Isoform 2 of DNA excision repair protein ERCC-1 OS=Homo sapiens OX=9606 GN=ERCC1;sp|P07992|ERCC1_HUMAN DNA excision repair protein ERCC-1 OS=Homo sapiens OX=9606 GN=ERCC1 PE=1 SV=1;sp|P07992-4|ERCC1_HUMAN Isoform 4 of DNA excision r
ATXN1_IFN	SP1	Transcription factor Sp1	0.865445	1.74636	+	P08047;P08047-2;P08047-3	sp|P08047|SP1_HUMAN Transcription factor Sp1 OS=Homo sapiens OX=9606 GN=SP1 PE=1 SV=3;sp|P08047-2|SP1_HUMAN Isoform 2 of Transcription factor Sp1 OS=Homo sapiens OX=9606 GN=SP1;sp|P08047-3|SP1_HUMAN Isoform 3 of Transcription factor Sp1 OS=Homo sapiens OX=
ATXN1_IFN	IGF1R	Insulin-like growth factor 1 receptor;Insulin-like growth factor 1 receptor alpha chain;Insulin-like growth factor 1 receptor beta chain	1.45261	2.77673	+	P08069	sp|P08069|IGF1R_HUMAN Insulin-like growth factor 1 receptor OS=Homo sapiens OX=9606 GN=IGF1R PE=1 SV=1
ATXN1_IFN	ANXA6	Annexin A6	0.079332	0.151923		P08133;P08133-2	sp|P08133|ANXA6_HUMAN Annexin A6 OS=Homo sapiens OX=9606 GN=ANXA6 PE=1 SV=3;sp|P08133-2|ANXA6_HUMAN Isoform 2 of Annexin A6 OS=Homo sapiens OX=9606 GN=ANXA6
ATXN1_IFN	RHOC	Rho-related GTP-binding protein RhoC	-0.396096	0.281569		P08134	sp|P08134|RHOC_HUMAN Rho-related GTP-binding protein RhoC OS=Homo sapiens OX=9606 GN=RHOC PE=1 SV=1
ATXN1_IFN	GUSB	Beta-glucuronidase	-0.0455095	0.0501091		P08236-3;P08236;P08236-2	sp|P08236-3|BGLR_HUMAN Isoform 3 of Beta-glucuronidase OS=Homo sapiens OX=9606 GN=GUSB;sp|P08236|BGLR_HUMAN Beta-glucuronidase OS=Homo sapiens OX=9606 GN=GUSB PE=1 SV=2;sp|P08236-2|BGLR_HUMAN Isoform 2 of Beta-glucuronidase OS=Homo sapiens OX=9606 GN=GUSB
ATXN1_IFN	PFKM	ATP-dependent 6-phosphofructokinase, muscle type	-0.122159	0.459601		P08237-3;P08237;P08237-2	sp|P08237-3|PFKAM_HUMAN Isoform 3 of ATP-dependent 6-phosphofructokinase, muscle type OS=Homo sapiens OX=9606 GN=PFKM;sp|P08237|PFKAM_HUMAN ATP-dependent 6-phosphofructokinase, muscle type OS=Homo sapiens OX=9606 GN=PFKM PE=1 SV=2;sp|P08237-2|PFKAM_HUMAN I
ATXN1_IFN	HSP90AB1	Heat shock protein HSP 90-beta	0.104218	1.64517		P08238	sp|P08238|HS90B_HUMAN Heat shock protein HSP 90-beta OS=Homo sapiens OX=9606 GN=HSP90AB1 PE=1 SV=4
ATXN1_IFN	SRPR	Signal recognition particle receptor subunit alpha	-0.305133	0.163256		P08240;P08240-2	sp|P08240|SRPRA_HUMAN Signal recognition particle receptor subunit alpha OS=Homo sapiens OX=9606 GN=SRPRA PE=1 SV=2;sp|P08240-2|SRPRA_HUMAN Isoform 2 of Signal recognition particle receptor subunit alpha OS=Homo sapiens OX=9606 GN=SRPRA
ATXN1_IFN	ASNS	Asparagine synthetase [glutamine-hydrolyzing]	-0.0635697	0.0870802		P08243;P08243-2;P08243-3	sp|P08243|ASNS_HUMAN Asparagine synthetase [glutamine-hydrolyzing] OS=Homo sapiens OX=9606 GN=ASNS PE=1 SV=4;sp|P08243-2|ASNS_HUMAN Isoform 2 of Asparagine synthetase [glutamine-hydrolyzing] OS=Homo sapiens OX=9606 GN=ASNS;sp|P08243-3|ASNS_HUMAN Isoform 3
ATXN1_IFN	HMBS	Porphobilinogen deaminase	-0.204456	0.212036		P08397-2;P08397;P08397-4;P08397-3	sp|P08397-2|HEM3_HUMAN Isoform 2 of Porphobilinogen deaminase OS=Homo sapiens OX=9606 GN=HMBS;sp|P08397|HEM3_HUMAN Porphobilinogen deaminase OS=Homo sapiens OX=9606 GN=HMBS PE=1 SV=2;sp|P08397-4|HEM3_HUMAN Isoform 4 of Porphobilinogen deaminase OS=Homo sap
ATXN1_IFN	PDHA1	Pyruvate dehydrogenase E1 component subunit alpha, somatic form, mitochondrial	-0.00872448	0.018535		P08559-3;P08559;P08559-4;P08559-2	sp|P08559-3|ODPA_HUMAN Isoform 3 of Pyruvate dehydrogenase E1 component subunit alpha, somatic form, mitochondrial OS=Homo sapiens OX=9606 GN=PDHA1;sp|P08559|ODPA_HUMAN Pyruvate dehydrogenase E1 component subunit alpha, somatic form, mitochondrial OS=Homo
ATXN1_IFN	COL4A2	Collagen alpha-2(IV) chain;Canstatin	-0.142141	0.12555		P08572	sp|P08572|CO4A2_HUMAN Collagen alpha-2(IV) chain OS=Homo sapiens OX=9606 GN=COL4A2 PE=1 SV=4
ATXN1_IFN	CYC1	Cytochrome c1, heme protein, mitochondrial	-0.1963	0.36694		P08574	sp|P08574|CY1_HUMAN Cytochrome c1, heme protein, mitochondrial OS=Homo sapiens OX=9606 GN=CYC1 PE=1 SV=3
ATXN1_IFN	SNRPB2	U2 small nuclear ribonucleoprotein B	-0.00632028	0.0199209		P08579	sp|P08579|RU2B_HUMAN U2 small nuclear ribonucleoprotein B OS=Homo sapiens OX=9606 GN=SNRPB2 PE=1 SV=1
ATXN1_IFN	MET	Hepatocyte growth factor receptor	-1.15269	0.502538		P08581;P08581-2	sp|P08581|MET_HUMAN Hepatocyte growth factor receptor OS=Homo sapiens OX=9606 GN=MET PE=1 SV=4;sp|P08581-2|MET_HUMAN Isoform 2 of Hepatocyte growth factor receptor OS=Homo sapiens OX=9606 GN=MET
ATXN1_IFN	MFI2	Melanotransferrin	0.217161	0.18026		P08582	sp|P08582|TRFM_HUMAN Melanotransferrin OS=Homo sapiens OX=9606 GN=MELTF PE=1 SV=2
ATXN1_IFN	SNRNP70	U1 small nuclear ribonucleoprotein 70 kDa	-0.0624289	0.728175		P08621;P08621-2;P08621-3	sp|P08621|RU17_HUMAN U1 small nuclear ribonucleoprotein 70 kDa OS=Homo sapiens OX=9606 GN=SNRNP70 PE=1 SV=2;sp|P08621-2|RU17_HUMAN Isoform 2 of U1 small nuclear ribonucleoprotein 70 kDa OS=Homo sapiens OX=9606 GN=SNRNP70;sp|P08621-3|RU17_HUMAN Isoform 3 of
ATXN1_IFN	ITGA5	Integrin alpha-5;Integrin alpha-5 heavy chain;Integrin alpha-5 light chain	-0.025089	0.0310929		P08648	sp|P08648|ITA5_HUMAN Integrin alpha-5 OS=Homo sapiens OX=9606 GN=ITGA5 PE=1 SV=2
ATXN1_IFN	NFIC	Nuclear factor 1 C-type	1.10608	1.02417		P08651-2;P08651;P08651-4;P08651-5;P08651-3;P08651-6	sp|P08651-2|NFIC_HUMAN Isoform 1 of Nuclear factor 1 C-type OS=Homo sapiens OX=9606 GN=NFIC;sp|P08651|NFIC_HUMAN Nuclear factor 1 C-type OS=Homo sapiens OX=9606 GN=NFIC PE=1 SV=2;sp|P08651-4|NFIC_HUMAN Isoform 3 of Nuclear factor 1 C-type OS=Homo sapiens O
ATXN1_IFN	VIM	Vimentin	0.0373436	0.450189		P08670	sp|P08670|VIME_HUMAN Vimentin OS=Homo sapiens OX=9606 GN=VIM PE=1 SV=4
ATXN1_IFN	RPS17	40S ribosomal protein S17	-0.331685	1.39957		P08708	sp|P08708|RS17_HUMAN 40S ribosomal protein S17 OS=Homo sapiens OX=9606 GN=RPS17 PE=1 SV=2
ATXN1_IFN	GNAI3	Guanine nucleotide-binding protein G(k) subunit alpha	0.177947	0.367765		P08754	sp|P08754|GNAI3_HUMAN Guanine nucleotide-binding protein G(i) subunit alpha OS=Homo sapiens OX=9606 GN=GNAI3 PE=1 SV=3
ATXN1_IFN	ANXA5	Annexin A5	-0.012254	0.172952		P08758	sp|P08758|ANXA5_HUMAN Annexin A5 OS=Homo sapiens OX=9606 GN=ANXA5 PE=1 SV=2
ATXN1_IFN	RPSA	40S ribosomal protein SA	0.0178671	0.0393655		P08865	sp|P08865|RSSA_HUMAN 40S ribosomal protein SA OS=Homo sapiens OX=9606 GN=RPSA PE=1 SV=4
ATXN1_IFN	CD63	CD63 antigen	0.145204	1.5099		P08962-3;P08962-2;P08962	sp|P08962-3|CD63_HUMAN Isoform 3 of CD63 antigen OS=Homo sapiens OX=9606 GN=CD63;sp|P08962-2|CD63_HUMAN Isoform 2 of CD63 antigen OS=Homo sapiens OX=9606 GN=CD63;sp|P08962|CD63_HUMAN CD63 antigen OS=Homo sapiens OX=9606 GN=CD63 PE=1 SV=2
ATXN1_IFN	MRPL3	39S ribosomal protein L3, mitochondrial	-0.58096	0.794854		P09001	sp|P09001|RM03_HUMAN 39S ribosomal protein L3, mitochondrial OS=Homo sapiens OX=9606 GN=MRPL3 PE=1 SV=1
ATXN1_IFN	SNRPA	U1 small nuclear ribonucleoprotein A	0.0197258	0.0763498		P09012	sp|P09012|SNRPA_HUMAN U1 small nuclear ribonucleoprotein A OS=Homo sapiens OX=9606 GN=SNRPA PE=1 SV=3
ATXN1_IFN	FGF2	Fibroblast growth factor 2	-0.430949	0.740952		P09038-3;P09038-1;P09038;P09038-2	sp|P09038-3|FGF2_HUMAN Isoform 4 of Fibroblast growth factor 2 OS=Homo sapiens OX=9606 GN=FGF2;sp|P09038-1|FGF2_HUMAN Isoform 2 of Fibroblast growth factor 2 OS=Homo sapiens OX=9606 GN=FGF2;sp|P09038|FGF2_HUMAN Fibroblast growth factor 2 OS=Homo sapiens OX
ATXN1_IFN	ENO2	Gamma-enolase	-0.0789118	0.244465		P09104;P09104-2	sp|P09104|ENOG_HUMAN Gamma-enolase OS=Homo sapiens OX=9606 GN=ENO2 PE=1 SV=3;sp|P09104-2|ENOG_HUMAN Isoform 2 of Gamma-enolase OS=Homo sapiens OX=9606 GN=ENO2
ATXN1_IFN	ACAA1	3-ketoacyl-CoA thiolase, peroxisomal	0.366767	0.641676		P09110;P09110-2	sp|P09110|THIK_HUMAN 3-ketoacyl-CoA thiolase, peroxisomal OS=Homo sapiens OX=9606 GN=ACAA1 PE=1 SV=2;sp|P09110-2|THIK_HUMAN Isoform 2 of 3-ketoacyl-CoA thiolase, peroxisomal OS=Homo sapiens OX=9606 GN=ACAA1
ATXN1_IFN	SRP19	Signal recognition particle 19 kDa protein	-0.0442844	0.218944		P09132	sp|P09132|SRP19_HUMAN Signal recognition particle 19 kDa protein OS=Homo sapiens OX=9606 GN=SRP19 PE=1 SV=3
ATXN1_IFN	GSTP1	Glutathione S-transferase P	0.0750555	0.890765		P09211	sp|P09211|GSTP1_HUMAN Glutathione S-transferase P OS=Homo sapiens OX=9606 GN=GSTP1 PE=1 SV=2
ATXN1_IFN	SNRPC	U1 small nuclear ribonucleoprotein C	0.105375	0.355597		P09234	sp|P09234|RU1C_HUMAN U1 small nuclear ribonucleoprotein C OS=Homo sapiens OX=9606 GN=SNRPC PE=1 SV=1
ATXN1_IFN	VIL1	Villin-1	0.270119	0.524736		P09327	sp|P09327|VILI_HUMAN Villin-1 OS=Homo sapiens OX=9606 GN=VIL1 PE=1 SV=4
ATXN1_IFN	LGALS1	Galectin-1	-0.00325821	0.0214644		P09382	sp|P09382|LEG1_HUMAN Galectin-1 OS=Homo sapiens OX=9606 GN=LGALS1 PE=1 SV=2
ATXN1_IFN	QDPR	Dihydropteridine reductase	-0.216651	0.331222		P09417;P09417-2	sp|P09417|DHPR_HUMAN Dihydropteridine reductase OS=Homo sapiens OX=9606 GN=QDPR PE=1 SV=2;sp|P09417-2|DHPR_HUMAN Isoform 2 of Dihydropteridine reductase OS=Homo sapiens OX=9606 GN=QDPR
ATXN1_IFN	HMGB1;HMGB1P1	High mobility group protein B1;Putative high mobility group protein B1-like 1	-0.0719297	0.490645		P09429;B2RPK0	sp|P09429|HMGB1_HUMAN High mobility group protein B1 OS=Homo sapiens OX=9606 GN=HMGB1 PE=1 SV=3;sp|B2RPK0|HGB1A_HUMAN Putative high mobility group protein B1-like 1 OS=Homo sapiens OX=9606 GN=HMGB1P1 PE=5 SV=1
ATXN1_IFN	TPM1	Tropomyosin alpha-1 chain	-0.122482	0.319432		P09493-3;P09493-4;P09493-10;P09493-9;P09493-8;P09493;P09493-7;P09493-6	sp|P09493-3|TPM1_HUMAN Isoform 3 of Tropomyosin alpha-1 chain OS=Homo sapiens OX=9606 GN=TPM1;sp|P09493-4|TPM1_HUMAN Isoform 4 of Tropomyosin alpha-1 chain OS=Homo sapiens OX=9606 GN=TPM1;sp|P09493-10|TPM1_HUMAN Isoform 10 of Tropomyosin alpha-1 chain OS=H
ATXN1_IFN	CLTA	Clathrin light chain A	0.00450102	0.0305269		P09496-2;P09496-4;P09496-3;P09496;P09496-5	sp|P09496-2|CLCA_HUMAN Isoform Non-brain of Clathrin light chain A OS=Homo sapiens OX=9606 GN=CLTA;sp|P09496-4|CLCA_HUMAN Isoform 4 of Clathrin light chain A OS=Homo sapiens OX=9606 GN=CLTA;sp|P09496-3|CLCA_HUMAN Isoform 3 of Clathrin light chain A OS=Homo
ATXN1_IFN	CLTB	Clathrin light chain B	-0.179434	0.715754		P09497-2;P09497	sp|P09497-2|CLCB_HUMAN Isoform Non-brain of Clathrin light chain B OS=Homo sapiens OX=9606 GN=CLTB;sp|P09497|CLCB_HUMAN Clathrin light chain B OS=Homo sapiens OX=9606 GN=CLTB PE=1 SV=1
ATXN1_IFN	ANXA4	Annexin A4	0.0300518	0.236873		P09525	sp|P09525|ANXA4_HUMAN Annexin A4 OS=Homo sapiens OX=9606 GN=ANXA4 PE=1 SV=4
ATXN1_IFN	CNP	2,3-cyclic-nucleotide 3-phosphodiesterase	-0.139447	0.326244		P09543-2;P09543	sp|P09543-2|CN37_HUMAN Isoform CNPI of 2,3-cyclic-nucleotide 3-phosphodiesterase OS=Homo sapiens OX=9606 GN=CNP;sp|P09543|CN37_HUMAN 2,3-cyclic-nucleotide 3-phosphodiesterase OS=Homo sapiens OX=9606 GN=CNP PE=1 SV=2
ATXN1_IFN	HMOX1	Heme oxygenase 1	0.070296	0.255801		P09601	sp|P09601|HMOX1_HUMAN Heme oxygenase 1 OS=Homo sapiens OX=9606 GN=HMOX1 PE=1 SV=1
ATXN1_IFN	DLD	Dihydrolipoyl dehydrogenase, mitochondrial	-0.109389	0.132134		P09622;P09622-2;P09622-3	sp|P09622|DLDH_HUMAN Dihydrolipoyl dehydrogenase, mitochondrial OS=Homo sapiens OX=9606 GN=DLD PE=1 SV=2;sp|P09622-2|DLDH_HUMAN Isoform 2 of Dihydrolipoyl dehydrogenase, mitochondrial OS=Homo sapiens OX=9606 GN=DLD;sp|P09622-3|DLDH_HUMAN Isoform 3 of Dihyd
ATXN1_IFN	SNRPA1	U2 small nuclear ribonucleoprotein A	-0.0292494	0.0743318		P09661	sp|P09661|RU2A_HUMAN U2 small nuclear ribonucleoprotein A OS=Homo sapiens OX=9606 GN=SNRPA1 PE=1 SV=2
ATXN1_IFN	COX6C	Cytochrome c oxidase subunit 6C	-0.186008	0.546703		P09669	sp|P09669|COX6C_HUMAN Cytochrome c oxidase subunit 6C OS=Homo sapiens OX=9606 GN=COX6C PE=1 SV=2
ATXN1_IFN	PARP1	Poly [ADP-ribose] polymerase 1	-0.0504445	0.314202		P09874	sp|P09874|PARP1_HUMAN Poly [ADP-ribose] polymerase 1 OS=Homo sapiens OX=9606 GN=PARP1 PE=1 SV=4
ATXN1_IFN	POLA1	DNA polymerase alpha catalytic subunit	-0.542928	0.258819		P09884	sp|P09884|DPOLA_HUMAN DNA polymerase alpha catalytic subunit OS=Homo sapiens OX=9606 GN=POLA1 PE=1 SV=2
ATXN1_IFN	IFIT2	Interferon-induced protein with tetratricopeptide repeats 2	0.624596	0.557503		P09913	sp|P09913|IFIT2_HUMAN Interferon-induced protein with tetratricopeptide repeats 2 OS=Homo sapiens OX=9606 GN=IFIT2 PE=1 SV=1
ATXN1_IFN	IFIT1	Interferon-induced protein with tetratricopeptide repeats 1	0.205389	0.584152		P09914;P09914-2	sp|P09914|IFIT1_HUMAN Interferon-induced protein with tetratricopeptide repeats 1 OS=Homo sapiens OX=9606 GN=IFIT1 PE=1 SV=2;sp|P09914-2|IFIT1_HUMAN Isoform 2 of Interferon-induced protein with tetratricopeptide repeats 1 OS=Homo sapiens OX=9606 GN=IFIT1
ATXN1_IFN	UCHL1	Ubiquitin carboxyl-terminal hydrolase isozyme L1	0.00283907	0.00800683		P09936	sp|P09936|UCHL1_HUMAN Ubiquitin carboxyl-terminal hydrolase isozyme L1 OS=Homo sapiens OX=9606 GN=UCHL1 PE=1 SV=2
ATXN1_IFN	LTA4H	Leukotriene A-4 hydrolase	0.417713	0.790448		P09960;P09960-4;P09960-2;P09960-3	sp|P09960|LKHA4_HUMAN Leukotriene A-4 hydrolase OS=Homo sapiens OX=9606 GN=LTA4H PE=1 SV=2;sp|P09960-4|LKHA4_HUMAN Isoform 4 of Leukotriene A-4 hydrolase OS=Homo sapiens OX=9606 GN=LTA4H;sp|P09960-2|LKHA4_HUMAN Isoform 2 of Leukotriene A-4 hydrolase OS=Hom
ATXN1_IFN	H2AFV;H2AFZ	Histone H2A.V;Histone H2A.Z	0.311218	0.408945		Q71UI9;P0C0S5;Q71UI9-4;Q71UI9-2;Q71UI9-3	sp|Q71UI9|H2AV_HUMAN Histone H2A.V OS=Homo sapiens OX=9606 GN=H2AZ2 PE=1 SV=3;sp|P0C0S5|H2AZ_HUMAN Histone H2A.Z OS=Homo sapiens OX=9606 GN=H2AZ1 PE=1 SV=2;sp|Q71UI9-4|H2AV_HUMAN Isoform 4 of Histone H2A.V OS=Homo sapiens OX=9606 GN=H2AZ2;sp|Q71UI9-2|H2AV_
ATXN1_IFN	CISD3	CDGSH iron-sulfur domain-containing protein 3, mitochondrial	-0.0181252	0.0253003		P0C7P0	sp|P0C7P0|CISD3_HUMAN CDGSH iron-sulfur domain-containing protein 3, mitochondrial OS=Homo sapiens OX=9606 GN=CISD3 PE=1 SV=1
ATXN1_IFN	CHTF8	Chromosome transmission fidelity protein 8 homolog isoform 2	-0.407277	0.345617		P0CG12	sp|P0CG12|DERPC_HUMAN Decreased expression in renal and prostate cancer protein OS=Homo sapiens OX=9606 GN=DERPC PE=1 SV=1
ATXN1_IFN	TRAPPC2B;TRAPPC2	Trafficking protein particle complex subunit 2B;Trafficking protein particle complex subunit 2	0.937241	2.33643	+	P0DI82;P0DI81;P0DI81-3	sp|P0DI82|TPC2B_HUMAN Trafficking protein particle complex subunit 2B OS=Homo sapiens OX=9606 GN=TRAPPC2B PE=1 SV=1;sp|P0DI81|TPC2A_HUMAN Trafficking protein particle complex subunit 2 OS=Homo sapiens OX=9606 GN=TRAPPC2 PE=1 SV=1;sp|P0DI81-3|TPC2A_HUMAN Is
ATXN1_IFN	RAB34	Ras-related protein Rab-34, isoform NARR	0.366441	0.210738		P0DI83	sp|P0DI83|NARR_HUMAN Ras-related protein Rab-34, isoform NARR OS=Homo sapiens OX=9606 GN=RAB34 PE=1 SV=1
ATXN1_IFN	SMIM13	Small integral membrane protein 13	0.121952	0.345625		P0DJ93	sp|P0DJ93|SIM13_HUMAN Small integral membrane protein 13 OS=Homo sapiens OX=9606 GN=SMIM13 PE=3 SV=1
ATXN1_IFN	SULT1A4;SULT1A3	Sulfotransferase 1A4;Sulfotransferase 1A3	0.102767	1.20573		P0DMN0;P0DMM9;P0DMM9-3	sp|P0DMN0|ST1A4_HUMAN Sulfotransferase 1A4 OS=Homo sapiens OX=9606 GN=SULT1A4 PE=1 SV=1;sp|P0DMM9|ST1A3_HUMAN Sulfotransferase 1A3 OS=Homo sapiens OX=9606 GN=SULT1A3 PE=1 SV=1;sp|P0DMM9-3|ST1A3_HUMAN Isoform 3 of Sulfotransferase 1A3 OS=Homo sapiens OX=960
ATXN1_IFN	HSPA1A;HSPA1B	Heat shock 70 kDa protein 1A;Heat shock 70 kDa protein 1B	0.0867334	0.712053		P0DMV8;P0DMV9;P0DMV8-2	sp|P0DMV8|HS71A_HUMAN Heat shock 70 kDa protein 1A OS=Homo sapiens OX=9606 GN=HSPA1A PE=1 SV=1;sp|P0DMV9|HS71B_HUMAN Heat shock 70 kDa protein 1B OS=Homo sapiens OX=9606 GN=HSPA1B PE=1 SV=1;sp|P0DMV8-2|HS71A_HUMAN Isoform 2 of Heat shock 70 kDa protein 1A
ATXN1_IFN	U2AF1	Splicing factor U2AF 35 kDa subunit	-0.0851786	0.263415		P0DN76;Q01081;Q01081-2;Q01081-4	sp|P0DN76|U2AF5_HUMAN Splicing factor U2AF 35 kDa subunit-like protein OS=Homo sapiens OX=9606 GN=U2AF1L5 PE=1 SV=1;sp|Q01081|U2AF1_HUMAN Splicing factor U2AF 35 kDa subunit OS=Homo sapiens OX=9606 GN=U2AF1 PE=1 SV=3;sp|Q01081-2|U2AF1_HUMAN Isoform 2 of Sp
ATXN1_IFN	CBS	Cystathionine beta-synthase	0.238314	0.286819		P0DN79;P35520;P35520-2	sp|P0DN79|CBSL_HUMAN Cystathionine beta-synthase-like protein OS=Homo sapiens OX=9606 GN=CBSL PE=1 SV=1;sp|P35520|CBS_HUMAN Cystathionine beta-synthase OS=Homo sapiens OX=9606 GN=CBS PE=1 SV=2;sp|P35520-2|CBS_HUMAN Isoform 2 of Cystathionine beta-synthase
ATXN1_IFN			0.200035	1.32659		P0DP25;P0DP24;P0DP23	sp|P0DP25|CALM3_HUMAN Calmodulin-3 OS=Homo sapiens OX=9606 GN=CALM3 PE=1 SV=1;sp|P0DP24|CALM2_HUMAN Calmodulin-2 OS=Homo sapiens OX=9606 GN=CALM2 PE=1 SV=1;sp|P0DP23|CALM1_HUMAN Calmodulin-1 OS=Homo sapiens OX=9606 GN=CALM1 PE=1 SV=1
ATXN1_IFN			0.316598	0.401668		P0DPB6	sp|P0DPB6|RPAC2_HUMAN DNA-directed RNA polymerases I and III subunit RPAC2 OS=Homo sapiens OX=9606 GN=POLR1D PE=1 SV=1
ATXN1_IFN			-0.847813	0.289785		P0DTC2	sp|P0DTC2|SPIKE_SARS2 Spike glycoprotein OS=Severe acute respiratory syndrome coronavirus 2 OX=2697049 GN=S PE=1 SV=1
ATXN1_IFN			1.26949	0.764309		P0DTC5	sp|P0DTC5|VME1_SARS2 Membrane protein OS=Severe acute respiratory syndrome coronavirus 2 OX=2697049 GN=M PE=3 SV=1
ATXN1_IFN			-0.721895	0.344676		P0DTC9	sp|P0DTC9|NCAP_SARS2 Nucleoprotein OS=Severe acute respiratory syndrome coronavirus 2 OX=2697049 GN=N PE=1 SV=1
ATXN1_IFN			-0.183197	0.253211		P0DTD1;P0DTC1	sp|P0DTD1|R1AB_SARS2 Replicase polyprotein 1ab OS=Severe acute respiratory syndrome coronavirus 2 OX=2697049 GN=rep PE=1 SV=1;sp|P0DTC1|R1A_SARS2 Replicase polyprotein 1a OS=Severe acute respiratory syndrome coronavirus 2 OX=2697049 PE=1 SV=1
ATXN1_IFN			-0.412083	0.174153		P0DTD2	sp|P0DTD2|ORF9B_SARS2 ORF9b protein OS=Severe acute respiratory syndrome coronavirus 2 OX=2697049 GN=9b PE=1 SV=1
ATXN1_IFN	GLI2	Zinc finger protein GLI2	-0.241164	0.467766		P10070;P10070-4;P10070-3;P10070-2;P10070-1	sp|P10070|GLI2_HUMAN Zinc finger protein GLI2 OS=Homo sapiens OX=9606 GN=GLI2 PE=1 SV=4;sp|P10070-4|GLI2_HUMAN Isoform 4 of Zinc finger protein GLI2 OS=Homo sapiens OX=9606 GN=GLI2;sp|P10070-3|GLI2_HUMAN Isoform 3 of Zinc finger protein GLI2 OS=Homo sapien
ATXN1_IFN	FDX1	Adrenodoxin, mitochondrial	-0.544376	0.768946		P10109	sp|P10109|ADX_HUMAN Adrenodoxin, mitochondrial OS=Homo sapiens OX=9606 GN=FDX1 PE=1 SV=1
ATXN1_IFN	TROVE2	60 kDa SS-A/Ro ribonucleoprotein	-0.345614	0.62438		P10155-3;P10155-5;P10155-4;P10155	sp|P10155-3|RO60_HUMAN Isoform 3 of 60 kDa SS-A/Ro ribonucleoprotein OS=Homo sapiens OX=9606 GN=RO60;sp|P10155-5|RO60_HUMAN Isoform 5 of 60 kDa SS-A/Ro ribonucleoprotein OS=Homo sapiens OX=9606 GN=RO60;sp|P10155-4|RO60_HUMAN Isoform 4 of 60 kDa SS-A/Ro rib
ATXN1_IFN	COX8A	Cytochrome c oxidase subunit 8A, mitochondrial	-0.00578467	0.0105607		P10176	sp|P10176|COX8A_HUMAN Cytochrome c oxidase subunit 8A, mitochondrial OS=Homo sapiens OX=9606 GN=COX8A PE=1 SV=2
ATXN1_IFN	GAA	Lysosomal alpha-glucosidase;76 kDa lysosomal alpha-glucosidase;70 kDa lysosomal alpha-glucosidase	-0.581261	1.10901		P10253	sp|P10253|LYAG_HUMAN Lysosomal alpha-glucosidase OS=Homo sapiens OX=9606 GN=GAA PE=1 SV=4
ATXN1_IFN	RRAS	Ras-related protein R-Ras	0.288925	0.307188		P10301	sp|P10301|RRAS_HUMAN Ras-related protein R-Ras OS=Homo sapiens OX=9606 GN=RRAS PE=1 SV=1
ATXN1_IFN	HLA-C	HLA class I histocompatibility antigen, Cw-7 alpha chain	0.304381	0.401888		P10321;P10321-2	sp|P10321|HLAC_HUMAN HLA class I histocompatibility antigen, C alpha chain OS=Homo sapiens OX=9606 GN=HLA-C PE=1 SV=3;sp|P10321-2|HLAC_HUMAN Isoform 2 of HLA class I histocompatibility antigen, C alpha chain OS=Homo sapiens OX=9606 GN=HLA-C
ATXN1_IFN	ARAF	Serine/threonine-protein kinase A-Raf	0.225853	0.106541		P10398	sp|P10398|ARAF_HUMAN Serine/threonine-protein kinase A-Raf OS=Homo sapiens OX=9606 GN=ARAF PE=1 SV=2
ATXN1_IFN	HIST1H1E	Histone H1.4	0.890764	2.15928	+	P10412	sp|P10412|H14_HUMAN Histone H1.4 OS=Homo sapiens OX=9606 GN=H1-4 PE=1 SV=2
ATXN1_IFN	SPP1	Osteopontin	-0.28263	0.845873		P10451-4;P10451-5;P10451-2;P10451;P10451-3	sp|P10451-4|OSTP_HUMAN Isoform D of Osteopontin OS=Homo sapiens OX=9606 GN=SPP1;sp|P10451-5|OSTP_HUMAN Isoform 5 of Osteopontin OS=Homo sapiens OX=9606 GN=SPP1;sp|P10451-2|OSTP_HUMAN Isoform B of Osteopontin OS=Homo sapiens OX=9606 GN=SPP1;sp|P10451|OSTP_H
ATXN1_IFN	DLAT	Dihydrolipoyllysine-residue acetyltransferase component of pyruvate dehydrogenase complex, mitochondrial	0.0871807	0.202255		P10515	sp|P10515|ODP2_HUMAN Dihydrolipoyllysine-residue acetyltransferase component of pyruvate dehydrogenase complex, mitochondrial OS=Homo sapiens OX=9606 GN=DLAT PE=1 SV=3
ATXN1_IFN	PTPRF	Receptor-type tyrosine-protein phosphatase F	1.3132	1.28469		P10586-2;P10586	sp|P10586-2|PTPRF_HUMAN Isoform 2 of Receptor-type tyrosine-protein phosphatase F OS=Homo sapiens OX=9606 GN=PTPRF;sp|P10586|PTPRF_HUMAN Receptor-type tyrosine-protein phosphatase F OS=Homo sapiens OX=9606 GN=PTPRF PE=1 SV=2
ATXN1_IFN	TXN	Thioredoxin	-0.0205814	0.0355186		P10599;P10599-2	sp|P10599|THIO_HUMAN Thioredoxin OS=Homo sapiens OX=9606 GN=TXN PE=1 SV=3;sp|P10599-2|THIO_HUMAN Isoform 2 of Thioredoxin OS=Homo sapiens OX=9606 GN=TXN
ATXN1_IFN	COX5B	Cytochrome c oxidase subunit 5B, mitochondrial	0.118777	0.833175		P10606	sp|P10606|COX5B_HUMAN Cytochrome c oxidase subunit 5B, mitochondrial OS=Homo sapiens OX=9606 GN=COX5B PE=1 SV=2
ATXN1_IFN	CTSA	Lysosomal protective protein;Lysosomal protective protein 32 kDa chain;Lysosomal protective protein 20 kDa chain	-0.0947822	0.77245		P10619-2;P10619	sp|P10619-2|PPGB_HUMAN Isoform 2 of Lysosomal protective protein OS=Homo sapiens OX=9606 GN=CTSA;sp|P10619|PPGB_HUMAN Lysosomal protective protein OS=Homo sapiens OX=9606 GN=CTSA PE=1 SV=2
ATXN1_IFN	MGST1	Microsomal glutathione S-transferase 1	0.269792	0.71695		P10620;P10620-2	sp|P10620|MGST1_HUMAN Microsomal glutathione S-transferase 1 OS=Homo sapiens OX=9606 GN=MGST1 PE=1 SV=1;sp|P10620-2|MGST1_HUMAN Isoform 2 of Microsomal glutathione S-transferase 1 OS=Homo sapiens OX=9606 GN=MGST1
ATXN1_IFN	PRKAR1A	cAMP-dependent protein kinase type I-alpha regulatory subunit;cAMP-dependent protein kinase type I-alpha regulatory subunit, N-terminally processed	-0.0491447	0.224971		P10644;P10644-2	sp|P10644|KAP0_HUMAN cAMP-dependent protein kinase type I-alpha regulatory subunit OS=Homo sapiens OX=9606 GN=PRKAR1A PE=1 SV=1;sp|P10644-2|KAP0_HUMAN Isoform 2 of cAMP-dependent protein kinase type I-alpha regulatory subunit OS=Homo sapiens OX=9606 GN=PRK
ATXN1_IFN	UROS	Uroporphyrinogen-III synthase	-0.282655	0.361636		P10746	sp|P10746|HEM4_HUMAN Uroporphyrinogen-III synthase OS=Homo sapiens OX=9606 GN=UROS PE=1 SV=1
ATXN1_IFN	ESD	S-formylglutathione hydrolase	-0.264357	3.55135		P10768	sp|P10768|ESTD_HUMAN S-formylglutathione hydrolase OS=Homo sapiens OX=9606 GN=ESD PE=1 SV=2
ATXN1_IFN	HSPD1	60 kDa heat shock protein, mitochondrial	0.0849529	0.900077		P10809	sp|P10809|CH60_HUMAN 60 kDa heat shock protein, mitochondrial OS=Homo sapiens OX=9606 GN=HSPD1 PE=1 SV=2
ATXN1_IFN	CLU	Clusterin;Clusterin beta chain;Clusterin alpha chain	0.0504084	0.0409413		P10909-2;P10909-4;P10909-6;P10909;P10909-5;P10909-3	sp|P10909-2|CLUS_HUMAN Isoform 2 of Clusterin OS=Homo sapiens OX=9606 GN=CLU;sp|P10909-4|CLUS_HUMAN Isoform 4 of Clusterin OS=Homo sapiens OX=9606 GN=CLU;sp|P10909-6|CLUS_HUMAN Isoform 6 of Clusterin OS=Homo sapiens OX=9606 GN=CLU;sp|P10909|CLUS_HUMAN Clus
ATXN1_IFN	HSPA5	78 kDa glucose-regulated protein	0.0349354	0.305624		P11021	sp|P11021|BIP_HUMAN Endoplasmic reticulum chaperone BiP OS=Homo sapiens OX=9606 GN=HSPA5 PE=1 SV=2
ATXN1_IFN	LAMC1	Laminin subunit gamma-1	0.479239	0.416007		P11047	sp|P11047|LAMC1_HUMAN Laminin subunit gamma-1 OS=Homo sapiens OX=9606 GN=LAMC1 PE=1 SV=3
ATXN1_IFN	ACP2	Lysosomal acid phosphatase	0.189418	0.161232		P11117	sp|P11117|PPAL_HUMAN Lysosomal acid phosphatase OS=Homo sapiens OX=9606 GN=ACP2 PE=1 SV=3
ATXN1_IFN	MAP2	Microtubule-associated protein 2	-0.322581	0.16868		P11137;P11137-3;P11137-2	sp|P11137|MTAP2_HUMAN Microtubule-associated protein 2 OS=Homo sapiens OX=9606 GN=MAP2 PE=1 SV=4;sp|P11137-3|MTAP2_HUMAN Isoform 3 of Microtubule-associated protein 2 OS=Homo sapiens OX=9606 GN=MAP2;sp|P11137-2|MTAP2_HUMAN Isoform 2 of Microtubule-associat
ATXN1_IFN	HSPA8	Heat shock cognate 71 kDa protein	0.0162829	0.430019		P11142	sp|P11142|HSP7C_HUMAN Heat shock cognate 71 kDa protein OS=Homo sapiens OX=9606 GN=HSPA8 PE=1 SV=1
ATXN1_IFN	SLC2A1	Solute carrier family 2, facilitated glucose transporter member 1	-0.0553467	0.183407		P11166	sp|P11166|GTR1_HUMAN Solute carrier family 2, facilitated glucose transporter member 1 OS=Homo sapiens OX=9606 GN=SLC2A1 PE=1 SV=2
ATXN1_IFN	SLC2A3;SLC2A14	Solute carrier family 2, facilitated glucose transporter member 3;Solute carrier family 2, facilitated glucose transporter member 14	-0.142798	0.279771		P11169;Q8TDB8-4;Q8TDB8-2;Q8TDB8;Q8TDB8-5	sp|P11169|GTR3_HUMAN Solute carrier family 2, facilitated glucose transporter member 3 OS=Homo sapiens OX=9606 GN=SLC2A3 PE=1 SV=1;sp|Q8TDB8-4|GTR14_HUMAN Isoform 4 of Solute carrier family 2, facilitated glucose transporter member 14 OS=Homo sapiens OX=96
ATXN1_IFN	EPB41	Protein 4.1	0.341572	0.20236		P11171-6;P11171-3;P11171-5;P11171-2;P11171;P11171-4;P11171-7	sp|P11171-6|41_HUMAN Isoform 6 of Protein 4.1 OS=Homo sapiens OX=9606 GN=EPB41;sp|P11171-3|41_HUMAN Isoform 3 of Protein 4.1 OS=Homo sapiens OX=9606 GN=EPB41;sp|P11171-5|41_HUMAN Isoform 5 of Protein 4.1 OS=Homo sapiens OX=9606 GN=EPB41;sp|P11171-2|41_HUMA
ATXN1_IFN	UMPS	Uridine 5-monophosphate synthase;Orotate phosphoribosyltransferase;Orotidine 5-phosphate decarboxylase	-0.183844	0.881844		P11172;P11172-3;P11172-2	sp|P11172|UMPS_HUMAN Uridine 5-monophosphate synthase OS=Homo sapiens OX=9606 GN=UMPS PE=1 SV=1;sp|P11172-3|UMPS_HUMAN Isoform 3 of Uridine 5-monophosphate synthase OS=Homo sapiens OX=9606 GN=UMPS;sp|P11172-2|UMPS_HUMAN Isoform 2 of Uridine 5-monophosph
ATXN1_IFN	PDHB	Pyruvate dehydrogenase E1 component subunit beta, mitochondrial	0.108417	0.167072		P11177;P11177-2;P11177-3	sp|P11177|ODPB_HUMAN Pyruvate dehydrogenase E1 component subunit beta, mitochondrial OS=Homo sapiens OX=9606 GN=PDHB PE=1 SV=3;sp|P11177-2|ODPB_HUMAN Isoform 2 of Pyruvate dehydrogenase E1 component subunit beta, mitochondrial OS=Homo sapiens OX=9606 GN=PD
ATXN1_IFN	DBT	Lipoamide acyltransferase component of branched-chain alpha-keto acid dehydrogenase complex, mitochondrial	0.6458	0.432663		P11182	sp|P11182|ODB2_HUMAN Lipoamide acyltransferase component of branched-chain alpha-keto acid dehydrogenase complex, mitochondrial OS=Homo sapiens OX=9606 GN=DBT PE=1 SV=3
ATXN1_IFN	PYGB	Glycogen phosphorylase, brain form	-0.208299	2.19298		P11216	sp|P11216|PYGB_HUMAN Glycogen phosphorylase, brain form OS=Homo sapiens OX=9606 GN=PYGB PE=1 SV=5
ATXN1_IFN	RALA	Ras-related protein Ral-A	-0.0476728	0.199825		P11233	sp|P11233|RALA_HUMAN Ras-related protein Ral-A OS=Homo sapiens OX=9606 GN=RALA PE=1 SV=1
ATXN1_IFN	RALB	Ras-related protein Ral-B	0.467465	1.24533		P11234;P11234-3;P11234-2	sp|P11234|RALB_HUMAN Ras-related protein Ral-B OS=Homo sapiens OX=9606 GN=RALB PE=1 SV=1;sp|P11234-3|RALB_HUMAN Isoform 3 of Ras-related protein Ral-B OS=Homo sapiens OX=9606 GN=RALB;sp|P11234-2|RALB_HUMAN Isoform 2 of Ras-related protein Ral-B OS=Homo sap
ATXN1_IFN	BCR	Breakpoint cluster region protein	0.0756382	0.10326		P11274-2;P11274	sp|P11274-2|BCR_HUMAN Isoform 2 of Breakpoint cluster region protein OS=Homo sapiens OX=9606 GN=BCR;sp|P11274|BCR_HUMAN Breakpoint cluster region protein OS=Homo sapiens OX=9606 GN=BCR PE=1 SV=2
ATXN1_IFN	LAMP1	Lysosome-associated membrane glycoprotein 1	-0.104493	0.397819		P11279;P11279-2	sp|P11279|LAMP1_HUMAN Lysosome-associated membrane glycoprotein 1 OS=Homo sapiens OX=9606 GN=LAMP1 PE=1 SV=3;sp|P11279-2|LAMP1_HUMAN Isoform 2 of Lysosome-associated membrane glycoprotein 1 OS=Homo sapiens OX=9606 GN=LAMP1
ATXN1_IFN	ACADM	Medium-chain specific acyl-CoA dehydrogenase, mitochondrial	0.0521643	0.18431		P11310;P11310-2	sp|P11310|ACADM_HUMAN Medium-chain specific acyl-CoA dehydrogenase, mitochondrial OS=Homo sapiens OX=9606 GN=ACADM PE=1 SV=1;sp|P11310-2|ACADM_HUMAN Isoform 2 of Medium-chain specific acyl-CoA dehydrogenase, mitochondrial OS=Homo sapiens OX=9606 GN=ACADM
ATXN1_IFN	TOP1	DNA topoisomerase 1	0.136769	0.867505		P11387	sp|P11387|TOP1_HUMAN DNA topoisomerase 1 OS=Homo sapiens OX=9606 GN=TOP1 PE=1 SV=2
ATXN1_IFN	TOP2A	DNA topoisomerase 2-alpha	0.110745	1.06354		P11388;P11388-2;P11388-3;P11388-4	sp|P11388|TOP2A_HUMAN DNA topoisomerase 2-alpha OS=Homo sapiens OX=9606 GN=TOP2A PE=1 SV=3;sp|P11388-2|TOP2A_HUMAN Isoform 2 of DNA topoisomerase 2-alpha OS=Homo sapiens OX=9606 GN=TOP2A;sp|P11388-3|TOP2A_HUMAN Isoform 3 of DNA topoisomerase 2-alpha OS=Hom
ATXN1_IFN	G6PD	Glucose-6-phosphate 1-dehydrogenase	-0.00610432	0.0741481		P11413;P11413-3;P11413-2	sp|P11413|G6PD_HUMAN Glucose-6-phosphate 1-dehydrogenase OS=Homo sapiens OX=9606 GN=G6PD PE=1 SV=4;sp|P11413-3|G6PD_HUMAN Isoform 3 of Glucose-6-phosphate 1-dehydrogenase OS=Homo sapiens OX=9606 GN=G6PD;sp|P11413-2|G6PD_HUMAN Isoform Long of Glucose-6-phos
ATXN1_IFN	UBL4A	Ubiquitin-like protein 4A	-0.324396	0.947026		P11441	sp|P11441|UBL4A_HUMAN Ubiquitin-like protein 4A OS=Homo sapiens OX=9606 GN=UBL4A PE=1 SV=1
ATXN1_IFN	ESRRA	Steroid hormone receptor ERR1	-0.0466509	0.0801663		P11474;P11474-2	sp|P11474|ERR1_HUMAN Steroid hormone receptor ERR1 OS=Homo sapiens OX=9606 GN=ESRRA PE=1 SV=3;sp|P11474-2|ERR1_HUMAN Isoform 2 of Steroid hormone receptor ERR1 OS=Homo sapiens OX=9606 GN=ESRRA
ATXN1_IFN	PC	Pyruvate carboxylase, mitochondrial	0.00573255	0.0109412		P11498	sp|P11498|PYC_HUMAN Pyruvate carboxylase, mitochondrial OS=Homo sapiens OX=9606 GN=PC PE=1 SV=2
ATXN1_IFN	MTHFD1	C-1-tetrahydrofolate synthase, cytoplasmic;Methylenetetrahydrofolate dehydrogenase;Methenyltetrahydrofolate cyclohydrolase;Formyltetrahydrofolate synthetase;C-1-tetrahydrofolate synthase, cytoplasmic, N-terminally processed	0.00190109	0.0105902		P11586	sp|P11586|C1TC_HUMAN C-1-tetrahydrofolate synthase, cytoplasmic OS=Homo sapiens OX=9606 GN=MTHFD1 PE=1 SV=3
ATXN1_IFN	IGF2R	Cation-independent mannose-6-phosphate receptor	-0.0742989	0.106989		P11717	sp|P11717|MPRI_HUMAN Cation-independent mannose-6-phosphate receptor OS=Homo sapiens OX=9606 GN=IGF2R PE=1 SV=3
ATXN1_IFN	ADH5	Alcohol dehydrogenase class-3	-0.0465825	0.132145		P11766	sp|P11766|ADHX_HUMAN Alcohol dehydrogenase class-3 OS=Homo sapiens OX=9606 GN=ADH5 PE=1 SV=4
ATXN1_IFN	CDK4	Cyclin-dependent kinase 4	-0.382661	0.339409		P11802;P11802-2	sp|P11802|CDK4_HUMAN Cyclin-dependent kinase 4 OS=Homo sapiens OX=9606 GN=CDK4 PE=1 SV=2;sp|P11802-2|CDK4_HUMAN Isoform 2 of Cyclin-dependent kinase 4 OS=Homo sapiens OX=9606 GN=CDK4
ATXN1_IFN	PRPS2	Ribose-phosphate pyrophosphokinase 2	0.141138	1.2241		P11908;P11908-2	sp|P11908|PRPS2_HUMAN Ribose-phosphate pyrophosphokinase 2 OS=Homo sapiens OX=9606 GN=PRPS2 PE=1 SV=2;sp|P11908-2|PRPS2_HUMAN Isoform 2 of Ribose-phosphate pyrophosphokinase 2 OS=Homo sapiens OX=9606 GN=PRPS2
ATXN1_IFN	PABPC1;PABPC3	Polyadenylate-binding protein 1;Polyadenylate-binding protein 3	0.0786711	1.31364		P11940;P11940-2;Q9H361	sp|P11940|PABP1_HUMAN Polyadenylate-binding protein 1 OS=Homo sapiens OX=9606 GN=PABPC1 PE=1 SV=2;sp|P11940-2|PABP1_HUMAN Isoform 2 of Polyadenylate-binding protein 1 OS=Homo sapiens OX=9606 GN=PABPC1;sp|Q9H361|PABP3_HUMAN Polyadenylate-binding protein 3 O
ATXN1_IFN	PCNA	Proliferating cell nuclear antigen	0.0493251	0.324077		P12004	sp|P12004|PCNA_HUMAN Proliferating cell nuclear antigen OS=Homo sapiens OX=9606 GN=PCNA PE=1 SV=1
ATXN1_IFN	COX6A1	Cytochrome c oxidase subunit 6A1, mitochondrial	-0.841154	0.705768		P12074	sp|P12074|CX6A1_HUMAN Cytochrome c oxidase subunit 6A1, mitochondrial OS=Homo sapiens OX=9606 GN=COX6A1 PE=1 SV=4
ATXN1_IFN	HARS	Histidine--tRNA ligase, cytoplasmic	0.196958	0.990314		P12081-4;P12081;P12081-3;P12081-2	sp|P12081-4|HARS1_HUMAN Isoform 4 of Histidine--tRNA ligase, cytoplasmic OS=Homo sapiens OX=9606 GN=HARS1;sp|P12081|HARS1_HUMAN Histidine--tRNA ligase, cytoplasmic OS=Homo sapiens OX=9606 GN=HARS1 PE=1 SV=2;sp|P12081-3|HARS1_HUMAN Isoform 3 of Histidine--t
ATXN1_IFN	COL6A1	Collagen alpha-1(VI) chain	0.931034	0.361595		P12109	sp|P12109|CO6A1_HUMAN Collagen alpha-1(VI) chain OS=Homo sapiens OX=9606 GN=COL6A1 PE=1 SV=3
ATXN1_IFN	SLC25A4	ADP/ATP translocase 1	0.143844	0.171178		P12235	sp|P12235|ADT1_HUMAN ADP/ATP translocase 1 OS=Homo sapiens OX=9606 GN=SLC25A4 PE=1 SV=4
ATXN1_IFN	SLC25A6	ADP/ATP translocase 3;ADP/ATP translocase 3, N-terminally processed	0.0218693	0.0531337		P12236	sp|P12236|ADT3_HUMAN ADP/ATP translocase 3 OS=Homo sapiens OX=9606 GN=SLC25A6 PE=1 SV=4
ATXN1_IFN	IMPDH2	Inosine-5-monophosphate dehydrogenase 2	-0.0363725	0.161635		P12268	sp|P12268|IMDH2_HUMAN Inosine-5-monophosphate dehydrogenase 2 OS=Homo sapiens OX=9606 GN=IMPDH2 PE=1 SV=2
ATXN1_IFN	TPR	Nucleoprotein TPR	-0.0473701	0.12497		P12270	sp|P12270|TPR_HUMAN Nucleoprotein TPR OS=Homo sapiens OX=9606 GN=TPR PE=1 SV=3
ATXN1_IFN	CKB	Creatine kinase B-type	0.503977	0.428301		P12277	sp|P12277|KCRB_HUMAN Creatine kinase B-type OS=Homo sapiens OX=9606 GN=CKB PE=1 SV=1
ATXN1_IFN	ANXA3	Annexin A3	-0.131878	0.823846		P12429	sp|P12429|ANXA3_HUMAN Annexin A3 OS=Homo sapiens OX=9606 GN=ANXA3 PE=1 SV=3
ATXN1_IFN	CKMT1A	Creatine kinase U-type, mitochondrial	0.178208	0.905705		P12532;P12532-2	sp|P12532|KCRU_HUMAN Creatine kinase U-type, mitochondrial OS=Homo sapiens OX=9606 GN=CKMT1A PE=1 SV=1;sp|P12532-2|KCRU_HUMAN Isoform 2 of Creatine kinase U-type, mitochondrial OS=Homo sapiens OX=9606 GN=CKMT1A
ATXN1_IFN	BCKDHA	2-oxoisovalerate dehydrogenase subunit alpha, mitochondrial	-0.117649	0.0559771		P12694;P12694-2	sp|P12694|ODBA_HUMAN 2-oxoisovalerate dehydrogenase subunit alpha, mitochondrial OS=Homo sapiens OX=9606 GN=BCKDHA PE=1 SV=2;sp|P12694-2|ODBA_HUMAN Isoform 2 of 2-oxoisovalerate dehydrogenase subunit alpha, mitochondrial OS=Homo sapiens OX=9606 GN=BCKDHA
ATXN1_IFN	ACTN1	Alpha-actinin-1	-0.116442	0.637189		P12814;P12814-3;P12814-2;P12814-4	sp|P12814|ACTN1_HUMAN Alpha-actinin-1 OS=Homo sapiens OX=9606 GN=ACTN1 PE=1 SV=2;sp|P12814-3|ACTN1_HUMAN Isoform 3 of Alpha-actinin-1 OS=Homo sapiens OX=9606 GN=ACTN1;sp|P12814-2|ACTN1_HUMAN Isoform 2 of Alpha-actinin-1 OS=Homo sapiens OX=9606 GN=ACTN1;sp|
ATXN1_IFN	CDH1	Cadherin-1;E-Cad/CTF1;E-Cad/CTF2;E-Cad/CTF3	0.467216	1.90035		P12830;P12830-2	sp|P12830|CADH1_HUMAN Cadherin-1 OS=Homo sapiens OX=9606 GN=CDH1 PE=1 SV=3;sp|P12830-2|CADH1_HUMAN Isoform 2 of Cadherin-1 OS=Homo sapiens OX=9606 GN=CDH1
ATXN1_IFN	SRC	Proto-oncogene tyrosine-protein kinase Src	-0.0229864	0.133113		P12931;P12931-2	sp|P12931|SRC_HUMAN Proto-oncogene tyrosine-protein kinase Src OS=Homo sapiens OX=9606 GN=SRC PE=1 SV=3;sp|P12931-2|SRC_HUMAN Isoform 2 of Proto-oncogene tyrosine-protein kinase Src OS=Homo sapiens OX=9606 GN=SRC
ATXN1_IFN	PEPD	Xaa-Pro dipeptidase	0.178162	0.229939		P12955;P12955-3;P12955-2	sp|P12955|PEPD_HUMAN Xaa-Pro dipeptidase OS=Homo sapiens OX=9606 GN=PEPD PE=1 SV=3;sp|P12955-3|PEPD_HUMAN Isoform 3 of Xaa-Pro dipeptidase OS=Homo sapiens OX=9606 GN=PEPD;sp|P12955-2|PEPD_HUMAN Isoform 2 of Xaa-Pro dipeptidase OS=Homo sapiens OX=9606 GN=PE
ATXN1_IFN	XRCC6	X-ray repair cross-complementing protein 6	-0.0186994	0.0902608		P12956;P12956-2	sp|P12956|XRCC6_HUMAN X-ray repair cross-complementing protein 6 OS=Homo sapiens OX=9606 GN=XRCC6 PE=1 SV=2;sp|P12956-2|XRCC6_HUMAN Isoform 2 of X-ray repair cross-complementing protein 6 OS=Homo sapiens OX=9606 GN=XRCC6
ATXN1_IFN	XRCC5	X-ray repair cross-complementing protein 5	-0.109135	0.502698		P13010	sp|P13010|XRCC5_HUMAN X-ray repair cross-complementing protein 5 OS=Homo sapiens OX=9606 GN=XRCC5 PE=1 SV=3
ATXN1_IFN	UNG	Uracil-DNA glycosylase	-0.893112	0.435136		P13051;P13051-2	sp|P13051|UNG_HUMAN Uracil-DNA glycosylase OS=Homo sapiens OX=9606 GN=UNG PE=1 SV=2;sp|P13051-2|UNG_HUMAN Isoform 1 of Uracil-DNA glycosylase OS=Homo sapiens OX=9606 GN=UNG
ATXN1_IFN	COX4I1	Cytochrome c oxidase subunit 4 isoform 1, mitochondrial	0.104612	0.398666		P13073	sp|P13073|COX41_HUMAN Cytochrome c oxidase subunit 4 isoform 1, mitochondrial OS=Homo sapiens OX=9606 GN=COX4I1 PE=1 SV=1
ATXN1_IFN	ALAS1	5-aminolevulinate synthase, nonspecific, mitochondrial	-0.880934	0.329888		P13196	sp|P13196|HEM1_HUMAN 5-aminolevulinate synthase, nonspecific, mitochondrial OS=Homo sapiens OX=9606 GN=ALAS1 PE=1 SV=2
ATXN1_IFN	LAMP2	Lysosome-associated membrane glycoprotein 2	-0.117059	0.308283		P13473;P13473-2;P13473-3	sp|P13473|LAMP2_HUMAN Lysosome-associated membrane glycoprotein 2 OS=Homo sapiens OX=9606 GN=LAMP2 PE=1 SV=2;sp|P13473-2|LAMP2_HUMAN Isoform LAMP-2B of Lysosome-associated membrane glycoprotein 2 OS=Homo sapiens OX=9606 GN=LAMP2;sp|P13473-3|LAMP2_HUMAN Iso
ATXN1_IFN	RNH1	Ribonuclease inhibitor	0.190296	1.02565		P13489	sp|P13489|RINI_HUMAN Ribonuclease inhibitor OS=Homo sapiens OX=9606 GN=RNH1 PE=1 SV=2
ATXN1_IFN	CYBA	Cytochrome b-245 light chain	-0.377951	0.334554		P13498	sp|P13498|CY24A_HUMAN Cytochrome b-245 light chain OS=Homo sapiens OX=9606 GN=CYBA PE=1 SV=3
ATXN1_IFN	VCAN	Versican core protein	-0.45636	2.19292		P13611;P13611-2;P13611-5;P13611-3;P13611-4	sp|P13611|CSPG2_HUMAN Versican core protein OS=Homo sapiens OX=9606 GN=VCAN PE=1 SV=3;sp|P13611-2|CSPG2_HUMAN Isoform V1 of Versican core protein OS=Homo sapiens OX=9606 GN=VCAN;sp|P13611-5|CSPG2_HUMAN Isoform Vint of Versican core protein OS=Homo sapiens
ATXN1_IFN	EEF2	Elongation factor 2	0.0537555	2.68988		P13639	sp|P13639|EF2_HUMAN Elongation factor 2 OS=Homo sapiens OX=9606 GN=EEF2 PE=1 SV=4
ATXN1_IFN	PDIA4	Protein disulfide-isomerase A4	0.0270713	0.126185		P13667	sp|P13667|PDIA4_HUMAN Protein disulfide-isomerase A4 OS=Homo sapiens OX=9606 GN=PDIA4 PE=1 SV=2
ATXN1_IFN	TPT1	Translationally-controlled tumor protein	-0.235267	0.61649		P13693;P13693-2	sp|P13693|TCTP_HUMAN Translationally-controlled tumor protein OS=Homo sapiens OX=9606 GN=TPT1 PE=1 SV=1;sp|P13693-2|TCTP_HUMAN Isoform 2 of Translationally-controlled tumor protein OS=Homo sapiens OX=9606 GN=TPT1
ATXN1_IFN	ALAD	Delta-aminolevulinic acid dehydratase	0.326785	0.792482		P13716;P13716-2	sp|P13716|HEM2_HUMAN Delta-aminolevulinic acid dehydratase OS=Homo sapiens OX=9606 GN=ALAD PE=1 SV=1;sp|P13716-2|HEM2_HUMAN Isoform 2 of Delta-aminolevulinic acid dehydratase OS=Homo sapiens OX=9606 GN=ALAD
ATXN1_IFN	PLS3	Plastin-3	-0.0806206	0.701636		P13797;P13797-2;P13797-3	sp|P13797|PLST_HUMAN Plastin-3 OS=Homo sapiens OX=9606 GN=PLS3 PE=1 SV=4;sp|P13797-2|PLST_HUMAN Isoform 2 of Plastin-3 OS=Homo sapiens OX=9606 GN=PLS3;sp|P13797-3|PLST_HUMAN Isoform 3 of Plastin-3 OS=Homo sapiens OX=9606 GN=PLS3
ATXN1_IFN	APEH	Acylamino-acid-releasing enzyme	0.0759767	0.217658		P13798	sp|P13798|ACPH_HUMAN Acylamino-acid-releasing enzyme OS=Homo sapiens OX=9606 GN=APEH PE=1 SV=4
ATXN1_IFN	ETFA	Electron transfer flavoprotein subunit alpha, mitochondrial	-0.286885	1.20095		P13804;P13804-2	sp|P13804|ETFA_HUMAN Electron transfer flavoprotein subunit alpha, mitochondrial OS=Homo sapiens OX=9606 GN=ETFA PE=1 SV=1;sp|P13804-2|ETFA_HUMAN Isoform 2 of Electron transfer flavoprotein subunit alpha, mitochondrial OS=Homo sapiens OX=9606 GN=ETFA
ATXN1_IFN	GYS1	Glycogen [starch] synthase, muscle	0.0547514	0.0495645		P13807-2;P13807	sp|P13807-2|GYS1_HUMAN Isoform 2 of Glycogen [starch] synthase, muscle OS=Homo sapiens OX=9606 GN=GYS1;sp|P13807|GYS1_HUMAN Glycogen [starch] synthase, muscle OS=Homo sapiens OX=9606 GN=GYS1 PE=1 SV=2
ATXN1_IFN	PRKAR2A	cAMP-dependent protein kinase type II-alpha regulatory subunit	0.24834	0.772431		P13861;P13861-2	sp|P13861|KAP2_HUMAN cAMP-dependent protein kinase type II-alpha regulatory subunit OS=Homo sapiens OX=9606 GN=PRKAR2A PE=1 SV=2;sp|P13861-2|KAP2_HUMAN Isoform 2 of cAMP-dependent protein kinase type II-alpha regulatory subunit OS=Homo sapiens OX=9606 GN=P
ATXN1_IFN	ENO3	Beta-enolase	0.0264953	0.0227221		P13929-3;P13929-2;P13929	sp|P13929-3|ENOB_HUMAN Isoform 3 of Beta-enolase OS=Homo sapiens OX=9606 GN=ENO3;sp|P13929-2|ENOB_HUMAN Isoform 2 of Beta-enolase OS=Homo sapiens OX=9606 GN=ENO3;sp|P13929|ENOB_HUMAN Beta-enolase OS=Homo sapiens OX=9606 GN=ENO3 PE=1 SV=5
ATXN1_IFN	GTF2F2	General transcription factor IIF subunit 2	0.442308	0.961545		P13984	sp|P13984|T2FB_HUMAN General transcription factor IIF subunit 2 OS=Homo sapiens OX=9606 GN=GTF2F2 PE=1 SV=2
ATXN1_IFN	CD59	CD59 glycoprotein	-0.502309	0.277975		P13987;P13987-2	sp|P13987|CD59_HUMAN CD59 glycoprotein OS=Homo sapiens OX=9606 GN=CD59 PE=1 SV=1;sp|P13987-2|CD59_HUMAN Isoform 2 of CD59 glycoprotein OS=Homo sapiens OX=9606 GN=CD59
ATXN1_IFN	MTHFD2	Bifunctional methylenetetrahydrofolate dehydrogenase/cyclohydrolase, mitochondrial;NAD-dependent methylenetetrahydrofolate dehydrogenase;Methenyltetrahydrofolate cyclohydrolase	0.412645	2.13873		P13995;P13995-2	sp|P13995|MTDC_HUMAN Bifunctional methylenetetrahydrofolate dehydrogenase/cyclohydrolase, mitochondrial OS=Homo sapiens OX=9606 GN=MTHFD2 PE=1 SV=2;sp|P13995-2|MTDC_HUMAN Isoform 2 of Bifunctional methylenetetrahydrofolate dehydrogenase/cyclohydrolase, mit
ATXN1_IFN	MIF	Macrophage migration inhibitory factor	0.0380837	0.0897208		P14174	sp|P14174|MIF_HUMAN Macrophage migration inhibitory factor OS=Homo sapiens OX=9606 GN=MIF PE=1 SV=4
ATXN1_IFN	CD99	CD99 antigen	-0.0695835	0.10987		P14209;P14209-3;P14209-2	sp|P14209|CD99_HUMAN CD99 antigen OS=Homo sapiens OX=9606 GN=CD99 PE=1 SV=1;sp|P14209-3|CD99_HUMAN Isoform 3 of CD99 antigen OS=Homo sapiens OX=9606 GN=CD99;sp|P14209-2|CD99_HUMAN Isoform II of CD99 antigen OS=Homo sapiens OX=9606 GN=CD99
ATXN1_IFN	PRKCSH	Glucosidase 2 subunit beta	-0.00539008	0.0690619		P14314-2;P14314	sp|P14314-2|GLU2B_HUMAN Isoform 2 of Glucosidase 2 subunit beta OS=Homo sapiens OX=9606 GN=PRKCSH;sp|P14314|GLU2B_HUMAN Glucosidase 2 subunit beta OS=Homo sapiens OX=9606 GN=PRKCSH PE=1 SV=2
ATXN1_IFN	FDPS	Farnesyl pyrophosphate synthase	0.427945	0.446575		P14324-2;P14324	sp|P14324-2|FPPS_HUMAN Isoform 2 of Farnesyl pyrophosphate synthase OS=Homo sapiens OX=9606 GN=FDPS;sp|P14324|FPPS_HUMAN Farnesyl pyrophosphate synthase OS=Homo sapiens OX=9606 GN=FDPS PE=1 SV=4
ATXN1_IFN	TRIM27	Zinc finger protein RFP	1.00743	0.468631		P14373;P14373-2	sp|P14373|TRI27_HUMAN Zinc finger protein RFP OS=Homo sapiens OX=9606 GN=TRIM27 PE=1 SV=1;sp|P14373-2|TRI27_HUMAN Isoform Beta of Zinc finger protein RFP OS=Homo sapiens OX=9606 GN=TRIM27
ATXN1_IFN	CPM	Carboxypeptidase M	0.1239	0.315509		P14384	sp|P14384|CBPM_HUMAN Carboxypeptidase M OS=Homo sapiens OX=9606 GN=CPM PE=1 SV=2
ATXN1_IFN	COX7A2	Cytochrome c oxidase subunit 7A2, mitochondrial	-0.580132	0.39564		P14406	sp|P14406|CX7A2_HUMAN Cytochrome c oxidase subunit 7A2, mitochondrial OS=Homo sapiens OX=9606 GN=COX7A2 PE=1 SV=1
ATXN1_IFN	AKR1A1	Alcohol dehydrogenase [NADP(+)]	-0.100492	0.671535		P14550	sp|P14550|AK1A1_HUMAN Aldo-keto reductase family 1 member A1 OS=Homo sapiens OX=9606 GN=AKR1A1 PE=1 SV=3
ATXN1_IFN	PKM	Pyruvate kinase PKM	0.0155492	0.0908947		P14618;P14618-3	sp|P14618|KPYM_HUMAN Pyruvate kinase PKM OS=Homo sapiens OX=9606 GN=PKM PE=1 SV=4;sp|P14618-3|KPYM_HUMAN Isoform 3 of Pyruvate kinase PKM OS=Homo sapiens OX=9606 GN=PKM
ATXN1_IFN	PKM	Pyruvate kinase PKM	-0.360098	0.159889		P14618-2	sp|P14618-2|KPYM_HUMAN Isoform M1 of Pyruvate kinase PKM OS=Homo sapiens OX=9606 GN=PKM
ATXN1_IFN	HSP90B1	Endoplasmin	0.0939089	1.16975		P14625	sp|P14625|ENPL_HUMAN Endoplasmin OS=Homo sapiens OX=9606 GN=HSP90B1 PE=1 SV=1
ATXN1_IFN	CCNB1	G2/mitotic-specific cyclin-B1	-1.25479	1.04906		P14635;P14635-2	sp|P14635|CCNB1_HUMAN G2/mitotic-specific cyclin-B1 OS=Homo sapiens OX=9606 GN=CCNB1 PE=1 SV=1;sp|P14635-2|CCNB1_HUMAN Isoform 2 of G2/mitotic-specific cyclin-B1 OS=Homo sapiens OX=9606 GN=CCNB1
ATXN1_IFN	MYL6B	Myosin light chain 6B	0.888576	0.952065		P14649	sp|P14649|MYL6B_HUMAN Myosin light chain 6B OS=Homo sapiens OX=9606 GN=MYL6B PE=1 SV=1
ATXN1_IFN	SNRPB;SNRPN	Small nuclear ribonucleoprotein-associated proteins B and B;Small nuclear ribonucleoprotein-associated protein N	-0.189504	1.0371		P14678-2;P14678;P14678-3;P63162;P63162-2	sp|P14678-2|RSMB_HUMAN Isoform SM-B of Small nuclear ribonucleoprotein-associated proteins B and B OS=Homo sapiens OX=9606 GN=SNRPB;sp|P14678|RSMB_HUMAN Small nuclear ribonucleoprotein-associated proteins B and B OS=Homo sapiens OX=9606 GN=SNRPB PE=1 SV=
ATXN1_IFN	IDE	Insulin-degrading enzyme	-0.206177	4.53013		P14735;P14735-2	sp|P14735|IDE_HUMAN Insulin-degrading enzyme OS=Homo sapiens OX=9606 GN=IDE PE=1 SV=4;sp|P14735-2|IDE_HUMAN Isoform 2 of Insulin-degrading enzyme OS=Homo sapiens OX=9606 GN=IDE
ATXN1_IFN	COX6B1	Cytochrome c oxidase subunit 6B1	0.308617	0.335294		P14854	sp|P14854|CX6B1_HUMAN Cytochrome c oxidase subunit 6B1 OS=Homo sapiens OX=9606 GN=COX6B1 PE=1 SV=2
ATXN1_IFN	POU2F1;POU2F3	POU domain, class 2, transcription factor 1;POU domain, class 2, transcription factor 3	-0.0668375	0.0530699		P14859-4;P14859-5;P14859-3;P14859;P14859-2;P14859-6;Q9UKI9-3;Q9UKI9;Q9UKI9-2	sp|P14859-4|PO2F1_HUMAN Isoform 4 of POU domain, class 2, transcription factor 1 OS=Homo sapiens OX=9606 GN=POU2F1;sp|P14859-5|PO2F1_HUMAN Isoform 5 of POU domain, class 2, transcription factor 1 OS=Homo sapiens OX=9606 GN=POU2F1;sp|P14859-3|PO2F1_HUMAN Is
ATXN1_IFN	HNRNPL	Heterogeneous nuclear ribonucleoprotein L	-0.0692723	1.19995		P14866;P14866-2	sp|P14866|HNRPL_HUMAN Heterogeneous nuclear ribonucleoprotein L OS=Homo sapiens OX=9606 GN=HNRNPL PE=1 SV=2;sp|P14866-2|HNRPL_HUMAN Isoform 2 of Heterogeneous nuclear ribonucleoprotein L OS=Homo sapiens OX=9606 GN=HNRNPL
ATXN1_IFN	DARS	Aspartate--tRNA ligase, cytoplasmic	-0.067417	0.399118		P14868;P14868-2	sp|P14868|SYDC_HUMAN Aspartate--tRNA ligase, cytoplasmic OS=Homo sapiens OX=9606 GN=DARS1 PE=1 SV=2;sp|P14868-2|SYDC_HUMAN Isoform 2 of Aspartate--tRNA ligase, cytoplasmic OS=Homo sapiens OX=9606 GN=DARS1
ATXN1_IFN	JUP	Junction plakoglobin	0.118763	0.241165		P14923	sp|P14923|PLAK_HUMAN Junction plakoglobin OS=Homo sapiens OX=9606 GN=JUP PE=1 SV=3
ATXN1_IFN	UQCRB	Cytochrome b-c1 complex subunit 7	-0.131472	2.00509		P14927;P14927-2	sp|P14927|QCR7_HUMAN Cytochrome b-c1 complex subunit 7 OS=Homo sapiens OX=9606 GN=UQCRB PE=1 SV=2;sp|P14927-2|QCR7_HUMAN Isoform 2 of Cytochrome b-c1 complex subunit 7 OS=Homo sapiens OX=9606 GN=UQCRB
ATXN1_IFN	AKR1B1	Aldose reductase	-0.0926555	0.774322		P15121	sp|P15121|ALDR_HUMAN Aldo-keto reductase family 1 member B1 OS=Homo sapiens OX=9606 GN=AKR1B1 PE=1 SV=3
ATXN1_IFN	PVR	Poliovirus receptor	-0.328866	1.22729		P15151-3;P15151-2;P15151;P15151-4	sp|P15151-3|PVR_HUMAN Isoform Gamma of Poliovirus receptor OS=Homo sapiens OX=9606 GN=PVR;sp|P15151-2|PVR_HUMAN Isoform Beta of Poliovirus receptor OS=Homo sapiens OX=9606 GN=PVR;sp|P15151|PVR_HUMAN Poliovirus receptor OS=Homo sapiens OX=9606 GN=PVR PE=1 S
ATXN1_IFN	GSPT1	Eukaryotic peptide chain release factor GTP-binding subunit ERF3A	-0.0827905	0.553358		P15170-3;P15170-2;P15170	sp|P15170-3|ERF3A_HUMAN Isoform 3 of Eukaryotic peptide chain release factor GTP-binding subunit ERF3A OS=Homo sapiens OX=9606 GN=GSPT1;sp|P15170-2|ERF3A_HUMAN Isoform 2 of Eukaryotic peptide chain release factor GTP-binding subunit ERF3A OS=Homo sapiens O
ATXN1_IFN	IFNGR1	Interferon gamma receptor 1	-0.0434584	0.135471		P15260	sp|P15260|INGR1_HUMAN Interferon gamma receptor 1 OS=Homo sapiens OX=9606 GN=IFNGR1 PE=1 SV=1
ATXN1_IFN	EZR	Ezrin	-0.0020441	0.0102362		P15311	sp|P15311|EZRI_HUMAN Ezrin OS=Homo sapiens OX=9606 GN=EZR PE=1 SV=4
ATXN1_IFN	UCHL3	Ubiquitin carboxyl-terminal hydrolase isozyme L3	-0.290411	0.315966		P15374	sp|P15374|UCHL3_HUMAN Ubiquitin carboxyl-terminal hydrolase isozyme L3 OS=Homo sapiens OX=9606 GN=UCHL3 PE=1 SV=1
ATXN1_IFN	FOSL2	Fos-related antigen 2	-0.147781	0.109203		P15408;P15408-3;P15408-2	sp|P15408|FOSL2_HUMAN Fos-related antigen 2 OS=Homo sapiens OX=9606 GN=FOSL2 PE=1 SV=1;sp|P15408-3|FOSL2_HUMAN Isoform 3 of Fos-related antigen 2 OS=Homo sapiens OX=9606 GN=FOSL2;sp|P15408-2|FOSL2_HUMAN Isoform 2 of Fos-related antigen 2 OS=Homo sapiens OX
ATXN1_IFN	HPGD	15-hydroxyprostaglandin dehydrogenase [NAD(+)]	-0.644924	2.79505	+	P15428;P15428-5;P15428-2;P15428-4	sp|P15428|PGDH_HUMAN 15-hydroxyprostaglandin dehydrogenase [NAD(+)] OS=Homo sapiens OX=9606 GN=HPGD PE=1 SV=1;sp|P15428-5|PGDH_HUMAN Isoform 5 of 15-hydroxyprostaglandin dehydrogenase [NAD(+)] OS=Homo sapiens OX=9606 GN=HPGD;sp|P15428-2|PGDH_HUMAN Isoform
ATXN1_IFN	CD46	Membrane cofactor protein	0.0462259	0.0877585		P15529-7;P15529-4;P15529-6;P15529-3;P15529-5;P15529-2;P15529-16	sp|P15529-7|MCP_HUMAN Isoform L of Membrane cofactor protein OS=Homo sapiens OX=9606 GN=CD46;sp|P15529-4|MCP_HUMAN Isoform F of Membrane cofactor protein OS=Homo sapiens OX=9606 GN=CD46;sp|P15529-6|MCP_HUMAN Isoform J of Membrane cofactor protein OS=Homo s
ATXN1_IFN	NQO1	NAD(P)H dehydrogenase [quinone] 1	-0.0482413	0.410216		P15559-2;P15559	sp|P15559-2|NQO1_HUMAN Isoform 2 of NAD(P)H dehydrogenase [quinone] 1 OS=Homo sapiens OX=9606 GN=NQO1;sp|P15559|NQO1_HUMAN NAD(P)H dehydrogenase [quinone] 1 OS=Homo sapiens OX=9606 GN=NQO1 PE=1 SV=1
ATXN1_IFN	GNS	N-acetylglucosamine-6-sulfatase	-0.407668	0.473114		P15586;P15586-2	sp|P15586|GNS_HUMAN N-acetylglucosamine-6-sulfatase OS=Homo sapiens OX=9606 GN=GNS PE=1 SV=3;sp|P15586-2|GNS_HUMAN Isoform 2 of N-acetylglucosamine-6-sulfatase OS=Homo sapiens OX=9606 GN=GNS
ATXN1_IFN	PHKG2	Phosphorylase b kinase gamma catalytic chain, liver/testis isoform	0.290104	0.474181		P15735;P15735-2	sp|P15735|PHKG2_HUMAN Phosphorylase b kinase gamma catalytic chain, liver/testis isoform OS=Homo sapiens OX=9606 GN=PHKG2 PE=1 SV=1;sp|P15735-2|PHKG2_HUMAN Isoform 2 of Phosphorylase b kinase gamma catalytic chain, liver/testis isoform OS=Homo sapiens OX=9
ATXN1_IFN	RPS2	40S ribosomal protein S2	0.213578	0.648736		P15880	sp|P15880|RS2_HUMAN 40S ribosomal protein S2 OS=Homo sapiens OX=9606 GN=RPS2 PE=1 SV=2
ATXN1_IFN	TCF3	Transcription factor E2-alpha	0.131257	0.301169		P15923-2;P15923;P15923-3	sp|P15923-2|TFE2_HUMAN Isoform E47 of Transcription factor E2-alpha OS=Homo sapiens OX=9606 GN=TCF3;sp|P15923|TFE2_HUMAN Transcription factor E2-alpha OS=Homo sapiens OX=9606 GN=TCF3 PE=1 SV=1;sp|P15923-3|TFE2_HUMAN Isoform 3 of Transcription factor E2-alp
ATXN1_IFN	DSP	Desmoplakin	-0.0734	0.59249		P15924;P15924-3;P15924-2	sp|P15924|DESP_HUMAN Desmoplakin OS=Homo sapiens OX=9606 GN=DSP PE=1 SV=3;sp|P15924-3|DESP_HUMAN Isoform DSPIa of Desmoplakin OS=Homo sapiens OX=9606 GN=DSP;sp|P15924-2|DESP_HUMAN Isoform DPII of Desmoplakin OS=Homo sapiens OX=9606 GN=DSP
ATXN1_IFN	RPA2	Replication protein A 32 kDa subunit	1.1717	1.20712		P15927;P15927-2;P15927-3	sp|P15927|RFA2_HUMAN Replication protein A 32 kDa subunit OS=Homo sapiens OX=9606 GN=RPA2 PE=1 SV=1;sp|P15927-2|RFA2_HUMAN Isoform 2 of Replication protein A 32 kDa subunit OS=Homo sapiens OX=9606 GN=RPA2;sp|P15927-3|RFA2_HUMAN Isoform 3 of Replication pro
ATXN1_IFN	COX7C	Cytochrome c oxidase subunit 7C, mitochondrial	-0.288947	0.393932		P15954	sp|P15954|COX7C_HUMAN Cytochrome c oxidase subunit 7C, mitochondrial OS=Homo sapiens OX=9606 GN=COX7C PE=1 SV=1
ATXN1_IFN	CD44	CD44 antigen	-0.0995973	2.31551		P16070-12;P16070-18;P16070-14;P16070-13;P16070-8;P16070-15	sp|P16070-12|CD44_HUMAN Isoform 12 of CD44 antigen OS=Homo sapiens OX=9606 GN=CD44;sp|P16070-18|CD44_HUMAN Isoform 18 of CD44 antigen OS=Homo sapiens OX=9606 GN=CD44;sp|P16070-14|CD44_HUMAN Isoform 14 of CD44 antigen OS=Homo sapiens OX=9606 GN=CD44;sp|P160
ATXN1_IFN	NQO2	Ribosyldihydronicotinamide dehydrogenase [quinone]	0.389353	0.612573		P16083	sp|P16083|NQO2_HUMAN Ribosyldihydronicotinamide dehydrogenase [quinone] OS=Homo sapiens OX=9606 GN=NQO2 PE=1 SV=5
ATXN1_IFN	ITGB4	Integrin beta-4	-0.0417772	0.178091		P16144-2;P16144-4;P16144-3;P16144	sp|P16144-2|ITB4_HUMAN Isoform Beta-4A of Integrin beta-4 OS=Homo sapiens OX=9606 GN=ITGB4;sp|P16144-4|ITB4_HUMAN Isoform Beta-4D of Integrin beta-4 OS=Homo sapiens OX=9606 GN=ITGB4;sp|P16144-3|ITB4_HUMAN Isoform Beta-4B of Integrin beta-4 OS=Homo sapiens
ATXN1_IFN	CBR1	Carbonyl reductase [NADPH] 1	-0.0380774	0.208138		P16152;P16152-2	sp|P16152|CBR1_HUMAN Carbonyl reductase [NADPH] 1 OS=Homo sapiens OX=9606 GN=CBR1 PE=1 SV=3;sp|P16152-2|CBR1_HUMAN Isoform 2 of Carbonyl reductase [NADPH] 1 OS=Homo sapiens OX=9606 GN=CBR1
ATXN1_IFN	ACADS	Short-chain specific acyl-CoA dehydrogenase, mitochondrial	0.392202	0.195688		P16219	sp|P16219|ACADS_HUMAN Short-chain specific acyl-CoA dehydrogenase, mitochondrial OS=Homo sapiens OX=9606 GN=ACADS PE=1 SV=1
ATXN1_IFN	CREB1;ATF1	Cyclic AMP-responsive element-binding protein 1;Cyclic AMP-dependent transcription factor ATF-1	0.331964	0.336366		P16220-2;P16220;P16220-3;Q03060-23;Q03060-9;Q03060-24;Q03060-8;Q03060-32;Q03060-26;Q03060-21;Q03060-31;Q03060-6;P18846-2	sp|P16220-2|CREB1_HUMAN Isoform CREB-B of Cyclic AMP-responsive element-binding protein 1 OS=Homo sapiens OX=9606 GN=CREB1;sp|P16220|CREB1_HUMAN Cyclic AMP-responsive element-binding protein 1 OS=Homo sapiens OX=9606 GN=CREB1 PE=1 SV=2;sp|P16220-3|CREB1_HU
ATXN1_IFN	GLB1	Beta-galactosidase	0.208964	0.365737		P16278;P16278-3;P16278-2	sp|P16278|BGAL_HUMAN Beta-galactosidase OS=Homo sapiens OX=9606 GN=GLB1 PE=1 SV=2;sp|P16278-3|BGAL_HUMAN Isoform 3 of Beta-galactosidase OS=Homo sapiens OX=9606 GN=GLB1;sp|P16278-2|BGAL_HUMAN Isoform 2 of Beta-galactosidase OS=Homo sapiens OX=9606 GN=GLB1
ATXN1_IFN	GCFC2	GC-rich sequence DNA-binding factor 2	0.510542	0.77145		P16383;P16383-2;P16383-3;P16383-4	sp|P16383|GCFC2_HUMAN GC-rich sequence DNA-binding factor 2 OS=Homo sapiens OX=9606 GN=GCFC2 PE=1 SV=2;sp|P16383-2|GCFC2_HUMAN Isoform 2 of GC-rich sequence DNA-binding factor 2 OS=Homo sapiens OX=9606 GN=GCFC2;sp|P16383-3|GCFC2_HUMAN Isoform 3 of GC-rich
ATXN1_IFN	HIST1H1B	Histone H1.5	-0.0801623	0.0540202		P16401	sp|P16401|H15_HUMAN Histone H1.5 OS=Homo sapiens OX=9606 GN=H1-5 PE=1 SV=3
ATXN1_IFN	HIST1H1D	Histone H1.3	-0.0621809	0.101661		P16402	sp|P16402|H13_HUMAN Histone H1.3 OS=Homo sapiens OX=9606 GN=H1-3 PE=1 SV=2
ATXN1_IFN	HIST1H1C	Histone H1.2	0.089598	0.374874		P16403	sp|P16403|H12_HUMAN Histone H1.2 OS=Homo sapiens OX=9606 GN=H1-2 PE=1 SV=2
ATXN1_IFN	EPCAM	Epithelial cell adhesion molecule	-0.299038	0.212032		P16422	sp|P16422|EPCAM_HUMAN Epithelial cell adhesion molecule OS=Homo sapiens OX=9606 GN=EPCAM PE=1 SV=2
ATXN1_IFN	POR	NADPH--cytochrome P450 reductase	-0.00155854	0.00517773		P16435	sp|P16435|NCPR_HUMAN NADPH--cytochrome P450 reductase OS=Homo sapiens OX=9606 GN=POR PE=1 SV=2
ATXN1_IFN	MGMT	Methylated-DNA--protein-cysteine methyltransferase	0.462696	0.568242		P16455	sp|P16455|MGMT_HUMAN Methylated-DNA--protein-cysteine methyltransferase OS=Homo sapiens OX=9606 GN=MGMT PE=1 SV=1
ATXN1_IFN	ATP2A2	Sarcoplasmic/endoplasmic reticulum calcium ATPase 2	0.00606777	0.0279606		P16615;P16615-5;P16615-2;P16615-3;P16615-4	sp|P16615|AT2A2_HUMAN Sarcoplasmic/endoplasmic reticulum calcium ATPase 2 OS=Homo sapiens OX=9606 GN=ATP2A2 PE=1 SV=1;sp|P16615-5|AT2A2_HUMAN Isoform 5 of Sarcoplasmic/endoplasmic reticulum calcium ATPase 2 OS=Homo sapiens OX=9606 GN=ATP2A2;sp|P16615-2|AT2
ATXN1_IFN	FAH	Fumarylacetoacetase	-0.231938	1.16146		P16930;P16930-2	sp|P16930|FAAA_HUMAN Fumarylacetoacetase OS=Homo sapiens OX=9606 GN=FAH PE=1 SV=2;sp|P16930-2|FAAA_HUMAN Isoform 2 of Fumarylacetoacetase OS=Homo sapiens OX=9606 GN=FAH
ATXN1_IFN	STMN1	Stathmin	-0.0936318	0.349871		P16949;P16949-2	sp|P16949|STMN1_HUMAN Stathmin OS=Homo sapiens OX=9606 GN=STMN1 PE=1 SV=3;sp|P16949-2|STMN1_HUMAN Isoform 2 of Stathmin OS=Homo sapiens OX=9606 GN=STMN1
ATXN1_IFN	YBX3	Y-box-binding protein 3	0.14767	0.339177		P16989;P16989-3	sp|P16989|YBOX3_HUMAN Y-box-binding protein 3 OS=Homo sapiens OX=9606 GN=YBX3 PE=1 SV=4;sp|P16989-3|YBOX3_HUMAN Isoform 3 of Y-box-binding protein 3 OS=Homo sapiens OX=9606 GN=YBX3
ATXN1_IFN	ZNF24	Zinc finger protein 24	0.120052	0.0623832		P17028;P17028-2	sp|P17028|ZNF24_HUMAN Zinc finger protein 24 OS=Homo sapiens OX=9606 GN=ZNF24 PE=1 SV=4;sp|P17028-2|ZNF24_HUMAN Isoform 2 of Zinc finger protein 24 OS=Homo sapiens OX=9606 GN=ZNF24
ATXN1_IFN	NAGA	Alpha-N-acetylgalactosaminidase	0.972807	0.693432		P17050	sp|P17050|NAGAB_HUMAN Alpha-N-acetylgalactosaminidase OS=Homo sapiens OX=9606 GN=NAGA PE=1 SV=2
ATXN1_IFN	HSPA6;HSPA7	Heat shock 70 kDa protein 6;Putative heat shock 70 kDa protein 7	0.177546	0.61176		P17066;P48741	sp|P17066|HSP76_HUMAN Heat shock 70 kDa protein 6 OS=Homo sapiens OX=9606 GN=HSPA6 PE=1 SV=2;sp|P48741|HSP77_HUMAN Putative heat shock 70 kDa protein 7 OS=Homo sapiens OX=9606 GN=HSPA7 PE=5 SV=2
ATXN1_IFN	HMGA1	High mobility group protein HMG-I/HMG-Y	0.00153345	0.00213348		P17096;P17096-3	sp|P17096|HMGA1_HUMAN High mobility group protein HMG-I/HMG-Y OS=Homo sapiens OX=9606 GN=HMGA1 PE=1 SV=3;sp|P17096-3|HMGA1_HUMAN Isoform HMG-R of High mobility group protein HMG-I/HMG-Y OS=Homo sapiens OX=9606 GN=HMGA1
ATXN1_IFN	TMEM11	Transmembrane protein 11, mitochondrial	-1.24356	9.07225	+	P17152	sp|P17152|TMM11_HUMAN Transmembrane protein 11, mitochondrial OS=Homo sapiens OX=9606 GN=TMEM11 PE=1 SV=1
ATXN1_IFN	GOT1	Aspartate aminotransferase, cytoplasmic	0.196198	4.22638		P17174;P17174-2	sp|P17174|AATC_HUMAN Aspartate aminotransferase, cytoplasmic OS=Homo sapiens OX=9606 GN=GOT1 PE=1 SV=3;sp|P17174-2|AATC_HUMAN Isoform 2 of Aspartate aminotransferase, cytoplasmic OS=Homo sapiens OX=9606 GN=GOT1
ATXN1_IFN	PRKCA	Protein kinase C alpha type	-0.0931306	0.0690134		P17252	sp|P17252|KPCA_HUMAN Protein kinase C alpha type OS=Homo sapiens OX=9606 GN=PRKCA PE=1 SV=4
ATXN1_IFN	JUNB	Transcription factor jun-B	0.0437436	0.116799		P17275	sp|P17275|JUNB_HUMAN Transcription factor jun-B OS=Homo sapiens OX=9606 GN=JUNB PE=1 SV=1
ATXN1_IFN	ITGA2	Integrin alpha-2	-0.00615803	0.0170374		P17301	sp|P17301|ITA2_HUMAN Integrin alpha-2 OS=Homo sapiens OX=9606 GN=ITGA2 PE=1 SV=1
ATXN1_IFN	GJA1	Gap junction alpha-1 protein	-0.635242	0.709228		P17302	sp|P17302|CXA1_HUMAN Gap junction alpha-1 protein OS=Homo sapiens OX=9606 GN=GJA1 PE=1 SV=2
ATXN1_IFN	JUND	Transcription factor jun-D	-0.183846	1.19468		P17535	sp|P17535|JUND_HUMAN Transcription factor jun-D OS=Homo sapiens OX=9606 GN=JUND PE=1 SV=3
ATXN1_IFN	NDUFB7	NADH dehydrogenase [ubiquinone] 1 beta subcomplex subunit 7	0.213634	0.84366		P17568	sp|P17568|NDUB7_HUMAN NADH dehydrogenase [ubiquinone] 1 beta subcomplex subunit 7 OS=Homo sapiens OX=9606 GN=NDUFB7 PE=1 SV=4
ATXN1_IFN	PRKACA	cAMP-dependent protein kinase catalytic subunit alpha	-0.239174	0.845869		P17612-2;P17612	sp|P17612-2|KAPCA_HUMAN Isoform 2 of cAMP-dependent protein kinase catalytic subunit alpha OS=Homo sapiens OX=9606 GN=PRKACA;sp|P17612|KAPCA_HUMAN cAMP-dependent protein kinase catalytic subunit alpha OS=Homo sapiens OX=9606 GN=PRKACA PE=1 SV=2
ATXN1_IFN	CAPN2	Calpain-2 catalytic subunit	-0.182376	0.992444		P17655;P17655-2	sp|P17655|CAN2_HUMAN Calpain-2 catalytic subunit OS=Homo sapiens OX=9606 GN=CAPN2 PE=1 SV=6;sp|P17655-2|CAN2_HUMAN Isoform 2 of Calpain-2 catalytic subunit OS=Homo sapiens OX=9606 GN=CAPN2
ATXN1_IFN	CEBPB	CCAAT/enhancer-binding protein beta	0.210961	0.0786554		P17676;P17676-2	sp|P17676|CEBPB_HUMAN CCAAT/enhancer-binding protein beta OS=Homo sapiens OX=9606 GN=CEBPB PE=1 SV=2;sp|P17676-2|CEBPB_HUMAN Isoform 2 of CCAAT/enhancer-binding protein beta OS=Homo sapiens OX=9606 GN=CEBPB
ATXN1_IFN	HLA-G	HLA class I histocompatibility antigen, alpha chain G	-0.00649522	0.00512893		P17693;P17693-5;P17693-4	sp|P17693|HLAG_HUMAN HLA class I histocompatibility antigen, alpha chain G OS=Homo sapiens OX=9606 GN=HLA-G PE=1 SV=1;sp|P17693-5|HLAG_HUMAN Isoform 5 of HLA class I histocompatibility antigen, alpha chain G OS=Homo sapiens OX=9606 GN=HLA-G;sp|P17693-4|HLA
ATXN1_IFN	PTPN2	Tyrosine-protein phosphatase non-receptor type 2	0.717117	0.366267		P17706-2;P17706;P17706-3;P17706-4	sp|P17706-2|PTN2_HUMAN Isoform 2 of Tyrosine-protein phosphatase non-receptor type 2 OS=Homo sapiens OX=9606 GN=PTPN2;sp|P17706|PTN2_HUMAN Tyrosine-protein phosphatase non-receptor type 2 OS=Homo sapiens OX=9606 GN=PTPN2 PE=1 SV=2;sp|P17706-3|PTN2_HUMAN Is
ATXN1_IFN	AMD1	S-adenosylmethionine decarboxylase proenzyme;S-adenosylmethionine decarboxylase alpha chain;S-adenosylmethionine decarboxylase beta chain	0.0504103	0.0365882		P17707	sp|P17707|DCAM_HUMAN S-adenosylmethionine decarboxylase proenzyme OS=Homo sapiens OX=9606 GN=AMD1 PE=1 SV=2
ATXN1_IFN	CTPS1	CTP synthase 1	-0.0635669	0.588045		P17812;P17812-2	sp|P17812|PYRG1_HUMAN CTP synthase 1 OS=Homo sapiens OX=9606 GN=CTPS1 PE=1 SV=2;sp|P17812-2|PYRG1_HUMAN Isoform 2 of CTP synthase 1 OS=Homo sapiens OX=9606 GN=CTPS1
ATXN1_IFN	DDX5	Probable ATP-dependent RNA helicase DDX5	0.0978192	0.511956		P17844;P17844-2	sp|P17844|DDX5_HUMAN Probable ATP-dependent RNA helicase DDX5 OS=Homo sapiens OX=9606 GN=DDX5 PE=1 SV=1;sp|P17844-2|DDX5_HUMAN Isoform 2 of Probable ATP-dependent RNA helicase DDX5 OS=Homo sapiens OX=9606 GN=DDX5
ATXN1_IFN	PFKL	ATP-dependent 6-phosphofructokinase, liver type	-0.173633	0.365213		P17858;P17858-2	sp|P17858|PFKAL_HUMAN ATP-dependent 6-phosphofructokinase, liver type OS=Homo sapiens OX=9606 GN=PFKL PE=1 SV=6;sp|P17858-2|PFKAL_HUMAN Isoform 2 of ATP-dependent 6-phosphofructokinase, liver type OS=Homo sapiens OX=9606 GN=PFKL
ATXN1_IFN	LGALS3	Galectin-3	-0.257814	0.687851		P17931	sp|P17931|LEG3_HUMAN Galectin-3 OS=Homo sapiens OX=9606 GN=LGALS3 PE=1 SV=5
ATXN1_IFN	IGFBP3	Insulin-like growth factor-binding protein 3	1.2637	0.25985		P17936;P17936-2	sp|P17936|IBP3_HUMAN Insulin-like growth factor-binding protein 3 OS=Homo sapiens OX=9606 GN=IGFBP3 PE=1 SV=2;sp|P17936-2|IBP3_HUMAN Isoform 2 of Insulin-like growth factor-binding protein 3 OS=Homo sapiens OX=9606 GN=IGFBP3
ATXN1_IFN	PSMC3	26S protease regulatory subunit 6A	-0.0858539	0.473813		P17980	sp|P17980|PRS6A_HUMAN 26S proteasome regulatory subunit 6A OS=Homo sapiens OX=9606 GN=PSMC3 PE=1 SV=3
ATXN1_IFN	TCP1	T-complex protein 1 subunit alpha	0.0628699	0.212248		P17987	sp|P17987|TCPA_HUMAN T-complex protein 1 subunit alpha OS=Homo sapiens OX=9606 GN=TCP1 PE=1 SV=1
ATXN1_IFN	PTPN1	Tyrosine-protein phosphatase non-receptor type 1	0.149043	0.127035		P18031	sp|P18031|PTN1_HUMAN Tyrosine-protein phosphatase non-receptor type 1 OS=Homo sapiens OX=9606 GN=PTPN1 PE=1 SV=1
ATXN1_IFN	ERCC2	TFIIH basal transcription factor complex helicase XPD subunit	-0.605998	0.316504		P18074;P18074-2	sp|P18074|ERCC2_HUMAN General transcription and DNA repair factor IIH helicase subunit XPD OS=Homo sapiens OX=9606 GN=ERCC2 PE=1 SV=1;sp|P18074-2|ERCC2_HUMAN Isoform 2 of General transcription and DNA repair factor IIH helicase subunit XPD OS=Homo sapiens
ATXN1_IFN	RPL35A	60S ribosomal protein L35a	-0.29683	0.562344		P18077	sp|P18077|RL35A_HUMAN 60S ribosomal protein L35a OS=Homo sapiens OX=9606 GN=RPL35A PE=1 SV=2
ATXN1_IFN	ITGB5	Integrin beta-5	-0.142098	0.225352		P18084	sp|P18084|ITB5_HUMAN Integrin beta-5 OS=Homo sapiens OX=9606 GN=ITGB5 PE=1 SV=1
ATXN1_IFN	ARF4	ADP-ribosylation factor 4	0.20818	0.503862		P18085	sp|P18085|ARF4_HUMAN ADP-ribosylation factor 4 OS=Homo sapiens OX=9606 GN=ARF4 PE=1 SV=3
ATXN1_IFN	RPL7	60S ribosomal protein L7	0.0473473	0.173903		P18124	sp|P18124|RL7_HUMAN 60S ribosomal protein L7 OS=Homo sapiens OX=9606 GN=RPL7 PE=1 SV=1
ATXN1_IFN	VCL	Vinculin	-0.108421	0.700192		P18206;P18206-2	sp|P18206|VINC_HUMAN Vinculin OS=Homo sapiens OX=9606 GN=VCL PE=1 SV=4;sp|P18206-2|VINC_HUMAN Isoform 1 of Vinculin OS=Homo sapiens OX=9606 GN=VCL
ATXN1_IFN	GPX2	Glutathione peroxidase 2	0.534632	1.25041		P18283	sp|P18283|GPX2_HUMAN Glutathione peroxidase 2 OS=Homo sapiens OX=9606 GN=GPX2 PE=1 SV=3
ATXN1_IFN	NAT1	Arylamine N-acetyltransferase 1	-0.106673	0.114741		P18440	sp|P18440|ARY1_HUMAN Arylamine N-acetyltransferase 1 OS=Homo sapiens OX=9606 GN=NAT1 PE=1 SV=2
ATXN1_IFN	ITGB6	Integrin beta-6	-0.948604	0.304807		P18564-2;P18564	sp|P18564-2|ITB6_HUMAN Isoform 2 of Integrin beta-6 OS=Homo sapiens OX=9606 GN=ITGB6;sp|P18564|ITB6_HUMAN Integrin beta-6 OS=Homo sapiens OX=9606 GN=ITGB6 PE=1 SV=2
ATXN1_IFN	SON	Protein SON	0.214261	0.557009		P18583-5;P18583-7;P18583;P18583-9;P18583-2;P18583-10;P18583-4;P18583-3;P18583-6	sp|P18583-5|SON_HUMAN Isoform D of Protein SON OS=Homo sapiens OX=9606 GN=SON;sp|P18583-7|SON_HUMAN Isoform G of Protein SON OS=Homo sapiens OX=9606 GN=SON;sp|P18583|SON_HUMAN Protein SON OS=Homo sapiens OX=9606 GN=SON PE=1 SV=4;sp|P18583-9|SON_HUMAN Isofo
ATXN1_IFN	NELFE	Negative elongation factor E	-0.514304	0.829962		P18615-3;P18615;P18615-4	sp|P18615-3|NELFE_HUMAN Isoform 2 of Negative elongation factor E OS=Homo sapiens OX=9606 GN=NELFE;sp|P18615|NELFE_HUMAN Negative elongation factor E OS=Homo sapiens OX=9606 GN=NELFE PE=1 SV=3;sp|P18615-4|NELFE_HUMAN Isoform 3 of Negative elongation factor
ATXN1_IFN	RPL17	60S ribosomal protein L17	0.089114	0.904084		P18621-3;P18621;P18621-2	sp|P18621-3|RL17_HUMAN Isoform 3 of 60S ribosomal protein L17 OS=Homo sapiens OX=9606 GN=RPL17;sp|P18621|RL17_HUMAN 60S ribosomal protein L17 OS=Homo sapiens OX=9606 GN=RPL17 PE=1 SV=3;sp|P18621-2|RL17_HUMAN Isoform 2 of 60S ribosomal protein L17 OS=Homo s
ATXN1_IFN	PGAM1	Phosphoglycerate mutase 1	-0.0105713	0.0454133		P18669	sp|P18669|PGAM1_HUMAN Phosphoglycerate mutase 1 OS=Homo sapiens OX=9606 GN=PGAM1 PE=1 SV=2
ATXN1_IFN	RCC1	Regulator of chromosome condensation	-0.0843553	0.184643		P18754;P18754-2	sp|P18754|RCC1_HUMAN Regulator of chromosome condensation OS=Homo sapiens OX=9606 GN=RCC1 PE=1 SV=1;sp|P18754-2|RCC1_HUMAN Isoform 2 of Regulator of chromosome condensation OS=Homo sapiens OX=9606 GN=RCC1
ATXN1_IFN	SDC1	Syndecan-1	0.0331971	0.198813		P18827	sp|P18827|SDC1_HUMAN Syndecan-1 OS=Homo sapiens OX=9606 GN=SDC1 PE=1 SV=3
ATXN1_IFN	LIG1	DNA ligase 1	0.448301	2.41442		P18858;P18858-2;P18858-3	sp|P18858|DNLI1_HUMAN DNA ligase 1 OS=Homo sapiens OX=9606 GN=LIG1 PE=1 SV=1;sp|P18858-2|DNLI1_HUMAN Isoform 2 of DNA ligase 1 OS=Homo sapiens OX=9606 GN=LIG1;sp|P18858-3|DNLI1_HUMAN Isoform 3 of DNA ligase 1 OS=Homo sapiens OX=9606 GN=LIG1
ATXN1_IFN	ATP5J	ATP synthase-coupling factor 6, mitochondrial	0.215681	1.31128		P18859;P18859-2	sp|P18859|ATP5J_HUMAN ATP synthase-coupling factor 6, mitochondrial OS=Homo sapiens OX=9606 GN=ATP5PF PE=1 SV=1;sp|P18859-2|ATP5J_HUMAN Isoform 2 of ATP synthase-coupling factor 6, mitochondrial OS=Homo sapiens OX=9606 GN=ATP5PF
ATXN1_IFN	XRCC1	DNA repair protein XRCC1	0.320892	1.03024		P18887	sp|P18887|XRCC1_HUMAN DNA repair protein XRCC1 OS=Homo sapiens OX=9606 GN=XRCC1 PE=1 SV=2
ATXN1_IFN	CDH2	Cadherin-2	0.0853785	0.0332235		P19022-2;P19022	sp|P19022-2|CADH2_HUMAN Isoform 2 of Cadherin-2 OS=Homo sapiens OX=9606 GN=CDH2;sp|P19022|CADH2_HUMAN Cadherin-2 OS=Homo sapiens OX=9606 GN=CDH2 PE=1 SV=4
ATXN1_IFN	PLCG1	1-phosphatidylinositol 4,5-bisphosphate phosphodiesterase gamma-1	-0.474237	0.0901286		P19174;P19174-2	sp|P19174|PLCG1_HUMAN 1-phosphatidylinositol 4,5-bisphosphate phosphodiesterase gamma-1 OS=Homo sapiens OX=9606 GN=PLCG1 PE=1 SV=1;sp|P19174-2|PLCG1_HUMAN Isoform 2 of 1-phosphatidylinositol 4,5-bisphosphate phosphodiesterase gamma-1 OS=Homo sapiens OX=960
ATXN1_IFN	UGT1A6	UDP-glucuronosyltransferase 1-6	-0.211581	0.264004		P19224;P19224-3	sp|P19224|UD16_HUMAN UDP-glucuronosyltransferase 1-6 OS=Homo sapiens OX=9606 GN=UGT1A6 PE=1 SV=2;sp|P19224-3|UD16_HUMAN Isoform 3 of UDP-glucuronosyltransferase 1-6 OS=Homo sapiens OX=9606 GN=UGT1A6
ATXN1_IFN	NCL	Nucleolin	0.114738	1.40787		P19338	sp|P19338|NUCL_HUMAN Nucleolin OS=Homo sapiens OX=9606 GN=NCL PE=1 SV=3
ATXN1_IFN	HK1	Hexokinase-1	-0.272759	1.09583		P19367-4;P19367-2;P19367;P19367-3	sp|P19367-4|HXK1_HUMAN Isoform 4 of Hexokinase-1 OS=Homo sapiens OX=9606 GN=HK1;sp|P19367-2|HXK1_HUMAN Isoform 2 of Hexokinase-1 OS=Homo sapiens OX=9606 GN=HK1;sp|P19367|HXK1_HUMAN Hexokinase-1 OS=Homo sapiens OX=9606 GN=HK1 PE=1 SV=3;sp|P19367-3|HXK1_HUMA
ATXN1_IFN	POLR2C	DNA-directed RNA polymerase II subunit RPB3	0.169745	0.0790745		P19387	sp|P19387|RPB3_HUMAN DNA-directed RNA polymerase II subunit RPB3 OS=Homo sapiens OX=9606 GN=POLR2C PE=1 SV=2
ATXN1_IFN	POLR2E	DNA-directed RNA polymerases I, II, and III subunit RPABC1	0.14861	0.456904		P19388	sp|P19388|RPAB1_HUMAN DNA-directed RNA polymerases I, II, and III subunit RPABC1 OS=Homo sapiens OX=9606 GN=POLR2E PE=1 SV=4
ATXN1_IFN	NDUFV2	NADH dehydrogenase [ubiquinone] flavoprotein 2, mitochondrial	0.0448714	0.0757344		P19404	sp|P19404|NDUV2_HUMAN NADH dehydrogenase [ubiquinone] flavoprotein 2, mitochondrial OS=Homo sapiens OX=9606 GN=NDUFV2 PE=1 SV=2
ATXN1_IFN	TNFRSF1A	Tumor necrosis factor receptor superfamily member 1A;Tumor necrosis factor receptor superfamily member 1A, membrane form;Tumor necrosis factor-binding protein 1	0.478725	0.408205		P19438;P19438-3;P19438-2	sp|P19438|TNR1A_HUMAN Tumor necrosis factor receptor superfamily member 1A OS=Homo sapiens OX=9606 GN=TNFRSF1A PE=1 SV=1;sp|P19438-3|TNR1A_HUMAN Isoform 3 of Tumor necrosis factor receptor superfamily member 1A OS=Homo sapiens OX=9606 GN=TNFRSF1A;sp|P19438
ATXN1_IFN	GGT1	Gamma-glutamyltranspeptidase 1;Gamma-glutamyltranspeptidase 1 heavy chain;Gamma-glutamyltranspeptidase 1 light chain	0.0301196	0.0610399		P19440;P19440-2	sp|P19440|GGT1_HUMAN Glutathione hydrolase 1 proenzyme OS=Homo sapiens OX=9606 GN=GGT1 PE=1 SV=2;sp|P19440-2|GGT1_HUMAN Isoform 2 of Glutathione hydrolase 1 proenzyme OS=Homo sapiens OX=9606 GN=GGT1
ATXN1_IFN	ERCC3	TFIIH basal transcription factor complex helicase XPB subunit	0.669188	0.37205		P19447	sp|P19447|ERCC3_HUMAN General transcription and DNA repair factor IIH helicase subunit XPB OS=Homo sapiens OX=9606 GN=ERCC3 PE=1 SV=1
ATXN1_IFN	TRIM21	E3 ubiquitin-protein ligase TRIM21	0.136764	0.067243		P19474;P19474-2	sp|P19474|RO52_HUMAN E3 ubiquitin-protein ligase TRIM21 OS=Homo sapiens OX=9606 GN=TRIM21 PE=1 SV=1;sp|P19474-2|RO52_HUMAN Isoform 2 of E3 ubiquitin-protein ligase TRIM21 OS=Homo sapiens OX=9606 GN=TRIM21
ATXN1_IFN	EIF2AK2	Interferon-induced, double-stranded RNA-activated protein kinase	0.261739	1.30021		P19525;P19525-2	sp|P19525|E2AK2_HUMAN Interferon-induced, double-stranded RNA-activated protein kinase OS=Homo sapiens OX=9606 GN=EIF2AK2 PE=1 SV=2;sp|P19525-2|E2AK2_HUMAN Isoform 2 of Interferon-induced, double-stranded RNA-activated protein kinase OS=Homo sapiens OX=960
ATXN1_IFN	TFE3	Transcription factor E3	-0.53575	0.406528		P19532	sp|P19532|TFE3_HUMAN Transcription factor E3 OS=Homo sapiens OX=9606 GN=TFE3 PE=1 SV=4
ATXN1_IFN	SRM	Spermidine synthase	0.122888	0.607812		P19623	sp|P19623|SPEE_HUMAN Spermidine synthase OS=Homo sapiens OX=9606 GN=SRM PE=1 SV=1
ATXN1_IFN	SLC9A1	Sodium/hydrogen exchanger 1	-0.149569	0.297783		P19634;P19634-2	sp|P19634|SL9A1_HUMAN Sodium/hydrogen exchanger 1 OS=Homo sapiens OX=9606 GN=SLC9A1 PE=1 SV=2;sp|P19634-2|SL9A1_HUMAN Isoform 2 of Sodium/hydrogen exchanger 1 OS=Homo sapiens OX=9606 GN=SLC9A1
ATXN1_IFN	CSNK2A2	Casein kinase II subunit alpha	0.368126	0.296938		P19784	sp|P19784|CSK22_HUMAN Casein kinase II subunit alpha OS=Homo sapiens OX=9606 GN=CSNK2A2 PE=1 SV=1
ATXN1_IFN	RXRA;RXRG	Retinoic acid receptor RXR-alpha;Retinoic acid receptor RXR-gamma	0.350284	0.411616		P19793-2;P19793;P48443	sp|P19793-2|RXRA_HUMAN Isoform 2 of Retinoic acid receptor RXR-alpha OS=Homo sapiens OX=9606 GN=RXRA;sp|P19793|RXRA_HUMAN Retinoic acid receptor RXR-alpha OS=Homo sapiens OX=9606 GN=RXRA PE=1 SV=1;sp|P48443|RXRG_HUMAN Retinoic acid receptor RXR-gamma OS=Ho
ATXN1_IFN	NFKB1	Nuclear factor NF-kappa-B p105 subunit;Nuclear factor NF-kappa-B p50 subunit	0.101593	0.195605		P19838;P19838-2	sp|P19838|NFKB1_HUMAN Nuclear factor NF-kappa-B p105 subunit OS=Homo sapiens OX=9606 GN=NFKB1 PE=1 SV=2;sp|P19838-2|NFKB1_HUMAN Isoform 2 of Nuclear factor NF-kappa-B p105 subunit OS=Homo sapiens OX=9606 GN=NFKB1
ATXN1_IFN	TYMP	Thymidine phosphorylase	0.554115	0.703608		P19971;P19971-2	sp|P19971|TYPH_HUMAN Thymidine phosphorylase OS=Homo sapiens OX=9606 GN=TYMP PE=1 SV=2;sp|P19971-2|TYPH_HUMAN Isoform 2 of Thymidine phosphorylase OS=Homo sapiens OX=9606 GN=TYMP
ATXN1_IFN	ATP2B1	Plasma membrane calcium-transporting ATPase 1	0.098773	0.303619		P20020-4;P20020-1;P20020;P20020-6;P20020-5;P20020-2	sp|P20020-4|AT2B1_HUMAN Isoform C of Plasma membrane calcium-transporting ATPase 1 OS=Homo sapiens OX=9606 GN=ATP2B1;sp|P20020-1|AT2B1_HUMAN Isoform D of Plasma membrane calcium-transporting ATPase 1 OS=Homo sapiens OX=9606 GN=ATP2B1;sp|P20020|AT2B1_HUMAN
ATXN1_IFN	EIF2S2	Eukaryotic translation initiation factor 2 subunit 2	0.229806	0.814873		P20042	sp|P20042|IF2B_HUMAN Eukaryotic translation initiation factor 2 subunit 2 OS=Homo sapiens OX=9606 GN=EIF2S2 PE=1 SV=2
ATXN1_IFN	ANXA7	Annexin A7	-0.114145	2.49214		P20073-2;P20073	sp|P20073-2|ANXA7_HUMAN Isoform 2 of Annexin A7 OS=Homo sapiens OX=9606 GN=ANXA7;sp|P20073|ANXA7_HUMAN Annexin A7 OS=Homo sapiens OX=9606 GN=ANXA7 PE=1 SV=3
ATXN1_IFN	CCNA2	Cyclin-A2	0.876441	1.44825	+	P20248	sp|P20248|CCNA2_HUMAN Cyclin-A2 OS=Homo sapiens OX=9606 GN=CCNA2 PE=1 SV=2
ATXN1_IFN	BTF3	Transcription factor BTF3	-0.073289	0.53536		P20290;P20290-2	sp|P20290|BTF3_HUMAN Transcription factor BTF3 OS=Homo sapiens OX=9606 GN=BTF3 PE=1 SV=1;sp|P20290-2|BTF3_HUMAN Isoform 2 of Transcription factor BTF3 OS=Homo sapiens OX=9606 GN=BTF3
ATXN1_IFN	RAB4A	Ras-related protein Rab-4A	-0.3543	0.251047		P20338	sp|P20338|RAB4A_HUMAN Ras-related protein Rab-4A OS=Homo sapiens OX=9606 GN=RAB4A PE=1 SV=3
ATXN1_IFN	RAB5A	Ras-related protein Rab-5A	0.268253	0.367818		P20339;P20339-2	sp|P20339|RAB5A_HUMAN Ras-related protein Rab-5A OS=Homo sapiens OX=9606 GN=RAB5A PE=1 SV=2;sp|P20339-2|RAB5A_HUMAN Isoform 2 of Ras-related protein Rab-5A OS=Homo sapiens OX=9606 GN=RAB5A
ATXN1_IFN	RAB6A	Ras-related protein Rab-6A	0.0763423	0.461549		P20340-2;P20340;P20340-4;P20340-3	sp|P20340-2|RAB6A_HUMAN Isoform 2 of Ras-related protein Rab-6A OS=Homo sapiens OX=9606 GN=RAB6A;sp|P20340|RAB6A_HUMAN Ras-related protein Rab-6A OS=Homo sapiens OX=9606 GN=RAB6A PE=1 SV=3;sp|P20340-4|RAB6A_HUMAN Isoform 4 of Ras-related protein Rab-6A OS=
ATXN1_IFN	MSH3	DNA mismatch repair protein Msh3	-0.311769	0.198195		P20585	sp|P20585|MSH3_HUMAN DNA mismatch repair protein Msh3 OS=Homo sapiens OX=9606 GN=MSH3 PE=1 SV=4
ATXN1_IFN	MX1	Interferon-induced GTP-binding protein Mx1;Interferon-induced GTP-binding protein Mx1, N-terminally processed	0.516324	0.976065		P20591;P20591-2	sp|P20591|MX1_HUMAN Interferon-induced GTP-binding protein Mx1 OS=Homo sapiens OX=9606 GN=MX1 PE=1 SV=4;sp|P20591-2|MX1_HUMAN Isoform 2 of Interferon-induced GTP-binding protein Mx1 OS=Homo sapiens OX=9606 GN=MX1
ATXN1_IFN	PSMB1	Proteasome subunit beta type-1	-0.255456	1.66015		P20618	sp|P20618|PSB1_HUMAN Proteasome subunit beta type-1 OS=Homo sapiens OX=9606 GN=PSMB1 PE=1 SV=2
ATXN1_IFN	M6PR	Cation-dependent mannose-6-phosphate receptor	-0.00694228	0.0101281		P20645	sp|P20645|MPRD_HUMAN Cation-dependent mannose-6-phosphate receptor OS=Homo sapiens OX=9606 GN=M6PR PE=1 SV=1
ATXN1_IFN	COX5A	Cytochrome c oxidase subunit 5A, mitochondrial	0.12603	0.732898		P20674	sp|P20674|COX5A_HUMAN Cytochrome c oxidase subunit 5A, mitochondrial OS=Homo sapiens OX=9606 GN=COX5A PE=1 SV=2
ATXN1_IFN	LMNB1	Lamin-B1	0.126303	2.89462		P20700	sp|P20700|LMNB1_HUMAN Lamin-B1 OS=Homo sapiens OX=9606 GN=LMNB1 PE=1 SV=2
ATXN1_IFN	BCL3	B-cell lymphoma 3 protein	-0.0694603	0.036799		P20749	sp|P20749|BCL3_HUMAN B-cell lymphoma 3 protein OS=Homo sapiens OX=9606 GN=BCL3 PE=1 SV=2
ATXN1_IFN	CAST	Calpastatin	-0.169165	0.752405		P20810-6;P20810-10;P20810-7;P20810-9;P20810-5;P20810;P20810-8;P20810-4;P20810-2;P20810-3	sp|P20810-6|ICAL_HUMAN Isoform 6 of Calpastatin OS=Homo sapiens OX=9606 GN=CAST;sp|P20810-10|ICAL_HUMAN Isoform 10 of Calpastatin OS=Homo sapiens OX=9606 GN=CAST;sp|P20810-7|ICAL_HUMAN Isoform 7 of Calpastatin OS=Homo sapiens OX=9606 GN=CAST;sp|P20810-9|IC
ATXN1_IFN	IMPDH1	Inosine-5-monophosphate dehydrogenase 1	0.659295	0.804342		P20839;P20839-3;P20839-7;P20839-5;P20839-6;P20839-2;P20839-4	sp|P20839|IMDH1_HUMAN Inosine-5-monophosphate dehydrogenase 1 OS=Homo sapiens OX=9606 GN=IMPDH1 PE=1 SV=2;sp|P20839-3|IMDH1_HUMAN Isoform 3 of Inosine-5-monophosphate dehydrogenase 1 OS=Homo sapiens OX=9606 GN=IMPDH1;sp|P20839-7|IMDH1_HUMAN Isoform 7 of
ATXN1_IFN	COL5A1	Collagen alpha-1(V) chain	-0.122729	0.0817076		P20908-2;P20908	sp|P20908-2|CO5A1_HUMAN Isoform 2 of Collagen alpha-1(V) chain OS=Homo sapiens OX=9606 GN=COL5A1;sp|P20908|CO5A1_HUMAN Collagen alpha-1(V) chain OS=Homo sapiens OX=9606 GN=COL5A1 PE=1 SV=3
ATXN1_IFN	NEB	Nebulin	-0.0653928	0.0167648		P20929-3;P20929-2;P20929-4;P20929	sp|P20929-3|NEBU_HUMAN Isoform 3 of Nebulin OS=Homo sapiens OX=9606 GN=NEB;sp|P20929-2|NEBU_HUMAN Isoform 2 of Nebulin OS=Homo sapiens OX=9606 GN=NEB;sp|P20929-4|NEBU_HUMAN Isoform 4 of Nebulin OS=Homo sapiens OX=9606 GN=NEB;sp|P20929|NEBU_HUMAN Nebulin OS
ATXN1_IFN	RASA1	Ras GTPase-activating protein 1	0.0454673	0.0276368		P20936-2;P20936-4;P20936	sp|P20936-2|RASA1_HUMAN Isoform 2 of Ras GTPase-activating protein 1 OS=Homo sapiens OX=9606 GN=RASA1;sp|P20936-4|RASA1_HUMAN Isoform 4 of Ras GTPase-activating protein 1 OS=Homo sapiens OX=9606 GN=RASA1;sp|P20936|RASA1_HUMAN Ras GTPase-activating protein
ATXN1_IFN	PTMS	Parathymosin	-0.0347186	0.112974		P20962	sp|P20962|PTMS_HUMAN Parathymosin OS=Homo sapiens OX=9606 GN=PTMS PE=1 SV=2
ATXN1_IFN	ATP6V1B2	V-type proton ATPase subunit B, brain isoform	0.0235048	0.0929551		P21281	sp|P21281|VATB2_HUMAN V-type proton ATPase subunit B, brain isoform OS=Homo sapiens OX=9606 GN=ATP6V1B2 PE=1 SV=3
ATXN1_IFN	ATP6V1C1	V-type proton ATPase subunit C 1	-0.447928	0.778858		P21283	sp|P21283|VATC1_HUMAN V-type proton ATPase subunit C 1 OS=Homo sapiens OX=9606 GN=ATP6V1C1 PE=1 SV=4
ATXN1_IFN	CSRP1	Cysteine and glycine-rich protein 1	-0.0547777	0.462783		P21291	sp|P21291|CSRP1_HUMAN Cysteine and glycine-rich protein 1 OS=Homo sapiens OX=9606 GN=CSRP1 PE=1 SV=3
ATXN1_IFN	FLNA	Filamin-A	-0.0398522	0.256352		P21333;P21333-2	sp|P21333|FLNA_HUMAN Filamin-A OS=Homo sapiens OX=9606 GN=FLNA PE=1 SV=4;sp|P21333-2|FLNA_HUMAN Isoform 2 of Filamin-A OS=Homo sapiens OX=9606 GN=FLNA
ATXN1_IFN	NF1	Neurofibromin;Neurofibromin truncated	-0.0857594	0.0401856		P21359-2;P21359-6;P21359;P21359-4	sp|P21359-2|NF1_HUMAN Isoform 1 of Neurofibromin OS=Homo sapiens OX=9606 GN=NF1;sp|P21359-6|NF1_HUMAN Isoform 6 of Neurofibromin OS=Homo sapiens OX=9606 GN=NF1;sp|P21359|NF1_HUMAN Neurofibromin OS=Homo sapiens OX=9606 GN=NF1 PE=1 SV=2;sp|P21359-4|NF1_HUMAN
ATXN1_IFN	MAOA	Amine oxidase [flavin-containing] A	0.457852	0.784548		P21397;P21397-2	sp|P21397|AOFA_HUMAN Amine oxidase [flavin-containing] A OS=Homo sapiens OX=9606 GN=MAOA PE=1 SV=1;sp|P21397-2|AOFA_HUMAN Isoform 2 of Amine oxidase [flavin-containing] A OS=Homo sapiens OX=9606 GN=MAOA
ATXN1_IFN	ACO1	Cytoplasmic aconitate hydratase	-0.0547976	0.141296		P21399	sp|P21399|ACOC_HUMAN Cytoplasmic aconitate hydratase OS=Homo sapiens OX=9606 GN=ACO1 PE=1 SV=3
ATXN1_IFN	NT5E	5-nucleotidase	-1.27208	0.965512		P21589;P21589-2	sp|P21589|5NTD_HUMAN 5-nucleotidase OS=Homo sapiens OX=9606 GN=NT5E PE=1 SV=1;sp|P21589-2|5NTD_HUMAN Isoform 2 of 5-nucleotidase OS=Homo sapiens OX=9606 GN=NT5E
ATXN1_IFN	VDAC1	Voltage-dependent anion-selective channel protein 1	0.0239012	0.0837601		P21796	sp|P21796|VDAC1_HUMAN Voltage-dependent anion-selective channel protein 1 OS=Homo sapiens OX=9606 GN=VDAC1 PE=1 SV=2
ATXN1_IFN	SDHB	Succinate dehydrogenase [ubiquinone] iron-sulfur subunit, mitochondrial	-0.0120479	0.0172594		P21912	sp|P21912|SDHB_HUMAN Succinate dehydrogenase [ubiquinone] iron-sulfur subunit, mitochondrial OS=Homo sapiens OX=9606 GN=SDHB PE=1 SV=3
ATXN1_IFN	CD9	CD9 antigen	0.2705	0.501876		P21926	sp|P21926|CD9_HUMAN CD9 antigen OS=Homo sapiens OX=9606 GN=CD9 PE=1 SV=4
ATXN1_IFN	COMT	Catechol O-methyltransferase	0.196419	0.228662		P21964-2;P21964	sp|P21964-2|COMT_HUMAN Isoform Soluble of Catechol O-methyltransferase OS=Homo sapiens OX=9606 GN=COMT;sp|P21964|COMT_HUMAN Catechol O-methyltransferase OS=Homo sapiens OX=9606 GN=COMT PE=1 SV=2
ATXN1_IFN	TGM2	Protein-glutamine gamma-glutamyltransferase 2	0.0593077	0.792636		P21980;P21980-2	sp|P21980|TGM2_HUMAN Protein-glutamine gamma-glutamyltransferase 2 OS=Homo sapiens OX=9606 GN=TGM2 PE=1 SV=2;sp|P21980-2|TGM2_HUMAN Isoform 2 of Protein-glutamine gamma-glutamyltransferase 2 OS=Homo sapiens OX=9606 GN=TGM2
ATXN1_IFN	MUT	Methylmalonyl-CoA mutase, mitochondrial	0.551818	0.295877		P22033	sp|P22033|MUTA_HUMAN Methylmalonyl-CoA mutase, mitochondrial OS=Homo sapiens OX=9606 GN=MMUT PE=1 SV=4
ATXN1_IFN	OSBP	Oxysterol-binding protein 1	0.0881924	0.609664		P22059	sp|P22059|OSBP1_HUMAN Oxysterol-binding protein 1 OS=Homo sapiens OX=9606 GN=OSBP PE=1 SV=1
ATXN1_IFN	PCMT1	Protein-L-isoaspartate(D-aspartate) O-methyltransferase	0.201632	0.221407		P22061;P22061-2	sp|P22061|PIMT_HUMAN Protein-L-isoaspartate(D-aspartate) O-methyltransferase OS=Homo sapiens OX=9606 GN=PCMT1 PE=1 SV=4;sp|P22061-2|PIMT_HUMAN Isoform 2 of Protein-L-isoaspartate(D-aspartate) O-methyltransferase OS=Homo sapiens OX=9606 GN=PCMT1
ATXN1_IFN	FBL	rRNA 2-O-methyltransferase fibrillarin	0.109578	0.705778		P22087	sp|P22087|FBRL_HUMAN rRNA 2-O-methyltransferase fibrillarin OS=Homo sapiens OX=9606 GN=FBL PE=1 SV=2
ATXN1_IFN	GART	Trifunctional purine biosynthetic protein adenosine-3;Phosphoribosylamine--glycine ligase;Phosphoribosylformylglycinamidine cyclo-ligase;Phosphoribosylglycinamide formyltransferase	-0.01235	0.0526999		P22102;P22102-2	sp|P22102|PUR2_HUMAN Trifunctional purine biosynthetic protein adenosine-3 OS=Homo sapiens OX=9606 GN=GART PE=1 SV=1;sp|P22102-2|PUR2_HUMAN Isoform Short of Trifunctional purine biosynthetic protein adenosine-3 OS=Homo sapiens OX=9606 GN=GART
ATXN1_IFN	PAICS	Multifunctional protein ADE2;Phosphoribosylaminoimidazole-succinocarboxamide synthase;Phosphoribosylaminoimidazole carboxylase	0.102466	0.555038		P22234;P22234-2	sp|P22234|PUR6_HUMAN Multifunctional protein ADE2 OS=Homo sapiens OX=9606 GN=PAICS PE=1 SV=3;sp|P22234-2|PUR6_HUMAN Isoform 2 of Multifunctional protein ADE2 OS=Homo sapiens OX=9606 GN=PAICS
ATXN1_IFN	SCP2	Non-specific lipid-transfer protein	-0.0680287	0.289261		P22307-7;P22307;P22307-4;P22307-8;P22307-2;P22307-6	sp|P22307-7|NLTP_HUMAN Isoform 7 of Non-specific lipid-transfer protein OS=Homo sapiens OX=9606 GN=SCP2;sp|P22307|NLTP_HUMAN Non-specific lipid-transfer protein OS=Homo sapiens OX=9606 GN=SCP2 PE=1 SV=2;sp|P22307-4|NLTP_HUMAN Isoform 4 of Non-specific lipi
ATXN1_IFN	UBA1	Ubiquitin-like modifier-activating enzyme 1	-0.0865863	0.585342		P22314-2;P22314	sp|P22314-2|UBA1_HUMAN Isoform 2 of Ubiquitin-like modifier-activating enzyme 1 OS=Homo sapiens OX=9606 GN=UBA1;sp|P22314|UBA1_HUMAN Ubiquitin-like modifier-activating enzyme 1 OS=Homo sapiens OX=9606 GN=UBA1 PE=1 SV=3
ATXN1_IFN	NME2	Nucleoside diphosphate kinase B	0.0116555	0.034777		P22392-2;P22392	sp|P22392-2|NDKB_HUMAN Isoform 3 of Nucleoside diphosphate kinase B OS=Homo sapiens OX=9606 GN=NME2;sp|P22392|NDKB_HUMAN Nucleoside diphosphate kinase B OS=Homo sapiens OX=9606 GN=NME2 PE=1 SV=1
ATXN1_IFN	ENPP1	Ectonucleotide pyrophosphatase/phosphodiesterase family member 1;Alkaline phosphodiesterase I;Nucleotide pyrophosphatase	0.642691	0.610553		P22413	sp|P22413|ENPP1_HUMAN Ectonucleotide pyrophosphatase/phosphodiesterase family member 1 OS=Homo sapiens OX=9606 GN=ENPP1 PE=1 SV=2
ATXN1_IFN	USF1	Upstream stimulatory factor 1	0.149953	0.596869		P22415;P22415-2	sp|P22415|USF1_HUMAN Upstream stimulatory factor 1 OS=Homo sapiens OX=9606 GN=USF1 PE=1 SV=1;sp|P22415-2|USF1_HUMAN Isoform 2 of Upstream stimulatory factor 1 OS=Homo sapiens OX=9606 GN=USF1
ATXN1_IFN	FDXR	NADPH:adrenodoxin oxidoreductase, mitochondrial	-0.453329	2.69444		P22570;P22570-7;P22570-5;P22570-2;P22570-3;P22570-4	sp|P22570|ADRO_HUMAN NADPH:adrenodoxin oxidoreductase, mitochondrial OS=Homo sapiens OX=9606 GN=FDXR PE=1 SV=3;sp|P22570-7|ADRO_HUMAN Isoform 7 of NADPH:adrenodoxin oxidoreductase, mitochondrial OS=Homo sapiens OX=9606 GN=FDXR;sp|P22570-5|ADRO_HUMAN Isofor
ATXN1_IFN	HNRNPA2B1	Heterogeneous nuclear ribonucleoproteins A2/B1	-0.0446889	0.579035		P22626;P22626-2	sp|P22626|ROA2_HUMAN Heterogeneous nuclear ribonucleoproteins A2/B1 OS=Homo sapiens OX=9606 GN=HNRNPA2B1 PE=1 SV=2;sp|P22626-2|ROA2_HUMAN Isoform A2 of Heterogeneous nuclear ribonucleoproteins A2/B1 OS=Homo sapiens OX=9606 GN=HNRNPA2B1
ATXN1_IFN	RFX1	MHC class II regulatory factor RFX1	-0.0238106	0.0099121		P22670	sp|P22670|RFX1_HUMAN MHC class II regulatory factor RFX1 OS=Homo sapiens OX=9606 GN=RFX1 PE=1 SV=2
ATXN1_IFN	CALB2	Calretinin	0.437312	0.89025		P22676	sp|P22676|CALB2_HUMAN Calretinin OS=Homo sapiens OX=9606 GN=CALB2 PE=2 SV=2
ATXN1_IFN	CBL	E3 ubiquitin-protein ligase CBL	2.0497	3.83788	+	P22681	sp|P22681|CBL_HUMAN E3 ubiquitin-protein ligase CBL OS=Homo sapiens OX=9606 GN=CBL PE=1 SV=2
ATXN1_IFN	IGFBP4	Insulin-like growth factor-binding protein 4	0.808608	0.35776		P22692-2;P22692	sp|P22692-2|IBP4_HUMAN Isoform 2 of Insulin-like growth factor-binding protein 4 OS=Homo sapiens OX=9606 GN=IGFBP4;sp|P22692|IBP4_HUMAN Insulin-like growth factor-binding protein 4 OS=Homo sapiens OX=9606 GN=IGFBP4 PE=1 SV=2
ATXN1_IFN	PRKACB	cAMP-dependent protein kinase catalytic subunit beta	0.522851	1.46018	+	P22694;P22694-4;P22694-3;P22694-5;P22694-7;P22694-6;P22694-9;P22694-2;P22694-10;P22694-8	sp|P22694|KAPCB_HUMAN cAMP-dependent protein kinase catalytic subunit beta OS=Homo sapiens OX=9606 GN=PRKACB PE=1 SV=2;sp|P22694-4|KAPCB_HUMAN Isoform 4 of cAMP-dependent protein kinase catalytic subunit beta OS=Homo sapiens OX=9606 GN=PRKACB;sp|P22694-3|K
ATXN1_IFN	UQCRC2	Cytochrome b-c1 complex subunit 2, mitochondrial	-0.0934505	0.470542		P22695	sp|P22695|QCR2_HUMAN Cytochrome b-c1 complex subunit 2, mitochondrial OS=Homo sapiens OX=9606 GN=UQCRC2 PE=1 SV=3
ATXN1_IFN	FECH	Ferrochelatase, mitochondrial	-0.706236	1.73995	+	P22830;P22830-2	sp|P22830|HEMH_HUMAN Ferrochelatase, mitochondrial OS=Homo sapiens OX=9606 GN=FECH PE=1 SV=2;sp|P22830-2|HEMH_HUMAN Isoform 2 of Ferrochelatase, mitochondrial OS=Homo sapiens OX=9606 GN=FECH
ATXN1_IFN	FBLN1	Fibulin-1	-0.15649	0.549599		P23142-4	sp|P23142-4|FBLN1_HUMAN Isoform C of Fibulin-1 OS=Homo sapiens OX=9606 GN=FBLN1
ATXN1_IFN	TCEA1	Transcription elongation factor A protein 1	0.10985	0.697193		P23193;P23193-2	sp|P23193|TCEA1_HUMAN Transcription elongation factor A protein 1 OS=Homo sapiens OX=9606 GN=TCEA1 PE=1 SV=2;sp|P23193-2|TCEA1_HUMAN Isoform 2 of Transcription elongation factor A protein 1 OS=Homo sapiens OX=9606 GN=TCEA1
ATXN1_IFN	ITGA6	Integrin alpha-6;Integrin alpha-6 heavy chain;Integrin alpha-6 light chain;Processed integrin alpha-6	-0.0665614	0.058621		P23229-4;P23229-2;P23229-9;P23229-6;P23229-5;P23229-3;P23229;P23229-7	sp|P23229-4|ITA6_HUMAN Isoform Alpha-6X2A of Integrin alpha-6 OS=Homo sapiens OX=9606 GN=ITGA6;sp|P23229-2|ITA6_HUMAN Isoform Alpha-6X1A of Integrin alpha-6 OS=Homo sapiens OX=9606 GN=ITGA6;sp|P23229-9|ITA6_HUMAN Isoform 9 of Integrin alpha-6 OS=Homo sapie
ATXN1_IFN	SFPQ	Splicing factor, proline- and glutamine-rich	0.0494268	0.463689		P23246;P23246-2	sp|P23246|SFPQ_HUMAN Splicing factor, proline- and glutamine-rich OS=Homo sapiens OX=9606 GN=SFPQ PE=1 SV=2;sp|P23246-2|SFPQ_HUMAN Isoform Short of Splicing factor, proline- and glutamine-rich OS=Homo sapiens OX=9606 GN=SFPQ
ATXN1_IFN	TUBG1;TUBG2	Tubulin gamma-1 chain;Tubulin gamma-2 chain	0.253734	0.460672		P23258;Q9NRH3	sp|P23258|TBG1_HUMAN Tubulin gamma-1 chain OS=Homo sapiens OX=9606 GN=TUBG1 PE=1 SV=2;sp|Q9NRH3|TBG2_HUMAN Tubulin gamma-2 chain OS=Homo sapiens OX=9606 GN=TUBG2 PE=2 SV=1
ATXN1_IFN	PPIB	Peptidyl-prolyl cis-trans isomerase B	0.0534718	0.37839		P23284	sp|P23284|PPIB_HUMAN Peptidyl-prolyl cis-trans isomerase B OS=Homo sapiens OX=9606 GN=PPIB PE=1 SV=2
ATXN1_IFN	ME2	NAD-dependent malic enzyme, mitochondrial	0.359708	1.33803		P23368;P23368-2	sp|P23368|MAOM_HUMAN NAD-dependent malic enzyme, mitochondrial OS=Homo sapiens OX=9606 GN=ME2 PE=1 SV=1;sp|P23368-2|MAOM_HUMAN Isoform 2 of NAD-dependent malic enzyme, mitochondrial OS=Homo sapiens OX=9606 GN=ME2
ATXN1_IFN	GLDC	Glycine dehydrogenase (decarboxylating), mitochondrial	-0.315181	0.0821044		P23378	sp|P23378|GCSP_HUMAN Glycine dehydrogenase (decarboxylating), mitochondrial OS=Homo sapiens OX=9606 GN=GLDC PE=1 SV=2
ATXN1_IFN	WARS	Tryptophan--tRNA ligase, cytoplasmic;T1-TrpRS;T2-TrpRS	0.159918	0.591382		P23381;P23381-2	sp|P23381|SYWC_HUMAN Tryptophan--tRNA ligase, cytoplasmic OS=Homo sapiens OX=9606 GN=WARS1 PE=1 SV=2;sp|P23381-2|SYWC_HUMAN Isoform 2 of Tryptophan--tRNA ligase, cytoplasmic OS=Homo sapiens OX=9606 GN=WARS1
ATXN1_IFN	RPS3	40S ribosomal protein S3	0.00626638	0.0246828		P23396;P23396-2	sp|P23396|RS3_HUMAN 40S ribosomal protein S3 OS=Homo sapiens OX=9606 GN=RPS3 PE=1 SV=2;sp|P23396-2|RS3_HUMAN Isoform 2 of 40S ribosomal protein S3 OS=Homo sapiens OX=9606 GN=RPS3
ATXN1_IFN	RPS6KB1	Ribosomal protein S6 kinase beta-1	0.53528	1.136		P23443-4;P23443-3;P23443-5;P23443-2;P23443	sp|P23443-4|KS6B1_HUMAN Isoform 3 of Ribosomal protein S6 kinase beta-1 OS=Homo sapiens OX=9606 GN=RPS6KB1;sp|P23443-3|KS6B1_HUMAN Isoform 2 of Ribosomal protein S6 kinase beta-1 OS=Homo sapiens OX=9606 GN=RPS6KB1;sp|P23443-5|KS6B1_HUMAN Isoform 4 of Ribos
ATXN1_IFN	JAK1	Tyrosine-protein kinase JAK1	0.176124	0.14612		P23458	sp|P23458|JAK1_HUMAN Tyrosine-protein kinase JAK1 OS=Homo sapiens OX=9606 GN=JAK1 PE=1 SV=2
ATXN1_IFN	PTPRD	Receptor-type tyrosine-protein phosphatase delta	0.426282	0.332526		P23468-2;P23468;P23468-3;P23468-7;P23468-5;P23468-4;P23468-6	sp|P23468-2|PTPRD_HUMAN Isoform 2 of Receptor-type tyrosine-protein phosphatase delta OS=Homo sapiens OX=9606 GN=PTPRD;sp|P23468|PTPRD_HUMAN Receptor-type tyrosine-protein phosphatase delta OS=Homo sapiens OX=9606 GN=PTPRD PE=1 SV=2;sp|P23468-3|PTPRD_HUMAN
ATXN1_IFN	SP100	Nuclear autoantigen Sp-100	0.224163	0.148137		P23497;P23497-7;P23497-6;P23497-5;P23497-2;P23497-3;P23497-4	sp|P23497|SP100_HUMAN Nuclear autoantigen Sp-100 OS=Homo sapiens OX=9606 GN=SP100 PE=1 SV=3;sp|P23497-7|SP100_HUMAN Isoform 7 of Nuclear autoantigen Sp-100 OS=Homo sapiens OX=9606 GN=SP100;sp|P23497-6|SP100_HUMAN Isoform 6 of Nuclear autoantigen Sp-100 OS=
ATXN1_IFN	AHCY	Adenosylhomocysteinase	-0.00959197	0.0550768		P23526;P23526-2	sp|P23526|SAHH_HUMAN Adenosylhomocysteinase OS=Homo sapiens OX=9606 GN=AHCY PE=1 SV=4;sp|P23526-2|SAHH_HUMAN Isoform 2 of Adenosylhomocysteinase OS=Homo sapiens OX=9606 GN=AHCY
ATXN1_IFN	CFL1	Cofilin-1	-0.00689246	0.0451824		P23528	sp|P23528|COF1_HUMAN Cofilin-1 OS=Homo sapiens OX=9606 GN=CFL1 PE=1 SV=3
ATXN1_IFN	EIF4B	Eukaryotic translation initiation factor 4B	-0.0438101	0.248971		P23588;P23588-2	sp|P23588|IF4B_HUMAN Eukaryotic translation initiation factor 4B OS=Homo sapiens OX=9606 GN=EIF4B PE=1 SV=2;sp|P23588-2|IF4B_HUMAN Isoform 2 of Eukaryotic translation initiation factor 4B OS=Homo sapiens OX=9606 GN=EIF4B
ATXN1_IFN	F8A1	Factor VIII intron 22 protein	0.613199	1.53552	+	P23610	sp|P23610|HAP40_HUMAN 40-kDa huntingtin-associated protein OS=Homo sapiens OX=9606 GN=F8A1 PE=1 SV=2
ATXN1_IFN	DGKA	Diacylglycerol kinase alpha	-0.178322	1.4856		P23743	sp|P23743|DGKA_HUMAN Diacylglycerol kinase alpha OS=Homo sapiens OX=9606 GN=DGKA PE=1 SV=3
ATXN1_IFN	CPT2	Carnitine O-palmitoyltransferase 2, mitochondrial	0.726669	1.67194	+	P23786	sp|P23786|CPT2_HUMAN Carnitine O-palmitoyltransferase 2, mitochondrial OS=Homo sapiens OX=9606 GN=CPT2 PE=1 SV=2
ATXN1_IFN	DTYMK	Thymidylate kinase	0.00161253	0.0053991		P23919;P23919-2	sp|P23919|KTHY_HUMAN Thymidylate kinase OS=Homo sapiens OX=9606 GN=DTYMK PE=1 SV=4;sp|P23919-2|KTHY_HUMAN Isoform 2 of Thymidylate kinase OS=Homo sapiens OX=9606 GN=DTYMK
ATXN1_IFN	RRM1	Ribonucleoside-diphosphate reductase large subunit	-0.0982999	0.226826		P23921	sp|P23921|RIR1_HUMAN Ribonucleoside-diphosphate reductase large subunit OS=Homo sapiens OX=9606 GN=RRM1 PE=1 SV=1
ATXN1_IFN	CHM	Rab proteins geranylgeranyltransferase component A 1	0.281394	0.17129		P24386	sp|P24386|RAE1_HUMAN Rab proteins geranylgeranyltransferase component A 1 OS=Homo sapiens OX=9606 GN=CHM PE=1 SV=3
ATXN1_IFN	KDELR1	ER lumen protein-retaining receptor 1	0.45494	0.229992		P24390	sp|P24390|ERD21_HUMAN ER lumen protein-retaining receptor 1 OS=Homo sapiens OX=9606 GN=KDELR1 PE=1 SV=1
ATXN1_IFN	NR2F2	COUP transcription factor 2	0.929313	0.295392		P24468;P24468-3;P24468-2	sp|P24468|COT2_HUMAN COUP transcription factor 2 OS=Homo sapiens OX=9606 GN=NR2F2 PE=1 SV=1;sp|P24468-3|COT2_HUMAN Isoform 3 of COUP transcription factor 2 OS=Homo sapiens OX=9606 GN=NR2F2;sp|P24468-2|COT2_HUMAN Isoform 2 of COUP transcription factor 2 OS=
ATXN1_IFN	EEF1B2	Elongation factor 1-beta	0.0821047	0.459707		P24534	sp|P24534|EF1B_HUMAN Elongation factor 1-beta OS=Homo sapiens OX=9606 GN=EEF1B2 PE=1 SV=3
ATXN1_IFN	ATP5F1	ATP synthase F(0) complex subunit B1, mitochondrial	-0.26854	1.72418		P24539	sp|P24539|AT5F1_HUMAN ATP synthase F(0) complex subunit B1, mitochondrial OS=Homo sapiens OX=9606 GN=ATP5PB PE=1 SV=2
ATXN1_IFN	ACP1	Low molecular weight phosphotyrosine protein phosphatase	0.0684026	0.409737		P24666;P24666-4;P24666-3	sp|P24666|PPAC_HUMAN Low molecular weight phosphotyrosine protein phosphatase OS=Homo sapiens OX=9606 GN=ACP1 PE=1 SV=3;sp|P24666-4|PPAC_HUMAN Isoform 4 of Low molecular weight phosphotyrosine protein phosphatase OS=Homo sapiens OX=9606 GN=ACP1;sp|P24666-3
ATXN1_IFN	ACAT1	Acetyl-CoA acetyltransferase, mitochondrial	-0.132997	0.653501		P24752	sp|P24752|THIL_HUMAN Acetyl-CoA acetyltransferase, mitochondrial OS=Homo sapiens OX=9606 GN=ACAT1 PE=1 SV=1
ATXN1_IFN	POLR2A	DNA-directed RNA polymerase II subunit RPB1	-0.195806	0.189271		P24928	sp|P24928|RPB1_HUMAN DNA-directed RNA polymerase II subunit RPB1 OS=Homo sapiens OX=9606 GN=POLR2A PE=1 SV=2
ATXN1_IFN	CDK2	Cyclin-dependent kinase 2	-0.707691	0.733816		P24941;P24941-2	sp|P24941|CDK2_HUMAN Cyclin-dependent kinase 2 OS=Homo sapiens OX=9606 GN=CDK2 PE=1 SV=2;sp|P24941-2|CDK2_HUMAN Isoform 2 of Cyclin-dependent kinase 2 OS=Homo sapiens OX=9606 GN=CDK2
ATXN1_IFN	APC	Adenomatous polyposis coli protein	-0.00422085	0.00440454		P25054-2;P25054-3;P25054	sp|P25054-2|APC_HUMAN Isoform 2 of Adenomatous polyposis coli protein OS=Homo sapiens OX=9606 GN=APC;sp|P25054-3|APC_HUMAN Isoform 1B of Adenomatous polyposis coli protein OS=Homo sapiens OX=9606 GN=APC;sp|P25054|APC_HUMAN Adenomatous polyposis coli protei
ATXN1_IFN	ADRBK1	Beta-adrenergic receptor kinase 1	-0.0927888	0.0377086		P25098	sp|P25098|ARBK1_HUMAN Beta-adrenergic receptor kinase 1 OS=Homo sapiens OX=9606 GN=GRK2 PE=1 SV=2
ATXN1_IFN	MCM3	DNA replication licensing factor MCM3	0.0131589	0.0724078		P25205-2;P25205	sp|P25205-2|MCM3_HUMAN Isoform 2 of DNA replication licensing factor MCM3 OS=Homo sapiens OX=9606 GN=MCM3;sp|P25205|MCM3_HUMAN DNA replication licensing factor MCM3 OS=Homo sapiens OX=9606 GN=MCM3 PE=1 SV=3
ATXN1_IFN	MPST	3-mercaptopyruvate sulfurtransferase	-0.158266	0.738379		P25325;P25325-2	sp|P25325|THTM_HUMAN 3-mercaptopyruvate sulfurtransferase OS=Homo sapiens OX=9606 GN=MPST PE=1 SV=3;sp|P25325-2|THTM_HUMAN Isoform 2 of 3-mercaptopyruvate sulfurtransferase OS=Homo sapiens OX=9606 GN=MPST
ATXN1_IFN	RPS12	40S ribosomal protein S12	-0.0833671	0.519225		P25398	sp|P25398|RS12_HUMAN 40S ribosomal protein S12 OS=Homo sapiens OX=9606 GN=RPS12 PE=1 SV=3
ATXN1_IFN	BRD2	Bromodomain-containing protein 2	-0.374207	1.26212		P25440;P25440-2;P25440-3;P25440-4	sp|P25440|BRD2_HUMAN Bromodomain-containing protein 2 OS=Homo sapiens OX=9606 GN=BRD2 PE=1 SV=2;sp|P25440-2|BRD2_HUMAN Isoform 2 of Bromodomain-containing protein 2 OS=Homo sapiens OX=9606 GN=BRD2;sp|P25440-3|BRD2_HUMAN Isoform 3 of Bromodomain-containing
ATXN1_IFN	FAS	Tumor necrosis factor receptor superfamily member 6	-0.0792571	0.0821821		P25445-6;P25445	sp|P25445-6|TNR6_HUMAN Isoform 6 of Tumor necrosis factor receptor superfamily member 6 OS=Homo sapiens OX=9606 GN=FAS;sp|P25445|TNR6_HUMAN Tumor necrosis factor receptor superfamily member 6 OS=Homo sapiens OX=9606 GN=FAS PE=1 SV=1
ATXN1_IFN	YY1	Transcriptional repressor protein YY1	-0.411237	0.310687		P25490	sp|P25490|TYY1_HUMAN Transcriptional repressor protein YY1 OS=Homo sapiens OX=9606 GN=YY1 PE=1 SV=2
ATXN1_IFN	DNAJB1	DnaJ homolog subfamily B member 1	0.0193329	0.0305513		P25685;P25685-2	sp|P25685|DNJB1_HUMAN DnaJ homolog subfamily B member 1 OS=Homo sapiens OX=9606 GN=DNAJB1 PE=1 SV=4;sp|P25685-2|DNJB1_HUMAN Isoform 2 of DnaJ homolog subfamily B member 1 OS=Homo sapiens OX=9606 GN=DNAJB1
ATXN1_IFN	DNAJB2	DnaJ homolog subfamily B member 2	-0.211049	0.170739		P25686;P25686-2	sp|P25686|DNJB2_HUMAN DnaJ homolog subfamily B member 2 OS=Homo sapiens OX=9606 GN=DNAJB2 PE=1 SV=3;sp|P25686-2|DNJB2_HUMAN Isoform 2 of DnaJ homolog subfamily B member 2 OS=Homo sapiens OX=9606 GN=DNAJB2
ATXN1_IFN	ATP5A1	ATP synthase subunit alpha, mitochondrial	0.0205442	0.095488		P25705;P25705-2;P25705-3	sp|P25705|ATPA_HUMAN ATP synthase subunit alpha, mitochondrial OS=Homo sapiens OX=9606 GN=ATP5F1A PE=1 SV=1;sp|P25705-2|ATPA_HUMAN Isoform 2 of ATP synthase subunit alpha, mitochondrial OS=Homo sapiens OX=9606 GN=ATP5F1A;sp|P25705-3|ATPA_HUMAN Isoform 3 of
ATXN1_IFN	PSMA1	Proteasome subunit alpha type-1	-0.115523	0.572614		P25786;P25786-2	sp|P25786|PSA1_HUMAN Proteasome subunit alpha type-1 OS=Homo sapiens OX=9606 GN=PSMA1 PE=1 SV=1;sp|P25786-2|PSA1_HUMAN Isoform Long of Proteasome subunit alpha type-1 OS=Homo sapiens OX=9606 GN=PSMA1
ATXN1_IFN	PSMA2	Proteasome subunit alpha type-2	0.0177394	0.142461		P25787	sp|P25787|PSA2_HUMAN Proteasome subunit alpha type-2 OS=Homo sapiens OX=9606 GN=PSMA2 PE=1 SV=2
ATXN1_IFN	PSMA3	Proteasome subunit alpha type-3	-0.0363003	0.0842307		P25788-2;P25788	sp|P25788-2|PSA3_HUMAN Isoform 2 of Proteasome subunit alpha type-3 OS=Homo sapiens OX=9606 GN=PSMA3;sp|P25788|PSA3_HUMAN Proteasome subunit alpha type-3 OS=Homo sapiens OX=9606 GN=PSMA3 PE=1 SV=2
ATXN1_IFN	PSMA4	Proteasome subunit alpha type-4	0.0235113	0.0494112		P25789;P25789-2	sp|P25789|PSA4_HUMAN Proteasome subunit alpha type-4 OS=Homo sapiens OX=9606 GN=PSMA4 PE=1 SV=1;sp|P25789-2|PSA4_HUMAN Isoform 2 of Proteasome subunit alpha type-4 OS=Homo sapiens OX=9606 GN=PSMA4
ATXN1_IFN	S100P	Protein S100-P	-0.0380148	0.126607		P25815	sp|P25815|S100P_HUMAN Protein S100-P OS=Homo sapiens OX=9606 GN=S100P PE=1 SV=2
ATXN1_IFN	ITGA3	Integrin alpha-3;Integrin alpha-3 heavy chain;Integrin alpha-3 light chain	0.00136558	0.00371101		P26006;P26006-1	sp|P26006|ITA3_HUMAN Integrin alpha-3 OS=Homo sapiens OX=9606 GN=ITGA3 PE=1 SV=5;sp|P26006-1|ITA3_HUMAN Isoform 2 of Integrin alpha-3 OS=Homo sapiens OX=9606 GN=ITGA3
ATXN1_IFN	MSN	Moesin	-0.0115152	0.19563		P26038	sp|P26038|MOES_HUMAN Moesin OS=Homo sapiens OX=9606 GN=MSN PE=1 SV=3
ATXN1_IFN	DDX6	Probable ATP-dependent RNA helicase DDX6	-0.185996	0.506321		P26196	sp|P26196|DDX6_HUMAN Probable ATP-dependent RNA helicase DDX6 OS=Homo sapiens OX=9606 GN=DDX6 PE=1 SV=2
ATXN1_IFN	CTNNA2	Catenin alpha-2	-0.398084	0.369129		P26232-2;P26232-5;P26232;P26232-3;P26232-4;P26232-6	sp|P26232-2|CTNA2_HUMAN Isoform 2 of Catenin alpha-2 OS=Homo sapiens OX=9606 GN=CTNNA2;sp|P26232-5|CTNA2_HUMAN Isoform 5 of Catenin alpha-2 OS=Homo sapiens OX=9606 GN=CTNNA2;sp|P26232|CTNA2_HUMAN Catenin alpha-2 OS=Homo sapiens OX=9606 GN=CTNNA2 PE=1 SV=5;
ATXN1_IFN	U2AF2	Splicing factor U2AF 65 kDa subunit	0.056979	0.266509		P26368-2;P26368	sp|P26368-2|U2AF2_HUMAN Isoform 2 of Splicing factor U2AF 65 kDa subunit OS=Homo sapiens OX=9606 GN=U2AF2;sp|P26368|U2AF2_HUMAN Splicing factor U2AF 65 kDa subunit OS=Homo sapiens OX=9606 GN=U2AF2 PE=1 SV=4
ATXN1_IFN	RPL13	60S ribosomal protein L13	-0.0480759	0.286765		P26373;P26373-2	sp|P26373|RL13_HUMAN 60S ribosomal protein L13 OS=Homo sapiens OX=9606 GN=RPL13 PE=1 SV=4;sp|P26373-2|RL13_HUMAN Isoform 2 of 60S ribosomal protein L13 OS=Homo sapiens OX=9606 GN=RPL13
ATXN1_IFN	IVD	Isovaleryl-CoA dehydrogenase, mitochondrial	0.375216	0.607342		P26440;P26440-2	sp|P26440|IVD_HUMAN Isovaleryl-CoA dehydrogenase, mitochondrial OS=Homo sapiens OX=9606 GN=IVD PE=1 SV=2;sp|P26440-2|IVD_HUMAN Isoform 2 of Isovaleryl-CoA dehydrogenase, mitochondrial OS=Homo sapiens OX=9606 GN=IVD
ATXN1_IFN	S100A4	Protein S100-A4	0.142021	0.792924		P26447	sp|P26447|S10A4_HUMAN Protein S100-A4 OS=Homo sapiens OX=9606 GN=S100A4 PE=1 SV=1
ATXN1_IFN	MGAT1	Alpha-1,3-mannosyl-glycoprotein 2-beta-N-acetylglucosaminyltransferase	0.415747	0.94152		P26572	sp|P26572|MGAT1_HUMAN Alpha-1,3-mannosyl-glycoprotein 2-beta-N-acetylglucosaminyltransferase OS=Homo sapiens OX=9606 GN=MGAT1 PE=1 SV=2
ATXN1_IFN	HMGB2	High mobility group protein B2	-0.295187	0.938036		P26583	sp|P26583|HMGB2_HUMAN High mobility group protein B2 OS=Homo sapiens OX=9606 GN=HMGB2 PE=1 SV=2
ATXN1_IFN	PTBP1	Polypyrimidine tract-binding protein 1	0.0341504	0.115773		P26599;P26599-2;P26599-3	sp|P26599|PTBP1_HUMAN Polypyrimidine tract-binding protein 1 OS=Homo sapiens OX=9606 GN=PTBP1 PE=1 SV=1;sp|P26599-2|PTBP1_HUMAN Isoform 2 of Polypyrimidine tract-binding protein 1 OS=Homo sapiens OX=9606 GN=PTBP1;sp|P26599-3|PTBP1_HUMAN Isoform 3 of Polypy
ATXN1_IFN	TARS	Threonine--tRNA ligase, cytoplasmic	-0.0400505	0.105031		P26639;P26639-2	sp|P26639|SYTC_HUMAN Threonine--tRNA ligase 1, cytoplasmic OS=Homo sapiens OX=9606 GN=TARS1 PE=1 SV=3;sp|P26639-2|SYTC_HUMAN Isoform 2 of Threonine--tRNA ligase 1, cytoplasmic OS=Homo sapiens OX=9606 GN=TARS1
ATXN1_IFN	VARS	Valine--tRNA ligase	-0.0931684	0.302637		P26640	sp|P26640|SYVC_HUMAN Valine--tRNA ligase OS=Homo sapiens OX=9606 GN=VARS1 PE=1 SV=4
ATXN1_IFN	EEF1G	Elongation factor 1-gamma	0.0497066	0.966335		P26641;P26641-2	sp|P26641|EF1G_HUMAN Elongation factor 1-gamma OS=Homo sapiens OX=9606 GN=EEF1G PE=1 SV=3;sp|P26641-2|EF1G_HUMAN Isoform 2 of Elongation factor 1-gamma OS=Homo sapiens OX=9606 GN=EEF1G
ATXN1_IFN	FKBP2	Peptidyl-prolyl cis-trans isomerase FKBP2	-0.103132	0.152381		P26885	sp|P26885|FKBP2_HUMAN Peptidyl-prolyl cis-trans isomerase FKBP2 OS=Homo sapiens OX=9606 GN=FKBP2 PE=1 SV=2
ATXN1_IFN	STOM	Erythrocyte band 7 integral membrane protein	-0.0487873	0.111609		P27105	sp|P27105|STOM_HUMAN Erythrocyte band 7 integral membrane protein OS=Homo sapiens OX=9606 GN=STOM PE=1 SV=3
ATXN1_IFN	AK4	Adenylate kinase 4, mitochondrial	-0.211331	0.38191		P27144	sp|P27144|KAD4_HUMAN Adenylate kinase 4, mitochondrial OS=Homo sapiens OX=9606 GN=AK4 PE=1 SV=1
ATXN1_IFN	ANXA13	Annexin A13	0.326024	0.46341		P27216-2;P27216	sp|P27216-2|ANX13_HUMAN Isoform B of Annexin A13 OS=Homo sapiens OX=9606 GN=ANXA13;sp|P27216|ANX13_HUMAN Annexin A13 OS=Homo sapiens OX=9606 GN=ANXA13 PE=1 SV=3
ATXN1_IFN	YWHAQ	14-3-3 protein theta	-0.0764507	0.435109		P27348	sp|P27348|1433T_HUMAN 14-3-3 protein theta OS=Homo sapiens OX=9606 GN=YWHAQ PE=1 SV=1
ATXN1_IFN	MAPK3	Mitogen-activated protein kinase 3	-0.229981	0.206399		P27361;P27361-3;P27361-2	sp|P27361|MK03_HUMAN Mitogen-activated protein kinase 3 OS=Homo sapiens OX=9606 GN=MAPK3 PE=1 SV=4;sp|P27361-3|MK03_HUMAN Isoform 3 of Mitogen-activated protein kinase 3 OS=Homo sapiens OX=9606 GN=MAPK3;sp|P27361-2|MK03_HUMAN Isoform 2 of Mitogen-activated
ATXN1_IFN	MARK3	MAP/microtubule affinity-regulating kinase 3	0.0894762	0.18914		P27448-8;P27448-3;P27448-4;P27448;P27448-2;P27448-6;P27448-7	sp|P27448-8|MARK3_HUMAN Isoform 7 of MAP/microtubule affinity-regulating kinase 3 OS=Homo sapiens OX=9606 GN=MARK3;sp|P27448-3|MARK3_HUMAN Isoform 3 of MAP/microtubule affinity-regulating kinase 3 OS=Homo sapiens OX=9606 GN=MARK3;sp|P27448-4|MARK3_HUMAN Is
ATXN1_IFN	ATP6V0C	V-type proton ATPase 16 kDa proteolipid subunit	-0.0338349	0.0103523		P27449	sp|P27449|VATL_HUMAN V-type proton ATPase 16 kDa proteolipid subunit OS=Homo sapiens OX=9606 GN=ATP6V0C PE=1 SV=1
ATXN1_IFN	RPL10	60S ribosomal protein L10	-0.0596918	2.38193		P27635	sp|P27635|RL10_HUMAN 60S ribosomal protein L10 OS=Homo sapiens OX=9606 GN=RPL10 PE=1 SV=4
ATXN1_IFN	RPA1	Replication protein A 70 kDa DNA-binding subunit;Replication protein A 70 kDa DNA-binding subunit, N-terminally processed	-0.201902	0.24073		P27694	sp|P27694|RFA1_HUMAN Replication protein A 70 kDa DNA-binding subunit OS=Homo sapiens OX=9606 GN=RPA1 PE=1 SV=2
ATXN1_IFN	APEX1	DNA-(apurinic or apyrimidinic site) lyase;DNA-(apurinic or apyrimidinic site) lyase, mitochondrial	0.11659	0.730165		P27695	sp|P27695|APEX1_HUMAN DNA-(apurinic or apyrimidinic site) endonuclease OS=Homo sapiens OX=9606 GN=APEX1 PE=1 SV=2
ATXN1_IFN	DCK	Deoxycytidine kinase	-0.125268	0.0839048		P27707	sp|P27707|DCK_HUMAN Deoxycytidine kinase OS=Homo sapiens OX=9606 GN=DCK PE=1 SV=1
ATXN1_IFN	CAD	CAD protein;Glutamine-dependent carbamoyl-phosphate synthase;Aspartate carbamoyltransferase;Dihydroorotase	-0.0333385	0.200591		P27708	sp|P27708|PYR1_HUMAN CAD protein OS=Homo sapiens OX=9606 GN=CAD PE=1 SV=3
ATXN1_IFN	CALR	Calreticulin	-0.106254	0.399245		P27797	sp|P27797|CALR_HUMAN Calreticulin OS=Homo sapiens OX=9606 GN=CALR PE=1 SV=1
ATXN1_IFN	MAP4	Microtubule-associated protein 4	-0.195731	0.319636		P27816-4	sp|P27816-4|MAP4_HUMAN Isoform 4 of Microtubule-associated protein 4 OS=Homo sapiens OX=9606 GN=MAP4
ATXN1_IFN	MAP4	Microtubule-associated protein 4	-0.0558536	0.360229		P27816-6;P27816;P27816-2	sp|P27816-6|MAP4_HUMAN Isoform 6 of Microtubule-associated protein 4 OS=Homo sapiens OX=9606 GN=MAP4;sp|P27816|MAP4_HUMAN Microtubule-associated protein 4 OS=Homo sapiens OX=9606 GN=MAP4 PE=1 SV=3;sp|P27816-2|MAP4_HUMAN Isoform 2 of Microtubule-associated
ATXN1_IFN	CANX	Calnexin	0.00733651	0.0899863		P27824-2;P27824;P27824-3	sp|P27824-2|CALX_HUMAN Isoform 2 of Calnexin OS=Homo sapiens OX=9606 GN=CANX;sp|P27824|CALX_HUMAN Calnexin OS=Homo sapiens OX=9606 GN=CANX PE=1 SV=2;sp|P27824-3|CALX_HUMAN Isoform 3 of Calnexin OS=Homo sapiens OX=9606 GN=CANX
ATXN1_IFN	PIK3R1	Phosphatidylinositol 3-kinase regulatory subunit alpha	0.069516	0.11708		P27986;P27986-4;P27986-3;P27986-2;P27986-5	sp|P27986|P85A_HUMAN Phosphatidylinositol 3-kinase regulatory subunit alpha OS=Homo sapiens OX=9606 GN=PIK3R1 PE=1 SV=2;sp|P27986-4|P85A_HUMAN Isoform 4 of Phosphatidylinositol 3-kinase regulatory subunit alpha OS=Homo sapiens OX=9606 GN=PIK3R1;sp|P27986-3
ATXN1_IFN	PSMB8	Proteasome subunit beta type-8	-0.475608	0.230478		P28062-2;P28062	sp|P28062-2|PSB8_HUMAN Isoform 2 of Proteasome subunit beta type-8 OS=Homo sapiens OX=9606 GN=PSMB8;sp|P28062|PSB8_HUMAN Proteasome subunit beta type-8 OS=Homo sapiens OX=9606 GN=PSMB8 PE=1 SV=3
ATXN1_IFN	PSMB9	Proteasome subunit beta type-9	0.60331	2.07549	+	P28065-2;P28065	sp|P28065-2|PSB9_HUMAN Isoform LMP2.S of Proteasome subunit beta type-9 OS=Homo sapiens OX=9606 GN=PSMB9;sp|P28065|PSB9_HUMAN Proteasome subunit beta type-9 OS=Homo sapiens OX=9606 GN=PSMB9 PE=1 SV=2
ATXN1_IFN	PSMA5	Proteasome subunit alpha type-5	0.00354137	0.0172954		P28066;P28066-2	sp|P28066|PSA5_HUMAN Proteasome subunit alpha type-5 OS=Homo sapiens OX=9606 GN=PSMA5 PE=1 SV=3;sp|P28066-2|PSA5_HUMAN Isoform 2 of Proteasome subunit alpha type-5 OS=Homo sapiens OX=9606 GN=PSMA5
ATXN1_IFN	PSMB4	Proteasome subunit beta type-4	0.0313209	0.128745		P28070	sp|P28070|PSB4_HUMAN Proteasome subunit beta type-4 OS=Homo sapiens OX=9606 GN=PSMB4 PE=1 SV=4
ATXN1_IFN	PSMB6	Proteasome subunit beta type-6	-0.0445406	0.139948		P28072	sp|P28072|PSB6_HUMAN Proteasome subunit beta type-6 OS=Homo sapiens OX=9606 GN=PSMB6 PE=1 SV=4
ATXN1_IFN	PSMB5	Proteasome subunit beta type-5	-0.256955	0.931036		P28074;P28074-3	sp|P28074|PSB5_HUMAN Proteasome subunit beta type-5 OS=Homo sapiens OX=9606 GN=PSMB5 PE=1 SV=3;sp|P28074-3|PSB5_HUMAN Isoform 3 of Proteasome subunit beta type-5 OS=Homo sapiens OX=9606 GN=PSMB5
ATXN1_IFN	ABCD3	ATP-binding cassette sub-family D member 3	-0.15807	0.118113		P28288;P28288-2	sp|P28288|ABCD3_HUMAN ATP-binding cassette sub-family D member 3 OS=Homo sapiens OX=9606 GN=ABCD3 PE=1 SV=1;sp|P28288-2|ABCD3_HUMAN Isoform 2 of ATP-binding cassette sub-family D member 3 OS=Homo sapiens OX=9606 GN=ABCD3
ATXN1_IFN	SSFA2	Sperm-specific antigen 2	0.034677	0.0458787		P28290-2;P28290;P28290-3	sp|P28290-2|ITPI2_HUMAN Isoform 2 of Protein ITPRID2 OS=Homo sapiens OX=9606 GN=ITPRID2;sp|P28290|ITPI2_HUMAN Protein ITPRID2 OS=Homo sapiens OX=9606 GN=ITPRID2 PE=1 SV=3;sp|P28290-3|ITPI2_HUMAN Isoform 3 of Protein ITPRID2 OS=Homo sapiens OX=9606 GN=ITPRI
ATXN1_IFN	NDUFS1	NADH-ubiquinone oxidoreductase 75 kDa subunit, mitochondrial	-0.0405946	0.231246		P28331;P28331-2;P28331-4;P28331-5;P28331-3	sp|P28331|NDUS1_HUMAN NADH-ubiquinone oxidoreductase 75 kDa subunit, mitochondrial OS=Homo sapiens OX=9606 GN=NDUFS1 PE=1 SV=3;sp|P28331-2|NDUS1_HUMAN Isoform 2 of NADH-ubiquinone oxidoreductase 75 kDa subunit, mitochondrial OS=Homo sapiens OX=9606 GN=NDUF
ATXN1_IFN	POLD1	DNA polymerase delta catalytic subunit	0.403338	1.10885		P28340	sp|P28340|DPOD1_HUMAN DNA polymerase delta catalytic subunit OS=Homo sapiens OX=9606 GN=POLD1 PE=1 SV=2
ATXN1_IFN	TEAD1	Transcriptional enhancer factor TEF-1	1.13159	9.24525	+	P28347;P28347-2	sp|P28347|TEAD1_HUMAN Transcriptional enhancer factor TEF-1 OS=Homo sapiens OX=9606 GN=TEAD1 PE=1 SV=2;sp|P28347-2|TEAD1_HUMAN Isoform 2 of Transcriptional enhancer factor TEF-1 OS=Homo sapiens OX=9606 GN=TEAD1
ATXN1_IFN	SMARCA1	Probable global transcription activator SNF2L1	0.157116	0.197224		P28370	sp|P28370|SMCA1_HUMAN Probable global transcription activator SNF2L1 OS=Homo sapiens OX=9606 GN=SMARCA1 PE=1 SV=2
ATXN1_IFN	MAPK1	Mitogen-activated protein kinase 1	-0.124725	0.262035		P28482;P28482-2	sp|P28482|MK01_HUMAN Mitogen-activated protein kinase 1 OS=Homo sapiens OX=9606 GN=MAPK1 PE=1 SV=3;sp|P28482-2|MK01_HUMAN Isoform 2 of Mitogen-activated protein kinase 1 OS=Homo sapiens OX=9606 GN=MAPK1
ATXN1_IFN	GCA	Grancalcin	-0.247127	0.378948		P28676	sp|P28676|GRAN_HUMAN Grancalcin OS=Homo sapiens OX=9606 GN=GCA PE=1 SV=2
ATXN1_IFN	ERCC5	DNA repair protein complementing XP-G cells	0.0811059	0.308626		P28715	sp|P28715|ERCC5_HUMAN DNA repair protein complementing XP-G cells OS=Homo sapiens OX=9606 GN=ERCC5 PE=1 SV=3
ATXN1_IFN	RBL1	Retinoblastoma-like protein 1	2.79104	3.98685	+	P28749;P28749-2	sp|P28749|RBL1_HUMAN Retinoblastoma-like protein 1 OS=Homo sapiens OX=9606 GN=RBL1 PE=1 SV=3;sp|P28749-2|RBL1_HUMAN Isoform 2 of Retinoblastoma-like protein 1 OS=Homo sapiens OX=9606 GN=RBL1
ATXN1_IFN	GRN	Granulins;Acrogranin;Paragranulin;Granulin-1;Granulin-2;Granulin-3;Granulin-4;Granulin-5;Granulin-6;Granulin-7	0.010853	0.0113712		P28799-3;P28799;P28799-2	sp|P28799-3|GRN_HUMAN Isoform 3 of Progranulin OS=Homo sapiens OX=9606 GN=GRN;sp|P28799|GRN_HUMAN Progranulin OS=Homo sapiens OX=9606 GN=GRN PE=1 SV=2;sp|P28799-2|GRN_HUMAN Isoform 2 of Progranulin OS=Homo sapiens OX=9606 GN=GRN
ATXN1_IFN	PTPRM	Receptor-type tyrosine-protein phosphatase mu	-0.616023	0.157902		P28827;P28827-2	sp|P28827|PTPRM_HUMAN Receptor-type tyrosine-protein phosphatase mu OS=Homo sapiens OX=9606 GN=PTPRM PE=1 SV=2;sp|P28827-2|PTPRM_HUMAN Isoform 2 of Receptor-type tyrosine-protein phosphatase mu OS=Homo sapiens OX=9606 GN=PTPRM
ATXN1_IFN	LAP3	Cytosol aminopeptidase	0.0613169	0.285049		P28838-2;P28838	sp|P28838-2|AMPL_HUMAN Isoform 2 of Cytosol aminopeptidase OS=Homo sapiens OX=9606 GN=LAP3;sp|P28838|AMPL_HUMAN Cytosol aminopeptidase OS=Homo sapiens OX=9606 GN=LAP3 PE=1 SV=3
ATXN1_IFN	CD38	ADP-ribosyl cyclase/cyclic ADP-ribose hydrolase 1	-0.753165	1.44364	+	P28907;P28907-2	sp|P28907|CD38_HUMAN ADP-ribosyl cyclase/cyclic ADP-ribose hydrolase 1 OS=Homo sapiens OX=9606 GN=CD38 PE=1 SV=2;sp|P28907-2|CD38_HUMAN Isoform 2 of ADP-ribosyl cyclase/cyclic ADP-ribose hydrolase 1 OS=Homo sapiens OX=9606 GN=CD38
ATXN1_IFN	GTF2E1	General transcription factor IIE subunit 1	-0.400651	0.196452		P29083	sp|P29083|T2EA_HUMAN General transcription factor IIE subunit 1 OS=Homo sapiens OX=9606 GN=GTF2E1 PE=1 SV=2
ATXN1_IFN	GTF2E2	Transcription initiation factor IIE subunit beta	0.614083	1.61752	+	P29084	sp|P29084|T2EB_HUMAN Transcription initiation factor IIE subunit beta OS=Homo sapiens OX=9606 GN=GTF2E2 PE=1 SV=1
ATXN1_IFN	TPP2	Tripeptidyl-peptidase 2	0.210243	0.339146		P29144	sp|P29144|TPP2_HUMAN Tripeptidyl-peptidase 2 OS=Homo sapiens OX=9606 GN=TPP2 PE=1 SV=4
ATXN1_IFN	IMPA1	Inositol monophosphatase 1	-0.251261	0.269177		P29218-3;P29218;P29218-2	sp|P29218-3|IMPA1_HUMAN Isoform 3 of Inositol monophosphatase 1 OS=Homo sapiens OX=9606 GN=IMPA1;sp|P29218|IMPA1_HUMAN Inositol monophosphatase 1 OS=Homo sapiens OX=9606 GN=IMPA1 PE=1 SV=1;sp|P29218-2|IMPA1_HUMAN Isoform 2 of Inositol monophosphatase 1 OS=
ATXN1_IFN	EPHA2	Ephrin type-A receptor 2	-0.365305	0.789751		P29317	sp|P29317|EPHA2_HUMAN Ephrin type-A receptor 2 OS=Homo sapiens OX=9606 GN=EPHA2 PE=1 SV=2
ATXN1_IFN	EPHB2	Ephrin type-B receptor 2	-2.03426	7.11683	+	P29323-2;P29323-3;P29323	sp|P29323-2|EPHB2_HUMAN Isoform 2 of Ephrin type-B receptor 2 OS=Homo sapiens OX=9606 GN=EPHB2;sp|P29323-3|EPHB2_HUMAN Isoform 3 of Ephrin type-B receptor 2 OS=Homo sapiens OX=9606 GN=EPHB2;sp|P29323|EPHB2_HUMAN Ephrin type-B receptor 2 OS=Homo sapiens OX=
ATXN1_IFN	PTPN6	Tyrosine-protein phosphatase non-receptor type 6	-0.707395	0.450853		P29350;P29350-3;P29350-4;P29350-2	sp|P29350|PTN6_HUMAN Tyrosine-protein phosphatase non-receptor type 6 OS=Homo sapiens OX=9606 GN=PTPN6 PE=1 SV=1;sp|P29350-3|PTN6_HUMAN Isoform 2 of Tyrosine-protein phosphatase non-receptor type 6 OS=Homo sapiens OX=9606 GN=PTPN6;sp|P29350-4|PTN6_HUMAN Is
ATXN1_IFN	SHC1	SHC-transforming protein 1	-0.40931	0.477417		P29353-2;P29353-7;P29353;P29353-6;P29353-3;P29353-5	sp|P29353-2|SHC1_HUMAN Isoform p52Shc of SHC-transforming protein 1 OS=Homo sapiens OX=9606 GN=SHC1;sp|P29353-7|SHC1_HUMAN Isoform 7 of SHC-transforming protein 1 OS=Homo sapiens OX=9606 GN=SHC1;sp|P29353|SHC1_HUMAN SHC-transforming protein 1 OS=Homo sapie
ATXN1_IFN	MPG	DNA-3-methyladenine glycosylase	-0.713127	0.366508		P29372-5;P29372-4;P29372-2;P29372	sp|P29372-5|3MG_HUMAN Isoform 4 of DNA-3-methyladenine glycosylase OS=Homo sapiens OX=9606 GN=MPG;sp|P29372-4|3MG_HUMAN Isoform 3 of DNA-3-methyladenine glycosylase OS=Homo sapiens OX=9606 GN=MPG;sp|P29372-2|3MG_HUMAN Isoform 2 of DNA-3-methyladenine glyco
ATXN1_IFN	TKT	Transketolase	-0.0026214	0.0250571		P29401;P29401-2	sp|P29401|TKT_HUMAN Transketolase OS=Homo sapiens OX=9606 GN=TKT PE=1 SV=3;sp|P29401-2|TKT_HUMAN Isoform 2 of Transketolase OS=Homo sapiens OX=9606 GN=TKT
ATXN1_IFN	RBMS1	RNA-binding motif, single-stranded-interacting protein 1	-0.0225666	0.056331		P29558-2;P29558	sp|P29558-2|RBMS1_HUMAN Isoform 2 of RNA-binding motif, single-stranded-interacting protein 1 OS=Homo sapiens OX=9606 GN=RBMS1;sp|P29558|RBMS1_HUMAN RNA-binding motif, single-stranded-interacting protein 1 OS=Homo sapiens OX=9606 GN=RBMS1 PE=1 SV=3
ATXN1_IFN	PML	Protein PML	-0.633897	0.517345		P29590;P29590-5;P29590-11;P29590-9;P29590-3;P29590-8;P29590-4;P29590-12;P29590-13;P29590-14;P29590-10	sp|P29590|PML_HUMAN Protein PML OS=Homo sapiens OX=9606 GN=PML PE=1 SV=3;sp|P29590-5|PML_HUMAN Isoform PML-4 of Protein PML OS=Homo sapiens OX=9606 GN=PML;sp|P29590-11|PML_HUMAN Isoform PML-11 of Protein PML OS=Homo sapiens OX=9606 GN=PML;sp|P29590-9|PML_H
ATXN1_IFN	MARCKS	Myristoylated alanine-rich C-kinase substrate	-0.00359504	0.0162222		P29966	sp|P29966|MARCS_HUMAN Myristoylated alanine-rich C-kinase substrate OS=Homo sapiens OX=9606 GN=MARCKS PE=1 SV=4
ATXN1_IFN	GNA11	Guanine nucleotide-binding protein subunit alpha-11	0.37972	0.992504		P29992	sp|P29992|GNA11_HUMAN Guanine nucleotide-binding protein subunit alpha-11 OS=Homo sapiens OX=9606 GN=GNA11 PE=1 SV=2
ATXN1_IFN	ALDH4A1	Delta-1-pyrroline-5-carboxylate dehydrogenase, mitochondrial	0.173701	0.122796		P30038;P30038-2;P30038-3	sp|P30038|AL4A1_HUMAN Delta-1-pyrroline-5-carboxylate dehydrogenase, mitochondrial OS=Homo sapiens OX=9606 GN=ALDH4A1 PE=1 SV=3;sp|P30038-2|AL4A1_HUMAN Isoform 2 of Delta-1-pyrroline-5-carboxylate dehydrogenase, mitochondrial OS=Homo sapiens OX=9606 GN=ALD
ATXN1_IFN	ERP29	Endoplasmic reticulum resident protein 29	0.342204	1.1947		P30040	sp|P30040|ERP29_HUMAN Endoplasmic reticulum resident protein 29 OS=Homo sapiens OX=9606 GN=ERP29 PE=1 SV=4
ATXN1_IFN	PRDX6	Peroxiredoxin-6	-0.0183821	0.0896657		P30041	sp|P30041|PRDX6_HUMAN Peroxiredoxin-6 OS=Homo sapiens OX=9606 GN=PRDX6 PE=1 SV=3
ATXN1_IFN	BLVRB	Flavin reductase (NADPH)	0.0781269	0.262139		P30043	sp|P30043|BLVRB_HUMAN Flavin reductase (NADPH) OS=Homo sapiens OX=9606 GN=BLVRB PE=1 SV=3
ATXN1_IFN	PRDX5	Peroxiredoxin-5, mitochondrial	-0.00114831	0.00922465		P30044-2;P30044;P30044-3;P30044-4	sp|P30044-2|PRDX5_HUMAN Isoform Cytoplasmic+peroxisomal of Peroxiredoxin-5, mitochondrial OS=Homo sapiens OX=9606 GN=PRDX5;sp|P30044|PRDX5_HUMAN Peroxiredoxin-5, mitochondrial OS=Homo sapiens OX=9606 GN=PRDX5 PE=1 SV=4;sp|P30044-3|PRDX5_HUMAN Isoform 3 of
ATXN1_IFN	DDT;DDTL	D-dopachrome decarboxylase;D-dopachrome decarboxylase-like protein	0.0176325	0.0423246		P30046;P30046-2;A6NHG4	sp|P30046|DOPD_HUMAN D-dopachrome decarboxylase OS=Homo sapiens OX=9606 GN=DDT PE=1 SV=3;sp|P30046-2|DOPD_HUMAN Isoform 2 of D-dopachrome decarboxylase OS=Homo sapiens OX=9606 GN=DDT;sp|A6NHG4|DDTL_HUMAN D-dopachrome decarboxylase-like protein OS=Homo sapi
ATXN1_IFN	PRDX3	Thioredoxin-dependent peroxide reductase, mitochondrial	0.124954	1.40045		P30048-2;P30048	sp|P30048-2|PRDX3_HUMAN Isoform 2 of Thioredoxin-dependent peroxide reductase, mitochondrial OS=Homo sapiens OX=9606 GN=PRDX3;sp|P30048|PRDX3_HUMAN Thioredoxin-dependent peroxide reductase, mitochondrial OS=Homo sapiens OX=9606 GN=PRDX3 PE=1 SV=3
ATXN1_IFN	ATP5D	ATP synthase subunit delta, mitochondrial	0.146013	1.36575		P30049	sp|P30049|ATPD_HUMAN ATP synthase subunit delta, mitochondrial OS=Homo sapiens OX=9606 GN=ATP5F1D PE=1 SV=2
ATXN1_IFN	RPL12	60S ribosomal protein L12	0.0725382	0.229467		P30050;P30050-2	sp|P30050|RL12_HUMAN 60S ribosomal protein L12 OS=Homo sapiens OX=9606 GN=RPL12 PE=1 SV=1;sp|P30050-2|RL12_HUMAN Isoform 2 of 60S ribosomal protein L12 OS=Homo sapiens OX=9606 GN=RPL12
ATXN1_IFN	ECHS1	Enoyl-CoA hydratase, mitochondrial	0.130093	0.801967		P30084	sp|P30084|ECHM_HUMAN Enoyl-CoA hydratase, mitochondrial OS=Homo sapiens OX=9606 GN=ECHS1 PE=1 SV=4
ATXN1_IFN	CMPK1	UMP-CMP kinase	-0.133568	0.628032		P30085;P30085-3;P30085-2	sp|P30085|KCY_HUMAN UMP-CMP kinase OS=Homo sapiens OX=9606 GN=CMPK1 PE=1 SV=3;sp|P30085-3|KCY_HUMAN Isoform 3 of UMP-CMP kinase OS=Homo sapiens OX=9606 GN=CMPK1;sp|P30085-2|KCY_HUMAN Isoform 2 of UMP-CMP kinase OS=Homo sapiens OX=9606 GN=CMPK1
ATXN1_IFN	PEBP1	Phosphatidylethanolamine-binding protein 1;Hippocampal cholinergic neurostimulating peptide	-0.0356386	0.262258		P30086	sp|P30086|PEBP1_HUMAN Phosphatidylethanolamine-binding protein 1 OS=Homo sapiens OX=9606 GN=PEBP1 PE=1 SV=3
ATXN1_IFN	PDIA3	Protein disulfide-isomerase A3	0.0178584	0.275711		P30101	sp|P30101|PDIA3_HUMAN Protein disulfide-isomerase A3 OS=Homo sapiens OX=9606 GN=PDIA3 PE=1 SV=4
ATXN1_IFN	PPP2R1A	Serine/threonine-protein phosphatase 2A 65 kDa regulatory subunit A alpha isoform	0.0506428	1.49549		P30153	sp|P30153|2AAA_HUMAN Serine/threonine-protein phosphatase 2A 65 kDa regulatory subunit A alpha isoform OS=Homo sapiens OX=9606 GN=PPP2R1A PE=1 SV=4
ATXN1_IFN	PPP2R1B	Serine/threonine-protein phosphatase 2A 65 kDa regulatory subunit A beta isoform	0.156251	0.221718		P30154;P30154-2;P30154-5;P30154-4;P30154-3	sp|P30154|2AAB_HUMAN Serine/threonine-protein phosphatase 2A 65 kDa regulatory subunit A beta isoform OS=Homo sapiens OX=9606 GN=PPP2R1B PE=1 SV=3;sp|P30154-2|2AAB_HUMAN Isoform 2 of Serine/threonine-protein phosphatase 2A 65 kDa regulatory subunit A beta
ATXN1_IFN	CDC27	Cell division cycle protein 27 homolog	-1.0512	0.758244		P30260;P30260-2	sp|P30260|CDC27_HUMAN Cell division cycle protein 27 homolog OS=Homo sapiens OX=9606 GN=CDC27 PE=1 SV=2;sp|P30260-2|CDC27_HUMAN Isoform 2 of Cell division cycle protein 27 homolog OS=Homo sapiens OX=9606 GN=CDC27
ATXN1_IFN	CCND3	G1/S-specific cyclin-D3	0.130537	0.0505		P30281;P30281-2;P30281-3	sp|P30281|CCND3_HUMAN G1/S-specific cyclin-D3 OS=Homo sapiens OX=9606 GN=CCND3 PE=1 SV=2;sp|P30281-2|CCND3_HUMAN Isoform 2 of G1/S-specific cyclin-D3 OS=Homo sapiens OX=9606 GN=CCND3;sp|P30281-3|CCND3_HUMAN Isoform 3 of G1/S-specific cyclin-D3 OS=Homo sapi
ATXN1_IFN	CDC25B	M-phase inducer phosphatase 2	0.425075	0.199768		P30305-4;P30305-2;P30305;P30305-3	sp|P30305-4|MPIP2_HUMAN Isoform 4 of M-phase inducer phosphatase 2 OS=Homo sapiens OX=9606 GN=CDC25B;sp|P30305-2|MPIP2_HUMAN Isoform 1 of M-phase inducer phosphatase 2 OS=Homo sapiens OX=9606 GN=CDC25B;sp|P30305|MPIP2_HUMAN M-phase inducer phosphatase 2 OS
ATXN1_IFN	PPIF	Peptidyl-prolyl cis-trans isomerase F, mitochondrial	-0.0643287	0.160966		P30405	sp|P30405|PPIF_HUMAN Peptidyl-prolyl cis-trans isomerase F, mitochondrial OS=Homo sapiens OX=9606 GN=PPIF PE=1 SV=1
ATXN1_IFN	NMT1	Glycylpeptide N-tetradecanoyltransferase 1	-0.397911	0.709462		P30419;P30419-2	sp|P30419|NMT1_HUMAN Glycylpeptide N-tetradecanoyltransferase 1 OS=Homo sapiens OX=9606 GN=NMT1 PE=1 SV=2;sp|P30419-2|NMT1_HUMAN Isoform Short of Glycylpeptide N-tetradecanoyltransferase 1 OS=Homo sapiens OX=9606 GN=NMT1
ATXN1_IFN	HMOX2	Heme oxygenase 2	-0.105487	0.127253		P30519-2;P30519	sp|P30519-2|HMOX2_HUMAN Isoform 2 of Heme oxygenase 2 OS=Homo sapiens OX=9606 GN=HMOX2;sp|P30519|HMOX2_HUMAN Heme oxygenase 2 OS=Homo sapiens OX=9606 GN=HMOX2 PE=1 SV=2
ATXN1_IFN	ADSS	Adenylosuccinate synthetase isozyme 2	-0.0468818	0.341364		P30520	sp|P30520|PURA2_HUMAN Adenylosuccinate synthetase isozyme 2 OS=Homo sapiens OX=9606 GN=ADSS2 PE=1 SV=3
ATXN1_IFN	AXL	Tyrosine-protein kinase receptor UFO	0.154221	0.396589		P30530;P30530-2	sp|P30530|UFO_HUMAN Tyrosine-protein kinase receptor UFO OS=Homo sapiens OX=9606 GN=AXL PE=1 SV=4;sp|P30530-2|UFO_HUMAN Isoform Short of Tyrosine-protein kinase receptor UFO OS=Homo sapiens OX=9606 GN=AXL
ATXN1_IFN	LRPAP1	Alpha-2-macroglobulin receptor-associated protein	-0.370368	0.640301		P30533	sp|P30533|AMRP_HUMAN Alpha-2-macroglobulin receptor-associated protein OS=Homo sapiens OX=9606 GN=LRPAP1 PE=1 SV=1
ATXN1_IFN	TSPO	Translocator protein	-0.111437	0.180465		P30536	sp|P30536|TSPO_HUMAN Translocator protein OS=Homo sapiens OX=9606 GN=TSPO PE=1 SV=3
ATXN1_IFN	ADSL	Adenylosuccinate lyase	-0.0510246	0.134413		P30566;P30566-2	sp|P30566|PUR8_HUMAN Adenylosuccinate lyase OS=Homo sapiens OX=9606 GN=ADSL PE=1 SV=2;sp|P30566-2|PUR8_HUMAN Isoform 2 of Adenylosuccinate lyase OS=Homo sapiens OX=9606 GN=ADSL
ATXN1_IFN	CLIP1	CAP-Gly domain-containing linker protein 1	0.0356858	0.0723274		P30622-2;P30622-1;P30622	sp|P30622-2|CLIP1_HUMAN Isoform 3 of CAP-Gly domain-containing linker protein 1 OS=Homo sapiens OX=9606 GN=CLIP1;sp|P30622-1|CLIP1_HUMAN Isoform 2 of CAP-Gly domain-containing linker protein 1 OS=Homo sapiens OX=9606 GN=CLIP1;sp|P30622|CLIP1_HUMAN CAP-Gly
ATXN1_IFN	SRI	Sorcin	0.129626	0.392574		P30626-3;P30626-2;P30626	sp|P30626-3|SORCN_HUMAN Isoform 3 of Sorcin OS=Homo sapiens OX=9606 GN=SRI;sp|P30626-2|SORCN_HUMAN Isoform 2 of Sorcin OS=Homo sapiens OX=9606 GN=SRI;sp|P30626|SORCN_HUMAN Sorcin OS=Homo sapiens OX=9606 GN=SRI PE=1 SV=1
ATXN1_IFN	SERPINB1	Leukocyte elastase inhibitor	-0.312447	1.06671		P30740;P30740-2	sp|P30740|ILEU_HUMAN Leukocyte elastase inhibitor OS=Homo sapiens OX=9606 GN=SERPINB1 PE=1 SV=1;sp|P30740-2|ILEU_HUMAN Isoform 2 of Leukocyte elastase inhibitor OS=Homo sapiens OX=9606 GN=SERPINB1
ATXN1_IFN	SLC7A1	High affinity cationic amino acid transporter 1	0.5707	1.054		P30825	sp|P30825|SL7A1_HUMAN High affinity cationic amino acid transporter 1 OS=Homo sapiens OX=9606 GN=SLC7A1 PE=1 SV=1
ATXN1_IFN	ALDH1B1	Aldehyde dehydrogenase X, mitochondrial	-0.131645	0.368714		P30837	sp|P30837|AL1B1_HUMAN Aldehyde dehydrogenase X, mitochondrial OS=Homo sapiens OX=9606 GN=ALDH1B1 PE=1 SV=3
ATXN1_IFN	ALDH3A1	Aldehyde dehydrogenase, dimeric NADP-preferring	-0.0553639	0.691502		P30838	sp|P30838|AL3A1_HUMAN Aldehyde dehydrogenase, dimeric NADP-preferring OS=Homo sapiens OX=9606 GN=ALDH3A1 PE=1 SV=3
ATXN1_IFN	POLR2B	DNA-directed RNA polymerase II subunit RPB2	0.200046	0.257206		P30876	sp|P30876|RPB2_HUMAN DNA-directed RNA polymerase II subunit RPB2 OS=Homo sapiens OX=9606 GN=POLR2B PE=1 SV=1
ATXN1_IFN	SDHA	Succinate dehydrogenase [ubiquinone] flavoprotein subunit, mitochondrial	-0.12163	0.651505		P31040;P31040-2;P31040-3	sp|P31040|SDHA_HUMAN Succinate dehydrogenase [ubiquinone] flavoprotein subunit, mitochondrial OS=Homo sapiens OX=9606 GN=SDHA PE=1 SV=2;sp|P31040-2|SDHA_HUMAN Isoform 2 of Succinate dehydrogenase [ubiquinone] flavoprotein subunit, mitochondrial OS=Homo sap
ATXN1_IFN	GDI1	Rab GDP dissociation inhibitor alpha	0.30045	1.32527		P31150	sp|P31150|GDIA_HUMAN Rab GDP dissociation inhibitor alpha OS=Homo sapiens OX=9606 GN=GDI1 PE=1 SV=2
ATXN1_IFN	MAT2A	S-adenosylmethionine synthase isoform type-2	0.0488164	0.471211		P31153;P31153-2	sp|P31153|METK2_HUMAN S-adenosylmethionine synthase isoform type-2 OS=Homo sapiens OX=9606 GN=MAT2A PE=1 SV=1;sp|P31153-2|METK2_HUMAN Isoform 2 of S-adenosylmethionine synthase isoform type-2 OS=Homo sapiens OX=9606 GN=MAT2A
ATXN1_IFN	PRKAR1B	cAMP-dependent protein kinase type I-beta regulatory subunit	-0.890428	0.619272		P31321	sp|P31321|KAP1_HUMAN cAMP-dependent protein kinase type I-beta regulatory subunit OS=Homo sapiens OX=9606 GN=PRKAR1B PE=1 SV=4
ATXN1_IFN	CPS1	Carbamoyl-phosphate synthase [ammonia], mitochondrial	0.149641	0.863456		P31327-3;P31327;P31327-2	sp|P31327-3|CPSM_HUMAN Isoform 3 of Carbamoyl-phosphate synthase [ammonia], mitochondrial OS=Homo sapiens OX=9606 GN=CPS1;sp|P31327|CPSM_HUMAN Carbamoyl-phosphate synthase [ammonia], mitochondrial OS=Homo sapiens OX=9606 GN=CPS1 PE=1 SV=2;sp|P31327-2|CPSM_
ATXN1_IFN	RRM2	Ribonucleoside-diphosphate reductase subunit M2	-0.11267	0.244162		P31350;P31350-2	sp|P31350|RIR2_HUMAN Ribonucleoside-diphosphate reductase subunit M2 OS=Homo sapiens OX=9606 GN=RRM2 PE=1 SV=1;sp|P31350-2|RIR2_HUMAN Isoform 2 of Ribonucleoside-diphosphate reductase subunit M2 OS=Homo sapiens OX=9606 GN=RRM2
ATXN1_IFN	SDC4	Syndecan-4	0.656622	0.633058		P31431-2;P31431	sp|P31431-2|SDC4_HUMAN Isoform 2 of Syndecan-4 OS=Homo sapiens OX=9606 GN=SDC4;sp|P31431|SDC4_HUMAN Syndecan-4 OS=Homo sapiens OX=9606 GN=SDC4 PE=1 SV=2
ATXN1_IFN	TIA1	Nucleolysin TIA-1 isoform p40	0.318431	0.808862		P31483;P31483-3	sp|P31483|TIA1_HUMAN Nucleolysin TIA-1 isoform p40 OS=Homo sapiens OX=9606 GN=TIA1 PE=1 SV=3;sp|P31483-3|TIA1_HUMAN Isoform 3 of Nucleolysin TIA-1 isoform p40 OS=Homo sapiens OX=9606 GN=TIA1
ATXN1_IFN	SLC6A6	Sodium- and chloride-dependent taurine transporter	0.159985	0.0946379		P31641	sp|P31641|SC6A6_HUMAN Sodium- and chloride-dependent taurine transporter OS=Homo sapiens OX=9606 GN=SLC6A6 PE=1 SV=2
ATXN1_IFN	DNAJA1	DnaJ homolog subfamily A member 1	-0.0616626	0.134452		P31689;P31689-2	sp|P31689|DNJA1_HUMAN DnaJ homolog subfamily A member 1 OS=Homo sapiens OX=9606 GN=DNAJA1 PE=1 SV=2;sp|P31689-2|DNJA1_HUMAN Isoform 2 of DnaJ homolog subfamily A member 1 OS=Homo sapiens OX=9606 GN=DNAJA1
ATXN1_IFN	AKT1	RAC-alpha serine/threonine-protein kinase	-0.762449	0.439075		P31749;P31749-2	sp|P31749|AKT1_HUMAN RAC-alpha serine/threonine-protein kinase OS=Homo sapiens OX=9606 GN=AKT1 PE=1 SV=2;sp|P31749-2|AKT1_HUMAN Isoform 2 of RAC-alpha serine/threonine-protein kinase OS=Homo sapiens OX=9606 GN=AKT1
ATXN1_IFN	AKT2	RAC-beta serine/threonine-protein kinase	0.0283913	0.0297728		P31751-2;P31751	sp|P31751-2|AKT2_HUMAN Isoform 2 of RAC-beta serine/threonine-protein kinase OS=Homo sapiens OX=9606 GN=AKT2;sp|P31751|AKT2_HUMAN RAC-beta serine/threonine-protein kinase OS=Homo sapiens OX=9606 GN=AKT2 PE=1 SV=2
ATXN1_IFN	UQCRC1	Cytochrome b-c1 complex subunit 1, mitochondrial	-0.199013	0.752409		P31930	sp|P31930|QCR1_HUMAN Cytochrome b-c1 complex subunit 1, mitochondrial OS=Homo sapiens OX=9606 GN=UQCRC1 PE=1 SV=3
ATXN1_IFN	HIBADH	3-hydroxyisobutyrate dehydrogenase, mitochondrial	0.0199563	0.0487732		P31937	sp|P31937|3HIDH_HUMAN 3-hydroxyisobutyrate dehydrogenase, mitochondrial OS=Homo sapiens OX=9606 GN=HIBADH PE=1 SV=2
ATXN1_IFN	ATIC	Bifunctional purine biosynthesis protein PURH;Phosphoribosylaminoimidazolecarboxamide formyltransferase;IMP cyclohydrolase	0.0410357	0.273667		P31939;P31939-2	sp|P31939|PUR9_HUMAN Bifunctional purine biosynthesis protein ATIC OS=Homo sapiens OX=9606 GN=ATIC PE=1 SV=3;sp|P31939-2|PUR9_HUMAN Isoform 2 of Bifunctional purine biosynthesis protein ATIC OS=Homo sapiens OX=9606 GN=ATIC
ATXN1_IFN	HNRNPH3	Heterogeneous nuclear ribonucleoprotein H3	-0.177015	0.542213		P31942;P31942-3;P31942-2;P31942-4	sp|P31942|HNRH3_HUMAN Heterogeneous nuclear ribonucleoprotein H3 OS=Homo sapiens OX=9606 GN=HNRNPH3 PE=1 SV=2;sp|P31942-3|HNRH3_HUMAN Isoform 3 of Heterogeneous nuclear ribonucleoprotein H3 OS=Homo sapiens OX=9606 GN=HNRNPH3;sp|P31942-2|HNRH3_HUMAN Isoform
ATXN1_IFN	HNRNPH1	Heterogeneous nuclear ribonucleoprotein H;Heterogeneous nuclear ribonucleoprotein H, N-terminally processed	-0.0154515	0.146649		P31943	sp|P31943|HNRH1_HUMAN Heterogeneous nuclear ribonucleoprotein H OS=Homo sapiens OX=9606 GN=HNRNPH1 PE=1 SV=4
ATXN1_IFN	YWHAB	14-3-3 protein beta/alpha;14-3-3 protein beta/alpha, N-terminally processed	0.161866	0.609066		P31946-2;P31946	sp|P31946-2|1433B_HUMAN Isoform Short of 14-3-3 protein beta/alpha OS=Homo sapiens OX=9606 GN=YWHAB;sp|P31946|1433B_HUMAN 14-3-3 protein beta/alpha OS=Homo sapiens OX=9606 GN=YWHAB PE=1 SV=3
ATXN1_IFN	SFN	14-3-3 protein sigma	0.0573186	0.364967		P31947;P31947-2	sp|P31947|1433S_HUMAN 14-3-3 protein sigma OS=Homo sapiens OX=9606 GN=SFN PE=1 SV=1;sp|P31947-2|1433S_HUMAN Isoform 2 of 14-3-3 protein sigma OS=Homo sapiens OX=9606 GN=SFN
ATXN1_IFN	STIP1	Stress-induced-phosphoprotein 1	0.0630173	1.11148		P31948-2;P31948;P31948-3	sp|P31948-2|STIP1_HUMAN Isoform 2 of Stress-induced-phosphoprotein 1 OS=Homo sapiens OX=9606 GN=STIP1;sp|P31948|STIP1_HUMAN Stress-induced-phosphoprotein 1 OS=Homo sapiens OX=9606 GN=STIP1 PE=1 SV=1;sp|P31948-3|STIP1_HUMAN Isoform 3 of Stress-induced-phosp
ATXN1_IFN	S100A11	Protein S100-A11;Protein S100-A11, N-terminally processed	0.354934	4.24025		P31949	sp|P31949|S10AB_HUMAN Protein S100-A11 OS=Homo sapiens OX=9606 GN=S100A11 PE=1 SV=2
ATXN1_IFN	ARRB2	Beta-arrestin-2	0.0271484	0.150535		P32121-5;P32121-2;P32121;P32121-3;P32121-4	sp|P32121-5|ARRB2_HUMAN Isoform 5 of Beta-arrestin-2 OS=Homo sapiens OX=9606 GN=ARRB2;sp|P32121-2|ARRB2_HUMAN Isoform 3 of Beta-arrestin-2 OS=Homo sapiens OX=9606 GN=ARRB2;sp|P32121|ARRB2_HUMAN Beta-arrestin-2 OS=Homo sapiens OX=9606 GN=ARRB2 PE=1 SV=2;sp|
ATXN1_IFN	DCTD	Deoxycytidylate deaminase	-0.699657	1.41561	+	P32321;P32321-2	sp|P32321|DCTD_HUMAN Deoxycytidylate deaminase OS=Homo sapiens OX=9606 GN=DCTD PE=1 SV=2;sp|P32321-2|DCTD_HUMAN Isoform 2 of Deoxycytidylate deaminase OS=Homo sapiens OX=9606 GN=DCTD
ATXN1_IFN	PYCR1	Pyrroline-5-carboxylate reductase 1, mitochondrial	-0.0653454	0.396186		P32322-3;P32322;P32322-2	sp|P32322-3|P5CR1_HUMAN Isoform 3 of Pyrroline-5-carboxylate reductase 1, mitochondrial OS=Homo sapiens OX=9606 GN=PYCR1;sp|P32322|P5CR1_HUMAN Pyrroline-5-carboxylate reductase 1, mitochondrial OS=Homo sapiens OX=9606 GN=PYCR1 PE=1 SV=2;sp|P32322-2|P5CR1_H
ATXN1_IFN	GBP1	Interferon-induced guanylate-binding protein 1	-1.22274	0.924664		P32455	sp|P32455|GBP1_HUMAN Guanylate-binding protein 1 OS=Homo sapiens OX=9606 GN=GBP1 PE=1 SV=2
ATXN1_IFN	ELF1	ETS-related transcription factor Elf-1	0.537019	4.73957	+	P32519-2;P32519	sp|P32519-2|ELF1_HUMAN Isoform 2 of ETS-related transcription factor Elf-1 OS=Homo sapiens OX=9606 GN=ELF1;sp|P32519|ELF1_HUMAN ETS-related transcription factor Elf-1 OS=Homo sapiens OX=9606 GN=ELF1 PE=1 SV=2
ATXN1_IFN	GTF2H1	General transcription factor IIH subunit 1	-0.209442	0.173511		P32780;P32780-2	sp|P32780|TF2H1_HUMAN General transcription factor IIH subunit 1 OS=Homo sapiens OX=9606 GN=GTF2H1 PE=1 SV=1;sp|P32780-2|TF2H1_HUMAN Isoform 2 of General transcription factor IIH subunit 1 OS=Homo sapiens OX=9606 GN=GTF2H1
ATXN1_IFN	CTH	Cystathionine gamma-lyase	0.24213	0.592796		P32929-2;P32929-3;P32929	sp|P32929-2|CGL_HUMAN Isoform 2 of Cystathionine gamma-lyase OS=Homo sapiens OX=9606 GN=CTH;sp|P32929-3|CGL_HUMAN Isoform 3 of Cystathionine gamma-lyase OS=Homo sapiens OX=9606 GN=CTH;sp|P32929|CGL_HUMAN Cystathionine gamma-lyase OS=Homo sapiens OX=9606 GN
ATXN1_IFN	RPL9	60S ribosomal protein L9	0.124262	1.31259		P32969	sp|P32969|RL9_HUMAN 60S ribosomal protein L9 OS=Homo sapiens OX=9606 GN=RPL9 PE=1 SV=1
ATXN1_IFN	CD70	CD70 antigen	-0.455534	0.234599		P32970;P32970-2	sp|P32970|CD70_HUMAN CD70 antigen OS=Homo sapiens OX=9606 GN=CD70 PE=1 SV=2;sp|P32970-2|CD70_HUMAN Isoform 2 of CD70 antigen OS=Homo sapiens OX=9606 GN=CD70
ATXN1_IFN	ACSL1	Long-chain-fatty-acid--CoA ligase 1	0.392134	1.61812		P33121;P33121-2;P33121-3	sp|P33121|ACSL1_HUMAN Long-chain-fatty-acid--CoA ligase 1 OS=Homo sapiens OX=9606 GN=ACSL1 PE=1 SV=1;sp|P33121-2|ACSL1_HUMAN Isoform 2 of Long-chain-fatty-acid--CoA ligase 1 OS=Homo sapiens OX=9606 GN=ACSL1;sp|P33121-3|ACSL1_HUMAN Isoform 3 of Long-chain-f
ATXN1_IFN	KIF5B	Kinesin-1 heavy chain	-0.186599	2.03941		P33176	sp|P33176|KINH_HUMAN Kinesin-1 heavy chain OS=Homo sapiens OX=9606 GN=KIF5B PE=1 SV=1
ATXN1_IFN	CSTF2	Cleavage stimulation factor subunit 2	-0.0683041	0.172815		P33240-2;P33240	sp|P33240-2|CSTF2_HUMAN Isoform 2 of Cleavage stimulation factor subunit 2 OS=Homo sapiens OX=9606 GN=CSTF2;sp|P33240|CSTF2_HUMAN Cleavage stimulation factor subunit 2 OS=Homo sapiens OX=9606 GN=CSTF2 PE=1 SV=1
ATXN1_IFN	ABCC1	Multidrug resistance-associated protein 1	-0.0628945	0.384984		P33527;P33527-9;P33527-2;P33527-3;P33527-5;P33527-4;P33527-6;P33527-7;P33527-8	sp|P33527|MRP1_HUMAN Multidrug resistance-associated protein 1 OS=Homo sapiens OX=9606 GN=ABCC1 PE=1 SV=3;sp|P33527-9|MRP1_HUMAN Isoform 9 of Multidrug resistance-associated protein 1 OS=Homo sapiens OX=9606 GN=ABCC1;sp|P33527-2|MRP1_HUMAN Isoform 2 of Mul
ATXN1_IFN	CKS2	Cyclin-dependent kinases regulatory subunit 2	0.0937076	0.0451688		P33552	sp|P33552|CKS2_HUMAN Cyclin-dependent kinases regulatory subunit 2 OS=Homo sapiens OX=9606 GN=CKS2 PE=1 SV=1
ATXN1_IFN	S100A3	Protein S100-A3	0.49551	1.54752		P33764	sp|P33764|S10A3_HUMAN Protein S100-A3 OS=Homo sapiens OX=9606 GN=S100A3 PE=1 SV=1
ATXN1_IFN	TTK	Dual specificity protein kinase TTK	0.582333	0.375955		P33981-2;P33981	sp|P33981-2|TTK_HUMAN Isoform 2 of Dual specificity protein kinase TTK OS=Homo sapiens OX=9606 GN=TTK;sp|P33981|TTK_HUMAN Dual specificity protein kinase TTK OS=Homo sapiens OX=9606 GN=TTK PE=1 SV=2
ATXN1_IFN	MCM4	DNA replication licensing factor MCM4	0.333967	3.66985		P33991	sp|P33991|MCM4_HUMAN DNA replication licensing factor MCM4 OS=Homo sapiens OX=9606 GN=MCM4 PE=1 SV=5
ATXN1_IFN	MCM5	DNA replication licensing factor MCM5	0.154466	0.371649		P33992	sp|P33992|MCM5_HUMAN DNA replication licensing factor MCM5 OS=Homo sapiens OX=9606 GN=MCM5 PE=1 SV=5
ATXN1_IFN	MCM7	DNA replication licensing factor MCM7	-0.0279317	0.184944		P33993;P33993-3	sp|P33993|MCM7_HUMAN DNA replication licensing factor MCM7 OS=Homo sapiens OX=9606 GN=MCM7 PE=1 SV=4;sp|P33993-3|MCM7_HUMAN Isoform 3 of DNA replication licensing factor MCM7 OS=Homo sapiens OX=9606 GN=MCM7
ATXN1_IFN	GALNS	N-acetylgalactosamine-6-sulfatase	-0.57094	0.252538		P34059	sp|P34059|GALNS_HUMAN N-acetylgalactosamine-6-sulfatase OS=Homo sapiens OX=9606 GN=GALNS PE=1 SV=1
ATXN1_IFN	CD68	Macrosialin	0.0479294	0.148079		P34810-2;P34810-3;P34810	sp|P34810-2|CD68_HUMAN Isoform Short of Macrosialin OS=Homo sapiens OX=9606 GN=CD68;sp|P34810-3|CD68_HUMAN Isoform 3 of Macrosialin OS=Homo sapiens OX=9606 GN=CD68;sp|P34810|CD68_HUMAN Macrosialin OS=Homo sapiens OX=9606 GN=CD68 PE=1 SV=2
ATXN1_IFN	SHMT1	Serine hydroxymethyltransferase, cytosolic	0.359934	0.23633		P34896-2;P34896;P34896-3;P34896-4	sp|P34896-2|GLYC_HUMAN Isoform 2 of Serine hydroxymethyltransferase, cytosolic OS=Homo sapiens OX=9606 GN=SHMT1;sp|P34896|GLYC_HUMAN Serine hydroxymethyltransferase, cytosolic OS=Homo sapiens OX=9606 GN=SHMT1 PE=1 SV=1;sp|P34896-3|GLYC_HUMAN Isoform 3 of S
ATXN1_IFN	SHMT2	Serine hydroxymethyltransferase, mitochondrial	0.316705	0.831993		P34897-3;P34897;P34897-2	sp|P34897-3|GLYM_HUMAN Isoform 3 of Serine hydroxymethyltransferase, mitochondrial OS=Homo sapiens OX=9606 GN=SHMT2;sp|P34897|GLYM_HUMAN Serine hydroxymethyltransferase, mitochondrial OS=Homo sapiens OX=9606 GN=SHMT2 PE=1 SV=3;sp|P34897-2|GLYM_HUMAN Isofor
ATXN1_IFN	EPHX2	Bifunctional epoxide hydrolase 2;Cytosolic epoxide hydrolase 2;Lipid-phosphate phosphatase	-0.752612	0.679412		P34913;P34913-3;P34913-2	sp|P34913|HYES_HUMAN Bifunctional epoxide hydrolase 2 OS=Homo sapiens OX=9606 GN=EPHX2 PE=1 SV=2;sp|P34913-3|HYES_HUMAN Isoform 3 of Bifunctional epoxide hydrolase 2 OS=Homo sapiens OX=9606 GN=EPHX2;sp|P34913-2|HYES_HUMAN Isoform 2 of Bifunctional epoxide
ATXN1_IFN	HSPA4	Heat shock 70 kDa protein 4	-0.0896038	0.336878		P34932	sp|P34932|HSP74_HUMAN Heat shock 70 kDa protein 4 OS=Homo sapiens OX=9606 GN=HSPA4 PE=1 SV=4
ATXN1_IFN	MPI	Mannose-6-phosphate isomerase	2.08539	10.2724	+	P34949;P34949-2	sp|P34949|MPI_HUMAN Mannose-6-phosphate isomerase OS=Homo sapiens OX=9606 GN=MPI PE=1 SV=2;sp|P34949-2|MPI_HUMAN Isoform 2 of Mannose-6-phosphate isomerase OS=Homo sapiens OX=9606 GN=MPI
ATXN1_IFN	GPC1	Glypican-1;Secreted glypican-1	0.0687421	0.160941		P35052	sp|P35052|GPC1_HUMAN Glypican-1 OS=Homo sapiens OX=9606 GN=GPC1 PE=1 SV=2
ATXN1_IFN	PFN2	Profilin-2	-0.36679	1.32547		P35080	sp|P35080|PROF2_HUMAN Profilin-2 OS=Homo sapiens OX=9606 GN=PFN2 PE=1 SV=3
ATXN1_IFN	PFN2	Profilin-2	-0.239074	1.40773		P35080-2	sp|P35080-2|PROF2_HUMAN Isoform IIb of Profilin-2 OS=Homo sapiens OX=9606 GN=PFN2
ATXN1_IFN	CA8	Carbonic anhydrase-related protein	0.24273	0.463709		P35219	sp|P35219|CAH8_HUMAN Carbonic anhydrase-related protein OS=Homo sapiens OX=9606 GN=CA8 PE=1 SV=3
ATXN1_IFN	CTNNA1	Catenin alpha-1	-0.0590995	0.378821		P35221;P35221-2;P35221-3	sp|P35221|CTNA1_HUMAN Catenin alpha-1 OS=Homo sapiens OX=9606 GN=CTNNA1 PE=1 SV=1;sp|P35221-2|CTNA1_HUMAN Isoform 2 of Catenin alpha-1 OS=Homo sapiens OX=9606 GN=CTNNA1;sp|P35221-3|CTNA1_HUMAN Isoform 3 of Catenin alpha-1 OS=Homo sapiens OX=9606 GN=CTNNA1
ATXN1_IFN	CTNNB1	Catenin beta-1	-0.495696	1.61453		P35222	sp|P35222|CTNB1_HUMAN Catenin beta-1 OS=Homo sapiens OX=9606 GN=CTNNB1 PE=1 SV=1
ATXN1_IFN	PHB	Prohibitin	0.0449833	0.344064		P35232;P35232-2	sp|P35232|PHB_HUMAN Prohibitin OS=Homo sapiens OX=9606 GN=PHB PE=1 SV=1;sp|P35232-2|PHB_HUMAN Isoform 2 of Prohibitin OS=Homo sapiens OX=9606 GN=PHB
ATXN1_IFN	SERPINB6	Serpin B6	-0.115058	0.477571		P35237	sp|P35237|SPB6_HUMAN Serpin B6 OS=Homo sapiens OX=9606 GN=SERPINB6 PE=1 SV=3
ATXN1_IFN	NF2	Merlin	0.226125	0.133184		P35240-2;P35240-3;P35240;P35240-6;P35240-4;P35240-5;P35240-8	sp|P35240-2|MERL_HUMAN Isoform 2 of Merlin OS=Homo sapiens OX=9606 GN=NF2;sp|P35240-3|MERL_HUMAN Isoform 3 of Merlin OS=Homo sapiens OX=9606 GN=NF2;sp|P35240|MERL_HUMAN Merlin OS=Homo sapiens OX=9606 GN=NF2 PE=1 SV=1;sp|P35240-6|MERL_HUMAN Isoform 6 of Mer
ATXN1_IFN	RDX	Radixin	-0.177114	0.552361		P35241;P35241-5;P35241-4	sp|P35241|RADI_HUMAN Radixin OS=Homo sapiens OX=9606 GN=RDX PE=1 SV=1;sp|P35241-5|RADI_HUMAN Isoform 5 of Radixin OS=Homo sapiens OX=9606 GN=RDX;sp|P35241-4|RADI_HUMAN Isoform 4 of Radixin OS=Homo sapiens OX=9606 GN=RDX
ATXN1_IFN	RPA3	Replication protein A 14 kDa subunit	-0.152324	0.139128		P35244	sp|P35244|RFA3_HUMAN Replication protein A 14 kDa subunit OS=Homo sapiens OX=9606 GN=RPA3 PE=1 SV=1
ATXN1_IFN	RFC4	Replication factor C subunit 4	-0.491707	0.623904		P35249;P35249-2	sp|P35249|RFC4_HUMAN Replication factor C subunit 4 OS=Homo sapiens OX=9606 GN=RFC4 PE=1 SV=2;sp|P35249-2|RFC4_HUMAN Isoform 2 of Replication factor C subunit 4 OS=Homo sapiens OX=9606 GN=RFC4
ATXN1_IFN	RFC2	Replication factor C subunit 2	0.577543	0.334384		P35250;P35250-2	sp|P35250|RFC2_HUMAN Replication factor C subunit 2 OS=Homo sapiens OX=9606 GN=RFC2 PE=1 SV=3;sp|P35250-2|RFC2_HUMAN Isoform 2 of Replication factor C subunit 2 OS=Homo sapiens OX=9606 GN=RFC2
ATXN1_IFN	RFC1	Replication factor C subunit 1	0.653741	1.54331	+	P35251-2;P35251	sp|P35251-2|RFC1_HUMAN Isoform 2 of Replication factor C subunit 1 OS=Homo sapiens OX=9606 GN=RFC1;sp|P35251|RFC1_HUMAN Replication factor C subunit 1 OS=Homo sapiens OX=9606 GN=RFC1 PE=1 SV=4
ATXN1_IFN	RPL22	60S ribosomal protein L22	0.0083789	0.02388		P35268	sp|P35268|RL22_HUMAN 60S ribosomal protein L22 OS=Homo sapiens OX=9606 GN=RPL22 PE=1 SV=2
ATXN1_IFN	GTF2F1	General transcription factor IIF subunit 1	-0.190862	0.497609		P35269	sp|P35269|T2FA_HUMAN General transcription factor IIF subunit 1 OS=Homo sapiens OX=9606 GN=GTF2F1 PE=1 SV=2
ATXN1_IFN	SPR	Sepiapterin reductase	0.119721	0.508088		P35270	sp|P35270|SPRE_HUMAN Sepiapterin reductase OS=Homo sapiens OX=9606 GN=SPR PE=1 SV=1
ATXN1_IFN	PTGS2	Prostaglandin G/H synthase 2	0.201895	0.145684		P35354	sp|P35354|PGH2_HUMAN Prostaglandin G/H synthase 2 OS=Homo sapiens OX=9606 GN=PTGS2 PE=1 SV=2
ATXN1_IFN	IRS1	Insulin receptor substrate 1	-0.569413	0.828266		P35568	sp|P35568|IRS1_HUMAN Insulin receptor substrate 1 OS=Homo sapiens OX=9606 GN=IRS1 PE=1 SV=1
ATXN1_IFN	AGL	Glycogen debranching enzyme;4-alpha-glucanotransferase;Amylo-alpha-1,6-glucosidase	-0.448355	0.354834		P35573-2;P35573-3;P35573	sp|P35573-2|GDE_HUMAN Isoform 5 of Glycogen debranching enzyme OS=Homo sapiens OX=9606 GN=AGL;sp|P35573-3|GDE_HUMAN Isoform 6 of Glycogen debranching enzyme OS=Homo sapiens OX=9606 GN=AGL;sp|P35573|GDE_HUMAN Glycogen debranching enzyme OS=Homo sapiens OX=9
ATXN1_IFN	MYH9	Myosin-9	-0.0700561	0.961433		P35579	sp|P35579|MYH9_HUMAN Myosin-9 OS=Homo sapiens OX=9606 GN=MYH9 PE=1 SV=4
ATXN1_IFN	MYH10	Myosin-10	0.0404987	0.174302		P35580-4;P35580-2;P35580-5	sp|P35580-4|MYH10_HUMAN Isoform 4 of Myosin-10 OS=Homo sapiens OX=9606 GN=MYH10;sp|P35580-2|MYH10_HUMAN Isoform 2 of Myosin-10 OS=Homo sapiens OX=9606 GN=MYH10;sp|P35580-5|MYH10_HUMAN Isoform 5 of Myosin-10 OS=Homo sapiens OX=9606 GN=MYH10
ATXN1_IFN	COPB2	Coatomer subunit beta	0.0436827	0.317103		P35606-2;P35606	sp|P35606-2|COPB2_HUMAN Isoform 2 of Coatomer subunit beta OS=Homo sapiens OX=9606 GN=COPB2;sp|P35606|COPB2_HUMAN Coatomer subunit beta OS=Homo sapiens OX=9606 GN=COPB2 PE=1 SV=2
ATXN1_IFN	ACTN2	Alpha-actinin-2	-0.0469184	0.0317737		P35609-2;P35609	sp|P35609-2|ACTN2_HUMAN Isoform 2 of Alpha-actinin-2 OS=Homo sapiens OX=9606 GN=ACTN2;sp|P35609|ACTN2_HUMAN Alpha-actinin-2 OS=Homo sapiens OX=9606 GN=ACTN2 PE=1 SV=1
ATXN1_IFN	SOAT1	Sterol O-acyltransferase 1	-0.517913	2.93809	+	P35610	sp|P35610|SOAT1_HUMAN Sterol O-acyltransferase 1 OS=Homo sapiens OX=9606 GN=SOAT1 PE=1 SV=3
ATXN1_IFN	ADD1	Alpha-adducin	-0.144849	0.960506		P35611-2;P35611-6;P35611;P35611-3;P35611-4;P35611-5	sp|P35611-2|ADDA_HUMAN Isoform 2 of Alpha-adducin OS=Homo sapiens OX=9606 GN=ADD1;sp|P35611-6|ADDA_HUMAN Isoform 6 of Alpha-adducin OS=Homo sapiens OX=9606 GN=ADD1;sp|P35611|ADDA_HUMAN Alpha-adducin OS=Homo sapiens OX=9606 GN=ADD1 PE=1 SV=2;sp|P35611-3|ADD
ATXN1_IFN	ADD2	Beta-adducin	-0.22042	1.82209		P35612;P35612-4;P35612-3;P35612-2;P35612-8;P35612-9	sp|P35612|ADDB_HUMAN Beta-adducin OS=Homo sapiens OX=9606 GN=ADD2 PE=1 SV=3;sp|P35612-4|ADDB_HUMAN Isoform 4 of Beta-adducin OS=Homo sapiens OX=9606 GN=ADD2;sp|P35612-3|ADDB_HUMAN Isoform 3 of Beta-adducin OS=Homo sapiens OX=9606 GN=ADD2;sp|P35612-2|ADDB_H
ATXN1_IFN	FUS	RNA-binding protein FUS	-0.280617	0.868826		P35637-2;P35637	sp|P35637-2|FUS_HUMAN Isoform Short of RNA-binding protein FUS OS=Homo sapiens OX=9606 GN=FUS;sp|P35637|FUS_HUMAN RNA-binding protein FUS OS=Homo sapiens OX=9606 GN=FUS PE=1 SV=1
ATXN1_IFN	NUP214	Nuclear pore complex protein Nup214	-0.288591	1.45063		P35658-2;P35658;P35658-4;P35658-3;P35658-5	sp|P35658-2|NU214_HUMAN Isoform 2 of Nuclear pore complex protein Nup214 OS=Homo sapiens OX=9606 GN=NUP214;sp|P35658|NU214_HUMAN Nuclear pore complex protein Nup214 OS=Homo sapiens OX=9606 GN=NUP214 PE=1 SV=2;sp|P35658-4|NU214_HUMAN Isoform 4 of Nuclear po
ATXN1_IFN	DEK	Protein DEK	-0.30547	0.526943		P35659	sp|P35659|DEK_HUMAN Protein DEK OS=Homo sapiens OX=9606 GN=DEK PE=1 SV=1
ATXN1_IFN	HNF1B	Hepatocyte nuclear factor 1-beta	0.658743	0.522242		P35680-3;P35680-4;P35680-2;P35680	sp|P35680-3|HNF1B_HUMAN Isoform C of Hepatocyte nuclear factor 1-beta OS=Homo sapiens OX=9606 GN=HNF1B;sp|P35680-4|HNF1B_HUMAN Isoform 4 of Hepatocyte nuclear factor 1-beta OS=Homo sapiens OX=9606 GN=HNF1B;sp|P35680-2|HNF1B_HUMAN Isoform B of Hepatocyte nu
ATXN1_IFN	GLRX	Glutaredoxin-1	-0.019577	0.0572973		P35754	sp|P35754|GLRX1_HUMAN Glutaredoxin-1 OS=Homo sapiens OX=9606 GN=GLRX PE=1 SV=2
ATXN1_IFN	CHKA	Choline kinase alpha	-0.311582	0.650865		P35790-2;P35790	sp|P35790-2|CHKA_HUMAN Isoform 2 of Choline kinase alpha OS=Homo sapiens OX=9606 GN=CHKA;sp|P35790|CHKA_HUMAN Choline kinase alpha OS=Homo sapiens OX=9606 GN=CHKA PE=1 SV=3
ATXN1_IFN	PPM1A	Protein phosphatase 1A	-0.393725	1.10295		P35813-3;P35813;P35813-2	sp|P35813-3|PPM1A_HUMAN Isoform 3 of Protein phosphatase 1A OS=Homo sapiens OX=9606 GN=PPM1A;sp|P35813|PPM1A_HUMAN Protein phosphatase 1A OS=Homo sapiens OX=9606 GN=PPM1A PE=1 SV=1;sp|P35813-2|PPM1A_HUMAN Isoform Alpha-2 of Protein phosphatase 1A OS=Homo s
ATXN1_IFN	AHR	Aryl hydrocarbon receptor	0.147608	0.0675712		P35869	sp|P35869|AHR_HUMAN Aryl hydrocarbon receptor OS=Homo sapiens OX=9606 GN=AHR PE=1 SV=2
ATXN1_IFN	HMGCL	Hydroxymethylglutaryl-CoA lyase, mitochondrial	-0.179076	0.174717		P35914;P35914-3;P35914-2	sp|P35914|HMGCL_HUMAN Hydroxymethylglutaryl-CoA lyase, mitochondrial OS=Homo sapiens OX=9606 GN=HMGCL PE=1 SV=2;sp|P35914-3|HMGCL_HUMAN Isoform 3 of Hydroxymethylglutaryl-CoA lyase, mitochondrial OS=Homo sapiens OX=9606 GN=HMGCL;sp|P35914-2|HMGCL_HUMAN Iso
ATXN1_IFN	PSMC2	26S protease regulatory subunit 7	-0.0445136	0.167201		P35998;P35998-2	sp|P35998|PRS7_HUMAN 26S proteasome regulatory subunit 7 OS=Homo sapiens OX=9606 GN=PSMC2 PE=1 SV=3;sp|P35998-2|PRS7_HUMAN Isoform 2 of 26S proteasome regulatory subunit 7 OS=Homo sapiens OX=9606 GN=PSMC2
ATXN1_IFN	SLC16A2	Monocarboxylate transporter 8	0.383817	1.91276		P36021	sp|P36021|MOT8_HUMAN Monocarboxylate transporter 8 OS=Homo sapiens OX=9606 GN=SLC16A2 PE=1 SV=2
ATXN1_IFN	ARL2	ADP-ribosylation factor-like protein 2	-0.45492	0.400322		P36404	sp|P36404|ARL2_HUMAN ADP-ribosylation factor-like protein 2 OS=Homo sapiens OX=9606 GN=ARL2 PE=1 SV=4
ATXN1_IFN	ARL3	ADP-ribosylation factor-like protein 3	-0.0534724	0.146165		P36405	sp|P36405|ARL3_HUMAN ADP-ribosylation factor-like protein 3 OS=Homo sapiens OX=9606 GN=ARL3 PE=1 SV=2
ATXN1_IFN	TRIM23	E3 ubiquitin-protein ligase TRIM23	0.49823	3.29664		P36406-3;P36406-2;P36406	sp|P36406-3|TRI23_HUMAN Isoform Gamma of E3 ubiquitin-protein ligase TRIM23 OS=Homo sapiens OX=9606 GN=TRIM23;sp|P36406-2|TRI23_HUMAN Isoform Beta of E3 ubiquitin-protein ligase TRIM23 OS=Homo sapiens OX=9606 GN=TRIM23;sp|P36406|TRI23_HUMAN E3 ubiquitin-pr
ATXN1_IFN	MAP2K2	Dual specificity mitogen-activated protein kinase kinase 2	0.110137	0.337975		P36507	sp|P36507|MP2K2_HUMAN Dual specificity mitogen-activated protein kinase kinase 2 OS=Homo sapiens OX=9606 GN=MAP2K2 PE=1 SV=1
ATXN1_IFN	ATP5C1	ATP synthase subunit gamma, mitochondrial	-0.103301	0.426689		P36542;P36542-2	sp|P36542|ATPG_HUMAN ATP synthase subunit gamma, mitochondrial OS=Homo sapiens OX=9606 GN=ATP5F1C PE=1 SV=1;sp|P36542-2|ATPG_HUMAN Isoform Heart of ATP synthase subunit gamma, mitochondrial OS=Homo sapiens OX=9606 GN=ATP5F1C
ATXN1_IFN	ATP6V1E1	V-type proton ATPase subunit E 1	-0.220606	1.64087		P36543;P36543-3;P36543-2	sp|P36543|VATE1_HUMAN V-type proton ATPase subunit E 1 OS=Homo sapiens OX=9606 GN=ATP6V1E1 PE=1 SV=1;sp|P36543-3|VATE1_HUMAN Isoform 3 of V-type proton ATPase subunit E 1 OS=Homo sapiens OX=9606 GN=ATP6V1E1;sp|P36543-2|VATE1_HUMAN Isoform 2 of V-type proto
ATXN1_IFN	CPOX	Oxygen-dependent coproporphyrinogen-III oxidase, mitochondrial	0.100737	0.640827		P36551	sp|P36551|HEM6_HUMAN Oxygen-dependent coproporphyrinogen-III oxidase, mitochondrial OS=Homo sapiens OX=9606 GN=CPOX PE=1 SV=3
ATXN1_IFN	RPL4	60S ribosomal protein L4	0.155063	1.3608		P36578	sp|P36578|RL4_HUMAN 60S ribosomal protein L4 OS=Homo sapiens OX=9606 GN=RPL4 PE=1 SV=5
ATXN1_IFN	NUDT1	7,8-dihydro-8-oxoguanine triphosphatase	0.219915	1.42869		P36639-4;P36639-3;P36639-2;P36639	sp|P36639-4|8ODP_HUMAN Isoform p18 of 7,8-dihydro-8-oxoguanine triphosphatase OS=Homo sapiens OX=9606 GN=NUDT1;sp|P36639-3|8ODP_HUMAN Isoform p21 of 7,8-dihydro-8-oxoguanine triphosphatase OS=Homo sapiens OX=9606 GN=NUDT1;sp|P36639-2|8ODP_HUMAN Isoform p22
ATXN1_IFN	LONP1	Lon protease homolog, mitochondrial	0.0976056	0.178013		P36776-2;P36776	sp|P36776-2|LONM_HUMAN Isoform 2 of Lon protease homolog, mitochondrial OS=Homo sapiens OX=9606 GN=LONP1;sp|P36776|LONM_HUMAN Lon protease homolog, mitochondrial OS=Homo sapiens OX=9606 GN=LONP1 PE=1 SV=2
ATXN1_IFN	PGM1	Phosphoglucomutase-1	-0.0693543	0.639652		P36871;P36871-2;P36871-3	sp|P36871|PGM1_HUMAN Phosphoglucomutase-1 OS=Homo sapiens OX=9606 GN=PGM1 PE=1 SV=3;sp|P36871-2|PGM1_HUMAN Isoform 2 of Phosphoglucomutase-1 OS=Homo sapiens OX=9606 GN=PGM1;sp|P36871-3|PGM1_HUMAN Isoform 3 of Phosphoglucomutase-1 OS=Homo sapiens OX=9606 GN
ATXN1_IFN	PPP1CC	Serine/threonine-protein phosphatase PP1-gamma catalytic subunit	-0.0536907	0.0816584		P36873;P36873-2	sp|P36873|PP1G_HUMAN Serine/threonine-protein phosphatase PP1-gamma catalytic subunit OS=Homo sapiens OX=9606 GN=PPP1CC PE=1 SV=1;sp|P36873-2|PP1G_HUMAN Isoform 2 of Serine/threonine-protein phosphatase PP1-gamma catalytic subunit OS=Homo sapiens OX=9606 G
ATXN1_IFN	TGFBR1	TGF-beta receptor type-1	-0.239391	0.227276		P36897;P36897-2;P36897-3	sp|P36897|TGFR1_HUMAN TGF-beta receptor type-1 OS=Homo sapiens OX=9606 GN=TGFBR1 PE=1 SV=1;sp|P36897-2|TGFR1_HUMAN Isoform 2 of TGF-beta receptor type-1 OS=Homo sapiens OX=9606 GN=TGFBR1;sp|P36897-3|TGFR1_HUMAN Isoform 3 of TGF-beta receptor type-1 OS=Homo
ATXN1_IFN	GNL1	Guanine nucleotide-binding protein-like 1	-0.0309194	0.126303		P36915;P36915-2	sp|P36915|GNL1_HUMAN Guanine nucleotide-binding protein-like 1 OS=Homo sapiens OX=9606 GN=GNL1 PE=1 SV=2;sp|P36915-2|GNL1_HUMAN Isoform 2 of Guanine nucleotide-binding protein-like 1 OS=Homo sapiens OX=9606 GN=GNL1
ATXN1_IFN	LTBR	Tumor necrosis factor receptor superfamily member 3	0.0495472	0.0561957		P36941-2;P36941	sp|P36941-2|TNR3_HUMAN Isoform 2 of Tumor necrosis factor receptor superfamily member 3 OS=Homo sapiens OX=9606 GN=LTBR;sp|P36941|TNR3_HUMAN Tumor necrosis factor receptor superfamily member 3 OS=Homo sapiens OX=9606 GN=LTBR PE=1 SV=1
ATXN1_IFN	POLR2I	DNA-directed RNA polymerase II subunit RPB9	-0.192724	0.0809093		P36954	sp|P36954|RPB9_HUMAN DNA-directed RNA polymerase II subunit RPB9 OS=Homo sapiens OX=9606 GN=POLR2I PE=1 SV=1
ATXN1_IFN	DLST	Dihydrolipoyllysine-residue succinyltransferase component of 2-oxoglutarate dehydrogenase complex, mitochondrial	0.0521453	1.09985		P36957;P36957-2	sp|P36957|ODO2_HUMAN Dihydrolipoyllysine-residue succinyltransferase component of 2-oxoglutarate dehydrogenase complex, mitochondrial OS=Homo sapiens OX=9606 GN=DLST PE=1 SV=4;sp|P36957-2|ODO2_HUMAN Isoform 2 of Dihydrolipoyllysine-residue succinyltransfer
ATXN1_IFN	SRP14	Signal recognition particle 14 kDa protein	0.0686059	0.258971		P37108	sp|P37108|SRP14_HUMAN Signal recognition particle 14 kDa protein OS=Homo sapiens OX=9606 GN=SRP14 PE=1 SV=2
ATXN1_IFN	TGFBR2	TGF-beta receptor type-2	-0.575607	0.45465		P37173;P37173-2	sp|P37173|TGFR2_HUMAN TGF-beta receptor type-2 OS=Homo sapiens OX=9606 GN=TGFBR2 PE=1 SV=2;sp|P37173-2|TGFR2_HUMAN Isoform 2 of TGF-beta receptor type-2 OS=Homo sapiens OX=9606 GN=TGFBR2
ATXN1_IFN	NUP62	Nuclear pore glycoprotein p62	-0.00443804	0.00708297		P37198	sp|P37198|NUP62_HUMAN Nuclear pore glycoprotein p62 OS=Homo sapiens OX=9606 GN=NUP62 PE=1 SV=3
ATXN1_IFN	HPCAL1;HPCA	Hippocalcin-like protein 1;Neuron-specific calcium-binding protein hippocalcin	0.0795465	0.147206		P37235;P84074	sp|P37235|HPCL1_HUMAN Hippocalcin-like protein 1 OS=Homo sapiens OX=9606 GN=HPCAL1 PE=1 SV=3;sp|P84074|HPCA_HUMAN Neuron-specific calcium-binding protein hippocalcin OS=Homo sapiens OX=9606 GN=HPCA PE=1 SV=2
ATXN1_IFN	FDFT1	Squalene synthase	-0.244599	0.628025		P37268;P37268-3;P37268-2;P37268-4;P37268-5	sp|P37268|FDFT_HUMAN Squalene synthase OS=Homo sapiens OX=9606 GN=FDFT1 PE=1 SV=1;sp|P37268-3|FDFT_HUMAN Isoform 3 of Squalene synthase OS=Homo sapiens OX=9606 GN=FDFT1;sp|P37268-2|FDFT_HUMAN Isoform 2 of Squalene synthase OS=Homo sapiens OX=9606 GN=FDFT1;
ATXN1_IFN	TAGLN2	Transgelin-2	-0.0428247	0.294172		P37802;P37802-2	sp|P37802|TAGL2_HUMAN Transgelin-2 OS=Homo sapiens OX=9606 GN=TAGLN2 PE=1 SV=3;sp|P37802-2|TAGL2_HUMAN Isoform 2 of Transgelin-2 OS=Homo sapiens OX=9606 GN=TAGLN2
ATXN1_IFN	TALDO1	Transaldolase	-0.0597802	0.378737		P37837	sp|P37837|TALDO_HUMAN Transaldolase OS=Homo sapiens OX=9606 GN=TALDO1 PE=1 SV=2
ATXN1_IFN	ETFB	Electron transfer flavoprotein subunit beta	0.00181922	0.0207709		P38117;P38117-2	sp|P38117|ETFB_HUMAN Electron transfer flavoprotein subunit beta OS=Homo sapiens OX=9606 GN=ETFB PE=1 SV=3;sp|P38117-2|ETFB_HUMAN Isoform 2 of Electron transfer flavoprotein subunit beta OS=Homo sapiens OX=9606 GN=ETFB
ATXN1_IFN	RBMX	RNA-binding motif protein, X chromosome;RNA-binding motif protein, X chromosome, N-terminally processed	0.0833287	0.73379		P38159;P38159-2	sp|P38159|RBMX_HUMAN RNA-binding motif protein, X chromosome OS=Homo sapiens OX=9606 GN=RBMX PE=1 SV=3;sp|P38159-2|RBMX_HUMAN Isoform 2 of RNA-binding motif protein, X chromosome OS=Homo sapiens OX=9606 GN=RBMX
ATXN1_IFN	COIL	Coilin	0.32138	0.943431		P38432	sp|P38432|COIL_HUMAN Coilin OS=Homo sapiens OX=9606 GN=COIL PE=1 SV=1
ATXN1_IFN	GGCX	Vitamin K-dependent gamma-carboxylase	0.044371	0.0534578		P38435-2;P38435	sp|P38435-2|VKGC_HUMAN Isoform 2 of Vitamin K-dependent gamma-carboxylase OS=Homo sapiens OX=9606 GN=GGCX;sp|P38435|VKGC_HUMAN Vitamin K-dependent gamma-carboxylase OS=Homo sapiens OX=9606 GN=GGCX PE=1 SV=2
ATXN1_IFN	LIPA	Lysosomal acid lipase/cholesteryl ester hydrolase	-0.0583709	0.0695805		P38571-2;P38571	sp|P38571-2|LICH_HUMAN Isoform 2 of Lysosomal acid lipase/cholesteryl ester hydrolase OS=Homo sapiens OX=9606 GN=LIPA;sp|P38571|LICH_HUMAN Lysosomal acid lipase/cholesteryl ester hydrolase OS=Homo sapiens OX=9606 GN=LIPA PE=1 SV=2
ATXN1_IFN	ATP6V1A	V-type proton ATPase catalytic subunit A	-0.13653	1.00756		P38606;P38606-2	sp|P38606|VATA_HUMAN V-type proton ATPase catalytic subunit A OS=Homo sapiens OX=9606 GN=ATP6V1A PE=1 SV=2;sp|P38606-2|VATA_HUMAN Isoform 2 of V-type proton ATPase catalytic subunit A OS=Homo sapiens OX=9606 GN=ATP6V1A
ATXN1_IFN	HSPA9	Stress-70 protein, mitochondrial	0.0811816	0.386453		P38646	sp|P38646|GRP75_HUMAN Stress-70 protein, mitochondrial OS=Homo sapiens OX=9606 GN=HSPA9 PE=1 SV=2
ATXN1_IFN	EIF4A3	Eukaryotic initiation factor 4A-III;Eukaryotic initiation factor 4A-III, N-terminally processed	-0.0483012	0.238366		P38919	sp|P38919|IF4A3_HUMAN Eukaryotic initiation factor 4A-III OS=Homo sapiens OX=9606 GN=EIF4A3 PE=1 SV=4
ATXN1_IFN	CDKN1A	Cyclin-dependent kinase inhibitor 1	-0.176227	0.447631		P38936	sp|P38936|CDN1A_HUMAN Cyclin-dependent kinase inhibitor 1 OS=Homo sapiens OX=9606 GN=CDKN1A PE=1 SV=3
ATXN1_IFN	RPS19	40S ribosomal protein S19	-0.192574	0.688195		P39019	sp|P39019|RS19_HUMAN 40S ribosomal protein S19 OS=Homo sapiens OX=9606 GN=RPS19 PE=1 SV=2
ATXN1_IFN	RPL3	60S ribosomal protein L3	-0.124789	0.370267		P39023	sp|P39023|RL3_HUMAN 60S ribosomal protein L3 OS=Homo sapiens OX=9606 GN=RPL3 PE=1 SV=2
ATXN1_IFN	COL18A1	Collagen alpha-1(XVIII) chain;Endostatin	-0.0318677	0.0343791		P39060;P39060-1;P39060-2	sp|P39060|COIA1_HUMAN Collagen alpha-1(XVIII) chain OS=Homo sapiens OX=9606 GN=COL18A1 PE=1 SV=5;sp|P39060-1|COIA1_HUMAN Isoform 2 of Collagen alpha-1(XVIII) chain OS=Homo sapiens OX=9606 GN=COL18A1;sp|P39060-2|COIA1_HUMAN Isoform 3 of Collagen alpha-1(XVI
ATXN1_IFN	DDOST	Dolichyl-diphosphooligosaccharide--protein glycosyltransferase 48 kDa subunit	0.1854	0.680898		P39656;P39656-3;P39656-2	sp|P39656|OST48_HUMAN Dolichyl-diphosphooligosaccharide--protein glycosyltransferase 48 kDa subunit OS=Homo sapiens OX=9606 GN=DDOST PE=1 SV=4;sp|P39656-3|OST48_HUMAN Isoform 3 of Dolichyl-diphosphooligosaccharide--protein glycosyltransferase 48 kDa subuni
ATXN1_IFN	ANP32A	Acidic leucine-rich nuclear phosphoprotein 32 family member A	0.113295	0.584334		P39687	sp|P39687|AN32A_HUMAN Acidic leucine-rich nuclear phosphoprotein 32 family member A OS=Homo sapiens OX=9606 GN=ANP32A PE=1 SV=1
ATXN1_IFN	FEN1	Flap endonuclease 1	-0.180158	0.573063		P39748;P39748-2	sp|P39748|FEN1_HUMAN Flap endonuclease 1 OS=Homo sapiens OX=9606 GN=FEN1 PE=1 SV=1;sp|P39748-2|FEN1_HUMAN Isoform FENMIT of Flap endonuclease 1 OS=Homo sapiens OX=9606 GN=FEN1
ATXN1_IFN	CUX1	Homeobox protein cut-like 1	-0.299262	0.432342		P39880-3;P39880-2;P39880;P39880-4;P39880-5;P39880-6	sp|P39880-3|CUX1_HUMAN Isoform 3 of Homeobox protein cut-like 1 OS=Homo sapiens OX=9606 GN=CUX1;sp|P39880-2|CUX1_HUMAN Isoform 2 of Homeobox protein cut-like 1 OS=Homo sapiens OX=9606 GN=CUX1;sp|P39880|CUX1_HUMAN Homeobox protein cut-like 1 OS=Homo sapiens
ATXN1_IFN	CAPG	Macrophage-capping protein	0.40434	0.767903		P40121;P40121-2	sp|P40121|CAPG_HUMAN Macrophage-capping protein OS=Homo sapiens OX=9606 GN=CAPG PE=1 SV=2;sp|P40121-2|CAPG_HUMAN Isoform 2 of Macrophage-capping protein OS=Homo sapiens OX=9606 GN=CAPG
ATXN1_IFN	CAP2	Adenylyl cyclase-associated protein 2	0.177403	0.479769		P40123;P40123-2	sp|P40123|CAP2_HUMAN Adenylyl cyclase-associated protein 2 OS=Homo sapiens OX=9606 GN=CAP2 PE=1 SV=1;sp|P40123-2|CAP2_HUMAN Isoform 2 of Adenylyl cyclase-associated protein 2 OS=Homo sapiens OX=9606 GN=CAP2
ATXN1_IFN	IL6ST	Interleukin-6 receptor subunit beta	-0.364807	0.2667		P40189;P40189-3	sp|P40189|IL6RB_HUMAN Interleukin-6 receptor subunit beta OS=Homo sapiens OX=9606 GN=IL6ST PE=1 SV=2;sp|P40189-3|IL6RB_HUMAN Isoform 3 of Interleukin-6 receptor subunit beta OS=Homo sapiens OX=9606 GN=IL6ST
ATXN1_IFN	CEACAM6	Carcinoembryonic antigen-related cell adhesion molecule 6	0.12599	0.0834449		P40199	sp|P40199|CEAM6_HUMAN Carcinoembryonic antigen-related cell adhesion molecule 6 OS=Homo sapiens OX=9606 GN=CEACAM6 PE=1 SV=3
ATXN1_IFN	TXLNA	Alpha-taxilin	-0.0348581	0.115803		P40222	sp|P40222|TXLNA_HUMAN Alpha-taxilin OS=Homo sapiens OX=9606 GN=TXLNA PE=1 SV=3
ATXN1_IFN	CCT6A	T-complex protein 1 subunit zeta	-0.0110895	0.0592455		P40227;P40227-2	sp|P40227|TCPZ_HUMAN T-complex protein 1 subunit zeta OS=Homo sapiens OX=9606 GN=CCT6A PE=1 SV=3;sp|P40227-2|TCPZ_HUMAN Isoform 2 of T-complex protein 1 subunit zeta OS=Homo sapiens OX=9606 GN=CCT6A
ATXN1_IFN	NNMT	Nicotinamide N-methyltransferase	-0.224655	0.606526		P40261	sp|P40261|NNMT_HUMAN Nicotinamide N-methyltransferase OS=Homo sapiens OX=9606 GN=NNMT PE=1 SV=1
ATXN1_IFN	PSMB10	Proteasome subunit beta type-10	0.00136878	0.00121931		P40306	sp|P40306|PSB10_HUMAN Proteasome subunit beta type-10 OS=Homo sapiens OX=9606 GN=PSMB10 PE=1 SV=1
ATXN1_IFN	VHL	Von Hippel-Lindau disease tumor suppressor	-0.721771	0.551047		P40337-3;P40337;P40337-2	sp|P40337-3|VHL_HUMAN Isoform 3 of von Hippel-Lindau disease tumor suppressor OS=Homo sapiens OX=9606 GN=VHL;sp|P40337|VHL_HUMAN von Hippel-Lindau disease tumor suppressor OS=Homo sapiens OX=9606 GN=VHL PE=1 SV=2;sp|P40337-2|VHL_HUMAN Isoform 2 of von Hipp
ATXN1_IFN	RPL13A	60S ribosomal protein L13a	-0.439382	1.11786		P40429	sp|P40429|RL13A_HUMAN 60S ribosomal protein L13a OS=Homo sapiens OX=9606 GN=RPL13A PE=1 SV=2
ATXN1_IFN	ARL1	ADP-ribosylation factor-like protein 1	0.694114	0.978488		P40616-2;P40616	sp|P40616-2|ARL1_HUMAN Isoform 2 of ADP-ribosylation factor-like protein 1 OS=Homo sapiens OX=9606 GN=ARL1;sp|P40616|ARL1_HUMAN ADP-ribosylation factor-like protein 1 OS=Homo sapiens OX=9606 GN=ARL1 PE=1 SV=1
ATXN1_IFN	MLH1	DNA mismatch repair protein Mlh1	-0.352679	0.927415		P40692;P40692-3;P40692-2	sp|P40692|MLH1_HUMAN DNA mismatch repair protein Mlh1 OS=Homo sapiens OX=9606 GN=MLH1 PE=1 SV=1;sp|P40692-3|MLH1_HUMAN Isoform 3 of DNA mismatch repair protein Mlh1 OS=Homo sapiens OX=9606 GN=MLH1;sp|P40692-2|MLH1_HUMAN Isoform 2 of DNA mismatch repair pro
ATXN1_IFN	USP8	Ubiquitin carboxyl-terminal hydrolase 8	-0.179007	0.458976		P40818;P40818-2	sp|P40818|UBP8_HUMAN Ubiquitin carboxyl-terminal hydrolase 8 OS=Homo sapiens OX=9606 GN=USP8 PE=1 SV=1;sp|P40818-2|UBP8_HUMAN Isoform 2 of Ubiquitin carboxyl-terminal hydrolase 8 OS=Homo sapiens OX=9606 GN=USP8
ATXN1_IFN	PEX19	Peroxisomal biogenesis factor 19	0.557369	0.253442		P40855;P40855-5	sp|P40855|PEX19_HUMAN Peroxisomal biogenesis factor 19 OS=Homo sapiens OX=9606 GN=PEX19 PE=1 SV=1;sp|P40855-5|PEX19_HUMAN Isoform 5 of Peroxisomal biogenesis factor 19 OS=Homo sapiens OX=9606 GN=PEX19
ATXN1_IFN	MDH1	Malate dehydrogenase, cytoplasmic	-0.245504	0.334591		P40925-3;P40925;P40925-2	sp|P40925-3|MDHC_HUMAN Isoform 3 of Malate dehydrogenase, cytoplasmic OS=Homo sapiens OX=9606 GN=MDH1;sp|P40925|MDHC_HUMAN Malate dehydrogenase, cytoplasmic OS=Homo sapiens OX=9606 GN=MDH1 PE=1 SV=4;sp|P40925-2|MDHC_HUMAN Isoform 2 of Malate dehydrogenase,
ATXN1_IFN	MDH2	Malate dehydrogenase, mitochondrial	0.030151	0.0970588		P40926;P40926-2	sp|P40926|MDHM_HUMAN Malate dehydrogenase, mitochondrial OS=Homo sapiens OX=9606 GN=MDH2 PE=1 SV=3;sp|P40926-2|MDHM_HUMAN Isoform 2 of Malate dehydrogenase, mitochondrial OS=Homo sapiens OX=9606 GN=MDH2
ATXN1_IFN	RFC5	Replication factor C subunit 5	-0.734983	1.75212	+	P40937;P40937-2	sp|P40937|RFC5_HUMAN Replication factor C subunit 5 OS=Homo sapiens OX=9606 GN=RFC5 PE=1 SV=1;sp|P40937-2|RFC5_HUMAN Isoform 2 of Replication factor C subunit 5 OS=Homo sapiens OX=9606 GN=RFC5
ATXN1_IFN	RFC3	Replication factor C subunit 3	-0.0771446	0.282461		P40938;P40938-2	sp|P40938|RFC3_HUMAN Replication factor C subunit 3 OS=Homo sapiens OX=9606 GN=RFC3 PE=1 SV=2;sp|P40938-2|RFC3_HUMAN Isoform 2 of Replication factor C subunit 3 OS=Homo sapiens OX=9606 GN=RFC3
ATXN1_IFN	HADHA	Trifunctional enzyme subunit alpha, mitochondrial;Long-chain enoyl-CoA hydratase;Long chain 3-hydroxyacyl-CoA dehydrogenase	-0.000886423	0.00187387		P40939	sp|P40939|ECHA_HUMAN Trifunctional enzyme subunit alpha, mitochondrial OS=Homo sapiens OX=9606 GN=HADHA PE=1 SV=2
ATXN1_IFN	EIF2S3	Eukaryotic translation initiation factor 2 subunit 3	-0.0190214	0.0648209		P41091	sp|P41091|IF2G_HUMAN Eukaryotic translation initiation factor 2 subunit 3 OS=Homo sapiens OX=9606 GN=EIF2S3 PE=1 SV=3
ATXN1_IFN	ID1	DNA-binding protein inhibitor ID-1	-0.0427795	0.0638151		P41134-2;P41134	sp|P41134-2|ID1_HUMAN Isoform ID-B of DNA-binding protein inhibitor ID-1 OS=Homo sapiens OX=9606 GN=ID1;sp|P41134|ID1_HUMAN DNA-binding protein inhibitor ID-1 OS=Homo sapiens OX=9606 GN=ID1 PE=1 SV=3
ATXN1_IFN	CETN2	Centrin-2	0.310646	0.410597		P41208	sp|P41208|CETN2_HUMAN Centrin-2 OS=Homo sapiens OX=9606 GN=CETN2 PE=1 SV=1
ATXN1_IFN	ETV6	Transcription factor ETV6	-0.38792	0.478676		P41212	sp|P41212|ETV6_HUMAN Transcription factor ETV6 OS=Homo sapiens OX=9606 GN=ETV6 PE=1 SV=1
ATXN1_IFN	EIF2D	Eukaryotic translation initiation factor 2D	0.239668	0.28181		P41214;P41214-2	sp|P41214|EIF2D_HUMAN Eukaryotic translation initiation factor 2D OS=Homo sapiens OX=9606 GN=EIF2D PE=1 SV=3;sp|P41214-2|EIF2D_HUMAN Isoform 2 of Eukaryotic translation initiation factor 2D OS=Homo sapiens OX=9606 GN=EIF2D
ATXN1_IFN	BUD31	Protein BUD31 homolog	-0.693512	0.705491		P41223;P41223-2	sp|P41223|BUD31_HUMAN Protein BUD31 homolog OS=Homo sapiens OX=9606 GN=BUD31 PE=1 SV=2;sp|P41223-2|BUD31_HUMAN Isoform 2 of Protein BUD31 homolog OS=Homo sapiens OX=9606 GN=BUD31
ATXN1_IFN	NAA10	N-alpha-acetyltransferase 10	0.133696	1.21692		P41227;P41227-2	sp|P41227|NAA10_HUMAN N-alpha-acetyltransferase 10 OS=Homo sapiens OX=9606 GN=NAA10 PE=1 SV=1;sp|P41227-2|NAA10_HUMAN Isoform 2 of N-alpha-acetyltransferase 10 OS=Homo sapiens OX=9606 GN=NAA10
ATXN1_IFN	KDM5C	Lysine-specific demethylase 5C	-0.365974	0.3381		P41229-3;P41229-2;P41229-5;P41229;P41229-4	sp|P41229-3|KDM5C_HUMAN Isoform 3 of Lysine-specific demethylase 5C OS=Homo sapiens OX=9606 GN=KDM5C;sp|P41229-2|KDM5C_HUMAN Isoform 2 of Lysine-specific demethylase 5C OS=Homo sapiens OX=9606 GN=KDM5C;sp|P41229-5|KDM5C_HUMAN Isoform 5 of Lysine-specific d
ATXN1_IFN	PPP1R2;PPP1R2P3	Protein phosphatase inhibitor 2;Protein phosphatase inhibitor 2-like protein 3	0.44542	0.243055		P41236;Q6NXS1	sp|P41236|IPP2_HUMAN Protein phosphatase inhibitor 2 OS=Homo sapiens OX=9606 GN=PPP1R2 PE=1 SV=2;sp|Q6NXS1|IPP2B_HUMAN Protein phosphatase inhibitor 2 family member B OS=Homo sapiens OX=9606 GN=PPP1R2B PE=1 SV=2
ATXN1_IFN	CSK	Tyrosine-protein kinase CSK	-0.235606	0.105562		P41240	sp|P41240|CSK_HUMAN Tyrosine-protein kinase CSK OS=Homo sapiens OX=9606 GN=CSK PE=1 SV=1
ATXN1_IFN	GARS	Glycine--tRNA ligase	-0.0542488	0.221372		P41250	sp|P41250|GARS_HUMAN Glycine--tRNA ligase OS=Homo sapiens OX=9606 GN=GARS1 PE=1 SV=3
ATXN1_IFN	IARS	Isoleucine--tRNA ligase, cytoplasmic	0.241744	0.817545		P41252	sp|P41252|SYIC_HUMAN Isoleucine--tRNA ligase, cytoplasmic OS=Homo sapiens OX=9606 GN=IARS1 PE=1 SV=2
ATXN1_IFN	EIF1;EIF1B	Eukaryotic translation initiation factor 1;Eukaryotic translation initiation factor 1b	0.367586	1.61353		P41567;O60739	sp|P41567|EIF1_HUMAN Eukaryotic translation initiation factor 1 OS=Homo sapiens OX=9606 GN=EIF1 PE=1 SV=1;sp|O60739|EIF1B_HUMAN Eukaryotic translation initiation factor 1b OS=Homo sapiens OX=9606 GN=EIF1B PE=1 SV=2
ATXN1_IFN	PRKCI	Protein kinase C iota type	0.353459	0.920784		P41743	sp|P41743|KPCI_HUMAN Protein kinase C iota type OS=Homo sapiens OX=9606 GN=PRKCI PE=1 SV=2
ATXN1_IFN	ACTR1B	Beta-centractin	0.214449	0.895014		P42025	sp|P42025|ACTY_HUMAN Beta-centractin OS=Homo sapiens OX=9606 GN=ACTR1B PE=1 SV=1
ATXN1_IFN	ECI1	Enoyl-CoA delta isomerase 1, mitochondrial	-0.105266	0.0880897		P42126-2;P42126	sp|P42126-2|ECI1_HUMAN Isoform 2 of Enoyl-CoA delta isomerase 1, mitochondrial OS=Homo sapiens OX=9606 GN=ECI1;sp|P42126|ECI1_HUMAN Enoyl-CoA delta isomerase 1, mitochondrial OS=Homo sapiens OX=9606 GN=ECI1 PE=1 SV=1
ATXN1_IFN	TMPO	Lamina-associated polypeptide 2, isoform alpha;Thymopoietin;Thymopentin	0.0509193	0.42038		P42166	sp|P42166|LAP2A_HUMAN Lamina-associated polypeptide 2, isoform alpha OS=Homo sapiens OX=9606 GN=TMPO PE=1 SV=2
ATXN1_IFN	TMPO	Lamina-associated polypeptide 2, isoforms beta/gamma;Thymopoietin;Thymopentin	0.096617	0.659651		P42167	sp|P42167|LAP2B_HUMAN Lamina-associated polypeptide 2, isoforms beta/gamma OS=Homo sapiens OX=9606 GN=TMPO PE=1 SV=2
ATXN1_IFN	STAT1	Signal transducer and activator of transcription 1-alpha/beta	-0.0173213	0.102952		P42224;P42224-2	sp|P42224|STAT1_HUMAN Signal transducer and activator of transcription 1-alpha/beta OS=Homo sapiens OX=9606 GN=STAT1 PE=1 SV=2;sp|P42224-2|STAT1_HUMAN Isoform Beta of Signal transducer and activator of transcription 1-alpha/beta OS=Homo sapiens OX=9606 GN=
ATXN1_IFN	STAT6	Signal transducer and activator of transcription 6	2.9925	18.7797	+	P42226;P42226-3;P42226-2	sp|P42226|STAT6_HUMAN Signal transducer and activator of transcription 6 OS=Homo sapiens OX=9606 GN=STAT6 PE=1 SV=1;sp|P42226-3|STAT6_HUMAN Isoform 3 of Signal transducer and activator of transcription 6 OS=Homo sapiens OX=9606 GN=STAT6;sp|P42226-2|STAT6_H
ATXN1_IFN	SKIV2L2	Superkiller viralicidic activity 2-like 2	-0.166222	0.510966		P42285	sp|P42285|MTREX_HUMAN Exosome RNA helicase MTR4 OS=Homo sapiens OX=9606 GN=MTREX PE=1 SV=3
ATXN1_IFN	AKR1C3	Aldo-keto reductase family 1 member C3	-0.0674241	0.534492		P42330	sp|P42330|AK1C3_HUMAN Aldo-keto reductase family 1 member C3 OS=Homo sapiens OX=9606 GN=AKR1C3 PE=1 SV=4
[truncated: 222,385+ more rows]

## Sheet: LOF FP-MS enrichment
Condition	query	significant	p_value	term_size	query_size	intersection_size	precision	recall	term_id	source	term_name	effective_domain_size	source_order	parents	highlighted
[truncated: 17,560 more rows]
