# Supplementary material for: The ISG Atlas: a loss-of-function analysis characterizes antiviral properties of interferon stimulated genes
Source: Nat Commun. 2026 May 8;17:4206. doi: 10.1038/s41467-026-72732-x (PMC13156316; doi:10.1038/s41467-026-72732-x)
Supplement: Supplementary file 9 — Supplementary Data 7 [file 41467_2026_72732_MOESM9_ESM.xlsx]

## Sheet: info
Supplementary Data 7 | Intersection of GO Terms From Different Proteomics Datasets.
Sheet	Description
GO term intersection	Contains all GO:BP terms that are shared among at least three of the four proteomics datasets.

## Sheet: GO term intersection
term_id	term_name	Gene	KO_FP_IFN	KO_FP_cov2	OE_FP_IFN	OE_AP_IFN
GO:0051049	regulation of transport	ATXN1	TRUE	TRUE	NA	TRUE
GO:0051239	regulation of multicellular organismal process	ATXN1	TRUE	TRUE	NA	TRUE
GO:0006396	RNA processing	BORCS8	TRUE	TRUE	TRUE	TRUE
GO:0006417	regulation of translation	BORCS8	TRUE	TRUE	TRUE	TRUE
GO:0016071	mRNA metabolic process	BORCS8	TRUE	TRUE	TRUE	TRUE
GO:0065003	protein-containing complex assembly	BORCS8	TRUE	TRUE	TRUE	TRUE
GO:0070925	organelle assembly	BORCS8	TRUE	TRUE	TRUE	TRUE
GO:0006364	rRNA processing	BORCS8	TRUE	TRUE	FALSE	TRUE
GO:0006412	translation	BORCS8	TRUE	TRUE	FALSE	TRUE
GO:0006518	peptide metabolic process	BORCS8	TRUE	TRUE	FALSE	TRUE
GO:0010628	positive regulation of gene expression	BORCS8	FALSE	TRUE	TRUE	TRUE
GO:0016072	rRNA metabolic process	BORCS8	TRUE	TRUE	FALSE	TRUE
GO:0034248	regulation of amide metabolic process	BORCS8	TRUE	TRUE	FALSE	TRUE
GO:0042254	ribosome biogenesis	BORCS8	TRUE	TRUE	FALSE	TRUE
GO:0043043	peptide biosynthetic process	BORCS8	TRUE	TRUE	FALSE	TRUE
GO:0043603	amide metabolic process	BORCS8	TRUE	TRUE	FALSE	TRUE
GO:0043604	amide biosynthetic process	BORCS8	TRUE	TRUE	FALSE	TRUE
GO:0051656	establishment of organelle localization	BORCS8	TRUE	FALSE	TRUE	TRUE
GO:0140694	non-membrane-bounded organelle assembly	BORCS8	FALSE	TRUE	TRUE	TRUE
GO:1903311	regulation of mRNA metabolic process	BORCS8	TRUE	TRUE	FALSE	TRUE
GO:0006511	ubiquitin-dependent protein catabolic process	CFB	TRUE	FALSE	TRUE	TRUE
GO:0010498	proteasomal protein catabolic process	CFB	TRUE	FALSE	TRUE	TRUE
GO:0019941	modification-dependent protein catabolic process	CFB	TRUE	FALSE	TRUE	TRUE
GO:0043161	proteasome-mediated ubiquitin-dependent protein catabolic process	CFB	TRUE	FALSE	TRUE	TRUE
GO:0043603	amide metabolic process	CFB	TRUE	TRUE	FALSE	TRUE
GO:0043632	modification-dependent macromolecule catabolic process	CFB	TRUE	FALSE	TRUE	TRUE
GO:0006511	ubiquitin-dependent protein catabolic process	FBXO6	TRUE	TRUE	TRUE	TRUE
GO:0010498	proteasomal protein catabolic process	FBXO6	TRUE	TRUE	TRUE	TRUE
GO:0016567	protein ubiquitination	FBXO6	TRUE	TRUE	TRUE	TRUE
GO:0019941	modification-dependent protein catabolic process	FBXO6	TRUE	TRUE	TRUE	TRUE
GO:0033365	protein localization to organelle	FBXO6	TRUE	TRUE	TRUE	TRUE
GO:0043632	modification-dependent macromolecule catabolic process	FBXO6	TRUE	TRUE	TRUE	TRUE
GO:0051603	proteolysis involved in protein catabolic process	FBXO6	TRUE	TRUE	TRUE	TRUE
GO:0006457	protein folding	FBXO6	TRUE	FALSE	TRUE	TRUE
GO:0031647	regulation of protein stability	FBXO6	TRUE	FALSE	TRUE	TRUE
GO:0072659	protein localization to plasma membrane	FBXO6	TRUE	FALSE	TRUE	TRUE
GO:1903076	regulation of protein localization to plasma membrane	FBXO6	TRUE	FALSE	TRUE	TRUE
GO:1904375	regulation of protein localization to cell periphery	FBXO6	TRUE	FALSE	TRUE	TRUE
GO:1990778	protein localization to cell periphery	FBXO6	TRUE	FALSE	TRUE	TRUE
GO:0006886	intracellular protein transport	FFAR2	TRUE	TRUE	TRUE	TRUE
GO:0006913	nucleocytoplasmic transport	FFAR2	TRUE	TRUE	TRUE	TRUE
GO:0009607	response to biotic stimulus	FFAR2	TRUE	TRUE	TRUE	TRUE
GO:0016032	viral process	FFAR2	TRUE	TRUE	TRUE	TRUE
GO:0019058	viral life cycle	FFAR2	TRUE	TRUE	TRUE	TRUE
GO:0031647	regulation of protein stability	FFAR2	TRUE	TRUE	TRUE	TRUE
GO:0032787	monocarboxylic acid metabolic process	FFAR2	TRUE	TRUE	TRUE	TRUE
GO:0033365	protein localization to organelle	FFAR2	TRUE	TRUE	TRUE	TRUE
GO:0042592	homeostatic process	FFAR2	TRUE	TRUE	TRUE	TRUE
GO:0043207	response to external biotic stimulus	FFAR2	TRUE	TRUE	TRUE	TRUE
GO:0044092	negative regulation of molecular function	FFAR2	TRUE	TRUE	TRUE	TRUE
GO:0044419	biological process involved in interspecies interaction between organisms	FFAR2	TRUE	TRUE	TRUE	TRUE
GO:0051169	nuclear transport	FFAR2	TRUE	TRUE	TRUE	TRUE
GO:0051239	regulation of multicellular organismal process	FFAR2	TRUE	TRUE	TRUE	TRUE
GO:0051707	response to other organism	FFAR2	TRUE	TRUE	TRUE	TRUE
GO:0061024	membrane organization	FFAR2	TRUE	TRUE	TRUE	TRUE
GO:0006082	organic acid metabolic process	FFAR2	TRUE	TRUE	FALSE	TRUE
GO:0006629	lipid metabolic process	FFAR2	TRUE	TRUE	FALSE	TRUE
GO:0007005	mitochondrion organization	FFAR2	TRUE	TRUE	FALSE	TRUE
GO:0009605	response to external stimulus	FFAR2	FALSE	TRUE	TRUE	TRUE
GO:0009615	response to virus	FFAR2	TRUE	TRUE	FALSE	TRUE
GO:0019752	carboxylic acid metabolic process	FFAR2	TRUE	TRUE	FALSE	TRUE
GO:0022411	cellular component disassembly	FFAR2	FALSE	TRUE	TRUE	TRUE
GO:0034097	response to cytokine	FFAR2	TRUE	TRUE	FALSE	TRUE
GO:0034504	protein localization to nucleus	FFAR2	FALSE	TRUE	TRUE	TRUE
GO:0043436	oxoacid metabolic process	FFAR2	TRUE	TRUE	FALSE	TRUE
GO:0043603	amide metabolic process	FFAR2	TRUE	TRUE	FALSE	TRUE
GO:0043604	amide biosynthetic process	FFAR2	TRUE	TRUE	FALSE	TRUE
GO:0044255	cellular lipid metabolic process	FFAR2	TRUE	TRUE	FALSE	TRUE
GO:0044403	biological process involved in symbiotic interaction	FFAR2	TRUE	FALSE	TRUE	TRUE
GO:0051240	positive regulation of multicellular organismal process	FFAR2	FALSE	TRUE	TRUE	TRUE
GO:0051701	biological process involved in interaction with host	FFAR2	TRUE	FALSE	TRUE	TRUE
GO:1901135	carbohydrate derivative metabolic process	FFAR2	TRUE	TRUE	FALSE	TRUE
GO:1901698	response to nitrogen compound	FFAR2	FALSE	TRUE	TRUE	TRUE
GO:0006952	defense response	IRF9	TRUE	TRUE	TRUE	TRUE
GO:0009607	response to biotic stimulus	IRF9	TRUE	TRUE	TRUE	TRUE
GO:0009615	response to virus	IRF9	TRUE	TRUE	TRUE	TRUE
GO:0043207	response to external biotic stimulus	IRF9	TRUE	TRUE	TRUE	TRUE
GO:0044419	biological process involved in interspecies interaction between organisms	IRF9	TRUE	TRUE	TRUE	TRUE
GO:0051607	defense response to virus	IRF9	TRUE	TRUE	TRUE	TRUE
GO:0051707	response to other organism	IRF9	TRUE	TRUE	TRUE	TRUE
GO:0098542	defense response to other organism	IRF9	TRUE	TRUE	TRUE	TRUE
GO:0140546	defense response to symbiont	IRF9	TRUE	TRUE	TRUE	TRUE
GO:0045893	positive regulation of DNA-templated transcription	IRF9	FALSE	TRUE	TRUE	TRUE
GO:0140888	interferon-mediated signaling pathway	IRF9	TRUE	TRUE	FALSE	TRUE
GO:1902680	positive regulation of RNA biosynthetic process	IRF9	FALSE	TRUE	TRUE	TRUE
GO:0016071	mRNA metabolic process	LAP3	TRUE	TRUE	TRUE	TRUE
GO:0033365	protein localization to organelle	LAP3	TRUE	TRUE	TRUE	TRUE
GO:0044093	positive regulation of molecular function	LAP3	TRUE	TRUE	TRUE	TRUE
GO:0045934	negative regulation of nucleobase-containing compound metabolic process	LAP3	TRUE	TRUE	TRUE	TRUE
GO:0051239	regulation of multicellular organismal process	LAP3	TRUE	TRUE	TRUE	TRUE
GO:0051253	negative regulation of RNA metabolic process	LAP3	TRUE	TRUE	TRUE	TRUE
GO:0051338	regulation of transferase activity	LAP3	TRUE	TRUE	TRUE	TRUE
GO:0065003	protein-containing complex assembly	LAP3	TRUE	TRUE	TRUE	TRUE
GO:1903311	regulation of mRNA metabolic process	LAP3	TRUE	TRUE	TRUE	TRUE
GO:0010628	positive regulation of gene expression	LAP3	FALSE	TRUE	TRUE	TRUE
GO:0016310	phosphorylation	LAP3	FALSE	TRUE	TRUE	TRUE
GO:0034504	protein localization to nucleus	LAP3	TRUE	FALSE	TRUE	TRUE
GO:0043484	regulation of RNA splicing	LAP3	FALSE	TRUE	TRUE	TRUE
GO:0051247	positive regulation of protein metabolic process	LAP3	FALSE	TRUE	TRUE	TRUE
GO:0009607	response to biotic stimulus	LGALS3BP	TRUE	TRUE	TRUE	TRUE
GO:0043066	negative regulation of apoptotic process	LGALS3BP	TRUE	TRUE	TRUE	TRUE
GO:0043069	negative regulation of programmed cell death	LGALS3BP	TRUE	TRUE	TRUE	TRUE
GO:0043207	response to external biotic stimulus	LGALS3BP	TRUE	TRUE	TRUE	TRUE
GO:0044419	biological process involved in interspecies interaction between organisms	LGALS3BP	TRUE	TRUE	TRUE	TRUE
GO:0051707	response to other organism	LGALS3BP	TRUE	TRUE	TRUE	TRUE
GO:0000226	microtubule cytoskeleton organization	LGALS3BP	TRUE	TRUE	FALSE	TRUE
GO:0007005	mitochondrion organization	LGALS3BP	TRUE	TRUE	FALSE	TRUE
GO:0009605	response to external stimulus	LGALS3BP	FALSE	TRUE	TRUE	TRUE
GO:0010243	response to organonitrogen compound	LGALS3BP	TRUE	FALSE	TRUE	TRUE
GO:0016310	phosphorylation	LGALS3BP	FALSE	TRUE	TRUE	TRUE
GO:0032879	regulation of localization	LGALS3BP	TRUE	FALSE	TRUE	TRUE
GO:0048585	negative regulation of response to stimulus	LGALS3BP	FALSE	TRUE	TRUE	TRUE
GO:0006886	intracellular protein transport	MSR1	TRUE	TRUE	TRUE	TRUE
GO:0009607	response to biotic stimulus	MSR1	TRUE	TRUE	TRUE	TRUE
GO:0032787	monocarboxylic acid metabolic process	MSR1	TRUE	TRUE	TRUE	TRUE
GO:0043066	negative regulation of apoptotic process	MSR1	TRUE	TRUE	TRUE	TRUE
GO:0043069	negative regulation of programmed cell death	MSR1	TRUE	TRUE	TRUE	TRUE
GO:0043207	response to external biotic stimulus	MSR1	TRUE	TRUE	TRUE	TRUE
GO:0044419	biological process involved in interspecies interaction between organisms	MSR1	TRUE	TRUE	TRUE	TRUE
GO:0045087	innate immune response	MSR1	TRUE	TRUE	TRUE	TRUE
GO:0051707	response to other organism	MSR1	TRUE	TRUE	TRUE	TRUE
GO:0061024	membrane organization	MSR1	TRUE	TRUE	TRUE	TRUE
GO:0098542	defense response to other organism	MSR1	TRUE	TRUE	TRUE	TRUE
GO:0006082	organic acid metabolic process	MSR1	TRUE	TRUE	FALSE	TRUE
GO:0006629	lipid metabolic process	MSR1	TRUE	TRUE	FALSE	TRUE
GO:0007005	mitochondrion organization	MSR1	TRUE	TRUE	FALSE	TRUE
GO:0009968	negative regulation of signal transduction	MSR1	TRUE	FALSE	TRUE	TRUE
GO:0019752	carboxylic acid metabolic process	MSR1	TRUE	TRUE	FALSE	TRUE
GO:0043436	oxoacid metabolic process	MSR1	TRUE	TRUE	FALSE	TRUE
GO:0043603	amide metabolic process	MSR1	TRUE	TRUE	FALSE	TRUE
GO:0043604	amide biosynthetic process	MSR1	TRUE	TRUE	FALSE	TRUE
GO:0044283	small molecule biosynthetic process	MSR1	FALSE	TRUE	TRUE	TRUE
GO:0045088	regulation of innate immune response	MSR1	TRUE	FALSE	TRUE	TRUE
GO:0048585	negative regulation of response to stimulus	MSR1	FALSE	TRUE	TRUE	TRUE
GO:0080134	regulation of response to stress	MSR1	FALSE	TRUE	TRUE	TRUE
GO:1901135	carbohydrate derivative metabolic process	MSR1	TRUE	TRUE	FALSE	TRUE
GO:1901137	carbohydrate derivative biosynthetic process	MSR1	FALSE	TRUE	TRUE	TRUE
GO:0033044	regulation of chromosome organization	MX2	TRUE	TRUE	TRUE	TRUE
GO:0033365	protein localization to organelle	MX2	TRUE	TRUE	TRUE	TRUE
GO:0045892	negative regulation of DNA-templated transcription	MX2	TRUE	TRUE	TRUE	TRUE
GO:0045934	negative regulation of nucleobase-containing compound metabolic process	MX2	TRUE	TRUE	TRUE	TRUE
GO:0051052	regulation of DNA metabolic process	MX2	TRUE	TRUE	TRUE	TRUE
GO:0051253	negative regulation of RNA metabolic process	MX2	TRUE	TRUE	TRUE	TRUE
GO:0065003	protein-containing complex assembly	MX2	TRUE	TRUE	TRUE	TRUE
GO:1902679	negative regulation of RNA biosynthetic process	MX2	TRUE	TRUE	TRUE	TRUE
GO:0005975	carbohydrate metabolic process	MX2	TRUE	FALSE	TRUE	TRUE
GO:0006355	regulation of DNA-templated transcription	MX2	FALSE	TRUE	TRUE	TRUE
GO:0006396	RNA processing	MX2	TRUE	FALSE	TRUE	TRUE
GO:0010558	negative regulation of macromolecule biosynthetic process	MX2	FALSE	TRUE	TRUE	TRUE
GO:0034504	protein localization to nucleus	MX2	TRUE	FALSE	TRUE	TRUE
GO:0051276	chromosome organization	MX2	TRUE	TRUE	FALSE	TRUE
GO:1901135	carbohydrate derivative metabolic process	MX2	TRUE	TRUE	FALSE	TRUE
GO:0006412	translation	SAMHD1	TRUE	TRUE	NA	TRUE
GO:0006518	peptide metabolic process	SAMHD1	TRUE	TRUE	NA	TRUE
GO:0043043	peptide biosynthetic process	SAMHD1	TRUE	TRUE	NA	TRUE
GO:0043603	amide metabolic process	SAMHD1	TRUE	TRUE	NA	TRUE
GO:0043604	amide biosynthetic process	SAMHD1	TRUE	TRUE	NA	TRUE
GO:0002831	regulation of response to biotic stimulus	STAT2	TRUE	TRUE	TRUE	TRUE
GO:0006952	defense response	STAT2	TRUE	TRUE	TRUE	TRUE
GO:0009607	response to biotic stimulus	STAT2	TRUE	TRUE	TRUE	TRUE
GO:0009615	response to virus	STAT2	TRUE	TRUE	TRUE	TRUE
GO:0019221	cytokine-mediated signaling pathway	STAT2	TRUE	TRUE	TRUE	TRUE
GO:0031347	regulation of defense response	STAT2	TRUE	TRUE	TRUE	TRUE
GO:0032101	regulation of response to external stimulus	STAT2	TRUE	TRUE	TRUE	TRUE
GO:0032479	regulation of type I interferon production	STAT2	TRUE	TRUE	TRUE	TRUE
GO:0032481	positive regulation of type I interferon production	STAT2	TRUE	TRUE	TRUE	TRUE
GO:0032606	type I interferon production	STAT2	TRUE	TRUE	TRUE	TRUE
GO:0034097	response to cytokine	STAT2	TRUE	TRUE	TRUE	TRUE
GO:0034340	response to type I interferon	STAT2	TRUE	TRUE	TRUE	TRUE
GO:0043207	response to external biotic stimulus	STAT2	TRUE	TRUE	TRUE	TRUE
GO:0044419	biological process involved in interspecies interaction between organisms	STAT2	TRUE	TRUE	TRUE	TRUE
GO:0045087	innate immune response	STAT2	TRUE	TRUE	TRUE	TRUE
GO:0048525	negative regulation of viral process	STAT2	TRUE	TRUE	TRUE	TRUE
GO:0050792	regulation of viral process	STAT2	TRUE	TRUE	TRUE	TRUE
GO:0051607	defense response to virus	STAT2	TRUE	TRUE	TRUE	TRUE
GO:0051707	response to other organism	STAT2	TRUE	TRUE	TRUE	TRUE
GO:0071345	cellular response to cytokine stimulus	STAT2	TRUE	TRUE	TRUE	TRUE
GO:0071357	cellular response to type I interferon	STAT2	TRUE	TRUE	TRUE	TRUE
GO:0098542	defense response to other organism	STAT2	TRUE	TRUE	TRUE	TRUE
GO:0140546	defense response to symbiont	STAT2	TRUE	TRUE	TRUE	TRUE
GO:0001959	regulation of cytokine-mediated signaling pathway	STAT2	TRUE	TRUE	FALSE	TRUE
GO:0002832	negative regulation of response to biotic stimulus	STAT2	TRUE	TRUE	FALSE	TRUE
GO:0009605	response to external stimulus	STAT2	FALSE	TRUE	TRUE	TRUE
GO:0009968	negative regulation of signal transduction	STAT2	TRUE	FALSE	TRUE	TRUE
GO:0045824	negative regulation of innate immune response	STAT2	TRUE	TRUE	FALSE	TRUE
GO:0045944	positive regulation of transcription by RNA polymerase II	STAT2	FALSE	TRUE	TRUE	TRUE
GO:0060337	type I interferon-mediated signaling pathway	STAT2	FALSE	TRUE	TRUE	TRUE
GO:0060759	regulation of response to cytokine stimulus	STAT2	TRUE	TRUE	FALSE	TRUE
GO:0140888	interferon-mediated signaling pathway	STAT2	FALSE	TRUE	TRUE	TRUE
GO:0044419	biological process involved in interspecies interaction between organisms	TDRD7	TRUE	TRUE	TRUE	TRUE
GO:1901700	response to oxygen-containing compound	TDRD7	TRUE	TRUE	TRUE	TRUE
GO:1901701	cellular response to oxygen-containing compound	TDRD7	TRUE	TRUE	TRUE	TRUE
GO:0010558	negative regulation of macromolecule biosynthetic process	TDRD7	FALSE	TRUE	TRUE	TRUE
GO:0043603	amide metabolic process	TDRD7	TRUE	TRUE	FALSE	TRUE
GO:0043604	amide biosynthetic process	TDRD7	TRUE	TRUE	FALSE	TRUE
GO:0006396	RNA processing	VCAN	NA	TRUE	TRUE	TRUE
GO:0016071	mRNA metabolic process	VCAN	NA	TRUE	TRUE	TRUE
GO:0065003	protein-containing complex assembly	VCAN	NA	TRUE	TRUE	TRUE
GO:0065003	protein-containing complex assembly	WARS1	TRUE	TRUE	TRUE	TRUE
GO:0006412	translation	WARS1	TRUE	TRUE	FALSE	TRUE
GO:0033365	protein localization to organelle	WARS1	TRUE	FALSE	TRUE	TRUE
GO:0043043	peptide biosynthetic process	WARS1	TRUE	TRUE	FALSE	TRUE
GO:0051130	positive regulation of cellular component organization	WARS1	TRUE	TRUE	FALSE	TRUE
