# Supplementary material for: The ISG Atlas: a loss-of-function analysis characterizes antiviral properties of interferon stimulated genes
Source: Nat Commun. 2026 May 8;17:4206. doi: 10.1038/s41467-026-72732-x (PMC13156316; doi:10.1038/s41467-026-72732-x)
Supplement: Supplementary file 10 — Supplementary Data 8 [file 41467_2026_72732_MOESM10_ESM.xlsx]

## Sheet: info
Supplementary Data 8 | Interaction Score Calculations for Double Knockouts
Sheet	Description
DKO data	Contains the data of the double knock-out (dKO) screen. double_ko_effect is the observed maximum effect; single_ko1_effect and single_ko2_effect are the individual effects of knock-outs combined with non-targeting controls. expected_effect is the product of the two individual effects. interaction_score is the difference between the observed and the expected effect.

## Sheet: dKO data
rep	plate	gene1	gene2	double_ko_effect	single_ko1_effect	single_ko2_effect	expected_effect	interaction_score
1	1	BORCS8	ATXN1	2.53892	1.9302	1.2686	2.44865	0.0902673
1	1	BORCS8	FBXO6	5.1399	1.9302	0.911896	1.76015	3.37975
1	1	BORCS8	FFAR2	3.1254	1.9302	1	1.9302	1.19519
1	1	BORCS8	IRF7	2.74991	1.9302	1.00448	1.93885	0.811063
1	1	BORCS8	IRF9	5.62394	1.9302	1.39825	2.6989	2.92503
1	1	BORCS8	LAP3	4.12121	1.9302	1.11179	2.14597	1.97524
1	1	CFB	ATXN1	0.951896	0.537401	1.2686	0.681746	0.27015
1	1	CFB	FBXO6	1.52017	0.537401	0.911896	0.490053	1.03012
1	1	CFB	FFAR2	1.104	0.537401	1	0.537401	0.566599
1	1	CFB	IRF7	1.12383	0.537401	1.00448	0.539808	0.584019
1	1	CFB	IRF9	1.91687	0.537401	1.39825	0.751419	1.16545
1	1	CFB	LAP3	1.06815	0.537401	1.11179	0.597474	0.470672
1	1	FBXO6	ATXN1	0.990074	0.911896	1.2686	1.15683	-0.166756
1	1	FFAR2	ATXN1	1.03901	1	1.2686	1.2686	-0.229588
1	1	FFAR2	FBXO6	1.02213	1	0.911896	0.911896	0.110234
1	1	IRF7	ATXN1	1.43763	1.00448	1.2686	1.27428	0.163347
1	1	IRF7	FBXO6	1.37841	1.00448	0.911896	0.915982	0.462429
1	1	IRF7	FFAR2	0.870387	1.00448	1	1.00448	-0.134093
1	1	IRF9	ATXN1	2.00619	1.39825	1.2686	1.77382	0.232373
1	1	IRF9	FBXO6	3.0686	1.39825	0.911896	1.27506	1.79355
1	1	IRF9	FFAR2	1.9042	1.39825	1	1.39825	0.505948
1	1	IRF9	IRF7	2.16326	1.39825	1.00448	1.40451	0.758746
1	1	LAP3	ATXN1	0.875899	1.11179	1.2686	1.41041	-0.534511
1	1	LAP3	FBXO6	1.45634	1.11179	0.911896	1.01383	0.442504
1	1	LAP3	FFAR2	0.747737	1.11179	1	1.11179	-0.364049
1	1	LAP3	IRF7	1.05625	1.11179	1.00448	1.11677	-0.0605183
1	1	LAP3	IRF9	2.12412	1.11179	1.39825	1.55455	0.569565
1	1	LGALS3BP	ATXN1	0.951402	0.832276	1.2686	1.05582	-0.104422
1	1	LGALS3BP	FBXO6	2.25378	0.832276	0.911896	0.758949	1.49483
1	1	LGALS3BP	FFAR2	1.21853	0.832276	1	0.832276	0.386252
1	1	LGALS3BP	IRF7	1.29361	0.832276	1.00448	0.836005	0.457602
1	1	LGALS3BP	IRF9	2.621	0.832276	1.39825	1.16373	1.45728
1	1	LGALS3BP	LAP3	1.53797	0.832276	1.11179	0.925312	0.612659
1	1	LY6E	ATXN1	5.53064	3.94548	1.2686	5.00523	0.525409
1	1	LY6E	FBXO6	9.79138	3.94548	0.911896	3.59786	6.19351
1	1	LY6E	FFAR2	3.89644	3.94548	1	3.94548	-0.0490332
1	1	LY6E	IRF7	5.6235	3.94548	1.00448	3.96315	1.66035
1	1	LY6E	IRF9	8.95227	3.94548	1.39825	5.51675	3.43551
1	1	LY6E	LAP3	5.51067	3.94548	1.11179	4.38652	1.12415
1	1	MSR1	ATXN1	1.11875	0.483819	1.2686	0.613772	0.504974
1	1	MSR1	FBXO6	1.28123	0.483819	0.911896	0.441193	0.840036
1	1	MSR1	FFAR2	0.921554	0.483819	1	0.483819	0.437735
1	1	MSR1	IRF7	0.921962	0.483819	1.00448	0.485987	0.435975
1	1	MSR1	IRF9	1.48662	0.483819	1.39825	0.676499	0.810117
1	1	MSR1	LAP3	1.09243	0.483819	1.11179	0.537903	0.554522
1	1	MX2	ATXN1	1.12181	0.43077	1.2686	0.546474	0.575339
1	1	MX2	FBXO6	1.7232	0.43077	0.911896	0.392817	1.33038
1	1	MX2	FFAR2	0.908557	0.43077	1	0.43077	0.477787
1	1	MX2	IRF7	0.856263	0.43077	1.00448	0.4327	0.423563
1	1	MX2	IRF9	1.79993	0.43077	1.39825	0.602323	1.1976
1	1	MX2	LAP3	1.186	0.43077	1.11179	0.478924	0.70708
1	1	NTC5	ATXN1	1.2686		1.2686
1	1	NTC5	FBXO6	0.911896		0.911896
1	1	NTC5	FFAR2	1		1
1	1	NTC5	IRF7	1.00448		1.00448
1	1	NTC5	IRF9	1.39825		1.39825
1	1	OAS1	ATXN1	1.72395	1.11676	1.2686	1.41672	0.307237
1	1	OAS1	FBXO6	2.17123	1.11676	0.911896	1.01837	1.15286
1	1	OAS1	FFAR2	0.901262	1.11676	1	1.11676	-0.215495
1	1	OAS1	IRF7	1.31918	1.11676	1.00448	1.12176	0.197417
1	1	OAS1	IRF9	2.21063	1.11676	1.39825	1.5615	0.649128
1	1	OAS1	LAP3	2.28332	1.11676	1.11179	1.24159	1.04173
1	1	PARP10	ATXN1	1.82674	0.619024	1.2686	0.785293	1.04144
1	1	PARP10	FBXO6	0.757634	0.619024	0.911896	0.564485	0.193148
1	1	PARP10	FFAR2	1.40784	0.619024	1	0.619024	0.788816
1	1	PARP10	IRF7	1.22661	0.619024	1.00448	0.621797	0.604809
1	1	PARP10	IRF9	4.14429	0.619024	1.39825	0.865549	3.27874
1	1	PARP10	LAP3	2.16707	0.619024	1.11179	0.688222	1.47885
1	1	SAMHD1	ATXN1	0.929544	0.610278	1.2686	0.774198	0.155346
1	1	SAMHD1	FBXO6	0.953516	0.610278	0.911896	0.55651	0.397006
1	1	SAMHD1	FFAR2	0.788995	0.610278	1	0.610278	0.178717
1	1	SAMHD1	IRF7	0.802555	0.610278	1.00448	0.613012	0.189542
1	1	SAMHD1	IRF9	1.88409	0.610278	1.39825	0.85332	1.03077
1	1	SAMHD1	LAP3	1.24519	0.610278	1.11179	0.678498	0.566695
1	1	STAT2	ATXN1	1.66602	1.33971	1.2686	1.69956	-0.0335316
1	1	STAT2	FBXO6	1.91053	1.33971	0.911896	1.22168	0.688854
1	1	STAT2	FFAR2	1.05275	1.33971	1	1.33971	-0.286963
1	1	STAT2	IRF7	1.42302	1.33971	1.00448	1.34571	0.0773023
1	1	STAT2	IRF9	2.24331	1.33971	1.39825	1.87325	0.370061
1	1	STAT2	LAP3	2.483	1.33971	1.11179	1.48947	0.993524
1	1	TDRD7	ATXN1	1.09953	0.647645	1.2686	0.821602	0.277926
1	1	TDRD7	FBXO6	1.68392	0.647645	0.911896	0.590585	1.09334
1	1	TDRD7	FFAR2	1.02789	0.647645	1	0.647645	0.380247
1	1	TDRD7	IRF7	1.65644	0.647645	1.00448	0.650547	1.00589
1	1	TDRD7	IRF9	2.60026	0.647645	1.39825	0.905569	1.69469
1	1	TDRD7	LAP3	1.36821	0.647645	1.11179	0.720043	0.648167
1	1	VCAN	ATXN1	0.85598	1.04844	1.2686	1.33005	-0.47407
1	1	VCAN	FBXO6	1.50967	1.04844	0.911896	0.956068	0.553598
1	1	VCAN	FFAR2	1.06409	1.04844	1	1.04844	0.0156453
1	1	VCAN	IRF7	0.96119	1.04844	1.00448	1.05314	-0.0919481
1	1	VCAN	IRF9	2.4671	1.04844	1.39825	1.46598	1.00112
1	1	WARS1	ATXN1	1.35543	0.628555	1.2686	0.797384	0.558043
1	1	WARS1	FBXO6	0.884249	0.628555	0.911896	0.573177	0.311073
1	1	WARS1	FFAR2	1.26403	0.628555	1	0.628555	0.635471
1	1	WARS1	IRF7	1.45653	0.628555	1.00448	0.631371	0.825158
1	1	WARS1	IRF9	1.95537	0.628555	1.39825	0.878876	1.07649
1	2	BORCS8	LGALS3BP	4.01241	1.9302	0.832276	1.60646	2.40594
1	2	BORCS8	LY6E	7.79746	1.9302	3.94548	7.61557	0.18189
1	2	CFB	BORCS8	2.74617	0.537401	1.9302	1.03729	1.70888
1	2	CFB	LGALS3BP	0.969356	0.537401	0.832276	0.447265	0.52209
1	2	CFB	LY6E	4.42572	0.537401	3.94548	2.1203	2.30542
1	2	CFB	MSR1	0.616174	0.537401	0.483819	0.260005	0.35617
1	2	CFB	MX2	0.727417	0.537401	0.43077	0.231496	0.495921
1	2	CFB	OAS1	1.3695	0.537401	1.11676	0.600146	0.769353
1	2	CFB	PARP10	0.804956	0.537401	0.619024	0.332664	0.472292
1	2	LY6E	LGALS3BP	6.24759	3.94548	0.832276	3.28372	2.96387
1	2	MSR1	BORCS8	2.26564	0.483819	1.9302	0.933869	1.33177
1	2	MSR1	LGALS3BP	0.939762	0.483819	0.832276	0.402671	0.537091
1	2	MSR1	LY6E	4.58258	0.483819	3.94548	1.9089	2.67368
1	2	MX2	BORCS8	3.4876	0.43077	1.9302	0.831473	2.65613
1	2	MX2	LGALS3BP	0.657777	0.43077	0.832276	0.358519	0.299258
1	2	MX2	LY6E	6.1001	0.43077	3.94548	1.69959	4.40051
1	2	MX2	MSR1	0.74684	0.43077	0.483819	0.208415	0.538426
1	2	NTC5	BORCS8	1.9302		1.9302
1	2	NTC5	CFB	0.537401		0.537401
1	2	NTC5	LAP3	1.11179		1.11179
1	2	NTC5	LGALS3BP	0.832276		0.832276
1	2	NTC5	LY6E	3.94548		3.94548
1	2	NTC5	MSR1	0.483819		0.483819
1	2	NTC5	MX2	0.43077		0.43077
1	2	NTC5	OAS1	1.11676		1.11676
1	2	NTC5	PARP10	0.619024		0.619024
1	2	NTC5	SAMHD1	0.610278		0.610278
1	2	NTC5	STAT2	1.33971		1.33971
1	2	NTC5	TDRD7	0.647645		0.647645
1	2	NTC5	VCAN	1.04844		1.04844
1	2	NTC5	WARS1	0.628555		0.628555
1	2	OAS1	BORCS8	4.53933	1.11676	1.9302	2.15557	2.38376
1	2	OAS1	LGALS3BP	1.37507	1.11676	0.832276	0.929449	0.445621
1	2	OAS1	LY6E	5.82876	1.11676	3.94548	4.40614	1.42262
1	2	OAS1	MSR1	1.1785	1.11676	0.483819	0.540308	0.638195
1	2	OAS1	MX2	1.49195	1.11676	0.43077	0.481065	1.01088
1	2	PARP10	BORCS8	3.02279	0.619024	1.9302	1.19484	1.82795
1	2	PARP10	LGALS3BP	1.24465	0.619024	0.832276	0.515199	0.72945
1	2	PARP10	LY6E	4.51115	0.619024	3.94548	2.44234	2.06881
1	2	PARP10	MSR1	0.949647	0.619024	0.483819	0.299496	0.650151
1	2	PARP10	MX2	0.976898	0.619024	0.43077	0.266657	0.710241
1	2	PARP10	OAS1	1.01623	0.619024	1.11676	0.691299	0.324928
1	2	SAMHD1	BORCS8	2.59742	0.610278	1.9302	1.17796	1.41945
1	2	SAMHD1	CFB	1.38697	0.610278	0.537401	0.327964	1.059
1	2	SAMHD1	LGALS3BP	0.724679	0.610278	0.832276	0.50792	0.21676
1	2	SAMHD1	LY6E	4.48811	0.610278	3.94548	2.40784	2.08027
1	2	SAMHD1	MSR1	0.625782	0.610278	0.483819	0.295264	0.330518
1	2	SAMHD1	MX2	0.543412	0.610278	0.43077	0.262889	0.280522
1	2	SAMHD1	OAS1	1.86997	0.610278	1.11676	0.681532	1.18844
1	2	SAMHD1	PARP10	0.684973	0.610278	0.619024	0.377777	0.307197
1	2	STAT2	BORCS8	4.81697	1.33971	1.9302	2.58591	2.23106
1	2	STAT2	CFB	1.63904	1.33971	0.537401	0.719961	0.919082
1	2	STAT2	LGALS3BP	2.19684	1.33971	0.832276	1.11501	1.08183
1	2	STAT2	LY6E	9.40398	1.33971	3.94548	5.2858	4.11819
1	2	STAT2	MSR1	1.55842	1.33971	0.483819	0.648177	0.910245
1	2	STAT2	MX2	0.816014	1.33971	0.43077	0.577107	0.238907
1	2	STAT2	OAS1	1.6616	1.33971	1.11676	1.49613	0.165472
1	2	STAT2	PARP10	1.2937	1.33971	0.619024	0.829313	0.464385
1	2	STAT2	SAMHD1	1.89528	1.33971	0.610278	0.817596	1.07768
1	2	TDRD7	BORCS8	3.27021	0.647645	1.9302	1.25009	2.02012
1	2	TDRD7	CFB	0.748611	0.647645	0.537401	0.348045	0.400566
1	2	TDRD7	LGALS3BP	1.06024	0.647645	0.832276	0.539019	0.521217
1	2	TDRD7	LY6E	3.51657	0.647645	3.94548	2.55527	0.961299
1	2	TDRD7	MSR1	0.37868	0.647645	0.483819	0.313343	0.065337
1	2	TDRD7	MX2	0.618823	0.647645	0.43077	0.278986	0.339837
1	2	TDRD7	OAS1	1.22139	0.647645	1.11676	0.723262	0.498124
1	2	TDRD7	PARP10	1.02435	0.647645	0.619024	0.400908	0.623439
1	2	TDRD7	SAMHD1	0.837854	0.647645	0.610278	0.395244	0.442611
1	2	TDRD7	STAT2	1.25529	0.647645	1.33971	0.867657	0.387638
1	2	VCAN	BORCS8	3.90508	1.04844	1.9302	2.0237	1.88138
1	2	VCAN	CFB	1.62505	1.04844	0.537401	0.563432	1.06162
1	2	VCAN	LAP3	1.69465	1.04844	1.11179	1.16564	0.52901
1	2	VCAN	LGALS3BP	0.662446	1.04844	0.832276	0.872591	-0.210145
1	2	VCAN	LY6E	5.02832	1.04844	3.94548	4.13659	0.891723
1	2	VCAN	MSR1	0.91721	1.04844	0.483819	0.507255	0.409954
1	2	VCAN	MX2	0.660825	1.04844	0.43077	0.451636	0.209189
1	2	VCAN	OAS1	1.49634	1.04844	1.11676	1.17085	0.32549
1	2	VCAN	PARP10	1.38147	1.04844	0.619024	0.649009	0.732457
1	2	VCAN	SAMHD1	0.942097	1.04844	0.610278	0.63984	0.302257
1	2	VCAN	STAT2	1.73714	1.04844	1.33971	1.40461	0.332533
1	2	VCAN	TDRD7	1.32835	1.04844	0.647645	0.679017	0.649337
1	2	WARS1	BORCS8	3.66801	0.628555	1.9302	1.21324	2.45477
1	2	WARS1	CFB	1.32466	0.628555	0.537401	0.337786	0.986872
1	2	WARS1	LAP3	1.52783	0.628555	1.11179	0.698818	0.829007
1	2	WARS1	LGALS3BP	0.83795	0.628555	0.832276	0.523131	0.314819
1	2	WARS1	LY6E	6.22977	0.628555	3.94548	2.47995	3.74982
1	2	WARS1	MSR1	0.573419	0.628555	0.483819	0.304107	0.269312
1	2	WARS1	MX2	0.718676	0.628555	0.43077	0.270762	0.447914
1	2	WARS1	OAS1	0.324929	0.628555	1.11676	0.701943	-0.377013
1	2	WARS1	PARP10	1.1902	0.628555	0.619024	0.38909	0.801105
1	2	WARS1	SAMHD1	1.58143	0.628555	0.610278	0.383593	1.19783
1	2	WARS1	STAT2	1.4588	0.628555	1.33971	0.842082	0.61672
1	2	WARS1	TDRD7	1.04818	0.628555	0.647645	0.407081	0.641098
1	2	WARS1	VCAN	1.30775	0.628555	1.04844	0.659002	0.648749
2	1	BORCS8	ATXN1	1.45021	1.79677	0.507168	0.911262	0.538943
2	1	BORCS8	FBXO6	2.87859	1.79677	0.461677	0.829526	2.04906
2	1	BORCS8	FFAR2	2.04708	1.79677	0.604737	1.08657	0.960507
2	1	BORCS8	IRF7	2.66929	1.79677	0.657302	1.18102	1.48827
2	1	BORCS8	IRF9	3.50152	1.79677	1	1.79677	1.70475
2	1	BORCS8	LAP3	2.63706	1.79677	0.731866	1.31499	1.32207
2	1	CFB	ATXN1	0.352473	1.87831	0.507168	0.952617	-0.600144
2	1	CFB	FBXO6	0.605792	1.87831	0.461677	0.867172	-0.26138
2	1	CFB	FFAR2	0.616045	1.87831	0.604737	1.13588	-0.519836
2	1	CFB	IRF7	1.80672	1.87831	0.657302	1.23462	0.572107
2	1	CFB	IRF9	0.915494	1.87831	1	1.87831	-0.962813
2	1	CFB	LAP3	0.659703	1.87831	0.731866	1.37467	-0.714967
2	1	FBXO6	ATXN1	0.453602	0.461677	0.507168	0.234148	0.219454
2	1	FFAR2	ATXN1	0.503687	0.604737	0.507168	0.306703	0.196984
2	1	FFAR2	FBXO6	0.517131	0.604737	0.461677	0.279193	0.237937
2	1	IRF7	ATXN1	0.544429	0.657302	0.507168	0.333363	0.211066
2	1	IRF7	FBXO6	0.790774	0.657302	0.461677	0.303462	0.487312
2	1	IRF7	FFAR2	0.525313	0.657302	0.604737	0.397495	0.127818
2	1	IRF9	ATXN1	1.2463	1	0.507168	0.507168	0.739133
2	1	IRF9	FBXO6	1.18443	1	0.461677	0.461677	0.722749
2	1	IRF9	FFAR2	1.00846	1	0.604737	0.604737	0.403721
2	1	IRF9	IRF7	1.58575	1	0.657302	0.657302	0.928452
2	1	LAP3	ATXN1	0.434493	0.731866	0.507168	0.371179	0.0633142
2	1	LAP3	FBXO6	0.24708	0.731866	0.461677	0.337886	-0.0908059
2	1	LAP3	FFAR2	0.41709	0.731866	0.604737	0.442587	-0.0254964
2	1	LAP3	IRF7	1.65373	0.731866	0.657302	0.481058	1.17268
2	1	LAP3	IRF9	1.07096	0.731866	1	0.731866	0.339096
2	1	LGALS3BP	ATXN1	0.42719	0.449184	0.507168	0.227812	0.199378
2	1	LGALS3BP	FBXO6	0.893317	0.449184	0.461677	0.207378	0.685939
2	1	LGALS3BP	FFAR2	0.606434	0.449184	0.604737	0.271638	0.334796
2	1	LGALS3BP	IRF7	2.08922	0.449184	0.657302	0.29525	1.79397
2	1	LGALS3BP	IRF9	1.54193	0.449184	1	0.449184	1.09275
2	1	LGALS3BP	LAP3	0.853461	0.449184	0.731866	0.328743	0.524718
2	1	LY6E	ATXN1	2.25898	2.31725	0.507168	1.17523	1.08374
2	1	LY6E	FBXO6	3.64091	2.31725	0.461677	1.06982	2.57109
2	1	LY6E	FFAR2	2.61091	2.31725	0.604737	1.40133	1.20959
2	1	LY6E	IRF7	3.24948	2.31725	0.657302	1.52313	1.72634
2	1	LY6E	IRF9	4.95822	2.31725	1	2.31725	2.64097
2	1	LY6E	LAP3	3.13279	2.31725	0.731866	1.69592	1.43688
2	1	MSR1	ATXN1	0.385027	0.285249	0.507168	0.144669	0.240358
2	1	MSR1	FBXO6	0.515075	0.285249	0.461677	0.131693	0.383382
2	1	MSR1	FFAR2	0.462426	0.285249	0.604737	0.172501	0.289925
2	1	MSR1	IRF7	0.62421	0.285249	0.657302	0.187495	0.436714
2	1	MSR1	IRF9	1.40048	0.285249	1	0.285249	1.11523
2	1	MSR1	LAP3	0.651845	0.285249	0.731866	0.208764	0.443081
2	1	MX2	ATXN1	0.527416	0.386248	0.507168	0.195893	0.331523
2	1	MX2	FBXO6	0.63367	0.386248	0.461677	0.178322	0.455348
2	1	MX2	FFAR2	0.382818	0.386248	0.604737	0.233579	0.149239
2	1	MX2	IRF7	1.09427	0.386248	0.657302	0.253882	0.840384
2	1	MX2	IRF9	1.16297	0.386248	1	0.386248	0.776725
2	1	MX2	LAP3	0.844722	0.386248	0.731866	0.282682	0.56204
2	1	NTC5	ATXN1	0.507168		0.507168
2	1	NTC5	FBXO6	0.461677		0.461677
2	1	NTC5	FFAR2	0.604737		0.604737
2	1	NTC5	IRF7	0.657302		0.657302
2	1	NTC5	IRF9	1		1
2	1	OAS1	ATXN1	0.731138	1.81524	0.507168	0.92063	-0.189492
2	1	OAS1	FBXO6	0.715875	1.81524	0.461677	0.838054	-0.122179
2	1	OAS1	FFAR2	0.440468	1.81524	0.604737	1.09774	-0.657274
2	1	OAS1	IRF7	2.17548	1.81524	0.657302	1.19316	0.982319
2	1	OAS1	IRF9	1.36089	1.81524	1	1.81524	-0.454349
2	1	OAS1	LAP3	0.955446	1.81524	0.731866	1.32851	-0.373066
2	1	PARP10	ATXN1	0.753868	1.27972	0.507168	0.64903	0.104838
2	1	PARP10	FBXO6	0.546715	1.27972	0.461677	0.590815	-0.0441007
2	1	PARP10	FFAR2	0.816021	1.27972	0.604737	0.773891	0.0421303
2	1	PARP10	IRF7	1.41865	1.27972	0.657302	0.84116	0.577487
2	1	PARP10	IRF9	1.57811	1.27972	1	1.27972	0.298398
2	1	PARP10	LAP3	1.22715	1.27972	0.731866	0.93658	0.290568
2	1	SAMHD1	ATXN1	0.667309	0.939655	0.507168	0.476562	0.190746
2	1	SAMHD1	FBXO6	0.468118	0.939655	0.461677	0.433817	0.0343007
2	1	SAMHD1	FFAR2	0.43923	0.939655	0.604737	0.568244	-0.129014
2	1	SAMHD1	IRF7	0.947091	0.939655	0.657302	0.617637	0.329453
2	1	SAMHD1	IRF9	0.64104	0.939655	1	0.939655	-0.298615
2	1	SAMHD1	LAP3	0.812254	0.939655	0.731866	0.687702	0.124553
2	1	STAT2	ATXN1	0.762346	1.19764	0.507168	0.607403	0.154943
2	1	STAT2	FBXO6	0.933829	1.19764	0.461677	0.552922	0.380907
2	1	STAT2	FFAR2	0.874479	1.19764	0.604737	0.724256	0.150223
2	1	STAT2	IRF7	0.845451	1.19764	0.657302	0.78721	0.0582407
2	1	STAT2	IRF9	1.38886	1.19764	1	1.19764	0.191224
2	1	STAT2	LAP3	1.40311	1.19764	0.731866	0.876511	0.526599
2	1	TDRD7	ATXN1	0.433497	1.34312	0.507168	0.681186	-0.247689
2	1	TDRD7	FBXO6	1.40489	1.34312	0.461677	0.620087	0.784803
2	1	TDRD7	FFAR2	1.03755	1.34312	0.604737	0.812233	0.225313
2	1	TDRD7	IRF7	1.50521	1.34312	0.657302	0.882835	0.622371
2	1	TDRD7	IRF9	1.74919	1.34312	1	1.34312	0.406073
2	1	TDRD7	LAP3	0.91002	1.34312	0.731866	0.982983	-0.0729629
2	1	VCAN	ATXN1	0.417104	1.22074	0.507168	0.619118	-0.202014
2	1	VCAN	FBXO6	0.492965	1.22074	0.461677	0.563587	-0.0706217
2	1	VCAN	FFAR2	1.09486	1.22074	0.604737	0.738225	0.356638
2	1	VCAN	IRF7	0.416686	1.22074	0.657302	0.802393	-0.385707
2	1	VCAN	IRF9	1.11828	1.22074	1	1.22074	-0.102454
2	1	WARS1	ATXN1	0.691376	1.04848	0.507168	0.531758	0.159618
2	1	WARS1	FBXO6	0.639842	1.04848	0.461677	0.484062	0.15578
2	1	WARS1	FFAR2	1.01882	1.04848	0.604737	0.634058	0.384766
2	1	WARS1	IRF7	0.63387	1.04848	0.657302	0.689172	-0.0553014
2	1	WARS1	IRF9	1.55199	1.04848	1	1.04848	0.503509
2	2	BORCS8	LGALS3BP	2.20058	1.79677	0.449184	0.80708	1.3935
2	2	BORCS8	LY6E	7.06172	1.79677	2.31725	4.16355	2.89817
2	2	CFB	BORCS8	2.62382	1.87831	1.79677	3.37488	-0.751054
2	2	CFB	LGALS3BP	0.495146	1.87831	0.449184	0.843706	-0.348561
2	2	CFB	LY6E	2.50131	1.87831	2.31725	4.3525	-1.85119
2	2	CFB	MSR1	0.279299	1.87831	0.285249	0.535786	-0.256487
2	2	CFB	MX2	0.274117	1.87831	0.386248	0.725493	-0.451376
2	2	CFB	OAS1	1.53575	1.87831	1.81524	3.40957	-1.87382
2	2	CFB	PARP10	0.5619	1.87831	1.27972	2.4037	-1.8418
2	2	LY6E	LGALS3BP	2.55399	2.31725	0.449184	1.04087	1.51312
2	2	MSR1	BORCS8	1.70833	0.285249	1.79677	0.512526	1.19581
2	2	MSR1	LGALS3BP	0.451599	0.285249	0.449184	0.12813	0.323469
2	2	MSR1	LY6E	2.70546	0.285249	2.31725	0.660993	2.04447
2	2	MX2	BORCS8	2.78096	0.386248	1.79677	0.693998	2.08696
2	2	MX2	LGALS3BP	0.278354	0.386248	0.449184	0.173497	0.104857
2	2	MX2	LY6E	2.59404	0.386248	2.31725	0.895033	1.69901
2	2	MX2	MSR1	0.519603	0.386248	0.285249	0.110177	0.409426
2	2	NTC5	BORCS8	1.79677		1.79677
2	2	NTC5	CFB	1.87831		1.87831
2	2	NTC5	LAP3	0.731866		0.731866
2	2	NTC5	LGALS3BP	0.449184		0.449184
2	2	NTC5	LY6E	2.31725		2.31725
2	2	NTC5	MSR1	0.285249		0.285249
2	2	NTC5	MX2	0.386248		0.386248
2	2	NTC5	OAS1	1.81524		1.81524
2	2	NTC5	PARP10	1.27972		1.27972
2	2	NTC5	SAMHD1	0.939655		0.939655
2	2	NTC5	STAT2	1.19764		1.19764
2	2	NTC5	TDRD7	1.34312		1.34312
2	2	NTC5	VCAN	1.22074		1.22074
2	2	NTC5	WARS1	1.04848		1.04848
2	2	OAS1	BORCS8	2.97531	1.81524	1.79677	3.26156	-0.286245
2	2	OAS1	LGALS3BP	0.625671	1.81524	0.449184	0.815377	-0.189705
2	2	OAS1	LY6E	3.15349	1.81524	2.31725	4.20636	-1.05287
2	2	OAS1	MSR1	0.907176	1.81524	0.285249	0.517795	0.389381
2	2	OAS1	MX2	1.16551	1.81524	0.386248	0.701133	0.464376
2	2	PARP10	BORCS8	2.51257	1.27972	1.79677	2.29935	0.21322
2	2	PARP10	LGALS3BP	0.544379	1.27972	0.449184	0.574828	-0.0304488
2	2	PARP10	LY6E	3.29299	1.27972	2.31725	2.96542	0.327574
2	2	PARP10	MSR1	0.925492	1.27972	0.285249	0.365038	0.560454
2	2	PARP10	MX2	0.777115	1.27972	0.386248	0.494288	0.282827
2	2	PARP10	OAS1	1.90166	1.27972	1.81524	2.32299	-0.421327
2	2	SAMHD1	BORCS8	2.21376	0.939655	1.79677	1.68834	0.525422
2	2	SAMHD1	CFB	1.82151	0.939655	1.87831	1.76496	0.0565453
2	2	SAMHD1	LGALS3BP	0.440448	0.939655	0.449184	0.422078	0.0183693
2	2	SAMHD1	LY6E	1.99338	0.939655	2.31725	2.17741	-0.184036
2	2	SAMHD1	MSR1	0.416397	0.939655	0.285249	0.268036	0.148361
2	2	SAMHD1	MX2	0.380941	0.939655	0.386248	0.36294	0.0180013
2	2	SAMHD1	OAS1	1.3914	0.939655	1.81524	1.7057	-0.314295
2	2	SAMHD1	PARP10	0.456521	0.939655	1.27972	1.20249	-0.745969
2	2	STAT2	BORCS8	4.79791	1.19764	1.79677	2.15188	2.64603
2	2	STAT2	CFB	1.78989	1.19764	1.87831	2.24953	-0.45964
2	2	STAT2	LGALS3BP	1.02349	1.19764	0.449184	0.53796	0.485534
2	2	STAT2	LY6E	6.0799	1.19764	2.31725	2.77522	3.30468
2	2	STAT2	MSR1	0.934491	1.19764	0.285249	0.341625	0.592865
2	2	STAT2	MX2	1.0306	1.19764	0.386248	0.462586	0.568019
2	2	STAT2	OAS1	1.20283	1.19764	1.81524	2.174	-0.971165
2	2	STAT2	PARP10	1.47758	1.19764	1.27972	1.53264	-0.0550543
2	2	STAT2	SAMHD1	2.15664	1.19764	0.939655	1.12537	1.03128
2	2	TDRD7	BORCS8	2.98424	1.34312	1.79677	2.41327	0.570968
2	2	TDRD7	CFB	1.72283	1.34312	1.87831	2.52279	-0.799954
2	2	TDRD7	LGALS3BP	0.524677	1.34312	0.449184	0.603308	-0.0786304
2	2	TDRD7	LY6E	3.68174	1.34312	2.31725	3.11234	0.569408
2	2	TDRD7	MSR1	0.534382	1.34312	0.285249	0.383123	0.151258
2	2	TDRD7	MX2	0.535046	1.34312	0.386248	0.518777	0.0162688
2	2	TDRD7	OAS1	1.03164	1.34312	1.81524	2.43808	-1.40644
2	2	TDRD7	PARP10	0.878712	1.34312	1.27972	1.71881	-0.840096
2	2	TDRD7	SAMHD1	2.30751	1.34312	0.939655	1.26207	1.04544
2	2	TDRD7	STAT2	1.82872	1.34312	1.19764	1.60857	0.220149
2	2	VCAN	BORCS8	2.54328	1.22074	1.79677	2.19338	0.349898
2	2	VCAN	CFB	1.72767	1.22074	1.87831	2.29292	-0.56525
2	2	VCAN	LAP3	1.01001	1.22074	0.731866	0.893416	0.116591
2	2	VCAN	LGALS3BP	0.414549	1.22074	0.449184	0.548336	-0.133787
2	2	VCAN	LY6E	2.05157	1.22074	2.31725	2.82875	-0.777181
2	2	VCAN	MSR1	0.476529	1.22074	0.285249	0.348214	0.128315
2	2	VCAN	MX2	0.46609	1.22074	0.386248	0.471508	-0.00541802
2	2	VCAN	OAS1	1.43268	1.22074	1.81524	2.21593	-0.783244
2	2	VCAN	PARP10	0.482171	1.22074	1.27972	1.5622	-1.08002
2	2	VCAN	SAMHD1	1.67189	1.22074	0.939655	1.14707	0.524823
2	2	VCAN	STAT2	1.83034	1.22074	1.19764	1.462	0.368335
2	2	VCAN	TDRD7	1.16473	1.22074	1.34312	1.63959	-0.474865
2	2	WARS1	BORCS8	2.65407	1.04848	1.79677	1.88388	0.770183
2	2	WARS1	CFB	3.02153	1.04848	1.87831	1.96938	1.05215
2	2	WARS1	LAP3	0.962662	1.04848	0.731866	0.767351	0.195311
2	2	WARS1	LGALS3BP	0.53396	1.04848	0.449184	0.470963	0.0629967
2	2	WARS1	LY6E	2.92043	1.04848	2.31725	2.4296	0.490833
2	2	WARS1	MSR1	0.65594	1.04848	0.285249	0.29908	0.356861
2	2	WARS1	MX2	0.531019	1.04848	0.386248	0.404976	0.126044
2	2	WARS1	OAS1	0.644012	1.04848	1.81524	1.90325	-1.25924
2	2	WARS1	PARP10	1.91278	1.04848	1.27972	1.34176	0.571021
2	2	WARS1	SAMHD1	1.7421	1.04848	0.939655	0.985214	0.75689
2	2	WARS1	STAT2	1.76565	1.04848	1.19764	1.25571	0.509942
2	2	WARS1	TDRD7	1.87532	1.04848	1.34312	1.40824	0.467082
2	2	WARS1	VCAN	1.22441	1.04848	1.22074	1.27992	-0.055515
3	1	BORCS8	ATXN1	2.60255	3.34332	1.07525	3.59491	-0.992359
3	1	BORCS8	FBXO6	2.70467	3.34332	0.63913	2.13682	0.567851
3	1	BORCS8	FFAR2	1.8909	3.34332	0.613911	2.0525	-0.161597
3	1	BORCS8	IRF7	2.78043	3.34332	1.17231	3.91943	-1.13899
3	1	BORCS8	IRF9	3.85755	3.34332	1.44404	4.82791	-0.970355
3	1	BORCS8	LAP3	5.05005	3.34332	1.15803	3.87166	1.17839
3	1	CFB	ATXN1	0.87101	0.967189	1.07525	1.03997	-0.16896
3	1	CFB	FBXO6	1.06829	0.967189	0.63913	0.618159	0.450132
3	1	CFB	FFAR2	0.815222	0.967189	0.613911	0.593768	0.221454
3	1	CFB	IRF7	0.916839	0.967189	1.17231	1.13385	-0.21701
3	1	CFB	IRF9	1.55126	0.967189	1.44404	1.39666	0.154593
3	1	CFB	LAP3	0.7969	0.967189	1.15803	1.12003	-0.32313
3	1	FBXO6	ATXN1	1.18413	0.63913	1.07525	0.687224	0.496901
3	1	FFAR2	ATXN1	0.83741	0.613911	1.07525	0.660107	0.177303
3	1	FFAR2	FBXO6	0.904833	0.613911	0.63913	0.392368	0.512465
3	1	IRF7	ATXN1	1.26231	1.17231	1.07525	1.26053	0.00178052
3	1	IRF7	FBXO6	1.34062	1.17231	0.63913	0.749261	0.591364
3	1	IRF7	FFAR2	0.862245	1.17231	0.613911	0.719696	0.142549
3	1	IRF9	ATXN1	1.65847	1.44404	1.07525	1.55271	0.105758
3	1	IRF9	FBXO6	1.92296	1.44404	0.63913	0.922932	1.00003
3	1	IRF9	FFAR2	0.896273	1.44404	0.613911	0.886514	0.00975889
3	1	IRF9	IRF7	1.47948	1.44404	1.17231	1.69287	-0.213391
3	1	LAP3	ATXN1	0.654549	1.15803	1.07525	1.24517	-0.590619
3	1	LAP3	FBXO6	0.579009	1.15803	0.63913	0.740129	-0.16112
3	1	LAP3	FFAR2	0.414029	1.15803	0.613911	0.710924	-0.296895
3	1	LAP3	IRF7	0.892262	1.15803	1.17231	1.35757	-0.465309
3	1	LAP3	IRF9	1.00141	1.15803	1.44404	1.67224	-0.670832
3	1	LGALS3BP	ATXN1	0.818187	0.893525	1.07525	0.960763	-0.142575
3	1	LGALS3BP	FBXO6	-0.0275996	0.893525	0.63913	0.571078	-0.598678
3	1	LGALS3BP	FFAR2	0.392521	0.893525	0.613911	0.548544	-0.156023
3	1	LGALS3BP	IRF7	1.14195	0.893525	1.17231	1.04749	0.0944565
3	1	LGALS3BP	IRF9	2.05718	0.893525	1.44404	1.29029	0.766887
3	1	LGALS3BP	LAP3	0.739456	0.893525	1.15803	1.03473	-0.29527
3	1	LY6E	ATXN1	7.03855	4.47382	1.07525	4.81048	2.22808
3	1	LY6E	FBXO6	6.20579	4.47382	0.63913	2.85935	3.34644
3	1	LY6E	FFAR2	4.87349	4.47382	0.613911	2.74653	2.12697
3	1	LY6E	IRF7	7.91901	4.47382	1.17231	5.24472	2.67429
3	1	LY6E	IRF9	8.88278	4.47382	1.44404	6.4604	2.42238
3	1	LY6E	LAP3	5.69983	4.47382	1.15803	5.1808	0.519026
3	1	MSR1	ATXN1	0.74063	0.424932	1.07525	0.456909	0.283721
3	1	MSR1	FBXO6	0.716776	0.424932	0.63913	0.271587	0.445189
3	1	MSR1	FFAR2	0.729564	0.424932	0.613911	0.26087	0.468693
3	1	MSR1	IRF7	0.754295	0.424932	1.17231	0.498154	0.256141
3	1	MSR1	IRF9	1.21085	0.424932	1.44404	0.613621	0.597233
3	1	MSR1	LAP3	1.13501	0.424932	1.15803	0.492083	0.642926
3	1	MX2	ATXN1	0.775802	0.738411	1.07525	0.793977	-0.0181751
3	1	MX2	FBXO6	0.950947	0.738411	0.63913	0.471941	0.479006
3	1	MX2	FFAR2	0.726353	0.738411	0.613911	0.453318	0.273035
3	1	MX2	IRF7	1.55982	0.738411	1.17231	0.86565	0.69417
3	1	MX2	IRF9	1.11902	0.738411	1.44404	1.0663	0.0527165
3	1	MX2	LAP3	0.870449	0.738411	1.15803	0.8551	0.0153495
3	1	NTC5	ATXN1	1.07525		1.07525
3	1	NTC5	FBXO6	0.63913		0.63913
3	1	NTC5	FFAR2	0.613911		0.613911
3	1	NTC5	IRF7	1.17231		1.17231
3	1	NTC5	IRF9	1.44404		1.44404
3	1	OAS1	ATXN1	1.61491	1.08621	1.07525	1.16795	0.44696
3	1	OAS1	FBXO6	1.14708	1.08621	0.63913	0.694232	0.452845
3	1	OAS1	FFAR2	0.53663	1.08621	0.613911	0.666839	-0.130209
3	1	OAS1	IRF7	1.44998	1.08621	1.17231	1.27338	0.176596
3	1	OAS1	IRF9	1.89232	1.08621	1.44404	1.56854	0.323779
3	1	OAS1	LAP3	0.909279	1.08621	1.15803	1.25787	-0.348586
3	1	PARP10	ATXN1	1.70046	0.628442	1.07525	0.675733	1.02472
3	1	PARP10	FBXO6	1.1974	0.628442	0.63913	0.401656	0.795745
3	1	PARP10	FFAR2	0.804387	0.628442	0.613911	0.385807	0.41858
3	1	PARP10	IRF7	1.6831	0.628442	1.17231	0.736732	0.94637
3	1	PARP10	IRF9	2.60161	0.628442	1.44404	0.907499	1.69411
3	1	PARP10	LAP3	1.64834	0.628442	1.15803	0.727753	0.920588
3	1	SAMHD1	ATXN1	0.792345	0.62964	1.07525	0.677021	0.115324
3	1	SAMHD1	FBXO6	0.712846	0.62964	0.63913	0.402422	0.310425
3	1	SAMHD1	FFAR2	0.37393	0.62964	0.613911	0.386543	-0.0126123
3	1	SAMHD1	IRF7	0.497095	0.62964	1.17231	0.738136	-0.241041
3	1	SAMHD1	IRF9	1.46843	0.62964	1.44404	0.909229	0.559198
3	1	SAMHD1	LAP3	1.24606	0.62964	1.15803	0.72914	0.516921
3	1	STAT2	ATXN1	1.27246	1.36537	1.07525	1.46812	-0.195661
3	1	STAT2	FBXO6	1.82446	1.36537	0.63913	0.87265	0.951811
3	1	STAT2	FFAR2	0.803513	1.36537	0.613911	0.838216	-0.0347035
3	1	STAT2	IRF7	1.97927	1.36537	1.17231	1.60064	0.378629
3	1	STAT2	IRF9	1.40179	1.36537	1.44404	1.97166	-0.569872
3	1	STAT2	LAP3	1.70986	1.36537	1.15803	1.58114	0.128728
3	1	TDRD7	ATXN1	0.513937	1	1.07525	1.07525	-0.561313
3	1	TDRD7	FBXO6	1.58681	1	0.63913	0.63913	0.947678
3	1	TDRD7	FFAR2	0.451463	1	0.613911	0.613911	-0.162447
3	1	TDRD7	IRF7	1.06408	1	1.17231	1.17231	-0.108234
3	1	TDRD7	IRF9	1.82523	1	1.44404	1.44404	0.381188
3	1	TDRD7	LAP3	1.37766	1	1.15803	1.15803	0.219633
3	1	VCAN	ATXN1	0.553992	1.34597	1.07525	1.44726	-0.893264
3	1	VCAN	FBXO6	0.983962	1.34597	0.63913	0.860251	0.123711
3	1	VCAN	FFAR2	0.200842	1.34597	0.613911	0.826306	-0.625464
3	1	VCAN	IRF7	0.537077	1.34597	1.17231	1.5779	-1.04082
3	1	VCAN	IRF9	1.39063	1.34597	1.44404	1.94364	-0.553017
3	1	WARS1	ATXN1	0.745864	0.992165	1.07525	1.06683	-0.320961
3	1	WARS1	FBXO6	1.5331	0.992165	0.63913	0.634122	0.898974
3	1	WARS1	FFAR2	0.928201	0.992165	0.613911	0.6091	0.319101
3	1	WARS1	IRF7	1.52775	0.992165	1.17231	1.16313	0.364617
3	1	WARS1	IRF9	2.30287	0.992165	1.44404	1.43273	0.870139
3	2	BORCS8	LGALS3BP	3.08449	3.34332	0.893525	2.98734	0.097152
3	2	BORCS8	LY6E	11.0827	3.34332	4.47382	14.9574	-3.87477
3	2	CFB	BORCS8	5.52529	0.967189	3.34332	3.23363	2.29166
3	2	CFB	LGALS3BP	0.379955	0.967189	0.893525	0.864208	-0.484252
3	2	CFB	LY6E	6.40481	0.967189	4.47382	4.32703	2.07778
3	2	CFB	MSR1	0.583053	0.967189	0.424932	0.41099	0.172063
3	2	CFB	MX2	0.856594	0.967189	0.738411	0.714183	0.142411
3	2	CFB	OAS1	1.49878	0.967189	1.08621	1.05058	0.448205
3	2	CFB	PARP10	1.11113	0.967189	0.628442	0.607823	0.503306
3	2	LY6E	LGALS3BP	5.2864	4.47382	0.893525	3.99747	1.28893
3	2	MSR1	BORCS8	3.70251	0.424932	3.34332	1.42069	2.28183
3	2	MSR1	LGALS3BP	0.976181	0.424932	0.893525	0.379688	0.596494
3	2	MSR1	LY6E	7.66836	0.424932	4.47382	1.90107	5.76729
3	2	MX2	BORCS8	4.50455	0.738411	3.34332	2.46875	2.0358
3	2	MX2	LGALS3BP	0.724972	0.738411	0.893525	0.659789	0.065183
3	2	MX2	LY6E	6.29219	0.738411	4.47382	3.30352	2.98867
3	2	MX2	MSR1	0.457708	0.738411	0.424932	0.313775	0.143933
3	2	NTC5	BORCS8	3.34332		3.34332
3	2	NTC5	CFB	0.967189		0.967189
3	2	NTC5	LAP3	1.15803		1.15803
3	2	NTC5	LGALS3BP	0.893525		0.893525
3	2	NTC5	LY6E	4.47382		4.47382
3	2	NTC5	MSR1	0.424932		0.424932
3	2	NTC5	MX2	0.738411		0.738411
3	2	NTC5	OAS1	1.08621		1.08621
3	2	NTC5	PARP10	0.628442		0.628442
3	2	NTC5	SAMHD1	0.62964		0.62964
3	2	NTC5	STAT2	1.36537		1.36537
3	2	NTC5	TDRD7	1		1
3	2	NTC5	VCAN	1.34597		1.34597
3	2	NTC5	WARS1	0.992165		0.992165
3	2	OAS1	BORCS8	5.56459	1.08621	3.34332	3.63157	1.93302
3	2	OAS1	LGALS3BP	0.53282	1.08621	0.893525	0.97056	-0.437739
3	2	OAS1	LY6E	8.78448	1.08621	4.47382	4.85953	3.92495
3	2	OAS1	MSR1	1.44522	1.08621	0.424932	0.461568	0.983652
3	2	OAS1	MX2	1.13023	1.08621	0.738411	0.802073	0.328158
3	2	PARP10	BORCS8	2.9898	0.628442	3.34332	2.10109	0.888716
3	2	PARP10	LGALS3BP	0.953196	0.628442	0.893525	0.561529	0.391667
3	2	PARP10	LY6E	9.74462	0.628442	4.47382	2.81154	6.93308
3	2	PARP10	MSR1	1.07799	0.628442	0.424932	0.267045	0.810946
3	2	PARP10	MX2	0.527944	0.628442	0.738411	0.464049	0.0638947
3	2	PARP10	OAS1	3.73322	0.628442	1.08621	0.682623	3.05059
3	2	SAMHD1	BORCS8	3.55149	0.62964	3.34332	2.10509	1.44639
3	2	SAMHD1	CFB	1.04229	0.62964	0.967189	0.608981	0.433309
3	2	SAMHD1	LGALS3BP	0.740492	0.62964	0.893525	0.562599	0.177893
3	2	SAMHD1	LY6E	4.35711	0.62964	4.47382	2.8169	1.54021
3	2	SAMHD1	MSR1	0.588101	0.62964	0.424932	0.267555	0.320547
3	2	SAMHD1	MX2	0.582966	0.62964	0.738411	0.464934	0.118033
3	2	SAMHD1	OAS1	1.00534	0.62964	1.08621	0.683925	0.321418
3	2	SAMHD1	PARP10	0.914519	0.62964	0.628442	0.395693	0.518827
3	2	STAT2	BORCS8	7.13819	1.36537	3.34332	4.56488	2.57331
3	2	STAT2	CFB	1.92212	1.36537	0.967189	1.32057	0.601543
3	2	STAT2	LGALS3BP	1.96188	1.36537	0.893525	1.21999	0.741889
3	2	STAT2	LY6E	17.7129	1.36537	4.47382	6.10843	11.6044
3	2	STAT2	MSR1	1.48012	1.36537	0.424932	0.580191	0.899926
3	2	STAT2	MX2	1.41529	1.36537	0.738411	1.00821	0.407084
3	2	STAT2	OAS1	1.15895	1.36537	1.08621	1.48309	-0.324142
3	2	STAT2	PARP10	1.37185	1.36537	0.628442	0.858058	0.513796
3	2	STAT2	SAMHD1	1.90628	1.36537	0.62964	0.859693	1.04659
3	2	TDRD7	BORCS8	5.79465	1	3.34332	3.34332	2.45132
3	2	TDRD7	CFB	0.379926	1	0.967189	0.967189	-0.587263
3	2	TDRD7	LGALS3BP	1.18184	1	0.893525	0.893525	0.288318
3	2	TDRD7	LY6E	5.94219	1	4.47382	4.47382	1.46837
3	2	TDRD7	MSR1	0.826839	1	0.424932	0.424932	0.401906
3	2	TDRD7	MX2	0.710657	1	0.738411	0.738411	-0.0277546
3	2	TDRD7	OAS1	1.09798	1	1.08621	1.08621	0.0117625
3	2	TDRD7	PARP10	1.3055	1	0.628442	0.628442	0.677058
3	2	TDRD7	SAMHD1	-0.00509083	1	0.62964	0.62964	-0.634731
3	2	TDRD7	STAT2	1.53204	1	1.36537	1.36537	0.166668
3	2	VCAN	BORCS8	4.5351	1.34597	3.34332	4.50002	0.0350777
3	2	VCAN	CFB	0.694096	1.34597	0.967189	1.30181	-0.607713
3	2	VCAN	LAP3	1.43578	1.34597	1.15803	1.55867	-0.122894
3	2	VCAN	LGALS3BP	0.500156	1.34597	0.893525	1.20266	-0.702504
3	2	VCAN	LY6E	6.41544	1.34597	4.47382	6.02164	0.393805
3	2	VCAN	MSR1	1.16528	1.34597	0.424932	0.571947	0.593338
3	2	VCAN	MX2	1.3016	1.34597	0.738411	0.993881	0.307719
3	2	VCAN	OAS1	1.23569	1.34597	1.08621	1.46201	-0.226329
3	2	VCAN	PARP10	0.562612	1.34597	0.628442	0.845866	-0.283254
3	2	VCAN	SAMHD1	0.920541	1.34597	0.62964	0.847478	0.0730622
3	2	VCAN	STAT2	2.41754	1.34597	1.36537	1.83775	0.579785
3	2	VCAN	TDRD7	1.60131	1.34597	1	1.34597	0.255339
3	2	WARS1	BORCS8	2.80827	0.992165	3.34332	3.31713	-0.508854
3	2	WARS1	CFB	0.588256	0.992165	0.967189	0.959611	-0.371355
3	2	WARS1	LAP3	0.890583	0.992165	1.15803	1.14895	-0.25837
3	2	WARS1	LGALS3BP	0.452451	0.992165	0.893525	0.886524	-0.434073
3	2	WARS1	LY6E	5.50793	0.992165	4.47382	4.43877	1.06917
3	2	WARS1	MSR1	1.01359	0.992165	0.424932	0.421603	0.591988
3	2	WARS1	MX2	0.626552	0.992165	0.738411	0.732626	-0.106074
3	2	WARS1	OAS1	0.729331	0.992165	1.08621	1.0777	-0.348373
3	2	WARS1	PARP10	1.27708	0.992165	0.628442	0.623518	0.653557
3	2	WARS1	SAMHD1	1.14081	0.992165	0.62964	0.624707	0.516107
3	2	WARS1	STAT2	1.39136	0.992165	1.36537	1.35467	0.0366839
3	2	WARS1	TDRD7	1.99881	0.992165	1	0.992165	1.00665
3	2	WARS1	VCAN	1.26203	0.992165	1.34597	1.33543	-0.073396
1	1	ATXN1	BORCS8	2.53892	1.2686	1.9302	2.44865	0.0902673
1	1	FBXO6	BORCS8	5.1399	0.911896	1.9302	1.76015	3.37975
1	1	FFAR2	BORCS8	3.1254	1	1.9302	1.9302	1.19519
1	1	IRF7	BORCS8	2.74991	1.00448	1.9302	1.93885	0.811063
1	1	IRF9	BORCS8	5.62394	1.39825	1.9302	2.6989	2.92503
1	1	LAP3	BORCS8	4.12121	1.11179	1.9302	2.14597	1.97524
1	1	ATXN1	CFB	0.951896	1.2686	0.537401	0.681746	0.27015
1	1	FBXO6	CFB	1.52017	0.911896	0.537401	0.490053	1.03012
1	1	FFAR2	CFB	1.104	1	0.537401	0.537401	0.566599
1	1	IRF7	CFB	1.12383	1.00448	0.537401	0.539808	0.584019
1	1	IRF9	CFB	1.91687	1.39825	0.537401	0.751419	1.16545
1	1	LAP3	CFB	1.06815	1.11179	0.537401	0.597474	0.470672
1	1	ATXN1	FBXO6	0.990074	1.2686	0.911896	1.15683	-0.166756
1	1	ATXN1	FFAR2	1.03901	1.2686	1	1.2686	-0.229588
1	1	FBXO6	FFAR2	1.02213	0.911896	1	0.911896	0.110234
1	1	ATXN1	IRF7	1.43763	1.2686	1.00448	1.27428	0.163347
1	1	FBXO6	IRF7	1.37841	0.911896	1.00448	0.915982	0.462429
1	1	FFAR2	IRF7	0.870387	1	1.00448	1.00448	-0.134093
1	1	ATXN1	IRF9	2.00619	1.2686	1.39825	1.77382	0.232373
1	1	FBXO6	IRF9	3.0686	0.911896	1.39825	1.27506	1.79355
1	1	FFAR2	IRF9	1.9042	1	1.39825	1.39825	0.505948
1	1	IRF7	IRF9	2.16326	1.00448	1.39825	1.40451	0.758746
1	1	ATXN1	LAP3	0.875899	1.2686	1.11179	1.41041	-0.534511
1	1	FBXO6	LAP3	1.45634	0.911896	1.11179	1.01383	0.442504
1	1	FFAR2	LAP3	0.747737	1	1.11179	1.11179	-0.364049
1	1	IRF7	LAP3	1.05625	1.00448	1.11179	1.11677	-0.0605183
1	1	IRF9	LAP3	2.12412	1.39825	1.11179	1.55455	0.569565
1	1	ATXN1	LGALS3BP	0.951402	1.2686	0.832276	1.05582	-0.104422
1	1	FBXO6	LGALS3BP	2.25378	0.911896	0.832276	0.758949	1.49483
1	1	FFAR2	LGALS3BP	1.21853	1	0.832276	0.832276	0.386252
1	1	IRF7	LGALS3BP	1.29361	1.00448	0.832276	0.836005	0.457602
1	1	IRF9	LGALS3BP	2.621	1.39825	0.832276	1.16373	1.45728
1	1	LAP3	LGALS3BP	1.53797	1.11179	0.832276	0.925312	0.612659
1	1	ATXN1	LY6E	5.53064	1.2686	3.94548	5.00523	0.525409
1	1	FBXO6	LY6E	9.79138	0.911896	3.94548	3.59786	6.19351
1	1	FFAR2	LY6E	3.89644	1	3.94548	3.94548	-0.0490332
1	1	IRF7	LY6E	5.6235	1.00448	3.94548	3.96315	1.66035
1	1	IRF9	LY6E	8.95227	1.39825	3.94548	5.51675	3.43551
1	1	LAP3	LY6E	5.51067	1.11179	3.94548	4.38652	1.12415
1	1	ATXN1	MSR1	1.11875	1.2686	0.483819	0.613772	0.504974
1	1	FBXO6	MSR1	1.28123	0.911896	0.483819	0.441193	0.840036
1	1	FFAR2	MSR1	0.921554	1	0.483819	0.483819	0.437735
1	1	IRF7	MSR1	0.921962	1.00448	0.483819	0.485987	0.435975
1	1	IRF9	MSR1	1.48662	1.39825	0.483819	0.676499	0.810117
1	1	LAP3	MSR1	1.09243	1.11179	0.483819	0.537903	0.554522
1	1	ATXN1	MX2	1.12181	1.2686	0.43077	0.546474	0.575339
1	1	FBXO6	MX2	1.7232	0.911896	0.43077	0.392817	1.33038
1	1	FFAR2	MX2	0.908557	1	0.43077	0.43077	0.477787
1	1	IRF7	MX2	0.856263	1.00448	0.43077	0.4327	0.423563
1	1	IRF9	MX2	1.79993	1.39825	0.43077	0.602323	1.1976
1	1	LAP3	MX2	1.186	1.11179	0.43077	0.478924	0.70708
1	1	ATXN1	NTC5	1.2686	1.2686
1	1	FBXO6	NTC5	0.911896	0.911896
1	1	FFAR2	NTC5	1	1
1	1	IRF7	NTC5	1.00448	1.00448
1	1	IRF9	NTC5	1.39825	1.39825
1	1	ATXN1	OAS1	1.72395	1.2686	1.11676	1.41672	0.307237
1	1	FBXO6	OAS1	2.17123	0.911896	1.11676	1.01837	1.15286
1	1	FFAR2	OAS1	0.901262	1	1.11676	1.11676	-0.215495
1	1	IRF7	OAS1	1.31918	1.00448	1.11676	1.12176	0.197417
1	1	IRF9	OAS1	2.21063	1.39825	1.11676	1.5615	0.649128
1	1	LAP3	OAS1	2.28332	1.11179	1.11676	1.24159	1.04173
1	1	ATXN1	PARP10	1.82674	1.2686	0.619024	0.785293	1.04144
1	1	FBXO6	PARP10	0.757634	0.911896	0.619024	0.564485	0.193148
1	1	FFAR2	PARP10	1.40784	1	0.619024	0.619024	0.788816
1	1	IRF7	PARP10	1.22661	1.00448	0.619024	0.621797	0.604809
1	1	IRF9	PARP10	4.14429	1.39825	0.619024	0.865549	3.27874
1	1	LAP3	PARP10	2.16707	1.11179	0.619024	0.688222	1.47885
1	1	ATXN1	SAMHD1	0.929544	1.2686	0.610278	0.774198	0.155346
1	1	FBXO6	SAMHD1	0.953516	0.911896	0.610278	0.55651	0.397006
1	1	FFAR2	SAMHD1	0.788995	1	0.610278	0.610278	0.178717
1	1	IRF7	SAMHD1	0.802555	1.00448	0.610278	0.613012	0.189542
1	1	IRF9	SAMHD1	1.88409	1.39825	0.610278	0.85332	1.03077
1	1	LAP3	SAMHD1	1.24519	1.11179	0.610278	0.678498	0.566695
1	1	ATXN1	STAT2	1.66602	1.2686	1.33971	1.69956	-0.0335316
1	1	FBXO6	STAT2	1.91053	0.911896	1.33971	1.22168	0.688854
1	1	FFAR2	STAT2	1.05275	1	1.33971	1.33971	-0.286963
1	1	IRF7	STAT2	1.42302	1.00448	1.33971	1.34571	0.0773023
1	1	IRF9	STAT2	2.24331	1.39825	1.33971	1.87325	0.370061
1	1	LAP3	STAT2	2.483	1.11179	1.33971	1.48947	0.993524
1	1	ATXN1	TDRD7	1.09953	1.2686	0.647645	0.821602	0.277926
1	1	FBXO6	TDRD7	1.68392	0.911896	0.647645	0.590585	1.09334
1	1	FFAR2	TDRD7	1.02789	1	0.647645	0.647645	0.380247
1	1	IRF7	TDRD7	1.65644	1.00448	0.647645	0.650547	1.00589
1	1	IRF9	TDRD7	2.60026	1.39825	0.647645	0.905569	1.69469
1	1	LAP3	TDRD7	1.36821	1.11179	0.647645	0.720043	0.648167
1	1	ATXN1	VCAN	0.85598	1.2686	1.04844	1.33005	-0.47407
1	1	FBXO6	VCAN	1.50967	0.911896	1.04844	0.956068	0.553598
1	1	FFAR2	VCAN	1.06409	1	1.04844	1.04844	0.0156453
1	1	IRF7	VCAN	0.96119	1.00448	1.04844	1.05314	-0.0919481
1	1	IRF9	VCAN	2.4671	1.39825	1.04844	1.46598	1.00112
1	1	ATXN1	WARS1	1.35543	1.2686	0.628555	0.797384	0.558043
1	1	FBXO6	WARS1	0.884249	0.911896	0.628555	0.573177	0.311073
1	1	FFAR2	WARS1	1.26403	1	0.628555	0.628555	0.635471
1	1	IRF7	WARS1	1.45653	1.00448	0.628555	0.631371	0.825158
1	1	IRF9	WARS1	1.95537	1.39825	0.628555	0.878876	1.07649
1	2	LGALS3BP	BORCS8	4.01241	0.832276	1.9302	1.60646	2.40594
1	2	LY6E	BORCS8	7.79746	3.94548	1.9302	7.61557	0.18189
1	2	BORCS8	CFB	2.74617	1.9302	0.537401	1.03729	1.70888
1	2	LGALS3BP	CFB	0.969356	0.832276	0.537401	0.447265	0.52209
1	2	LY6E	CFB	4.42572	3.94548	0.537401	2.1203	2.30542
1	2	MSR1	CFB	0.616174	0.483819	0.537401	0.260005	0.35617
1	2	MX2	CFB	0.727417	0.43077	0.537401	0.231496	0.495921
1	2	OAS1	CFB	1.3695	1.11676	0.537401	0.600146	0.769353
1	2	PARP10	CFB	0.804956	0.619024	0.537401	0.332664	0.472292
1	2	LGALS3BP	LY6E	6.24759	0.832276	3.94548	3.28372	2.96387
1	2	BORCS8	MSR1	2.26564	1.9302	0.483819	0.933869	1.33177
1	2	LGALS3BP	MSR1	0.939762	0.832276	0.483819	0.402671	0.537091
1	2	LY6E	MSR1	4.58258	3.94548	0.483819	1.9089	2.67368
1	2	BORCS8	MX2	3.4876	1.9302	0.43077	0.831473	2.65613
1	2	LGALS3BP	MX2	0.657777	0.832276	0.43077	0.358519	0.299258
1	2	LY6E	MX2	6.1001	3.94548	0.43077	1.69959	4.40051
1	2	MSR1	MX2	0.74684	0.483819	0.43077	0.208415	0.538426
1	2	BORCS8	NTC5	1.9302	1.9302
1	2	CFB	NTC5	0.537401	0.537401
1	2	LAP3	NTC5	1.11179	1.11179
1	2	LGALS3BP	NTC5	0.832276	0.832276
1	2	LY6E	NTC5	3.94548	3.94548
1	2	MSR1	NTC5	0.483819	0.483819
1	2	MX2	NTC5	0.43077	0.43077
1	2	OAS1	NTC5	1.11676	1.11676
1	2	PARP10	NTC5	0.619024	0.619024
1	2	SAMHD1	NTC5	0.610278	0.610278
1	2	STAT2	NTC5	1.33971	1.33971
1	2	TDRD7	NTC5	0.647645	0.647645
1	2	VCAN	NTC5	1.04844	1.04844
1	2	WARS1	NTC5	0.628555	0.628555
1	2	BORCS8	OAS1	4.53933	1.9302	1.11676	2.15557	2.38376
1	2	LGALS3BP	OAS1	1.37507	0.832276	1.11676	0.929449	0.445621
1	2	LY6E	OAS1	5.82876	3.94548	1.11676	4.40614	1.42262
1	2	MSR1	OAS1	1.1785	0.483819	1.11676	0.540308	0.638195
1	2	MX2	OAS1	1.49195	0.43077	1.11676	0.481065	1.01088
1	2	BORCS8	PARP10	3.02279	1.9302	0.619024	1.19484	1.82795
1	2	LGALS3BP	PARP10	1.24465	0.832276	0.619024	0.515199	0.72945
1	2	LY6E	PARP10	4.51115	3.94548	0.619024	2.44234	2.06881
1	2	MSR1	PARP10	0.949647	0.483819	0.619024	0.299496	0.650151
1	2	MX2	PARP10	0.976898	0.43077	0.619024	0.266657	0.710241
1	2	OAS1	PARP10	1.01623	1.11676	0.619024	0.691299	0.324928
1	2	BORCS8	SAMHD1	2.59742	1.9302	0.610278	1.17796	1.41945
1	2	CFB	SAMHD1	1.38697	0.537401	0.610278	0.327964	1.059
1	2	LGALS3BP	SAMHD1	0.724679	0.832276	0.610278	0.50792	0.21676
1	2	LY6E	SAMHD1	4.48811	3.94548	0.610278	2.40784	2.08027
1	2	MSR1	SAMHD1	0.625782	0.483819	0.610278	0.295264	0.330518
1	2	MX2	SAMHD1	0.543412	0.43077	0.610278	0.262889	0.280522
1	2	OAS1	SAMHD1	1.86997	1.11676	0.610278	0.681532	1.18844
1	2	PARP10	SAMHD1	0.684973	0.619024	0.610278	0.377777	0.307197
1	2	BORCS8	STAT2	4.81697	1.9302	1.33971	2.58591	2.23106
1	2	CFB	STAT2	1.63904	0.537401	1.33971	0.719961	0.919082
1	2	LGALS3BP	STAT2	2.19684	0.832276	1.33971	1.11501	1.08183
1	2	LY6E	STAT2	9.40398	3.94548	1.33971	5.2858	4.11819
1	2	MSR1	STAT2	1.55842	0.483819	1.33971	0.648177	0.910245
1	2	MX2	STAT2	0.816014	0.43077	1.33971	0.577107	0.238907
1	2	OAS1	STAT2	1.6616	1.11676	1.33971	1.49613	0.165472
1	2	PARP10	STAT2	1.2937	0.619024	1.33971	0.829313	0.464385
1	2	SAMHD1	STAT2	1.89528	0.610278	1.33971	0.817596	1.07768
1	2	BORCS8	TDRD7	3.27021	1.9302	0.647645	1.25009	2.02012
1	2	CFB	TDRD7	0.748611	0.537401	0.647645	0.348045	0.400566
1	2	LGALS3BP	TDRD7	1.06024	0.832276	0.647645	0.539019	0.521217
1	2	LY6E	TDRD7	3.51657	3.94548	0.647645	2.55527	0.961299
1	2	MSR1	TDRD7	0.37868	0.483819	0.647645	0.313343	0.065337
1	2	MX2	TDRD7	0.618823	0.43077	0.647645	0.278986	0.339837
1	2	OAS1	TDRD7	1.22139	1.11676	0.647645	0.723262	0.498124
1	2	PARP10	TDRD7	1.02435	0.619024	0.647645	0.400908	0.623439
1	2	SAMHD1	TDRD7	0.837854	0.610278	0.647645	0.395244	0.442611
1	2	STAT2	TDRD7	1.25529	1.33971	0.647645	0.867657	0.387638
1	2	BORCS8	VCAN	3.90508	1.9302	1.04844	2.0237	1.88138
1	2	CFB	VCAN	1.62505	0.537401	1.04844	0.563432	1.06162
1	2	LAP3	VCAN	1.69465	1.11179	1.04844	1.16564	0.52901
1	2	LGALS3BP	VCAN	0.662446	0.832276	1.04844	0.872591	-0.210145
1	2	LY6E	VCAN	5.02832	3.94548	1.04844	4.13659	0.891723
1	2	MSR1	VCAN	0.91721	0.483819	1.04844	0.507255	0.409954
1	2	MX2	VCAN	0.660825	0.43077	1.04844	0.451636	0.209189
1	2	OAS1	VCAN	1.49634	1.11676	1.04844	1.17085	0.32549
1	2	PARP10	VCAN	1.38147	0.619024	1.04844	0.649009	0.732457
1	2	SAMHD1	VCAN	0.942097	0.610278	1.04844	0.63984	0.302257
1	2	STAT2	VCAN	1.73714	1.33971	1.04844	1.40461	0.332533
1	2	TDRD7	VCAN	1.32835	0.647645	1.04844	0.679017	0.649337
1	2	BORCS8	WARS1	3.66801	1.9302	0.628555	1.21324	2.45477
1	2	CFB	WARS1	1.32466	0.537401	0.628555	0.337786	0.986872
1	2	LAP3	WARS1	1.52783	1.11179	0.628555	0.698818	0.829007
1	2	LGALS3BP	WARS1	0.83795	0.832276	0.628555	0.523131	0.314819
1	2	LY6E	WARS1	6.22977	3.94548	0.628555	2.47995	3.74982
1	2	MSR1	WARS1	0.573419	0.483819	0.628555	0.304107	0.269312
1	2	MX2	WARS1	0.718676	0.43077	0.628555	0.270762	0.447914
1	2	OAS1	WARS1	0.324929	1.11676	0.628555	0.701943	-0.377013
1	2	PARP10	WARS1	1.1902	0.619024	0.628555	0.38909	0.801105
1	2	SAMHD1	WARS1	1.58143	0.610278	0.628555	0.383593	1.19783
1	2	STAT2	WARS1	1.4588	1.33971	0.628555	0.842082	0.61672
1	2	TDRD7	WARS1	1.04818	0.647645	0.628555	0.407081	0.641098
1	2	VCAN	WARS1	1.30775	1.04844	0.628555	0.659002	0.648749
2	1	ATXN1	BORCS8	1.45021	0.507168	1.79677	0.911262	0.538943
2	1	FBXO6	BORCS8	2.87859	0.461677	1.79677	0.829526	2.04906
2	1	FFAR2	BORCS8	2.04708	0.604737	1.79677	1.08657	0.960507
2	1	IRF7	BORCS8	2.66929	0.657302	1.79677	1.18102	1.48827
2	1	IRF9	BORCS8	3.50152	1	1.79677	1.79677	1.70475
2	1	LAP3	BORCS8	2.63706	0.731866	1.79677	1.31499	1.32207
2	1	ATXN1	CFB	0.352473	0.507168	1.87831	0.952617	-0.600144
2	1	FBXO6	CFB	0.605792	0.461677	1.87831	0.867172	-0.26138
2	1	FFAR2	CFB	0.616045	0.604737	1.87831	1.13588	-0.519836
2	1	IRF7	CFB	1.80672	0.657302	1.87831	1.23462	0.572107
2	1	IRF9	CFB	0.915494	1	1.87831	1.87831	-0.962813
2	1	LAP3	CFB	0.659703	0.731866	1.87831	1.37467	-0.714967
2	1	ATXN1	FBXO6	0.453602	0.507168	0.461677	0.234148	0.219454
2	1	ATXN1	FFAR2	0.503687	0.507168	0.604737	0.306703	0.196984
2	1	FBXO6	FFAR2	0.517131	0.461677	0.604737	0.279193	0.237937
2	1	ATXN1	IRF7	0.544429	0.507168	0.657302	0.333363	0.211066
2	1	FBXO6	IRF7	0.790774	0.461677	0.657302	0.303462	0.487312
2	1	FFAR2	IRF7	0.525313	0.604737	0.657302	0.397495	0.127818
2	1	ATXN1	IRF9	1.2463	0.507168	1	0.507168	0.739133
2	1	FBXO6	IRF9	1.18443	0.461677	1	0.461677	0.722749
2	1	FFAR2	IRF9	1.00846	0.604737	1	0.604737	0.403721
2	1	IRF7	IRF9	1.58575	0.657302	1	0.657302	0.928452
2	1	ATXN1	LAP3	0.434493	0.507168	0.731866	0.371179	0.0633142
2	1	FBXO6	LAP3	0.24708	0.461677	0.731866	0.337886	-0.0908059
2	1	FFAR2	LAP3	0.41709	0.604737	0.731866	0.442587	-0.0254964
2	1	IRF7	LAP3	1.65373	0.657302	0.731866	0.481058	1.17268
2	1	IRF9	LAP3	1.07096	1	0.731866	0.731866	0.339096
2	1	ATXN1	LGALS3BP	0.42719	0.507168	0.449184	0.227812	0.199378
2	1	FBXO6	LGALS3BP	0.893317	0.461677	0.449184	0.207378	0.685939
2	1	FFAR2	LGALS3BP	0.606434	0.604737	0.449184	0.271638	0.334796
2	1	IRF7	LGALS3BP	2.08922	0.657302	0.449184	0.29525	1.79397
2	1	IRF9	LGALS3BP	1.54193	1	0.449184	0.449184	1.09275
2	1	LAP3	LGALS3BP	0.853461	0.731866	0.449184	0.328743	0.524718
2	1	ATXN1	LY6E	2.25898	0.507168	2.31725	1.17523	1.08374
2	1	FBXO6	LY6E	3.64091	0.461677	2.31725	1.06982	2.57109
2	1	FFAR2	LY6E	2.61091	0.604737	2.31725	1.40133	1.20959
2	1	IRF7	LY6E	3.24948	0.657302	2.31725	1.52313	1.72634
2	1	IRF9	LY6E	4.95822	1	2.31725	2.31725	2.64097
2	1	LAP3	LY6E	3.13279	0.731866	2.31725	1.69592	1.43688
2	1	ATXN1	MSR1	0.385027	0.507168	0.285249	0.144669	0.240358
2	1	FBXO6	MSR1	0.515075	0.461677	0.285249	0.131693	0.383382
2	1	FFAR2	MSR1	0.462426	0.604737	0.285249	0.172501	0.289925
2	1	IRF7	MSR1	0.62421	0.657302	0.285249	0.187495	0.436714
2	1	IRF9	MSR1	1.40048	1	0.285249	0.285249	1.11523
2	1	LAP3	MSR1	0.651845	0.731866	0.285249	0.208764	0.443081
2	1	ATXN1	MX2	0.527416	0.507168	0.386248	0.195893	0.331523
2	1	FBXO6	MX2	0.63367	0.461677	0.386248	0.178322	0.455348
2	1	FFAR2	MX2	0.382818	0.604737	0.386248	0.233579	0.149239
2	1	IRF7	MX2	1.09427	0.657302	0.386248	0.253882	0.840384
2	1	IRF9	MX2	1.16297	1	0.386248	0.386248	0.776725
2	1	LAP3	MX2	0.844722	0.731866	0.386248	0.282682	0.56204
2	1	ATXN1	NTC5	0.507168	0.507168
2	1	FBXO6	NTC5	0.461677	0.461677
2	1	FFAR2	NTC5	0.604737	0.604737
2	1	IRF7	NTC5	0.657302	0.657302
2	1	IRF9	NTC5	1	1
2	1	ATXN1	OAS1	0.731138	0.507168	1.81524	0.92063	-0.189492
2	1	FBXO6	OAS1	0.715875	0.461677	1.81524	0.838054	-0.122179
2	1	FFAR2	OAS1	0.440468	0.604737	1.81524	1.09774	-0.657274
2	1	IRF7	OAS1	2.17548	0.657302	1.81524	1.19316	0.982319
2	1	IRF9	OAS1	1.36089	1	1.81524	1.81524	-0.454349
2	1	LAP3	OAS1	0.955446	0.731866	1.81524	1.32851	-0.373066
2	1	ATXN1	PARP10	0.753868	0.507168	1.27972	0.64903	0.104838
2	1	FBXO6	PARP10	0.546715	0.461677	1.27972	0.590815	-0.0441007
2	1	FFAR2	PARP10	0.816021	0.604737	1.27972	0.773891	0.0421303
2	1	IRF7	PARP10	1.41865	0.657302	1.27972	0.84116	0.577487
2	1	IRF9	PARP10	1.57811	1	1.27972	1.27972	0.298398
2	1	LAP3	PARP10	1.22715	0.731866	1.27972	0.93658	0.290568
2	1	ATXN1	SAMHD1	0.667309	0.507168	0.939655	0.476562	0.190746
2	1	FBXO6	SAMHD1	0.468118	0.461677	0.939655	0.433817	0.0343007
2	1	FFAR2	SAMHD1	0.43923	0.604737	0.939655	0.568244	-0.129014
2	1	IRF7	SAMHD1	0.947091	0.657302	0.939655	0.617637	0.329453
2	1	IRF9	SAMHD1	0.64104	1	0.939655	0.939655	-0.298615
2	1	LAP3	SAMHD1	0.812254	0.731866	0.939655	0.687702	0.124553
2	1	ATXN1	STAT2	0.762346	0.507168	1.19764	0.607403	0.154943
2	1	FBXO6	STAT2	0.933829	0.461677	1.19764	0.552922	0.380907
2	1	FFAR2	STAT2	0.874479	0.604737	1.19764	0.724256	0.150223
2	1	IRF7	STAT2	0.845451	0.657302	1.19764	0.78721	0.0582407
2	1	IRF9	STAT2	1.38886	1	1.19764	1.19764	0.191224
2	1	LAP3	STAT2	1.40311	0.731866	1.19764	0.876511	0.526599
2	1	ATXN1	TDRD7	0.433497	0.507168	1.34312	0.681186	-0.247689
2	1	FBXO6	TDRD7	1.40489	0.461677	1.34312	0.620087	0.784803
2	1	FFAR2	TDRD7	1.03755	0.604737	1.34312	0.812233	0.225313
2	1	IRF7	TDRD7	1.50521	0.657302	1.34312	0.882835	0.622371
2	1	IRF9	TDRD7	1.74919	1	1.34312	1.34312	0.406073
2	1	LAP3	TDRD7	0.91002	0.731866	1.34312	0.982983	-0.0729629
2	1	ATXN1	VCAN	0.417104	0.507168	1.22074	0.619118	-0.202014
2	1	FBXO6	VCAN	0.492965	0.461677	1.22074	0.563587	-0.0706217
2	1	FFAR2	VCAN	1.09486	0.604737	1.22074	0.738225	0.356638
2	1	IRF7	VCAN	0.416686	0.657302	1.22074	0.802393	-0.385707
2	1	IRF9	VCAN	1.11828	1	1.22074	1.22074	-0.102454
2	1	ATXN1	WARS1	0.691376	0.507168	1.04848	0.531758	0.159618
2	1	FBXO6	WARS1	0.639842	0.461677	1.04848	0.484062	0.15578
2	1	FFAR2	WARS1	1.01882	0.604737	1.04848	0.634058	0.384766
2	1	IRF7	WARS1	0.63387	0.657302	1.04848	0.689172	-0.0553014
2	1	IRF9	WARS1	1.55199	1	1.04848	1.04848	0.503509
2	2	LGALS3BP	BORCS8	2.20058	0.449184	1.79677	0.80708	1.3935
2	2	LY6E	BORCS8	7.06172	2.31725	1.79677	4.16355	2.89817
2	2	BORCS8	CFB	2.62382	1.79677	1.87831	3.37488	-0.751054
2	2	LGALS3BP	CFB	0.495146	0.449184	1.87831	0.843706	-0.348561
2	2	LY6E	CFB	2.50131	2.31725	1.87831	4.3525	-1.85119
2	2	MSR1	CFB	0.279299	0.285249	1.87831	0.535786	-0.256487
2	2	MX2	CFB	0.274117	0.386248	1.87831	0.725493	-0.451376
2	2	OAS1	CFB	1.53575	1.81524	1.87831	3.40957	-1.87382
2	2	PARP10	CFB	0.5619	1.27972	1.87831	2.4037	-1.8418
2	2	LGALS3BP	LY6E	2.55399	0.449184	2.31725	1.04087	1.51312
2	2	BORCS8	MSR1	1.70833	1.79677	0.285249	0.512526	1.19581
2	2	LGALS3BP	MSR1	0.451599	0.449184	0.285249	0.12813	0.323469
2	2	LY6E	MSR1	2.70546	2.31725	0.285249	0.660993	2.04447
2	2	BORCS8	MX2	2.78096	1.79677	0.386248	0.693998	2.08696
2	2	LGALS3BP	MX2	0.278354	0.449184	0.386248	0.173497	0.104857
2	2	LY6E	MX2	2.59404	2.31725	0.386248	0.895033	1.69901
2	2	MSR1	MX2	0.519603	0.285249	0.386248	0.110177	0.409426
2	2	BORCS8	NTC5	1.79677	1.79677
2	2	CFB	NTC5	1.87831	1.87831
2	2	LAP3	NTC5	0.731866	0.731866
2	2	LGALS3BP	NTC5	0.449184	0.449184
2	2	LY6E	NTC5	2.31725	2.31725
2	2	MSR1	NTC5	0.285249	0.285249
2	2	MX2	NTC5	0.386248	0.386248
2	2	OAS1	NTC5	1.81524	1.81524
2	2	PARP10	NTC5	1.27972	1.27972
2	2	SAMHD1	NTC5	0.939655	0.939655
2	2	STAT2	NTC5	1.19764	1.19764
2	2	TDRD7	NTC5	1.34312	1.34312
2	2	VCAN	NTC5	1.22074	1.22074
2	2	WARS1	NTC5	1.04848	1.04848
2	2	BORCS8	OAS1	2.97531	1.79677	1.81524	3.26156	-0.286245
2	2	LGALS3BP	OAS1	0.625671	0.449184	1.81524	0.815377	-0.189705
2	2	LY6E	OAS1	3.15349	2.31725	1.81524	4.20636	-1.05287
2	2	MSR1	OAS1	0.907176	0.285249	1.81524	0.517795	0.389381
2	2	MX2	OAS1	1.16551	0.386248	1.81524	0.701133	0.464376
2	2	BORCS8	PARP10	2.51257	1.79677	1.27972	2.29935	0.21322
2	2	LGALS3BP	PARP10	0.544379	0.449184	1.27972	0.574828	-0.0304488
2	2	LY6E	PARP10	3.29299	2.31725	1.27972	2.96542	0.327574
2	2	MSR1	PARP10	0.925492	0.285249	1.27972	0.365038	0.560454
2	2	MX2	PARP10	0.777115	0.386248	1.27972	0.494288	0.282827
2	2	OAS1	PARP10	1.90166	1.81524	1.27972	2.32299	-0.421327
2	2	BORCS8	SAMHD1	2.21376	1.79677	0.939655	1.68834	0.525422
2	2	CFB	SAMHD1	1.82151	1.87831	0.939655	1.76496	0.0565453
2	2	LGALS3BP	SAMHD1	0.440448	0.449184	0.939655	0.422078	0.0183693
2	2	LY6E	SAMHD1	1.99338	2.31725	0.939655	2.17741	-0.184036
2	2	MSR1	SAMHD1	0.416397	0.285249	0.939655	0.268036	0.148361
2	2	MX2	SAMHD1	0.380941	0.386248	0.939655	0.36294	0.0180013
2	2	OAS1	SAMHD1	1.3914	1.81524	0.939655	1.7057	-0.314295
2	2	PARP10	SAMHD1	0.456521	1.27972	0.939655	1.20249	-0.745969
2	2	BORCS8	STAT2	4.79791	1.79677	1.19764	2.15188	2.64603
2	2	CFB	STAT2	1.78989	1.87831	1.19764	2.24953	-0.45964
2	2	LGALS3BP	STAT2	1.02349	0.449184	1.19764	0.53796	0.485534
2	2	LY6E	STAT2	6.0799	2.31725	1.19764	2.77522	3.30468
2	2	MSR1	STAT2	0.934491	0.285249	1.19764	0.341625	0.592865
2	2	MX2	STAT2	1.0306	0.386248	1.19764	0.462586	0.568019
2	2	OAS1	STAT2	1.20283	1.81524	1.19764	2.174	-0.971165
2	2	PARP10	STAT2	1.47758	1.27972	1.19764	1.53264	-0.0550543
2	2	SAMHD1	STAT2	2.15664	0.939655	1.19764	1.12537	1.03128
2	2	BORCS8	TDRD7	2.98424	1.79677	1.34312	2.41327	0.570968
2	2	CFB	TDRD7	1.72283	1.87831	1.34312	2.52279	-0.799954
2	2	LGALS3BP	TDRD7	0.524677	0.449184	1.34312	0.603308	-0.0786304
2	2	LY6E	TDRD7	3.68174	2.31725	1.34312	3.11234	0.569408
2	2	MSR1	TDRD7	0.534382	0.285249	1.34312	0.383123	0.151258
2	2	MX2	TDRD7	0.535046	0.386248	1.34312	0.518777	0.0162688
2	2	OAS1	TDRD7	1.03164	1.81524	1.34312	2.43808	-1.40644
2	2	PARP10	TDRD7	0.878712	1.27972	1.34312	1.71881	-0.840096
2	2	SAMHD1	TDRD7	2.30751	0.939655	1.34312	1.26207	1.04544
2	2	STAT2	TDRD7	1.82872	1.19764	1.34312	1.60857	0.220149
2	2	BORCS8	VCAN	2.54328	1.79677	1.22074	2.19338	0.349898
2	2	CFB	VCAN	1.72767	1.87831	1.22074	2.29292	-0.56525
2	2	LAP3	VCAN	1.01001	0.731866	1.22074	0.893416	0.116591
2	2	LGALS3BP	VCAN	0.414549	0.449184	1.22074	0.548336	-0.133787
2	2	LY6E	VCAN	2.05157	2.31725	1.22074	2.82875	-0.777181
2	2	MSR1	VCAN	0.476529	0.285249	1.22074	0.348214	0.128315
2	2	MX2	VCAN	0.46609	0.386248	1.22074	0.471508	-0.00541802
2	2	OAS1	VCAN	1.43268	1.81524	1.22074	2.21593	-0.783244
2	2	PARP10	VCAN	0.482171	1.27972	1.22074	1.5622	-1.08002
2	2	SAMHD1	VCAN	1.67189	0.939655	1.22074	1.14707	0.524823
2	2	STAT2	VCAN	1.83034	1.19764	1.22074	1.462	0.368335
2	2	TDRD7	VCAN	1.16473	1.34312	1.22074	1.63959	-0.474865
2	2	BORCS8	WARS1	2.65407	1.79677	1.04848	1.88388	0.770183
2	2	CFB	WARS1	3.02153	1.87831	1.04848	1.96938	1.05215
2	2	LAP3	WARS1	0.962662	0.731866	1.04848	0.767351	0.195311
2	2	LGALS3BP	WARS1	0.53396	0.449184	1.04848	0.470963	0.0629967
2	2	LY6E	WARS1	2.92043	2.31725	1.04848	2.4296	0.490833
2	2	MSR1	WARS1	0.65594	0.285249	1.04848	0.29908	0.356861
2	2	MX2	WARS1	0.531019	0.386248	1.04848	0.404976	0.126044
2	2	OAS1	WARS1	0.644012	1.81524	1.04848	1.90325	-1.25924
2	2	PARP10	WARS1	1.91278	1.27972	1.04848	1.34176	0.571021
2	2	SAMHD1	WARS1	1.7421	0.939655	1.04848	0.985214	0.75689
2	2	STAT2	WARS1	1.76565	1.19764	1.04848	1.25571	0.509942
2	2	TDRD7	WARS1	1.87532	1.34312	1.04848	1.40824	0.467082
2	2	VCAN	WARS1	1.22441	1.22074	1.04848	1.27992	-0.055515
3	1	ATXN1	BORCS8	2.60255	1.07525	3.34332	3.59491	-0.992359
3	1	FBXO6	BORCS8	2.70467	0.63913	3.34332	2.13682	0.567851
3	1	FFAR2	BORCS8	1.8909	0.613911	3.34332	2.0525	-0.161597
3	1	IRF7	BORCS8	2.78043	1.17231	3.34332	3.91943	-1.13899
3	1	IRF9	BORCS8	3.85755	1.44404	3.34332	4.82791	-0.970355
3	1	LAP3	BORCS8	5.05005	1.15803	3.34332	3.87166	1.17839
3	1	ATXN1	CFB	0.87101	1.07525	0.967189	1.03997	-0.16896
3	1	FBXO6	CFB	1.06829	0.63913	0.967189	0.618159	0.450132
3	1	FFAR2	CFB	0.815222	0.613911	0.967189	0.593768	0.221454
3	1	IRF7	CFB	0.916839	1.17231	0.967189	1.13385	-0.21701
3	1	IRF9	CFB	1.55126	1.44404	0.967189	1.39666	0.154593
3	1	LAP3	CFB	0.7969	1.15803	0.967189	1.12003	-0.32313
3	1	ATXN1	FBXO6	1.18413	1.07525	0.63913	0.687224	0.496901
3	1	ATXN1	FFAR2	0.83741	1.07525	0.613911	0.660107	0.177303
3	1	FBXO6	FFAR2	0.904833	0.63913	0.613911	0.392368	0.512465
3	1	ATXN1	IRF7	1.26231	1.07525	1.17231	1.26053	0.00178052
3	1	FBXO6	IRF7	1.34062	0.63913	1.17231	0.749261	0.591364
3	1	FFAR2	IRF7	0.862245	0.613911	1.17231	0.719696	0.142549
3	1	ATXN1	IRF9	1.65847	1.07525	1.44404	1.55271	0.105758
3	1	FBXO6	IRF9	1.92296	0.63913	1.44404	0.922932	1.00003
3	1	FFAR2	IRF9	0.896273	0.613911	1.44404	0.886514	0.00975889
3	1	IRF7	IRF9	1.47948	1.17231	1.44404	1.69287	-0.213391
3	1	ATXN1	LAP3	0.654549	1.07525	1.15803	1.24517	-0.590619
3	1	FBXO6	LAP3	0.579009	0.63913	1.15803	0.740129	-0.16112
3	1	FFAR2	LAP3	0.414029	0.613911	1.15803	0.710924	-0.296895
3	1	IRF7	LAP3	0.892262	1.17231	1.15803	1.35757	-0.465309
3	1	IRF9	LAP3	1.00141	1.44404	1.15803	1.67224	-0.670832
3	1	ATXN1	LGALS3BP	0.818187	1.07525	0.893525	0.960763	-0.142575
3	1	FBXO6	LGALS3BP	-0.0275996	0.63913	0.893525	0.571078	-0.598678
3	1	FFAR2	LGALS3BP	0.392521	0.613911	0.893525	0.548544	-0.156023
3	1	IRF7	LGALS3BP	1.14195	1.17231	0.893525	1.04749	0.0944565
3	1	IRF9	LGALS3BP	2.05718	1.44404	0.893525	1.29029	0.766887
3	1	LAP3	LGALS3BP	0.739456	1.15803	0.893525	1.03473	-0.29527
3	1	ATXN1	LY6E	7.03855	1.07525	4.47382	4.81048	2.22808
3	1	FBXO6	LY6E	6.20579	0.63913	4.47382	2.85935	3.34644
3	1	FFAR2	LY6E	4.87349	0.613911	4.47382	2.74653	2.12697
3	1	IRF7	LY6E	7.91901	1.17231	4.47382	5.24472	2.67429
3	1	IRF9	LY6E	8.88278	1.44404	4.47382	6.4604	2.42238
3	1	LAP3	LY6E	5.69983	1.15803	4.47382	5.1808	0.519026
3	1	ATXN1	MSR1	0.74063	1.07525	0.424932	0.456909	0.283721
3	1	FBXO6	MSR1	0.716776	0.63913	0.424932	0.271587	0.445189
3	1	FFAR2	MSR1	0.729564	0.613911	0.424932	0.26087	0.468693
3	1	IRF7	MSR1	0.754295	1.17231	0.424932	0.498154	0.256141
3	1	IRF9	MSR1	1.21085	1.44404	0.424932	0.613621	0.597233
3	1	LAP3	MSR1	1.13501	1.15803	0.424932	0.492083	0.642926
3	1	ATXN1	MX2	0.775802	1.07525	0.738411	0.793977	-0.0181751
3	1	FBXO6	MX2	0.950947	0.63913	0.738411	0.471941	0.479006
3	1	FFAR2	MX2	0.726353	0.613911	0.738411	0.453318	0.273035
3	1	IRF7	MX2	1.55982	1.17231	0.738411	0.86565	0.69417
3	1	IRF9	MX2	1.11902	1.44404	0.738411	1.0663	0.0527165
3	1	LAP3	MX2	0.870449	1.15803	0.738411	0.8551	0.0153495
3	1	ATXN1	NTC5	1.07525	1.07525
3	1	FBXO6	NTC5	0.63913	0.63913
3	1	FFAR2	NTC5	0.613911	0.613911
3	1	IRF7	NTC5	1.17231	1.17231
3	1	IRF9	NTC5	1.44404	1.44404
3	1	ATXN1	OAS1	1.61491	1.07525	1.08621	1.16795	0.44696
3	1	FBXO6	OAS1	1.14708	0.63913	1.08621	0.694232	0.452845
3	1	FFAR2	OAS1	0.53663	0.613911	1.08621	0.666839	-0.130209
3	1	IRF7	OAS1	1.44998	1.17231	1.08621	1.27338	0.176596
3	1	IRF9	OAS1	1.89232	1.44404	1.08621	1.56854	0.323779
3	1	LAP3	OAS1	0.909279	1.15803	1.08621	1.25787	-0.348586
3	1	ATXN1	PARP10	1.70046	1.07525	0.628442	0.675733	1.02472
3	1	FBXO6	PARP10	1.1974	0.63913	0.628442	0.401656	0.795745
3	1	FFAR2	PARP10	0.804387	0.613911	0.628442	0.385807	0.41858
3	1	IRF7	PARP10	1.6831	1.17231	0.628442	0.736732	0.94637
3	1	IRF9	PARP10	2.60161	1.44404	0.628442	0.907499	1.69411
3	1	LAP3	PARP10	1.64834	1.15803	0.628442	0.727753	0.920588
3	1	ATXN1	SAMHD1	0.792345	1.07525	0.62964	0.677021	0.115324
3	1	FBXO6	SAMHD1	0.712846	0.63913	0.62964	0.402422	0.310425
3	1	FFAR2	SAMHD1	0.37393	0.613911	0.62964	0.386543	-0.0126123
3	1	IRF7	SAMHD1	0.497095	1.17231	0.62964	0.738136	-0.241041
3	1	IRF9	SAMHD1	1.46843	1.44404	0.62964	0.909229	0.559198
3	1	LAP3	SAMHD1	1.24606	1.15803	0.62964	0.72914	0.516921
3	1	ATXN1	STAT2	1.27246	1.07525	1.36537	1.46812	-0.195661
3	1	FBXO6	STAT2	1.82446	0.63913	1.36537	0.87265	0.951811
3	1	FFAR2	STAT2	0.803513	0.613911	1.36537	0.838216	-0.0347035
3	1	IRF7	STAT2	1.97927	1.17231	1.36537	1.60064	0.378629
3	1	IRF9	STAT2	1.40179	1.44404	1.36537	1.97166	-0.569872
3	1	LAP3	STAT2	1.70986	1.15803	1.36537	1.58114	0.128728
3	1	ATXN1	TDRD7	0.513937	1.07525	1	1.07525	-0.561313
3	1	FBXO6	TDRD7	1.58681	0.63913	1	0.63913	0.947678
3	1	FFAR2	TDRD7	0.451463	0.613911	1	0.613911	-0.162447
3	1	IRF7	TDRD7	1.06408	1.17231	1	1.17231	-0.108234
3	1	IRF9	TDRD7	1.82523	1.44404	1	1.44404	0.381188
3	1	LAP3	TDRD7	1.37766	1.15803	1	1.15803	0.219633
3	1	ATXN1	VCAN	0.553992	1.07525	1.34597	1.44726	-0.893264
3	1	FBXO6	VCAN	0.983962	0.63913	1.34597	0.860251	0.123711
3	1	FFAR2	VCAN	0.200842	0.613911	1.34597	0.826306	-0.625464
3	1	IRF7	VCAN	0.537077	1.17231	1.34597	1.5779	-1.04082
3	1	IRF9	VCAN	1.39063	1.44404	1.34597	1.94364	-0.553017
3	1	ATXN1	WARS1	0.745864	1.07525	0.992165	1.06683	-0.320961
3	1	FBXO6	WARS1	1.5331	0.63913	0.992165	0.634122	0.898974
3	1	FFAR2	WARS1	0.928201	0.613911	0.992165	0.6091	0.319101
3	1	IRF7	WARS1	1.52775	1.17231	0.992165	1.16313	0.364617
3	1	IRF9	WARS1	2.30287	1.44404	0.992165	1.43273	0.870139
3	2	LGALS3BP	BORCS8	3.08449	0.893525	3.34332	2.98734	0.097152
3	2	LY6E	BORCS8	11.0827	4.47382	3.34332	14.9574	-3.87477
3	2	BORCS8	CFB	5.52529	3.34332	0.967189	3.23363	2.29166
3	2	LGALS3BP	CFB	0.379955	0.893525	0.967189	0.864208	-0.484252
3	2	LY6E	CFB	6.40481	4.47382	0.967189	4.32703	2.07778
3	2	MSR1	CFB	0.583053	0.424932	0.967189	0.41099	0.172063
3	2	MX2	CFB	0.856594	0.738411	0.967189	0.714183	0.142411
3	2	OAS1	CFB	1.49878	1.08621	0.967189	1.05058	0.448205
3	2	PARP10	CFB	1.11113	0.628442	0.967189	0.607823	0.503306
3	2	LGALS3BP	LY6E	5.2864	0.893525	4.47382	3.99747	1.28893
3	2	BORCS8	MSR1	3.70251	3.34332	0.424932	1.42069	2.28183
3	2	LGALS3BP	MSR1	0.976181	0.893525	0.424932	0.379688	0.596494
3	2	LY6E	MSR1	7.66836	4.47382	0.424932	1.90107	5.76729
3	2	BORCS8	MX2	4.50455	3.34332	0.738411	2.46875	2.0358
3	2	LGALS3BP	MX2	0.724972	0.893525	0.738411	0.659789	0.065183
3	2	LY6E	MX2	6.29219	4.47382	0.738411	3.30352	2.98867
3	2	MSR1	MX2	0.457708	0.424932	0.738411	0.313775	0.143933
3	2	BORCS8	NTC5	3.34332	3.34332
3	2	CFB	NTC5	0.967189	0.967189
3	2	LAP3	NTC5	1.15803	1.15803
3	2	LGALS3BP	NTC5	0.893525	0.893525
3	2	LY6E	NTC5	4.47382	4.47382
3	2	MSR1	NTC5	0.424932	0.424932
3	2	MX2	NTC5	0.738411	0.738411
3	2	OAS1	NTC5	1.08621	1.08621
3	2	PARP10	NTC5	0.628442	0.628442
3	2	SAMHD1	NTC5	0.62964	0.62964
3	2	STAT2	NTC5	1.36537	1.36537
3	2	TDRD7	NTC5	1	1
3	2	VCAN	NTC5	1.34597	1.34597
3	2	WARS1	NTC5	0.992165	0.992165
3	2	BORCS8	OAS1	5.56459	3.34332	1.08621	3.63157	1.93302
3	2	LGALS3BP	OAS1	0.53282	0.893525	1.08621	0.97056	-0.437739
3	2	LY6E	OAS1	8.78448	4.47382	1.08621	4.85953	3.92495
3	2	MSR1	OAS1	1.44522	0.424932	1.08621	0.461568	0.983652
3	2	MX2	OAS1	1.13023	0.738411	1.08621	0.802073	0.328158
3	2	BORCS8	PARP10	2.9898	3.34332	0.628442	2.10109	0.888716
3	2	LGALS3BP	PARP10	0.953196	0.893525	0.628442	0.561529	0.391667
3	2	LY6E	PARP10	9.74462	4.47382	0.628442	2.81154	6.93308
3	2	MSR1	PARP10	1.07799	0.424932	0.628442	0.267045	0.810946
3	2	MX2	PARP10	0.527944	0.738411	0.628442	0.464049	0.0638947
3	2	OAS1	PARP10	3.73322	1.08621	0.628442	0.682623	3.05059
3	2	BORCS8	SAMHD1	3.55149	3.34332	0.62964	2.10509	1.44639
3	2	CFB	SAMHD1	1.04229	0.967189	0.62964	0.608981	0.433309
3	2	LGALS3BP	SAMHD1	0.740492	0.893525	0.62964	0.562599	0.177893
3	2	LY6E	SAMHD1	4.35711	4.47382	0.62964	2.8169	1.54021
3	2	MSR1	SAMHD1	0.588101	0.424932	0.62964	0.267555	0.320547
3	2	MX2	SAMHD1	0.582966	0.738411	0.62964	0.464934	0.118033
3	2	OAS1	SAMHD1	1.00534	1.08621	0.62964	0.683925	0.321418
3	2	PARP10	SAMHD1	0.914519	0.628442	0.62964	0.395693	0.518827
3	2	BORCS8	STAT2	7.13819	3.34332	1.36537	4.56488	2.57331
3	2	CFB	STAT2	1.92212	0.967189	1.36537	1.32057	0.601543
3	2	LGALS3BP	STAT2	1.96188	0.893525	1.36537	1.21999	0.741889
3	2	LY6E	STAT2	17.7129	4.47382	1.36537	6.10843	11.6044
3	2	MSR1	STAT2	1.48012	0.424932	1.36537	0.580191	0.899926
3	2	MX2	STAT2	1.41529	0.738411	1.36537	1.00821	0.407084
3	2	OAS1	STAT2	1.15895	1.08621	1.36537	1.48309	-0.324142
3	2	PARP10	STAT2	1.37185	0.628442	1.36537	0.858058	0.513796
3	2	SAMHD1	STAT2	1.90628	0.62964	1.36537	0.859693	1.04659
3	2	BORCS8	TDRD7	5.79465	3.34332	1	3.34332	2.45132
3	2	CFB	TDRD7	0.379926	0.967189	1	0.967189	-0.587263
3	2	LGALS3BP	TDRD7	1.18184	0.893525	1	0.893525	0.288318
3	2	LY6E	TDRD7	5.94219	4.47382	1	4.47382	1.46837
3	2	MSR1	TDRD7	0.826839	0.424932	1	0.424932	0.401906
3	2	MX2	TDRD7	0.710657	0.738411	1	0.738411	-0.0277546
3	2	OAS1	TDRD7	1.09798	1.08621	1	1.08621	0.0117625
3	2	PARP10	TDRD7	1.3055	0.628442	1	0.628442	0.677058
3	2	SAMHD1	TDRD7	-0.00509083	0.62964	1	0.62964	-0.634731
3	2	STAT2	TDRD7	1.53204	1.36537	1	1.36537	0.166668
3	2	BORCS8	VCAN	4.5351	3.34332	1.34597	4.50002	0.0350777
3	2	CFB	VCAN	0.694096	0.967189	1.34597	1.30181	-0.607713
3	2	LAP3	VCAN	1.43578	1.15803	1.34597	1.55867	-0.122894
3	2	LGALS3BP	VCAN	0.500156	0.893525	1.34597	1.20266	-0.702504
3	2	LY6E	VCAN	6.41544	4.47382	1.34597	6.02164	0.393805
3	2	MSR1	VCAN	1.16528	0.424932	1.34597	0.571947	0.593338
3	2	MX2	VCAN	1.3016	0.738411	1.34597	0.993881	0.307719
3	2	OAS1	VCAN	1.23569	1.08621	1.34597	1.46201	-0.226329
3	2	PARP10	VCAN	0.562612	0.628442	1.34597	0.845866	-0.283254
3	2	SAMHD1	VCAN	0.920541	0.62964	1.34597	0.847478	0.0730622
3	2	STAT2	VCAN	2.41754	1.36537	1.34597	1.83775	0.579785
3	2	TDRD7	VCAN	1.60131	1	1.34597	1.34597	0.255339
3	2	BORCS8	WARS1	2.80827	3.34332	0.992165	3.31713	-0.508854
3	2	CFB	WARS1	0.588256	0.967189	0.992165	0.959611	-0.371355
3	2	LAP3	WARS1	0.890583	1.15803	0.992165	1.14895	-0.25837
3	2	LGALS3BP	WARS1	0.452451	0.893525	0.992165	0.886524	-0.434073
3	2	LY6E	WARS1	5.50793	4.47382	0.992165	4.43877	1.06917
3	2	MSR1	WARS1	1.01359	0.424932	0.992165	0.421603	0.591988
3	2	MX2	WARS1	0.626552	0.738411	0.992165	0.732626	-0.106074
3	2	OAS1	WARS1	0.729331	1.08621	0.992165	1.0777	-0.348373
3	2	PARP10	WARS1	1.27708	0.628442	0.992165	0.623518	0.653557
3	2	SAMHD1	WARS1	1.14081	0.62964	0.992165	0.624707	0.516107
3	2	STAT2	WARS1	1.39136	1.36537	0.992165	1.35467	0.0366839
3	2	TDRD7	WARS1	1.99881	1	0.992165	0.992165	1.00665
3	2	VCAN	WARS1	1.26203	1.34597	0.992165	1.33543	-0.073396
