# Supplementary material for: The ISG Atlas: a loss-of-function analysis characterizes antiviral properties of interferon stimulated genes
Source: Nat Commun. 2026 May 8;17:4206. doi: 10.1038/s41467-026-72732-x (PMC13156316; doi:10.1038/s41467-026-72732-x)
Supplement: Supplementary file 13 — Source Data [file 41467_2026_72732_MOESM13_ESM.xlsx]

## Sheet: Fig. 1b
Figure 1b
	Elapsed (h)	GFP_Sample	GFP_Control	RFP_Sample	RFP_Control	Conf_Sample	Conf_Control	GFP.RFP_Sample	GFP.RFP_Control
	0	39405.1	11014.2	4005133	3693810	76.469	72.371	0.00983866	0.0029818
	3	37348.8	8330.4	4316269	3978091	81.5585	77.9065	0.00865302	0.00209407
	6	43107	12189.2	4680125	4330542	86.2361	83.7415	0.00921065	0.00281471
	9	87375	33294	5060156	4673254	89.2087	88.531	0.0172673	0.00712437
	12	172380	73765.1	5471409	5063253	91.4046	91.9128	0.0315056	0.0145687
	15	279397	105827	5962804	5519847	93.7598	94.5942	0.0468567	0.019172
	18	397238	145525	6497904	6064764	95.4426	96.1639	0.0611332	0.0239951
	21	541658	186995	7052057	6667337	96.4609	97.4941	0.0768085	0.0280464
	24	699171	217625	7689806	7280186	97.3551	98.4734	0.0909218	0.0298928
	27	850403	254798	8345105	7925292	97.9956	99.0162	0.101904	0.0321499
	30	1014572	291352	9009051	8632675	98.2289	99.3355	0.112617	0.0337499
	33	1175731	333439	9679227	9360013	98.5498	99.7535	0.121469	0.0356238
	36	1337886	369320	10500000	10100000	98.8182	99.829	0.127743	0.0364381
	39	1498061	403799	11200000	10900000	99.274	99.8626	0.134238	0.0371501
	42	1637003	430588	12000000	11600000	99.3675	99.9079	0.136943	0.0370511
	45	1774564	465101	12500000	12400000	99.7496	99.9556	0.142036	0.0375847
	48	1902957	497754	13400000	13200000	99.8063	99.9422	0.141888	0.0377417

## Sheet: Fig. 1c
Figure 1c
	virus	knockout	K	tau	growth_rate
	HSV-1	AC005013.1	1.42613	1.02071	0.833901
	HSV-1	ACO1	1.14621	1.00649	0.895317
	HSV-1	ADAM12	1.14452	0.993531	0.904315
	HSV-1	ADAMDEC1	1.13496	0.990641	0.917905
	HSV-1	ADAR	0.846812	0.999668	0.899819
	HSV-1	ADORA3	1.18055	0.976988	0.871857
	HSV-1	AIM2	1.05214	1.00799	0.911412
	HSV-1	AKAP2	1.07118	1.004	0.932558
	HSV-1	ALOX5AP	1.06355	0.999828	0.923388
	HSV-1	ANKRD22	1.08527	0.984071	0.924921
	HSV-1	APOBEC3A	1.07369	0.988994	0.886826
	HSV-1	APOBEC3G	1.17714	0.997702	0.909826
	HSV-1	APOL1	1.13572	1.0161	0.972314
	HSV-1	APOL2	1.06041	1.01474	0.98641
	HSV-1	APOL3	1.1003	1.00292	0.959184
	HSV-1	APOL4	1.07158	1.0113	0.942153
	HSV-1	APOL6	1.07458	1.00968	0.97527
	HSV-1	ARAP1	1.217	1.05838	0.952131
	HSV-1	ARL9	1.12833	1.00678	0.961356
	HSV-1	ASGR1	1.14132	1.02305	0.953847
	HSV-1	ATF3	1.15507	0.997807	0.996326
	HSV-1	ATF7IP	1.10779	1.03244	0.993119
	HSV-1	ATXN1	1.19676	1.01994	0.929304
	HSV-1	BATF	1.2308	1.00849	0.904113
	HSV-1	BATF2	1.10018	1.01431	0.95689
	HSV-1	BORCS8	1.24453	1.01742	0.97913
	HSV-1	BRD3	1.1748	1.04321	0.944477
	HSV-1	BST2	1.02666	0.987678	0.92095
	HSV-1	C19orf66	1.1692	1.01098	0.974404
	HSV-1	C6orf100	1.03093	1.01426	1.00497
	HSV-1	C9orf91	1.16203	1.03442	0.947392
	HSV-1	CAPN15	1.13174	0.992694	0.978018
	HSV-1	CASP1	1.06252	1.02382	0.990426
	HSV-1	CBFA2T3	1.09308	1.01717	0.996681
	HSV-1	CCL13	1.10338	1.01035	0.996425
	HSV-1	CCL2	1.07431	0.991287	0.938028
	HSV-1	CCL24	1.24338	0.977617	0.869998
	HSV-1	CCL7	1.09433	0.965686	1.0024
	HSV-1	CCL8	1.08739	1.00321	0.969951
	HSV-1	CCNA1	1.11247	1.03466	0.991962
	HSV-1	CCR1	1.05192	1.02579	1.00714
	HSV-1	CCR2	1.08722	1.03593	1.00764
	HSV-1	CD180	1.14534	1.07372	0.946226
	HSV-1	CD274	1.07122	1.03847	0.968102
	HSV-1	CD38	1.09875	1.02992	0.978889
	HSV-1	CD69	1.03343	1.02085	1.01662
	HSV-1	CD80	1.08015	1.01891	1.00234
	HSV-1	CEACAM1	1.16376	0.990029	0.925802
	HSV-1	CFB	1.15052	1.02319	0.887765
	HSV-1	CFHR1	1.10851	1.01819	0.957002
	HSV-1	CH25H	1.15672	1.02906	0.967812
	HSV-1	CHST2	1.14799	1.03004	0.967999
	HSV-1	CLEC5A	1.18511	1.03475	0.992921
	HSV-1	CLECL1	1.07212	1.03883	0.988573
	HSV-1	CMKLR1	1.12918	1.05501	0.973656
	HSV-1	CMPK2	1.20729	1.03059	0.973898
	HSV-1	CNP	1.13831	0.99455	0.985466
	HSV-1	CTAGE1	1.09144	1.02517	1.01389
	HSV-1	CX3CR1	1.16529	1.0101	0.968797
	HSV-1	CXCL10	1.0808	0.99775	0.964366
	HSV-1	CXCL11	1.13074	1.00819	0.941873
	HSV-1	CXCL3	1.11574	1.01663	0.97213
	HSV-1	CXCL9	1.17775	1.02915	0.991339
	HSV-1	CYP2J2	1.10644	1.00961	0.999214
	HSV-1	DCT	1.10161	1.03785	1.00607
	HSV-1	DDX58	1.0159	1.03306	1.03702
	HSV-1	DDX60	1.20418	1.05619	1.00125
	HSV-1	DDX60L	1.17246	1.02774	1.01734
	HSV-1	DEFB1	1.20997	1.04292	1.01923
	HSV-1	DHX58	1.17368	1.00344	1.0089
	HSV-1	DOK1	1.27105	1.00973	0.952555
	HSV-1	DOK2	1.16907	0.974278	0.935438
	HSV-1	DOK3	1.30689	1.01076	0.857103
	HSV-1	DTX3L	1.16916	1.03446	0.956949
	HSV-1	DUSP7	1.11428	1.05454	0.954203
	HSV-1	EIF2AK2	1.60984	1.00516	0.979682
	HSV-1	EMP1	1.0583	1.0148	1.00799
	HSV-1	EMR3	1.1385	1.04972	0.962406
	HSV-1	ENG	1.16351	1.02321	0.985813
	HSV-1	ENPP2	1.09475	1.02931	0.948269
	HSV-1	EPHB2	1.11627	1.02972	0.945835
	HSV-1	EPSTI1	1.13797	1.06677	0.972417
	HSV-1	ETV7	1.12604	1.05509	0.927512
	HSV-1	EVI2A	1.13665	1.00532	0.922163
	HSV-1	EZH1	1.18624	0.946454	0.97873
	HSV-1	FABP4	1.26421	0.988627	0.975488
	HSV-1	FAM105A	1.32945	1.00275	0.965257
	HSV-1	FAM107A	1.31093	0.994334	0.963337
	HSV-1	FAM110A	1.36013	1.02318	0.976804
	HSV-1	FAM20A	1.31891	1.01355	0.948496
	HSV-1	FAM46A	1.28179	1.07193	0.955059
	HSV-1	FAM72A	1.28737	1.01083	0.946928
	HSV-1	FBXO6	1.2789	1.01091	0.937388
	HSV-1	FCAR	1.25607	1.03471	0.928603
	HSV-1	FFAR2	1.40617	0.972316	0.940427
	HSV-1	FGL2	1.26228	1.01703	0.885981
	HSV-1	FOS	1.19575	0.980796	0.977016
	HSV-1	FPR2	1.30415	1.00581	0.961323
	HSV-1	GBP1	1.3345	0.994997	0.972769
	HSV-1	GBP3	1.29174	1.00293	0.937856
	HSV-1	GBP4	1.1795	1.00869	0.963825
	HSV-1	GBP5	1.28847	1.00363	0.980814
	HSV-1	GLIPR2	1.19134	1.05902	0.977771
	HSV-1	GLS	1.28984	0.987071	0.998311
	HSV-1	GMPR	1.17687	1.0085	0.999063
	HSV-1	GPC4	1.28808	1.01896	0.98173
	HSV-1	GPR141	1.26334	0.995275	0.995969
	HSV-1	GPR155	1.18554	1.01088	0.981797
	HSV-1	HAPLN3	1.34275	0.964149	0.925659
	HSV-1	HAVCR2	1.2457	0.989678	0.989297
	HSV-1	HELZ2	1.43638	0.990594	0.984093
	HSV-1	HERC5	1.26151	1.01677	0.975683
	HSV-1	HERC6	1.26841	1.02419	0.991527
	HSV-1	HES4	1.23804	1.04537	0.95045
	HSV-1	HESX1	0.99416	1.04936	1.00927
	HSV-1	HLA-B	1.18561	1.04093	1.00861
	HSV-1	HLA-C	1.22364	1.04738	1.01819
	HSV-1	HMHA1	1.32975	1.01635	0.97647
	HSV-1	HSH2D	1.20495	0.987223	0.989206
	HSV-1	IDO1	1.28952	1.00171	0.947007
	HSV-1	IFI16	1.27954	0.980546	0.951562
	HSV-1	IFI27	1.187	1.00099	0.967868
	HSV-1	IFI35	1.29214	0.976152	0.979466
	HSV-1	IFI44	1.21897	1.0039	0.984365
	HSV-1	IFI44L	1.12349	0.996488	1.01504
	HSV-1	IFI6	1.15094	1.01778	0.980483
	HSV-1	IFIH1	1.15748	1.05812	0.993802
	HSV-1	IFIT1	1.30111	1.0432	0.973253
	HSV-1	IFIT2	1.30415	1.02118	0.974452
	HSV-1	IFIT3	1.34859	1.03699	0.952249
	HSV-1	IFIT5	1.26833	1.02042	0.973358
	HSV-1	IFITM1	1.23535	0.984451	0.908869
	HSV-1	IFITM2	1.16214	0.968556	0.984396
	HSV-1	IFITM3	1.26094	0.990846	0.964106
	HSV-1	IFNE	1.20744	1.03655	0.979644
	HSV-1	IFNG	1.16551	0.99817	0.988448
	HSV-1	IGF2BP3	1.2506	1.02187	1.01071
	HSV-1	IL15	1.25063	1.02399	0.987753
	HSV-1	IL15RA	1.04096	1.07563	1.01677
	HSV-1	IL1A	1.10269	1.02045	0.994288
	HSV-1	IL1RN	1.12069	1.03371	0.999638
	HSV-1	IL4I1	1.26652	0.991294	0.989815
	HSV-1	IRF1	1.17716	0.990477	1.01137
	HSV-1	IRF7	1.17669	0.989602	0.967641
	HSV-1	IRF9	1.55016	0.914801	0.949934
	HSV-1	IRG1	1.17702	0.969957	1.01681
	HSV-1	ISG15	0.816681	1.09791	1.01654
	HSV-1	ISG20	1.2171	0.998412	0.973035
	HSV-1	ITPKB	1.26519	0.976329	1.00062
	HSV-1	KCNE3	1.24155	1.01325	0.973203
	HSV-1	KLF7	1.10745	1.03611	1.01231
	HSV-1	LAG3	1.19973	1.01603	0.989285
	HSV-1	LAMP3	1.10628	1.0088	0.992119
	HSV-1	LAP3	1.20253	1.01787	0.999938
	HSV-1	LGALS3BP	1.30008	0.999748	0.992269
	HSV-1	LGALS9B	1.38364	0.924491	0.796056
	HSV-1	LILRA1	1.37422	0.946152	0.89683
	HSV-1	LILRA5	1.14717	1.00412	0.983617
	HSV-1	LRCH2	1.25176	0.999377	0.941314
	HSV-1	LRRC25	1.26486	1.01249	0.990208
	HSV-1	LY6D	1.27106	0.993815	0.950639
	HSV-1	LY6E	1.21607	1.00913	0.964041
	HSV-1	MAP3K1	1.22383	1.00274	0.985551
	HSV-1	MAVS	1.10155	1.00218	0.95419
	HSV-1	MBD4	1.21985	1.01402	0.97337
	HSV-1	MCM2	1.21394	1.01267	0.955595
	HSV-1	MNDA	1.22341	1.02283	1.01033
	HSV-1	MS4A4A	1.22074	1.0029	0.955456
	HSV-1	MSR1	1.17289	0.963902	0.836162
	HSV-1	MT1H	1.29721	1.01629	0.953563
	HSV-1	MT1HL1	1.40541	0.995498	0.942038
	HSV-1	MT1M	1.44134	1.01366	0.957828
	HSV-1	MT2A	1.33154	1.00312	0.921084
	HSV-1	MX1	1.38797	1.00734	0.918631
	HSV-1	MX2	1.31494	1.01445	0.944615
	HSV-1	MYCL	1.23223	0.998267	0.965644
	HSV-1	MYD88	1.32466	0.986962	0.867224
	HSV-1	NCOA7	1.14657	0.970669	0.872688
	HSV-1	NEXN	0.969027	0.948135	0.911402
	HSV-1	NKX3-1	0.904045	0.924466	0.844986
	HSV-1	NMI	1.09486	1.0071	0.93295
	HSV-1	NT5C3A	1.42404	1.00477	1.01592
	HSV-1	NUPR1	1.45765	0.991737	0.965082
	HSV-1	OAS1	1.41411	1.00275	0.964031
	HSV-1	OAS2	1.28348	1.01698	0.959684
	HSV-1	OAS3	1.46832	1.00417	0.986017
	HSV-1	OASL	1.1891	1.03713	0.996687
	HSV-1	OGFR	1.31386	1.02226	1.04809
	HSV-1	P2RY14	1.35186	1.00433	0.988477
	HSV-1	PALM2-AKAP2	1.32794	0.985997	1.01862
	HSV-1	PAQR8	1.38737	1.02725	0.99673
	HSV-1	PARP10	1.14602	0.977785	0.901625
	HSV-1	PARP11	1.09772	0.995408	0.957977
	HSV-1	PARP12	1.18524	1.00701	1.0473
	HSV-1	PARP14	1.29472	1.06089	1.05792
	HSV-1	PARP9	1.27028	1.03842	1.05675
	HSV-1	PCDH17	1.29509	1.06942	1.04559
	HSV-1	PDCD1LG2	1.25001	1.04957	0.997766
	HSV-1	PDZD2	0.932493	0.983977	1.05609
	HSV-1	PGAP1	1.23295	1.01446	1.08208
	HSV-1	PHF11	1.2073	1.03188	1.06141
	HSV-1	PID1	1.02895	1.03238	1.05185
	HSV-1	PIWIL4	1.20233	1.02597	1.04931
	HSV-1	PLEKHA4	0.958223	0.976197	0.926658
	HSV-1	PLSCR1	0.97208	0.978163	0.963979
	HSV-1	PLXDC2	1.05203	1.0081	1.06804
	HSV-1	PMAIP1	1.06846	1.03014	1.065
	HSV-1	PNPT1	1.08202	1.02771	1.0177
	HSV-1	POLD1	1.18695	1.0811	1.11522
	HSV-1	POLI	0.653208	0.86627	1.23938
	HSV-1	PSMB8	1.17629	1.04751	1.01461
	HSV-1	RASA2	1.05832	0.993106	0.92941
	HSV-1	RASGEF1B	1.14608	1.02577	1.04087
	HSV-1	RASGRP3	1.0867	1.03583	1.09858
	HSV-1	RGL1	0.963187	0.964442	1.09446
	HSV-1	RGS1	1.07368	1.03748	1.05245
	HSV-1	RHBDD2	1.1532	1.03069	1.04814
	HSV-1	RIN2	1.23741	1.13128	1.02224
	HSV-1	RNF213	1.08143	1.04718	1.0888
	HSV-1	RSAD2	1.02498	0.989512	0.95917
	HSV-1	RTCB	0.986811	1.01171	0.939324
	HSV-1	RTP4	0.975644	1.00564	1.03379
	HSV-1	RUFY4	1.10499	0.959988	0.902059
	HSV-1	S100A4	1.1262	0.997977	0.951952
	HSV-1	SAMD9	1.15463	1.01918	1.02674
	HSV-1	SAMD9L	1.22904	1.03703	1.03882
	HSV-1	SAMHD1	1.12798	1.01908	1.04425
	HSV-1	SDS	1.15166	1.04967	1.0586
	HSV-1	SECTM1	1.22774	1.01645	1.01539
	HSV-1	SLAMF7	1.17328	0.998603	0.963343
	HSV-1	SLC11A1	1.08778	1.00825	1.05067
	HSV-1	SLC15A3	1.05635	1.03281	1.04652
	HSV-1	SLC16A10	1.1548	1.03275	1.03817
	HSV-1	SLC1A5	1.16702	1.01864	1.0823
	HSV-1	SLC25A28	1.18007	1.03269	0.99204
	HSV-1	SLFN12L	1.08178	1.02217	1.01148
	HSV-1	SLFN5	1.14724	0.996194	1.0259
	HSV-1	SOCS1	1.06619	1.01506	1.06065
	HSV-1	SP100	1.07566	0.980153	1.07088
	HSV-1	SP110	0.817787	1.04456	1.08358
	HSV-1	SREK1IP1	1.01443	0.981272	0.993752
	HSV-1	SSB	0.907993	1.0051	0.913456
	HSV-1	ST14	1.08856	1.00367	0.912546
	HSV-1	STAB1	1.08758	1.01708	0.918427
	HSV-1	STAP1	1.14055	1.02013	0.936442
	HSV-1	STAT1	1.14841	0.981457	0.971409
	HSV-1	STAT2	1.16279	0.979674	0.929369
	HSV-1	TAP1	1.00547	1.0247	0.965697
	HSV-1	TAP2	1.12845	1.01516	0.930691
	HSV-1	TDO2	1.16445	1.02626	0.915463
	HSV-1	TDRD7	1.17899	1.02697	0.944547
	HSV-1	TIFA	1.15539	1.02866	0.909162
	HSV-1	TLR3	1.25666	1.02886	0.901418
	HSV-1	TLR7	1.08318	1.02609	0.959177
	HSV-1	TMEM140	1.1568	1.02966	0.933776
	HSV-1	TMEM217	1.15766	1.05008	0.958214
	HSV-1	TMEM62	1.15466	1.03846	0.953925
	HSV-1	TNFRSF1B	1.09177	1.01915	0.954292
	HSV-1	TNFSF10	1.04501	1.06806	0.969583
	HSV-1	TNFSF13B	1.08815	1.06819	0.917676
	HSV-1	TNFSF18	1.16367	1.01703	0.954987
	HSV-1	TNFSF8	1.1777	1.04929	0.912329
	HSV-1	TRAF3IP3	1.14073	1.02725	0.947739
	HSV-1	TRANK1	1.16875	1.052	0.954537
	HSV-1	TRIM21	1.16998	1.05077	0.916602
	HSV-1	TRIM22	1.10555	1.02065	0.928675
	HSV-1	TRIM25	1.01207	1.03657	0.962729
	HSV-1	TRIM38	1.11034	1.03647	0.970978
	HSV-1	TRIM5	1.07415	1.0478	0.95276
	HSV-1	TRIM69	1.14075	1.04069	0.957535
	HSV-1	TYMP	1.15761	1.05276	0.963519
	HSV-1	UBA7	1.12549	1.05415	0.983739
	HSV-1	UBN2	1.22009	1.05514	0.942256
	HSV-1	UBQLNL	1.17081	1.04518	0.958583
	HSV-1	VCAN	1.14399	1.04543	0.926515
	HSV-1	WARS1	1.09517	1.03433	0.963846
	HSV-1	XAF1	1.10524	1.03354	0.956883
	HSV-1	ZADH2	1.12621	1.04347	0.958444
	HSV-1	ZBP1	1.16107	1.0588	0.974184
	HSV-1	ZBTB48	1.0759	1.04592	0.967508
	HSV-1	ZC3HAV1	1.21407	1.04472	0.94727
	HSV-1	ZMAT3	1.17633	1.07386	0.943577
	HSV-1	ZNF44	1.17892	1.05095	0.948833
	HSV-1	ZNF516	1.22658	1.04881	0.944084
	HSV-1	ZNFX1	1.20632	1.04343	0.954299
	MV	AC005013.1	0.870331	1.02164	0.833901
	MV	ACO1	0.981276	1.00737	0.895317
	MV	ADAM12	1.02496	1.03781	0.904315
	MV	ADAMDEC1	0.954186	1.05616	0.917905
	MV	ADAR	0.888322	1.07478	0.899819
	MV	ADORA3	0.978933	1.04571	0.871857
	MV	AIM2	0.957497	1.00489	0.911412
	MV	AKAP2	0.98944	1.01454	0.932558
	MV	ALOX5AP	0.980884	1.05018	0.923388
	MV	ANKRD22	0.986536	1.03839	0.924921
	MV	APOBEC3A	0.813863	0.990674	0.886826
	MV	APOBEC3G	0.863893	1.02956	0.909826
	MV	APOL1	1.02688	1.00687	0.972314
	MV	APOL2	1.00632	1.00904	0.98641
	MV	APOL3	1.10587	1.03196	0.959184
	MV	APOL4	1.08928	1.02704	0.942153
	MV	APOL6	1.08686	1.04782	0.97527
	MV	ARAP1	0.72529	0.951815	0.952131
	MV	ARL9	0.808104	0.959996	0.961356
	MV	ASGR1	1.03578	1.02629	0.953847
	MV	ATF3	0.881606	1.0116	0.996326
	MV	ATF7IP	1.01916	1.01805	0.993119
	MV	ATXN1	0.951048	1.02827	0.929304
	MV	BATF	0.795155	1.0242	0.904113
	MV	BATF2	1.06922	1.01373	0.95689
	MV	BORCS8	1.13854	1.04111	0.97913
	MV	BRD3	1.01737	1.02251	0.944477
	MV	BST2	0.810324	0.964356	0.92095
	MV	C19orf66	0.905863	0.988104	0.974404
	MV	C6orf100	1.05523	1.02374	1.00497
	MV	C9orf91	0.742517	0.958785	0.947392
	MV	CAPN15	1.06669	0.993786	0.978018
	MV	CASP1	0.974965	0.997264	0.990426
	MV	CBFA2T3	1.06842	1.02976	0.996681
	MV	CCL13	0.871436	1.01056	0.996425
	MV	CCL2	1.0982	1.04632	0.938028
	MV	CCL24	0.839592	1.03318	0.869998
	MV	CCL7	0.835953	0.941721	1.0024
	MV	CCL8	0.973424	0.994484	0.969951
	MV	CCNA1	1.10788	0.983288	0.991962
	MV	CCR1	1.04001	0.98815	1.00714
	MV	CCR2	0.95459	1.01544	1.00764
	MV	CD180	0.76671	0.922494	0.946226
	MV	CD274	0.826188	0.956155	0.968102
	MV	CD38	0.99346	0.979914	0.978889
	MV	CD69	1.098	1.00697	1.01662
	MV	CD80	0.831953	1.00122	1.00234
	MV	CEACAM1	0.887349	1.02775	0.925802
	MV	CFB	0.95004	1.00407	0.887765
	MV	CFHR1	0.975421	1.01373	0.957002
	MV	CH25H	0.830535	1.02226	0.967812
	MV	CHST2	0.914574	0.989911	0.967999
	MV	CLEC5A	0.828761	1.00592	0.992921
	MV	CLECL1	0.784415	0.973398	0.988573
	MV	CMKLR1	0.899693	1.02769	0.973656
	MV	CMPK2	0.944026	1.01617	0.973898
	MV	CNP	0.798333	0.998804	0.985466
	MV	CTAGE1	0.935997	0.996485	1.01389
	MV	CX3CR1	1.02893	1.01231	0.968797
	MV	CXCL10	0.926785	1.07228	0.964366
	MV	CXCL11	0.886429	0.981309	0.941873
	MV	CXCL3	0.950052	1.02202	0.97213
	MV	CXCL9	1.01542	1.00294	0.991339
	MV	CYP2J2	0.992222	1.00562	0.999214
	MV	DCT	1.14273	1.04897	1.00607
	MV	DDX58	1.27438	1.01617	1.03702
	MV	DDX60	0.867903	0.953078	1.00125
	MV	DDX60L	0.852294	0.991153	1.01734
	MV	DEFB1	0.95779	0.975502	1.01923
	MV	DHX58	1.03727	1.02156	1.0089
	MV	DOK1	0.9111	1.00904	0.952555
	MV	DOK2	0.924996	1.03137	0.935438
	MV	DOK3	0.773706	1.05243	0.857103
	MV	DTX3L	0.88379	0.990266	0.956949
	MV	DUSP7	0.931579	1.02048	0.954203
	MV	EIF2AK2	1.2585	1.00168	0.979682
	MV	EMP1	0.984286	1.03899	1.00799
	MV	EMR3	0.977372	1.02988	0.962406
	MV	ENG	0.721523	0.961309	0.985813
	MV	ENPP2	0.927282	1.00293	0.948269
	MV	EPHB2	0.933262	1.00937	0.945835
	MV	EPSTI1	1.00502	1.03826	0.972417
	MV	ETV7	1.00677	1.04674	0.927512
	MV	EVI2A	0.90975	1.05669	0.922163
	MV	EZH1	1.11005	1.02605	0.97873
	MV	FABP4	1.29996	1.08151	0.975488
	MV	FAM105A	1.26106	1.08366	0.965257
	MV	FAM107A	1.02132	0.993079	0.963337
	MV	FAM110A	1.09361	1.01011	0.976804
	MV	FAM20A	1.31181	1.05138	0.948496
	MV	FAM46A	1.03143	0.984287	0.955059
	MV	FAM72A	1.19518	1.03486	0.946928
	MV	FBXO6	1.03725	1.00107	0.937388
	MV	FCAR	1.08726	0.979233	0.928603
	MV	FFAR2	1.061	0.997307	0.940427
	MV	FGL2	1.09952	0.995486	0.885981
	MV	FOS	0.911565	0.979197	0.977016
	MV	FPR2	0.920233	1.02896	0.961323
	MV	GBP1	0.984677	1.02338	0.972769
	MV	GBP3	0.909475	1.00618	0.937856
	MV	GBP4	0.922024	0.999821	0.963825
	MV	GBP5	0.965028	0.988123	0.980814
	MV	GLIPR2	0.877157	0.973394	0.977771
	MV	GLS	0.893468	1.00258	0.998311
	MV	GMPR	1.05145	1.00672	0.999063
	MV	GPC4	0.873912	1.00573	0.98173
	MV	GPR141	1.04999	1.06291	0.995969
	MV	GPR155	1.03935	1.01757	0.981797
	MV	HAPLN3	0.707132	1.01633	0.925659
	MV	HAVCR2	0.897188	0.97695	0.989297
	MV	HELZ2	0.646222	0.913766	0.984093
	MV	HERC5	1.03209	1.01255	0.975683
	MV	HERC6	1.02363	1.0337	0.991527
	MV	HES4	0.828452	1.0052	0.95045
	MV	HESX1	0.91607	0.97541	1.00927
	MV	HLA-B	0.898318	0.995236	1.00861
	MV	HLA-C	1.05435	1.03366	1.01819
	MV	HMHA1	0.982079	1.00584	0.97647
	MV	HSH2D	1.02287	1.0074	0.989206
	MV	IDO1	1.05564	1.0266	0.947007
	MV	IFI16	0.923175	0.978849	0.951562
	MV	IFI27	1.1236	1.02599	0.967868
	MV	IFI35	0.946243	1.03734	0.979466
	MV	IFI44	0.859818	0.995794	0.984365
	MV	IFI44L	1.01635	1.03279	1.01504
	MV	IFI6	0.927301	0.99346	0.980483
	MV	IFIH1	0.897026	0.981942	0.993802
	MV	IFIT1	1.2146	0.992486	0.973253
	MV	IFIT2	1.18823	1.04862	0.974452
	MV	IFIT3	1.28381	1.02304	0.952249
	MV	IFIT5	1.08188	1.02245	0.973358
	MV	IFITM1	1.17101	1.08797	0.908869
	MV	IFITM2	0.915142	0.964522	0.984396
	MV	IFITM3	0.861625	1.00024	0.964106
	MV	IFNE	0.882758	0.987302	0.979644
	MV	IFNG	0.922524	1.01342	0.988448
	MV	IGF2BP3	0.946111	0.983448	1.01071
	MV	IL15	0.950494	0.975459	0.987753
	MV	IL15RA	0.832284	0.956636	1.01677
	MV	IL1A	0.910208	0.962523	0.994288
	MV	IL1RN	1.01419	0.981773	0.999638
	MV	IL4I1	0.802868	0.984106	0.989815
	MV	IRF1	1.02373	1.0171	1.01137
	MV	IRF7	1.07147	0.997786	0.967641
	MV	IRF9	1.608	0.947269	0.949934
	MV	IRG1	0.928375	0.982611	1.01681
	MV	ISG15	0.668235	1.02166	1.01654
	MV	ISG20	0.888877	1.00925	0.973035
	MV	ITPKB	1.07725	1.03192	1.00062
	MV	KCNE3	0.902527	0.970017	0.973203
	MV	KLF7	0.903559	0.969535	1.01231
	MV	LAG3	0.916551	0.999598	0.989285
	MV	LAMP3	1.04134	1.02229	0.992119
	MV	LAP3	1.09237	0.972386	0.999938
	MV	LGALS3BP	0.919824	0.976206	0.992269
	MV	LGALS9B	0.62989	1.00727	0.796056
	MV	LILRA1	0.675722	0.985868	0.89683
	MV	LILRA5	1.03604	0.991436	0.983617
	MV	LRCH2	0.822019	0.967128	0.941314
	MV	LRRC25	0.882896	0.991875	0.990208
	MV	LY6D	0.916478	1.05526	0.950639
	MV	LY6E	0.705179	0.929081	0.964041
	MV	MAP3K1	0.817007	0.977372	0.985551
	MV	MAVS	1.32105	1.10684	0.95419
	MV	MBD4	0.958229	1.02406	0.97337
	MV	MCM2	1.12139	1.00129	0.955595
	MV	MNDA	1.08314	1.0047	1.01033
	MV	MS4A4A	0.922245	1.02333	0.955456
	MV	MSR1	0.752996	0.959293	0.836162
	MV	MT1H	0.861956	1.02681	0.953563
	MV	MT1HL1	0.83972	0.972036	0.942038
	MV	MT1M	0.705944	0.935241	0.957828
	MV	MT2A	0.865537	0.975286	0.921084
	MV	MX1	0.961037	0.985259	0.918631
	MV	MX2	0.897667	1.00202	0.944615
	MV	MYCL	0.942263	0.989365	0.965644
	MV	MYD88	0.801954	0.985715	0.867224
	MV	NCOA7	0.946293	1.00716	0.872688
	MV	NEXN	0.966246	1.01222	0.911402
	MV	NKX3-1	0.891877	1.05299	0.844986
	MV	NMI	1.0357	1.03466	0.93295
	MV	NT5C3A	1.02126	1.01045	1.01592
	MV	NUPR1	0.77325	0.967033	0.965082
	MV	OAS1	1.00046	1.00366	0.964031
	MV	OAS2	0.917977	1.02032	0.959684
	MV	OAS3	1.04621	1.00393	0.986017
	MV	OASL	0.85965	0.948557	0.996687
	MV	OGFR	0.896667	0.99762	1.04809
	MV	P2RY14	1.04857	1.00691	0.988477
	MV	PALM2-AKAP2	0.917921	0.975453	1.01862
	MV	PAQR8	1.03698	1.03874	0.99673
	MV	PARP10	0.899836	0.98836	0.901625
	MV	PARP11	2.44083	1.16389	0.957977
	MV	PARP12	1.03858	0.98063	1.0473
	MV	PARP14	0.986479	0.979717	1.05792
	MV	PARP9	1.09369	1.0259	1.05675
	MV	PCDH17	0.960157	0.996839	1.04559
	MV	PDCD1LG2	0.928792	0.963649	0.997766
	MV	PDZD2	1.41787	1.03855	1.05609
	MV	PGAP1	1.05397	0.991134	1.08208
	MV	PHF11	0.99549	0.984396	1.06141
	MV	PID1	1.14547	0.990492	1.05185
	MV	PIWIL4	0.924633	0.99184	1.04931
	MV	PLEKHA4	0.91243	1.02974	0.926658
	MV	PLSCR1	1.13941	1.0128	0.963979
	MV	PLXDC2	1.25928	0.992014	1.06804
	MV	PMAIP1	0.956737	0.963517	1.065
	MV	PNPT1	1.08982	1.00946	1.0177
	MV	POLD1	1.01232	0.979866	1.11522
	MV	POLI	1.68759	1.04561	1.23938
	MV	PSMB8	1.25456	1.01775	1.01461
	MV	RASA2	1.01649	0.980354	0.92941
	MV	RASGEF1B	1.01095	0.983676	1.04087
	MV	RASGRP3	0.932359	0.964281	1.09858
	MV	RGL1	1.01562	1.03103	1.09446
	MV	RGS1	0.89898	1.00085	1.05245
	MV	RHBDD2	0.954476	1.00259	1.04814
	MV	RIN2	1.04262	0.973237	1.02224
	MV	RNF213	1.03157	0.992347	1.0888
	MV	RSAD2	0.909358	0.979117	0.95917
	MV	RTCB	0.741305	0.999542	0.939324
	MV	RTP4	0.97059	0.989961	1.03379
	MV	RUFY4	1.02352	1.01569	0.902059
	MV	S100A4	0.877773	0.984579	0.951952
	MV	SAMD9	0.972098	0.999258	1.02674
	MV	SAMD9L	0.907691	0.970166	1.03882
	MV	SAMHD1	0.919969	0.962378	1.04425
	MV	SDS	0.844543	0.966555	1.0586
	MV	SECTM1	0.8152	0.933286	1.01539
	MV	SLAMF7	0.936384	0.977033	0.963343
	MV	SLC11A1	1.04578	1.03449	1.05067
	MV	SLC15A3	0.946241	0.996343	1.04652
	MV	SLC16A10	1.0124	1.01265	1.03817
	MV	SLC1A5	0.99909	0.983552	1.0823
	MV	SLC25A28	0.962898	0.978853	0.99204
	MV	SLFN12L	0.902275	0.961049	1.01148
	MV	SLFN5	0.910641	0.967335	1.0259
	MV	SOCS1	0.923309	0.999591	1.06065
	MV	SP100	0.927028	0.983804	1.07088
	MV	SP110	0.86824	0.969019	1.08358
	MV	SREK1IP1	1.05012	1.01209	0.993752
	MV	SSB	0.86632	1.01416	0.913456
	MV	ST14	0.882714	0.995404	0.912546
	MV	STAB1	0.938226	1.00275	0.918427
	MV	STAP1	0.95933	1.00515	0.936442
	MV	STAT1	1.08929	0.952766	0.971409
	MV	STAT2	1.00223	0.93013	0.929369
	MV	TAP1	0.829261	0.97816	0.965697
	MV	TAP2	0.939641	1.03604	0.930691
	MV	TDO2	0.990095	0.977939	0.915463
	MV	TDRD7	0.945047	1.03145	0.944547
	MV	TIFA	0.966444	0.983498	0.909162
	MV	TLR3	0.897157	0.994738	0.901418
	MV	TLR7	0.819312	0.96426	0.959177
	MV	TMEM140	0.862482	0.968763	0.933776
	MV	TMEM217	0.901218	0.972323	0.958214
	MV	TMEM62	0.864867	0.957255	0.953925
	MV	TNFRSF1B	0.936427	0.99036	0.954292
	MV	TNFSF10	0.820186	0.966049	0.969583
	MV	TNFSF13B	0.815692	0.972365	0.917676
	MV	TNFSF18	0.783762	0.963573	0.954987
	MV	TNFSF8	0.818129	0.965922	0.912329
	MV	TRAF3IP3	0.8688	0.961793	0.947739
	MV	TRANK1	0.87221	0.977745	0.954537
	MV	TRIM21	0.817173	0.974857	0.916602
	MV	TRIM22	0.784169	0.948952	0.928675
	MV	TRIM25	0.714592	0.991258	0.962729
	MV	TRIM38	0.889735	0.969871	0.970978
	MV	TRIM5	0.855497	0.95911	0.95276
	MV	TRIM69	0.921277	0.994712	0.957535
	MV	TYMP	0.829948	0.972633	0.963519
	MV	UBA7	0.905454	0.959488	0.983739
	MV	UBN2	0.842812	0.984087	0.942256
	MV	UBQLNL	0.887267	0.985827	0.958583
	MV	VCAN	0.847684	0.97479	0.926515
	MV	WARS1	0.937653	0.97463	0.963846
	MV	XAF1	0.801959	0.972407	0.956883
	MV	ZADH2	0.905914	0.993258	0.958444
	MV	ZBP1	0.937012	0.972819	0.974184
	MV	ZBTB48	0.844727	0.973281	0.967508
	MV	ZC3HAV1	0.797484	0.974167	0.94727
	MV	ZMAT3	0.86819	0.972494	0.943577
	MV	ZNF44	0.833554	0.965766	0.948833
	MV	ZNF516	0.808869	0.949976	0.944084
	MV	ZNFX1	0.830303	0.974773	0.954299
	RVFV	AC005013.1	0.739922	1.06027	0.833901
	RVFV	ACO1	1.01759	1.02218	0.895317
	RVFV	ADAM12	0.878989	1.052	0.904315
	RVFV	ADAMDEC1	0.739197	1.04057	0.917905
	RVFV	ADAR	0.78106	1.0435	0.899819
	RVFV	ADORA3	0.812792	1.04652	0.871857
	RVFV	AIM2	1.03353	1.02658	0.911412
	RVFV	AKAP2	0.993572	1.0266	0.932558
	RVFV	ALOX5AP	0.848834	1.03161	0.923388
	RVFV	ANKRD22	0.817212	1.02773	0.924921
	RVFV	APOBEC3A	0.794448	1.04321	0.886826
	RVFV	APOBEC3G	0.951332	1.00891	0.909826
	RVFV	APOL1	1.12178	0.963486	0.972314
	RVFV	APOL2	1.05151	0.980191	0.98641
	RVFV	APOL3	0.908664	0.989466	0.959184
	RVFV	APOL4	0.90932	0.984292	0.942153
	RVFV	APOL6	0.978223	0.979212	0.97527
	RVFV	ARAP1	1.08648	1.02259	0.952131
	RVFV	ARL9	1.04918	0.986792	0.961356
	RVFV	ASGR1	1.02753	0.967745	0.953847
	RVFV	ATF3	1.07438	0.97856	0.996326
	RVFV	ATF7IP	1.00004	0.992324	0.993119
	RVFV	ATXN1	0.911809	1.01444	0.929304
	RVFV	BATF	0.89915	0.988637	0.904113
	RVFV	BATF2	1.02419	0.97227	0.95689
	RVFV	BORCS8	0.893165	0.959197	0.97913
	RVFV	BRD3	1.06546	0.959434	0.944477
	RVFV	BST2	1.02817	0.996685	0.92095
	RVFV	C19orf66	0.981456	0.971506	0.974404
	RVFV	C6orf100	1.11445	0.976812	1.00497
	RVFV	C9orf91	0.965391	0.996689	0.947392
	RVFV	CAPN15	1.1214	0.964737	0.978018
	RVFV	CASP1	1.05423	0.963091	0.990426
	RVFV	CBFA2T3	1.11801	0.948091	0.996681
	RVFV	CCL13	0.9336	0.95323	0.996425
	RVFV	CCL2	0.840936	1.00986	0.938028
	RVFV	CCL24	0.884964	1.00411	0.869998
	RVFV	CCL7	1.08769	0.949869	1.0024
	RVFV	CCL8	1.09457	0.945329	0.969951
	RVFV	CCNA1	0.980117	0.963002	0.991962
	RVFV	CCR1	1.0834	0.963477	1.00714
	RVFV	CCR2	0.985313	0.981368	1.00764
	RVFV	CD180	1.20434	0.992057	0.946226
	RVFV	CD274	1.18348	0.970953	0.968102
	RVFV	CD38	1.09213	0.974414	0.978889
	RVFV	CD69	1.09988	0.948457	1.01662
	RVFV	CD80	0.998066	0.989458	1.00234
	RVFV	CEACAM1	0.884392	1.00826	0.925802
	RVFV	CFB	0.898933	1.00836	0.887765
	RVFV	CFHR1	0.973175	0.950747	0.957002
	RVFV	CH25H	1.07451	0.934327	0.967812
	RVFV	CHST2	1.04978	0.956315	0.967999
	RVFV	CLEC5A	1.09163	0.942844	0.992921
	RVFV	CLECL1	1.17758	0.962477	0.988573
	RVFV	CMKLR1	1.32667	1.00451	0.973656
	RVFV	CMPK2	1.06937	0.945613	0.973898
	RVFV	CNP	1.09141	0.939098	0.985466
	RVFV	CTAGE1	1.18	0.953619	1.01389
	RVFV	CX3CR1	1.13258	0.943211	0.968797
	RVFV	CXCL10	0.842899	1.02958	0.964366
	RVFV	CXCL11	0.96372	1.00212	0.941873
	RVFV	CXCL3	1.27346	0.940422	0.97213
	RVFV	CXCL9	1.2089	0.923691	0.991339
	RVFV	CYP2J2	1.17825	0.92733	0.999214
	RVFV	DCT	1.23888	0.925782	1.00607
	RVFV	DDX58	1.3744	1.00879	1.03702
	RVFV	DDX60	1.50125	0.967746	1.00125
	RVFV	DDX60L	1.22619	0.927069	1.01734
	RVFV	DEFB1	1.24241	0.955025	1.01923
	RVFV	DHX58	1.30512	0.959207	1.0089
	RVFV	DOK1	1.13713	0.974613	0.952555
	RVFV	DOK2	0.953975	1.01885	0.935438
	RVFV	DOK3	0.849508	0.99525	0.857103
	RVFV	DTX3L	1.00806	0.97091	0.956949
	RVFV	DUSP7	1.09818	0.961794	0.954203
	RVFV	EIF2AK2	2.20223	1.12863	0.979682
	RVFV	EMP1	1.1332	0.941701	1.00799
	RVFV	EMR3	1.04464	0.923167	0.962406
	RVFV	ENG	1.16879	0.967579	0.985813
	RVFV	ENPP2	1.12238	0.943141	0.948269
	RVFV	EPHB2	1.03955	0.951515	0.945835
	RVFV	EPSTI1	1.05925	0.96236	0.972417
	RVFV	ETV7	0.974234	0.965731	0.927512
	RVFV	EVI2A	0.871271	1.00696	0.922163
	RVFV	EZH1	1.11888	1.02962	0.97873
	RVFV	FABP4	1.29162	1.00124	0.975488
	RVFV	FAM105A	1.22438	0.994027	0.965257
	RVFV	FAM107A	1.2616	0.996209	0.963337
	RVFV	FAM110A	1.24839	0.998859	0.976804
	RVFV	FAM20A	1.15285	1.00848	0.948496
	RVFV	FAM46A	1.55045	0.99055	0.955059
	RVFV	FAM72A	1.28546	0.984268	0.946928
	RVFV	FBXO6	1.28132	0.990303	0.937388
	RVFV	FCAR	1.37053	0.991291	0.928603
	RVFV	FFAR2	1.3139	0.963335	0.940427
	RVFV	FGL2	1.22055	1.02952	0.885981
	RVFV	FOS	1.02588	0.984845	0.977016
	RVFV	FPR2	0.953639	0.939112	0.961323
	RVFV	GBP1	0.936367	0.972481	0.972769
	RVFV	GBP3	1.0224	0.953251	0.937856
	RVFV	GBP4	0.959915	0.96599	0.963825
	RVFV	GBP5	0.989603	0.962454	0.980814
	RVFV	GLIPR2	1.05997	1.01415	0.977771
	RVFV	GLS	1.0135	1.00673	0.998311
	RVFV	GMPR	1.02227	0.960199	0.999063
	RVFV	GPC4	1.03525	0.960114	0.98173
	RVFV	GPR141	1.07958	0.948021	0.995969
	RVFV	GPR155	0.980061	1.00413	0.981797
	RVFV	HAPLN3	0.942625	0.983248	0.925659
	RVFV	HAVCR2	0.987799	0.958368	0.989297
	RVFV	HELZ2	1.2398	0.927273	0.984093
	RVFV	HERC5	1.00251	0.976972	0.975683
	RVFV	HERC6	1.01661	0.969604	0.991527
	RVFV	HES4	1.01576	0.996507	0.95045
	RVFV	HESX1	1.16599	0.975652	1.00927
	RVFV	HLA-B	1.02341	0.950753	1.00861
	RVFV	HLA-C	1.05124	0.963141	1.01819
	RVFV	HMHA1	1.01376	0.968143	0.97647
	RVFV	HSH2D	1.03965	0.946436	0.989206
	RVFV	IDO1	0.952437	0.972304	0.947007
	RVFV	IFI16	0.972878	0.960966	0.951562
	RVFV	IFI27	1.06634	0.933995	0.967868
	RVFV	IFI35	1.08661	0.931393	0.979466
	RVFV	IFI44	1.04614	0.938268	0.984365
	RVFV	IFI44L	1.03783	0.949293	1.01504
	RVFV	IFI6	1.0175	0.980162	0.980483
	RVFV	IFIH1	1.06202	0.973745	0.993802
	RVFV	IFIT1	1.11265	0.985501	0.973253
	RVFV	IFIT2	1.28376	1.02029	0.974452
	RVFV	IFIT3	1.33329	1.03194	0.952249
	RVFV	IFIT5	1.0548	0.940453	0.973358
	RVFV	IFITM1	1.01963	0.978971	0.908869
	RVFV	IFITM2	0.92915	0.996755	0.984396
	RVFV	IFITM3	1.07224	0.923968	0.964106
	RVFV	IFNE	0.99923	0.951476	0.979644
	RVFV	IFNG	1.0089	0.960597	0.988448
	RVFV	IGF2BP3	1.0592	0.943709	1.01071
	RVFV	IL15	0.99874	0.957983	0.987753
	RVFV	IL15RA	1.24824	0.957021	1.01677
	RVFV	IL1A	1.00165	0.949943	0.994288
	RVFV	IL1RN	0.948721	0.921688	0.999638
	RVFV	IL4I1	0.990247	0.926265	0.989815
	RVFV	IRF1	0.993616	0.952908	1.01137
	RVFV	IRF7	0.920506	0.975193	0.967641
	RVFV	IRF9	2.51705	1.14997	0.949934
	RVFV	IRG1	0.989009	0.938152	1.01681
	RVFV	ISG15	0.879611	0.937211	1.01654
	RVFV	ISG20	1.13454	0.955583	0.973035
	RVFV	ITPKB	0.995079	0.933565	1.00062
	RVFV	KCNE3	1.05597	0.953473	0.973203
	RVFV	KLF7	1.07808	0.976097	1.01231
	RVFV	LAG3	0.98183	0.936819	0.989285
	RVFV	LAMP3	0.99433	0.945303	0.992119
	RVFV	LAP3	0.9974	0.961543	0.999938
	RVFV	LGALS3BP	1.09163	0.934863	0.992269
	RVFV	LGALS9B	0.79381	1.03749	0.796056
	RVFV	LILRA1	0.942227	0.989841	0.89683
	RVFV	LILRA5	0.973322	0.951427	0.983617
	RVFV	LRCH2	1.07118	0.955492	0.941314
	RVFV	LRRC25	1.02828	0.985842	0.990208
	RVFV	LY6D	1.0184	0.951196	0.950639
	RVFV	LY6E	1.19234	0.97373	0.964041
	RVFV	MAP3K1	1.13627	0.979989	0.985551
	RVFV	MAVS	1.93213	0.662311	0.95419
	RVFV	MBD4	1.03988	0.952286	0.97337
	RVFV	MCM2	1.06209	0.946004	0.955595
	RVFV	MNDA	1.01314	0.933056	1.01033
	RVFV	MS4A4A	1.01324	0.963568	0.955456
	RVFV	MSR1	0.907215	1.02519	0.836162
	RVFV	MT1H	0.858511	1.00106	0.953563
	RVFV	MT1HL1	0.963469	1.01244	0.942038
	RVFV	MT1M	0.94128	1.04199	0.957828
	RVFV	MT2A	0.920027	1.0556	0.921084
	RVFV	MX1	0.888433	1.07768	0.918631
	RVFV	MX2	0.863268	1.07064	0.944615
	RVFV	MYCL	0.907411	1.0527	0.965644
	RVFV	MYD88	0.87705	1.05202	0.867224
	RVFV	NCOA7	0.899502	1.03791	0.872688
	RVFV	NEXN	0.89212	1.03342	0.911402
	RVFV	NKX3-1	0.883137	1.06169	0.844986
	RVFV	NMI	0.947409	1.00826	0.93295
	RVFV	NT5C3A	0.968612	0.983185	1.01592
	RVFV	NUPR1	0.868901	0.986953	0.965082
	RVFV	OAS1	0.952566	0.991794	0.964031
	RVFV	OAS2	0.912975	1.01402	0.959684
	RVFV	OAS3	1.00416	1.00818	0.986017
	RVFV	OASL	0.977361	1.00289	0.996687
	RVFV	OGFR	1.04054	1.00739	1.04809
	RVFV	P2RY14	0.956054	1.00615	0.988477
	RVFV	PALM2-AKAP2	0.997425	0.971444	1.01862
	RVFV	PAQR8	1.03591	0.95001	0.99673
	RVFV	PARP10	0.860322	1.00813	0.901625
	RVFV	PARP11	0.968061	0.964983	0.957977
	RVFV	PARP12	1.11794	0.93031	1.0473
	RVFV	PARP14	1.10124	0.954281	1.05792
	RVFV	PARP9	1.08195	0.964626	1.05675
	RVFV	PCDH17	0.970844	0.965564	1.04559
	RVFV	PDCD1LG2	1.07013	0.960657	0.997766
	RVFV	PDZD2	1.22752	0.975743	1.05609
	RVFV	PGAP1	1.11513	0.943122	1.08208
	RVFV	PHF11	1.06487	0.92726	1.06141
	RVFV	PID1	1.22896	0.922249	1.05185
	RVFV	PIWIL4	1.09858	0.926052	1.04931
	RVFV	PLEKHA4	1.00647	0.996105	0.926658
	RVFV	PLSCR1	1.08488	0.958777	0.963979
	RVFV	PLXDC2	1.18807	0.91546	1.06804
	RVFV	PMAIP1	1.12961	0.916793	1.065
	RVFV	PNPT1	1.15809	0.911433	1.0177
	RVFV	POLD1	1.15739	0.937303	1.11522
	RVFV	POLI	1.45724	0.907122	1.23938
	RVFV	PSMB8	1.16935	0.904748	1.01461
	RVFV	RASA2	0.962766	0.978766	0.92941
	RVFV	RASGEF1B	1.13781	0.940682	1.04087
	RVFV	RASGRP3	1.14911	0.91864	1.09858
	RVFV	RGL1	1.25015	0.944621	1.09446
	RVFV	RGS1	1.16274	0.951649	1.05245
	RVFV	RHBDD2	1.16872	0.949989	1.04814
	RVFV	RIN2	1.10505	0.931334	1.02224
	RVFV	RNF213	1.08877	0.946386	1.0888
	RVFV	RSAD2	1.02567	1.00259	0.95917
	RVFV	RTCB	0.960734	0.928313	0.939324
	RVFV	RTP4	1.11299	0.948078	1.03379
	RVFV	RUFY4	0.927043	0.99007	0.902059
	RVFV	S100A4	1.0115	0.961764	0.951952
	RVFV	SAMD9	1.09836	0.941591	1.02674
	RVFV	SAMD9L	1.0848	0.935695	1.03882
	RVFV	SAMHD1	1.09063	0.940767	1.04425
	RVFV	SDS	1.11934	0.95264	1.0586
	RVFV	SECTM1	1.15685	0.84598	1.01539
	RVFV	SLAMF7	0.975881	1.0074	0.963343
	RVFV	SLC11A1	1.01371	0.958698	1.05067
	RVFV	SLC15A3	1.04772	0.972508	1.04652
	RVFV	SLC16A10	1.00955	0.983219	1.03817
	RVFV	SLC1A5	0.975332	0.998172	1.0823
	RVFV	SLC25A28	1.11162	0.974924	0.99204
	RVFV	SLFN12L	1.17411	0.954658	1.01148
	RVFV	SLFN5	1.13546	0.965363	1.0259
	RVFV	SOCS1	1.09132	0.975733	1.06065
	RVFV	SP100	1.10229	0.970438	1.07088
	RVFV	SP110	1.1012	0.971121	1.08358
	RVFV	SREK1IP1	0.916677	1.03364	0.993752
	RVFV	SSB	0.796809	1.0754	0.913456
	RVFV	ST14	0.84701	1.08136	0.912546
	RVFV	STAB1	0.921415	1.04223	0.918427
	RVFV	STAP1	0.892203	1.09854	0.936442
	RVFV	STAT1	2.26924	1.11381	0.971409
	RVFV	STAT2	1.7557	1.33292	0.929369
	RVFV	TAP1	1.02241	1.06341	0.965697
	RVFV	TAP2	1.01795	1.04575	0.930691
	RVFV	TDO2	0.987906	1.04587	0.915463
	RVFV	TDRD7	0.909663	1.09037	0.944547
	RVFV	TIFA	0.884281	1.06	0.909162
	RVFV	TLR3	0.884313	1.10553	0.901418
	RVFV	TLR7	0.957986	0.994768	0.959177
	RVFV	TMEM140	0.953363	1.02637	0.933776
	RVFV	TMEM217	0.979555	1.04046	0.958214
	RVFV	TMEM62	0.986845	1.04189	0.953925
	RVFV	TNFRSF1B	0.961393	1.03886	0.954292
	RVFV	TNFSF10	0.89769	1.02912	0.969583
	RVFV	TNFSF13B	0.954953	1.05621	0.917676
	RVFV	TNFSF18	0.959785	1.05262	0.954987
	RVFV	TNFSF8	0.958277	1.03827	0.912329
	RVFV	TRAF3IP3	0.979583	1.01431	0.947739
	RVFV	TRANK1	1.10699	0.983343	0.954537
	RVFV	TRIM21	0.890583	1.07738	0.916602
	RVFV	TRIM22	0.930512	1.04941	0.928675
	RVFV	TRIM25	0.935372	0.993566	0.962729
	RVFV	TRIM38	0.942384	1.02737	0.970978
	RVFV	TRIM5	0.933729	1.03336	0.95276
	RVFV	TRIM69	1.04898	1.01	0.957535
	RVFV	TYMP	1.12193	1.02003	0.963519
	RVFV	UBA7	1.0914	1.02156	0.983739
	RVFV	UBN2	1.05172	0.974518	0.942256
	RVFV	UBQLNL	1.07109	1.02116	0.958583
	RVFV	VCAN	0.985899	1.06395	0.926515
	RVFV	WARS1	0.923035	1.05248	0.963846
	RVFV	XAF1	1.00756	1.00959	0.956883
	RVFV	ZADH2	1.09068	0.979558	0.958444
	RVFV	ZBP1	1.19259	0.968871	0.974184
	RVFV	ZBTB48	1.12343	1.00192	0.967508
	RVFV	ZC3HAV1	0.974878	1.02094	0.94727
	RVFV	ZMAT3	1.16028	1.00659	0.943577
	RVFV	ZNF44	1.09597	0.990648	0.948833
	RVFV	ZNF516	1.14314	1.00576	0.944084
	RVFV	ZNFX1	1.15892	0.989873	0.954299
	SARS-CoV-2	AC005013.1	1.20766	1.02736	0.833901
	SARS-CoV-2	ACO1	0.922159	1.07445	0.895317
	SARS-CoV-2	ADAM12	0.837763	1.08129	0.904315
	SARS-CoV-2	ADAMDEC1	0.895364	1.02811	0.917905
	SARS-CoV-2	ADAR	1.11695	1.00146	0.899819
	SARS-CoV-2	ADORA3	1.04119	0.972449	0.871857
	SARS-CoV-2	AIM2	0.859241	1.00185	0.911412
	SARS-CoV-2	AKAP2	0.831303	0.965912	0.932558
	SARS-CoV-2	ALOX5AP	0.853592	1.04987	0.923388
	SARS-CoV-2	ANKRD22	0.824675	1.05971	0.924921
	SARS-CoV-2	APOBEC3A	0.730745	0.984391	0.886826
	SARS-CoV-2	APOBEC3G	1.10828	1.04621	0.909826
	SARS-CoV-2	APOL1	0.827195	0.995434	0.972314
	SARS-CoV-2	APOL2	0.758382	1.07332	0.98641
	SARS-CoV-2	APOL3	0.696044	1.13926	0.959184
	SARS-CoV-2	APOL4	0.915195	1.04077	0.942153
	SARS-CoV-2	APOL6	0.853312	0.966428	0.97527
	SARS-CoV-2	ARAP1	0.987025	1.04452	0.952131
	SARS-CoV-2	ARL9	1.0183	0.992702	0.961356
	SARS-CoV-2	ASGR1	0.836072	0.980816	0.953847
	SARS-CoV-2	ATF3	0.853374	0.987767	0.996326
	SARS-CoV-2	ATF7IP	1.09904	0.992185	0.993119
	SARS-CoV-2	ATXN1	0.650899	1.03	0.929304
	SARS-CoV-2	BATF	1.04453	0.995851	0.904113
	SARS-CoV-2	BATF2	0.805842	1.01633	0.95689
	SARS-CoV-2	BORCS8	1.59148	0.968452	0.97913
	SARS-CoV-2	BRD3	0.688883	0.951711	0.944477
	SARS-CoV-2	BST2	0.980077	1.06058	0.92095
	SARS-CoV-2	C19orf66	0.756509	0.960116	0.974404
	SARS-CoV-2	C6orf100	0.952029	0.976428	1.00497
	SARS-CoV-2	C9orf91	0.896362	1.01258	0.947392
	SARS-CoV-2	CAPN15	0.844569	0.977341	0.978018
	SARS-CoV-2	CASP1	0.858025	1.01966	0.990426
	SARS-CoV-2	CBFA2T3	0.750658	0.993087	0.996681
	SARS-CoV-2	CCL13	0.932294	1.11859	0.996425
	SARS-CoV-2	CCL2	0.648979	1.03346	0.938028
	SARS-CoV-2	CCL24	1.06162	1.01661	0.869998
	SARS-CoV-2	CCL7	0.889216	1.08422	1.0024
	SARS-CoV-2	CCL8	0.674737	0.990928	0.969951
	SARS-CoV-2	CCNA1	0.797285	1.00192	0.991962
	SARS-CoV-2	CCR1	0.80218	1.06535	1.00714
	SARS-CoV-2	CCR2	0.880723	1.01645	1.00764
	SARS-CoV-2	CD180	0.846859	0.964052	0.946226
	SARS-CoV-2	CD274	0.979419	1.02177	0.968102
	SARS-CoV-2	CD38	0.925807	1.02234	0.978889
	SARS-CoV-2	CD69	0.680993	0.978487	1.01662
	SARS-CoV-2	CD80	0.703118	0.995479	1.00234
	SARS-CoV-2	CEACAM1	0.823614	1.07649	0.925802
	SARS-CoV-2	CFB	1.25093	1.08083	0.887765
	SARS-CoV-2	CFHR1	0.911634	1.09263	0.957002
	SARS-CoV-2	CH25H	0.679944	1.03984	0.967812
	SARS-CoV-2	CHST2	0.861041	0.989481	0.967999
	SARS-CoV-2	CLEC5A	0.85172	0.973965	0.992921
	SARS-CoV-2	CLECL1	1.06379	1.06188	0.988573
	SARS-CoV-2	CMKLR1	1.00689	1.05132	0.973656
	SARS-CoV-2	CMPK2	0.813905	0.962906	0.973898
	SARS-CoV-2	CNP	0.909935	0.963596	0.985466
	SARS-CoV-2	CTAGE1	0.782081	1.07635	1.01389
	SARS-CoV-2	CX3CR1	0.77588	1.0496	0.968797
	SARS-CoV-2	CXCL10	0.919298	1.04177	0.964366
	SARS-CoV-2	CXCL11	0.99121	0.890586	0.941873
	SARS-CoV-2	CXCL3	0.942568	1.07513	0.97213
	SARS-CoV-2	CXCL9	0.813097	1.07025	0.991339
	SARS-CoV-2	CYP2J2	0.976987	1.07748	0.999214
	SARS-CoV-2	DCT	0.853125	1.03335	1.00607
	SARS-CoV-2	DDX58	0.71979	1.03678	1.03702
	SARS-CoV-2	DDX60	1.05121	1.0999	1.00125
	SARS-CoV-2	DDX60L	0.929834	1.04039	1.01734
	SARS-CoV-2	DEFB1	0.905418	1.09534	1.01923
	SARS-CoV-2	DHX58	0.713796	1.07089	1.0089
	SARS-CoV-2	DOK1	0.86449	1.1168	0.952555
	SARS-CoV-2	DOK2	0.752337	1.07394	0.935438
	SARS-CoV-2	DOK3	0.850525	0.995219	0.857103
	SARS-CoV-2	DTX3L	0.830849	1.0143	0.956949
	SARS-CoV-2	DUSP7	0.708766	1.03207	0.954203
	SARS-CoV-2	EIF2AK2	1.03191	1.01379	0.979682
	SARS-CoV-2	EMP1	0.895373	0.96372	1.00799
	SARS-CoV-2	EMR3	0.91853	1.07359	0.962406
	SARS-CoV-2	ENG	1.08327	1.09591	0.985813
	SARS-CoV-2	ENPP2	0.87988	1.03712	0.948269
	SARS-CoV-2	EPHB2	0.779088	1.01398	0.945835
	SARS-CoV-2	EPSTI1	0.746566	0.971704	0.972417
	SARS-CoV-2	ETV7	0.885485	1.01156	0.927512
	SARS-CoV-2	EVI2A	0.799251	0.977139	0.922163
	SARS-CoV-2	EZH1	1.09019	1.01064	0.97873
	SARS-CoV-2	FABP4	1.01195	1.09093	0.975488
	SARS-CoV-2	FAM105A	0.883182	0.95471	0.965257
	SARS-CoV-2	FAM107A	0.945098	1.02213	0.963337
	SARS-CoV-2	FAM110A	1.2078	1.07013	0.976804
	SARS-CoV-2	FAM20A	1.04188	1.04721	0.948496
	SARS-CoV-2	FAM46A	1.14493	1.05544	0.955059
	SARS-CoV-2	FAM72A	0.858209	1.041	0.946928
	SARS-CoV-2	FBXO6	1.12609	1.09707	0.937388
	SARS-CoV-2	FCAR	1.13486	1.04084	0.928603
	SARS-CoV-2	FFAR2	0.864275	0.954049	0.940427
	SARS-CoV-2	FGL2	1.19386	0.948215	0.885981
	SARS-CoV-2	FOS	1.00538	0.924844	0.977016
	SARS-CoV-2	FPR2	0.793049	1.04351	0.961323
	SARS-CoV-2	GBP1	0.944411	1.00988	0.972769
	SARS-CoV-2	GBP3	0.711446	0.982365	0.937856
	SARS-CoV-2	GBP4	0.838123	1.04315	0.963825
	SARS-CoV-2	GBP5	0.953054	1.07389	0.980814
	SARS-CoV-2	GLIPR2	1.07943	1.11958	0.977771
	SARS-CoV-2	GLS	1.25598	1.09545	0.998311
	SARS-CoV-2	GMPR	0.937697	0.994165	0.999063
	SARS-CoV-2	GPC4	0.757889	1.07819	0.98173
	SARS-CoV-2	GPR141	0.874684	1.05745	0.995969
	SARS-CoV-2	GPR155	0.825674	0.980751	0.981797
	SARS-CoV-2	HAPLN3	1.03511	1.08789	0.925659
	SARS-CoV-2	HAVCR2	1.05354	1.04043	0.989297
	SARS-CoV-2	HELZ2	0.846443	1.03704	0.984093
	SARS-CoV-2	HERC5	0.862948	0.979594	0.975683
	SARS-CoV-2	HERC6	0.9215	1.02438	0.991527
	SARS-CoV-2	HES4	0.93097	1.01054	0.95045
	SARS-CoV-2	HESX1	1.04839	1.01483	1.00927
	SARS-CoV-2	HLA-B	1.06533	1.0251	1.00861
	SARS-CoV-2	HLA-C	0.836974	0.977805	1.01819
	SARS-CoV-2	HMHA1	0.942928	1.05565	0.97647
	SARS-CoV-2	HSH2D	0.824058	1.05922	0.989206
	SARS-CoV-2	IDO1	0.942575	1.01985	0.947007
	SARS-CoV-2	IFI16	1.20787	1.06331	0.951562
	SARS-CoV-2	IFI27	0.874845	1.00184	0.967868
	SARS-CoV-2	IFI35	0.97475	1.07022	0.979466
	SARS-CoV-2	IFI44	0.867194	1.0461	0.984365
	SARS-CoV-2	IFI44L	0.827544	1.04167	1.01504
	SARS-CoV-2	IFI6	0.923228	0.975022	0.980483
	SARS-CoV-2	IFIH1	0.84481	1.00328	0.993802
	SARS-CoV-2	IFIT1	1.03786	1.00806	0.973253
	SARS-CoV-2	IFIT2	0.958668	1.02244	0.974452
	SARS-CoV-2	IFIT3	0.970542	0.965149	0.952249
	SARS-CoV-2	IFIT5	0.72455	0.98613	0.973358
	SARS-CoV-2	IFITM1	0.949068	1.03472	0.908869
	SARS-CoV-2	IFITM2	1.36236	1.0606	0.984396
	SARS-CoV-2	IFITM3	0.897508	1.04258	0.964106
	SARS-CoV-2	IFNE	0.900577	1.04583	0.979644
	SARS-CoV-2	IFNG	0.915748	1.02858	0.988448
	SARS-CoV-2	IGF2BP3	1.01156	0.979223	1.01071
	SARS-CoV-2	IL15	0.893412	1.03511	0.987753
	SARS-CoV-2	IL15RA	1.21043	1.11229	1.01677
	SARS-CoV-2	IL1A	1.00225	0.998406	0.994288
	SARS-CoV-2	IL1RN	0.894547	1.05216	0.999638
	SARS-CoV-2	IL4I1	0.997154	1.02467	0.989815
	SARS-CoV-2	IRF1	1.05239	1.12376	1.01137
	SARS-CoV-2	IRF7	0.83913	1.04867	0.967641
	SARS-CoV-2	IRF9	1.37196	1.08542	0.949934
	SARS-CoV-2	IRG1	1.06321	1.0827	1.01681
	SARS-CoV-2	ISG15	0.799906	0.961808	1.01654
	SARS-CoV-2	ISG20	0.893734	1.00611	0.973035
	SARS-CoV-2	ITPKB	0.879063	1.01422	1.00062
	SARS-CoV-2	KCNE3	0.84728	1.02558	0.973203
	SARS-CoV-2	KLF7	0.972747	1.0108	1.01231
	SARS-CoV-2	LAG3	1.01595	1.03781	0.989285
	SARS-CoV-2	LAMP3	0.896939	1.01139	0.992119
	SARS-CoV-2	LAP3	0.808656	1.0215	0.999938
	SARS-CoV-2	LGALS3BP	0.766403	0.942898	0.992269
	SARS-CoV-2	LGALS9B	0.951987	1.06386	0.796056
	SARS-CoV-2	LILRA1	1.18588	1.02281	0.89683
	SARS-CoV-2	LILRA5	0.939896	1.02142	0.983617
	SARS-CoV-2	LRCH2	0.941618	1.02816	0.941314
	SARS-CoV-2	LRRC25	0.852333	0.957967	0.990208
	SARS-CoV-2	LY6D	0.888499	1.04996	0.950639
	SARS-CoV-2	LY6E	2.81805	1.26133	0.964041
	SARS-CoV-2	MAP3K1	1.19489	1.00664	0.985551
	SARS-CoV-2	MAVS	0.987695	1.04021	0.95419
	SARS-CoV-2	MBD4	0.903867	1.01669	0.97337
	SARS-CoV-2	MCM2	0.970469	1.0171	0.955595
	SARS-CoV-2	MNDA	0.913681	0.980776	1.01033
	SARS-CoV-2	MS4A4A	0.927502	1.02817	0.955456
	SARS-CoV-2	MSR1	1.2955	1.05012	0.836162
	SARS-CoV-2	MT1H	1.03616	1.09781	0.953563
	SARS-CoV-2	MT1HL1	0.959301	1.08595	0.942038
	SARS-CoV-2	MT1M	0.830274	1.07637	0.957828
	SARS-CoV-2	MT2A	0.955749	1.06989	0.921084
	SARS-CoV-2	MX1	0.934727	1.03658	0.918631
	SARS-CoV-2	MX2	1.34466	1.0173	0.944615
	SARS-CoV-2	MYCL	1.05546	1.1066	0.965644
	SARS-CoV-2	MYD88	1.04599	0.979501	0.867224
	SARS-CoV-2	NCOA7	1.09727	1.0092	0.872688
	SARS-CoV-2	NEXN	1.00113	1.05687	0.911402
	SARS-CoV-2	NKX3-1	1.01982	1.00554	0.844986
	SARS-CoV-2	NMI	0.898392	1.07595	0.93295
	SARS-CoV-2	NT5C3A	0.975093	1.0634	1.01592
	SARS-CoV-2	NUPR1	1.02228	1.00515	0.965082
	SARS-CoV-2	OAS1	0.980769	1.22552	0.964031
	SARS-CoV-2	OAS2	0.970625	1.04803	0.959684
	SARS-CoV-2	OAS3	1.30062	1.19328	0.986017
	SARS-CoV-2	OASL	1.07774	0.996757	0.996687
	SARS-CoV-2	OGFR	1.1552	1.09508	1.04809
	SARS-CoV-2	P2RY14	1.10771	1.10371	0.988477
	SARS-CoV-2	PALM2-AKAP2	0.942885	1.0432	1.01862
	SARS-CoV-2	PAQR8	1.03688	1.0659	0.99673
	SARS-CoV-2	PARP10	1.45501	1.0694	0.901625
	SARS-CoV-2	PARP11	0.968026	1.06126	0.957977
	SARS-CoV-2	PARP12	0.937921	1.1342	1.0473
	SARS-CoV-2	PARP14	0.897029	1.08501	1.05792
	SARS-CoV-2	PARP9	0.960854	1.08742	1.05675
	SARS-CoV-2	PCDH17	0.840553	1.00909	1.04559
	SARS-CoV-2	PDCD1LG2	0.912233	1.00997	0.997766
	SARS-CoV-2	PDZD2	0.95147	1.06497	1.05609
	SARS-CoV-2	PGAP1	0.967006	1.00898	1.08208
	SARS-CoV-2	PHF11	0.953209	1.0481	1.06141
	SARS-CoV-2	PID1	0.965275	1.02017	1.05185
	SARS-CoV-2	PIWIL4	0.828547	1.06302	1.04931
	SARS-CoV-2	PLEKHA4	1.00198	1.098	0.926658
	SARS-CoV-2	PLSCR1	0.975338	1.05141	0.963979
	SARS-CoV-2	PLXDC2	0.728261	1.05363	1.06804
	SARS-CoV-2	PMAIP1	0.799202	1.01127	1.065
	SARS-CoV-2	PNPT1	0.79562	1.07431	1.0177
	SARS-CoV-2	POLD1	0.840083	1.09314	1.11522
	SARS-CoV-2	POLI	0.919722	1.05215	1.23938
	SARS-CoV-2	PSMB8	0.88683	1.12187	1.01461
	SARS-CoV-2	RASA2	0.926664	1.07016	0.92941
	SARS-CoV-2	RASGEF1B	0.765173	0.970882	1.04087
	SARS-CoV-2	RASGRP3	0.865411	1.02672	1.09858
	SARS-CoV-2	RGL1	0.872405	1.10711	1.09446
	SARS-CoV-2	RGS1	0.981858	1.09276	1.05245
	SARS-CoV-2	RHBDD2	0.927422	1.11701	1.04814
	SARS-CoV-2	RIN2	1.25592	1.07569	1.02224
	SARS-CoV-2	RNF213	0.904225	1.05107	1.0888
	SARS-CoV-2	RSAD2	0.914086	1.04689	0.95917
	SARS-CoV-2	RTCB	0.764199	1.13974	0.939324
	SARS-CoV-2	RTP4	1.01392	1.06959	1.03379
	SARS-CoV-2	RUFY4	0.89303	1.05828	0.902059
	SARS-CoV-2	S100A4	0.854299	1.04903	0.951952
	SARS-CoV-2	SAMD9	0.994239	1.09307	1.02674
	SARS-CoV-2	SAMD9L	1.00513	1.11026	1.03882
	SARS-CoV-2	SAMHD1	0.649152	1.05705	1.04425
	SARS-CoV-2	SDS	0.801246	1.07119	1.0586
	SARS-CoV-2	SECTM1	0.924552	0.980454	1.01539
	SARS-CoV-2	SLAMF7	1.03967	1.11031	0.963343
	SARS-CoV-2	SLC11A1	0.771755	1.00443	1.05067
	SARS-CoV-2	SLC15A3	0.93515	1.16907	1.04652
	SARS-CoV-2	SLC16A10	0.846024	1.07825	1.03817
	SARS-CoV-2	SLC1A5	0.763549	1.07437	1.0823
	SARS-CoV-2	SLC25A28	0.740975	1.0523	0.99204
	SARS-CoV-2	SLFN12L	0.934364	1.03354	1.01148
	SARS-CoV-2	SLFN5	0.899199	1.0387	1.0259
	SARS-CoV-2	SOCS1	0.98474	1.0548	1.06065
	SARS-CoV-2	SP100	0.887203	1.03988	1.07088
	SARS-CoV-2	SP110	1.07327	1.07111	1.08358
	SARS-CoV-2	SREK1IP1	0.891242	1.11456	0.993752
	SARS-CoV-2	SSB	0.805098	1.11536	0.913456
	SARS-CoV-2	ST14	0.827183	0.98986	0.912546
	SARS-CoV-2	STAB1	0.735952	0.9544	0.918427
	SARS-CoV-2	STAP1	0.775845	1.06857	0.936442
	SARS-CoV-2	STAT1	1.21063	1.08217	0.971409
	SARS-CoV-2	STAT2	1.42819	1.08017	0.929369
	SARS-CoV-2	TAP1	0.907986	0.907176	0.965697
	SARS-CoV-2	TAP2	0.799149	0.98462	0.930691
	SARS-CoV-2	TDO2	0.866951	0.984322	0.915463
	SARS-CoV-2	TDRD7	0.59701	1.01338	0.944547
	SARS-CoV-2	TIFA	0.965448	0.991256	0.909162
	SARS-CoV-2	TLR3	1.02865	1.02001	0.901418
	SARS-CoV-2	TLR7	0.80682	0.985432	0.959177
	SARS-CoV-2	TMEM140	0.895841	1.07454	0.933776
	SARS-CoV-2	TMEM217	0.989234	1.00844	0.958214
	SARS-CoV-2	TMEM62	0.923809	1.02001	0.953925
	SARS-CoV-2	TNFRSF1B	0.906016	1.10128	0.954292
	SARS-CoV-2	TNFSF10	0.802917	0.991859	0.969583
	SARS-CoV-2	TNFSF13B	0.869058	0.996457	0.917676
	SARS-CoV-2	TNFSF18	0.83112	1.03862	0.954987
	SARS-CoV-2	TNFSF8	0.972047	1.10028	0.912329
	SARS-CoV-2	TRAF3IP3	0.81599	0.975819	0.947739
	SARS-CoV-2	TRANK1	0.872414	1.0668	0.954537
	SARS-CoV-2	TRIM21	1.05907	1.02568	0.916602
	SARS-CoV-2	TRIM22	1.02103	1.07873	0.928675
	SARS-CoV-2	TRIM25	0.774229	0.988058	0.962729
	SARS-CoV-2	TRIM38	0.825681	1.02934	0.970978
	SARS-CoV-2	TRIM5	0.749864	1.00693	0.95276
	SARS-CoV-2	TRIM69	0.822927	0.959453	0.957535
	SARS-CoV-2	TYMP	0.855132	1.06281	0.963519
	SARS-CoV-2	UBA7	0.882324	1.0904	0.983739
	SARS-CoV-2	UBN2	0.733927	0.974408	0.942256
	SARS-CoV-2	UBQLNL	1.04933	1.01905	0.958583
	SARS-CoV-2	VCAN	1.18215	1.06426	0.926515
	SARS-CoV-2	WARS1	1.25341	1.0628	0.963846
	SARS-CoV-2	XAF1	1.12993	1.05061	0.956883
	SARS-CoV-2	ZADH2	1.06909	0.949424	0.958444
	SARS-CoV-2	ZBP1	0.989321	0.992835	0.974184
	SARS-CoV-2	ZBTB48	1.05871	0.983313	0.967508
	SARS-CoV-2	ZC3HAV1	1.0044	1.00657	0.94727
	SARS-CoV-2	ZMAT3	1.12769	1.00421	0.943577
	SARS-CoV-2	ZNF44	0.99781	0.993729	0.948833
	SARS-CoV-2	ZNF516	1.01199	1.02597	0.944084
	SARS-CoV-2	ZNFX1	1.12516	1.0312	0.954299
	SFV	AC005013.1	0.80404	1.01106	0.833901
	SFV	ACO1	0.942459	1.02898	0.895317
	SFV	ADAM12	0.850498	1.00927	0.904315
	SFV	ADAMDEC1	0.693133	1.00651	0.917905
	SFV	ADAR	0.787522	0.999173	0.899819
	SFV	ADORA3	0.847886	1.03439	0.871857
	SFV	AIM2	0.947783	1.03414	0.911412
	SFV	AKAP2	0.701198	0.989181	0.932558
	SFV	ALOX5AP	0.737065	0.988017	0.923388
	SFV	ANKRD22	0.850992	0.989116	0.924921
	SFV	APOBEC3A	0.691055	1.04223	0.886826
	SFV	APOBEC3G	1.03511	0.967645	0.909826
	SFV	APOL1	1.28425	0.988068	0.972314
	SFV	APOL2	1.05052	0.982986	0.98641
	SFV	APOL3	1.2048	0.968367	0.959184
	SFV	APOL4	0.988972	0.92769	0.942153
	SFV	APOL6	0.917672	1.00368	0.97527
	SFV	ARAP1	1.12762	1.02572	0.952131
	SFV	ARL9	0.752011	0.979688	0.961356
	SFV	ASGR1	1.14114	1.00032	0.953847
	SFV	ATF3	1.02725	0.942794	0.996326
	SFV	ATF7IP	1.04234	0.994121	0.993119
	SFV	ATXN1	0.695359	0.975751	0.929304
	SFV	BATF	0.839835	0.976602	0.904113
	SFV	BATF2	0.996516	0.964509	0.95689
	SFV	BORCS8	0.966888	1.0095	0.97913
	SFV	BRD3	0.98803	0.960746	0.944477
	SFV	BST2	1.1784	1.02856	0.92095
	SFV	C19orf66	1.18148	1.00924	0.974404
	SFV	C6orf100	1.07021	0.993653	1.00497
	SFV	C9orf91	1.37042	1.00493	0.947392
	SFV	CAPN15	1.05455	0.977507	0.978018
	SFV	CASP1	1.12468	0.999139	0.990426
	SFV	CBFA2T3	1.11609	0.952963	0.996681
	SFV	CCL13	1.05952	0.956275	0.996425
	SFV	CCL2	1.00647	0.981928	0.938028
	SFV	CCL24	0.907549	0.972794	0.869998
	SFV	CCL7	1.05897	0.961999	1.0024
	SFV	CCL8	1.4568	0.989525	0.969951
	SFV	CCNA1	1.14784	0.980559	0.991962
	SFV	CCR1	1.08244	0.943612	1.00714
	SFV	CCR2	1.28759	1.00223	1.00764
	SFV	CD180	1.30182	1.00974	0.946226
	SFV	CD274	1.12518	0.985195	0.968102
	SFV	CD38	1.21039	0.967313	0.978889
	SFV	CD69	1.09095	0.924969	1.01662
	SFV	CD80	1.34333	0.997211	1.00234
	SFV	CEACAM1	0.727117	0.967328	0.925802
	SFV	CFB	1.0647	0.991776	0.887765
	SFV	CFHR1	0.779883	0.962984	0.957002
	SFV	CH25H	1.00389	0.978626	0.967812
	SFV	CHST2	1.1707	0.975306	0.967999
	SFV	CLEC5A	0.898755	0.928596	0.992921
	SFV	CLECL1	1.10697	0.973042	0.988573
	SFV	CMKLR1	1.77517	1.00936	0.973656
	SFV	CMPK2	1.38549	1.00384	0.973898
	SFV	CNP	1.27966	0.989582	0.985466
	SFV	CTAGE1	1.24288	0.987737	1.01389
	SFV	CX3CR1	1.45763	1.0089	0.968797
	SFV	CXCL10	1.22204	1.00126	0.964366
	SFV	CXCL11	1.00938	0.981322	0.941873
	SFV	CXCL3	1.56697	0.992912	0.97213
	SFV	CXCL9	1.41167	0.975953	0.991339
	SFV	CYP2J2	1.07258	0.969633	0.999214
	SFV	DCT	1.00122	0.957906	1.00607
	SFV	DDX58	3.1434	1.21547	1.03702
	SFV	DDX60	2.16005	1.00361	1.00125
	SFV	DDX60L	1.49344	1.02275	1.01734
	SFV	DEFB1	1.49798	0.980628	1.01923
	SFV	DHX58	1.42135	0.975989	1.0089
	SFV	DOK1	1.55992	0.993203	0.952555
	SFV	DOK2	1.19718	1.01388	0.935438
	SFV	DOK3	0.660897	0.978125	0.857103
	SFV	DTX3L	1.49089	1.01741	0.956949
	SFV	DUSP7	1.11145	0.97	0.954203
	SFV	EIF2AK2	2.01346	0.78047	0.979682
	SFV	EMP1	1.11158	0.985496	1.00799
	SFV	EMR3	1.06449	0.967162	0.962406
	SFV	ENG	1.37007	0.965365	0.985813
	SFV	ENPP2	1.22991	0.968031	0.948269
	SFV	EPHB2	1.16137	0.975543	0.945835
	SFV	EPSTI1	1.21439	0.970394	0.972417
	SFV	ETV7	1.31682	0.977344	0.927512
	SFV	EVI2A	1.12668	0.993108	0.922163
	SFV	EZH1	0.902837	0.988089	0.97873
	SFV	FABP4	0.943351	0.962927	0.975488
	SFV	FAM105A	0.897655	0.949513	0.965257
	SFV	FAM107A	1.07424	0.967114	0.963337
	SFV	FAM110A	0.934242	0.988978	0.976804
	SFV	FAM20A	1.20508	1.00455	0.948496
	SFV	FAM46A	0.90103	0.968115	0.955059
	SFV	FAM72A	0.91638	0.993645	0.946928
	SFV	FBXO6	1.05562	0.985352	0.937388
	SFV	FCAR	0.891381	0.966007	0.928603
	SFV	FFAR2	0.875776	0.950622	0.940427
	SFV	FGL2	0.804017	0.991166	0.885981
	SFV	FOS	1.00895	0.951714	0.977016
	SFV	FPR2	0.941025	0.953643	0.961323
	SFV	GBP1	1.2669	0.976966	0.972769
	SFV	GBP3	1.28519	0.980337	0.937856
	SFV	GBP4	1.3518	0.971233	0.963825
	SFV	GBP5	1.14877	0.965096	0.980814
	SFV	GLIPR2	1.09628	0.965969	0.977771
	SFV	GLS	1.40282	0.96864	0.998311
	SFV	GMPR	1.1081	0.952827	0.999063
	SFV	GPC4	1.08492	0.956579	0.98173
	SFV	GPR141	1.26693	0.943026	0.995969
	SFV	GPR155	0.779989	0.954286	0.981797
	SFV	HAPLN3	0.901803	0.965578	0.925659
	SFV	HAVCR2	1.11431	0.9618	0.989297
	SFV	HELZ2	0.97177	0.943291	0.984093
	SFV	HERC5	1.22985	0.925873	0.975683
	SFV	HERC6	1.26685	0.983441	0.991527
	SFV	HES4	1.15236	0.960662	0.95045
	SFV	HESX1	1.15797	0.988066	1.00927
	SFV	HLA-B	1.09643	0.959004	1.00861
	SFV	HLA-C	1.35933	0.999143	1.01819
	SFV	HMHA1	1.21464	0.96377	0.97647
	SFV	HSH2D	1.32943	1.00155	0.989206
	SFV	IDO1	1.04731	1.00554	0.947007
	SFV	IFI16	1.11413	0.946624	0.951562
	SFV	IFI27	1.30291	0.991931	0.967868
	SFV	IFI35	1.78977	1.03008	0.979466
	SFV	IFI44	1.27511	0.963191	0.984365
	SFV	IFI44L	1.38711	0.957992	1.01504
	SFV	IFI6	1.31724	0.999244	0.980483
	SFV	IFIH1	0.962893	0.941312	0.993802
	SFV	IFIT1	1.27716	0.985912	0.973253
	SFV	IFIT2	1.36065	0.968334	0.974452
	SFV	IFIT3	1.15265	0.988671	0.952249
	SFV	IFIT5	1.26606	0.976635	0.973358
	SFV	IFITM1	0.990546	0.994449	0.908869
	SFV	IFITM2	1.01452	0.968717	0.984396
	SFV	IFITM3	1.07394	0.939352	0.964106
	SFV	IFNE	1.23442	0.959212	0.979644
	SFV	IFNG	1.10091	0.965156	0.988448
	SFV	IGF2BP3	1.18823	0.946593	1.01071
	SFV	IL15	1.19906	0.951165	0.987753
	SFV	IL15RA	1.06594	0.983272	1.01677
	SFV	IL1A	1.22845	0.955978	0.994288
	SFV	IL1RN	1.1764	0.977688	0.999638
	SFV	IL4I1	1.15707	0.985052	0.989815
	SFV	IRF1	1.71716	1.05039	1.01137
	SFV	IRF7	1.0095	1.00712	0.967641
	SFV	IRF9	3.27473	1.22912	0.949934
	SFV	IRG1	1.07312	0.927744	1.01681
	SFV	ISG15	1.21003	0.966626	1.01654
	SFV	ISG20	1.13337	0.967282	0.973035
	SFV	ITPKB	1.26149	0.954057	1.00062
	SFV	KCNE3	1.24546	0.973549	0.973203
	SFV	KLF7	1.31356	0.967377	1.01231
	SFV	LAG3	1.22694	0.951572	0.989285
	SFV	LAMP3	1.36627	0.99278	0.992119
	SFV	LAP3	1.33243	0.986964	0.999938
	SFV	LGALS3BP	1.09682	0.948209	0.992269
	SFV	LGALS9B	1.01324	1.0242	0.796056
	SFV	LILRA1	1.04106	0.99124	0.89683
	SFV	LILRA5	1.28119	0.986511	0.983617
	SFV	LRCH2	1.06801	0.973115	0.941314
	SFV	LRRC25	1.24082	0.947707	0.990208
	SFV	LY6D	1.14415	0.967061	0.950639
	SFV	LY6E	0.986894	0.960007	0.964041
	SFV	MAP3K1	1.39945	0.973893	0.985551
	SFV	MAVS	2.32604	1.20593	0.95419
	SFV	MBD4	1.31403	0.96432	0.97337
	SFV	MCM2	1.28152	0.975297	0.955595
	SFV	MNDA	1.11396	0.952514	1.01033
	SFV	MS4A4A	1.08774	0.962706	0.955456
	SFV	MSR1	0.857722	0.952601	0.836162
	SFV	MT1H	0.917391	0.935411	0.953563
	SFV	MT1HL1	0.955819	0.956397	0.942038
	SFV	MT1M	0.905516	0.962882	0.957828
	SFV	MT2A	0.908862	0.973688	0.921084
	SFV	MX1	0.8692	0.957267	0.918631
	SFV	MX2	0.984892	0.988486	0.944615
	SFV	MYCL	0.98648	0.975396	0.965644
	SFV	MYD88	0.864261	0.984698	0.867224
	SFV	NCOA7	1.04727	0.995636	0.872688
	SFV	NEXN	0.992475	0.943027	0.911402
	SFV	NKX3-1	1.04475	0.986234	0.844986
	SFV	NMI	0.994204	0.979773	0.93295
	SFV	NT5C3A	0.892013	0.89395	1.01592
	SFV	NUPR1	1.18769	0.979898	0.965082
	SFV	OAS1	1.10211	0.96688	0.964031
	SFV	OAS2	1.17065	0.985291	0.959684
	SFV	OAS3	9.81578	1.39606	0.986017
	SFV	OASL	1.03651	0.992102	0.996687
	SFV	OGFR	1.11035	0.974195	1.04809
	SFV	P2RY14	1.24646	0.982584	0.988477
	SFV	PALM2-AKAP2	1.21441	0.962672	1.01862
	SFV	PAQR8	1.16926	0.956236	0.99673
	SFV	PARP10	0.978261	0.957184	0.901625
	SFV	PARP11	0.953848	0.955361	0.957977
	SFV	PARP12	1.0338	0.949009	1.0473
	SFV	PARP14	1.08552	0.961129	1.05792
	SFV	PARP9	1.16027	0.971987	1.05675
	SFV	PCDH17	1.07188	0.956303	1.04559
	SFV	PDCD1LG2	1.05961	0.945183	0.997766
	SFV	PDZD2	1.02421	0.977762	1.05609
	SFV	PGAP1	1.09733	0.956985	1.08208
	SFV	PHF11	1.06568	0.956838	1.06141
	SFV	PID1	1.11237	0.986321	1.05185
	SFV	PIWIL4	1.12161	0.956513	1.04931
	SFV	PLEKHA4	1.07476	0.982427	0.926658
	SFV	PLSCR1	1.01364	0.977588	0.963979
	SFV	PLXDC2	1.07556	0.963395	1.06804
	SFV	PMAIP1	1.1275	0.988112	1.065
	SFV	PNPT1	1.13042	0.96897	1.0177
	SFV	POLD1	0.996595	0.945436	1.11522
	SFV	POLI	1.25065	1.12709	1.23938
	SFV	PSMB8	1.11319	0.968203	1.01461
	SFV	RASA2	0.905595	0.950821	0.92941
	SFV	RASGEF1B	1.04706	0.952152	1.04087
	SFV	RASGRP3	1.06362	0.98118	1.09858
	SFV	RGL1	1.23339	0.993816	1.09446
	SFV	RGS1	1.04626	0.945214	1.05245
	SFV	RHBDD2	0.943226	0.937914	1.04814
	SFV	RIN2	1.02796	0.953455	1.02224
	SFV	RNF213	0.967487	0.969905	1.0888
	SFV	RSAD2	0.962396	0.998833	0.95917
	SFV	RTCB	1.20813	1.01146	0.939324
	SFV	RTP4	1.19123	1.00821	1.03379
	SFV	RUFY4	0.971135	0.979	0.902059
	SFV	S100A4	1.03317	0.998848	0.951952
	SFV	SAMD9	1.16919	0.995085	1.02674
	SFV	SAMD9L	1.0679	0.948708	1.03882
	SFV	SAMHD1	1.00049	0.965061	1.04425
	SFV	SDS	1.05456	0.967828	1.0586
	SFV	SECTM1	1.1051	0.980393	1.01539
	SFV	SLAMF7	1.08095	0.972064	0.963343
	SFV	SLC11A1	1.02193	0.962081	1.05067
	SFV	SLC15A3	1.09823	0.977554	1.04652
	SFV	SLC16A10	1.08247	0.985399	1.03817
	SFV	SLC1A5	1.07463	0.977338	1.0823
	SFV	SLC25A28	1.05616	0.988431	0.99204
	SFV	SLFN12L	1.11172	0.993451	1.01148
	SFV	SLFN5	1.17778	0.997845	1.0259
	SFV	SOCS1	1.15414	0.987996	1.06065
	SFV	SP100	1.23338	0.999177	1.07088
	SFV	SP110	1.06093	0.997312	1.08358
	SFV	SREK1IP1	0.994742	0.9896	0.993752
	SFV	SSB	1.0624	1.07372	0.913456
	SFV	ST14	0.963745	0.973877	0.912546
	SFV	STAB1	0.934495	0.98796	0.918427
	SFV	STAP1	0.99196	1.0112	0.936442
	SFV	STAT1	3.14337	1.19046	0.971409
	SFV	STAT2	1.3045	1.15367	0.929369
	SFV	TAP1	0.922782	1.01002	0.965697
	SFV	TAP2	0.873889	0.970853	0.930691
	SFV	TDO2	0.935921	0.984529	0.915463
	SFV	TDRD7	0.972451	0.98218	0.944547
	SFV	TIFA	0.958704	0.96951	0.909162
	SFV	TLR3	0.987824	1.00168	0.901418
	SFV	TLR7	1.06893	1.01691	0.959177
	SFV	TMEM140	1.15195	0.993201	0.933776
	SFV	TMEM217	1.18325	0.982203	0.958214
	SFV	TMEM62	1.00509	0.987733	0.953925
	SFV	TNFRSF1B	1.19563	1.01031	0.954292
	SFV	TNFSF10	1.17571	1.03926	0.969583
	SFV	TNFSF13B	0.939167	0.984914	0.917676
	SFV	TNFSF18	1.16176	1.00203	0.954987
	SFV	TNFSF8	1.04081	0.978099	0.912329
	SFV	TRAF3IP3	1.04983	0.967267	0.947739
	SFV	TRANK1	1.02814	0.958393	0.954537
	SFV	TRIM21	1.09051	1.00092	0.916602
	SFV	TRIM22	1.00369	0.990409	0.928675
	SFV	TRIM25	1.54651	0.978435	0.962729
	SFV	TRIM38	1.09532	0.976709	0.970978
	SFV	TRIM5	1.09813	0.976167	0.95276
	SFV	TRIM69	1.0652	0.971178	0.957535
	SFV	TYMP	1.11286	1.00525	0.963519
	SFV	UBA7	1.19014	0.9957	0.983739
	SFV	UBN2	1.21607	1.0057	0.942256
	SFV	UBQLNL	1.29549	0.99408	0.958583
	SFV	VCAN	1.06158	1.01116	0.926515
	SFV	WARS1	1.20065	1.02352	0.963846
	SFV	XAF1	1.31123	1.00394	0.956883
	SFV	ZADH2	1.32972	1.00654	0.958444
	SFV	ZBP1	1.31026	1.00373	0.974184
	SFV	ZBTB48	1.29867	1.00392	0.967508
	SFV	ZC3HAV1	1.77343	1.01922	0.94727
	SFV	ZMAT3	1.16037	0.99859	0.943577
	SFV	ZNF44	1.17908	0.988339	0.948833
	SFV	ZNF516	1.23977	1.00928	0.944084
	SFV	ZNFX1	1.41296	1.03898	0.954299
	VACV	AC005013.1	1.04205	1.03811	0.833901
	VACV	ACO1	1.07712	1.02334	0.895317
	VACV	ADAM12	1.06834	1.03822	0.904315
	VACV	ADAMDEC1	1.07347	1.03366	0.917905
	VACV	ADAR	1.06335	1.03236	0.899819
	VACV	ADORA3	1.04678	1.02986	0.871857
	VACV	AIM2	1.08914	1.00702	0.911412
	VACV	AKAP2	1.03173	1.00497	0.932558
	VACV	ALOX5AP	1.03733	1.01961	0.923388
	VACV	ANKRD22	1.08193	1.03374	0.924921
	VACV	APOBEC3A	1.09488	1.01624	0.886826
	VACV	APOBEC3G	1.06553	1.02872	0.909826
	VACV	APOL1	1.00475	0.999206	0.972314
	VACV	APOL2	1.00579	1.00821	0.98641
	VACV	APOL3	0.971632	1.02345	0.959184
	VACV	APOL4	1.00811	1.00585	0.942153
	VACV	APOL6	1.00347	1.0245	0.97527
	VACV	ARAP1	0.974895	1.02026	0.952131
	VACV	ARL9	0.989376	0.998581	0.961356
	VACV	ASGR1	1.00189	1.00541	0.953847
	VACV	ATF3	1.01358	1.00015	0.996326
	VACV	ATF7IP	1.03082	1.00443	0.993119
	VACV	ATXN1	1.08865	1.01447	0.929304
	VACV	BATF	1.00584	1.03156	0.904113
	VACV	BATF2	0.98196	0.995621	0.95689
	VACV	BORCS8	0.998447	1.05148	0.97913
	VACV	BRD3	1.01829	1.0302	0.944477
	VACV	BST2	0.914111	1.01226	0.92095
	VACV	C19orf66	0.958504	1.00918	0.974404
	VACV	C6orf100	1.00463	1.00263	1.00497
	VACV	C9orf91	0.915863	0.993347	0.947392
	VACV	CAPN15	1.02401	1.0146	0.978018
	VACV	CASP1	0.984117	0.988821	0.990426
	VACV	CBFA2T3	0.979343	0.996793	0.996681
	VACV	CCL13	0.958212	1.02187	0.996425
	VACV	CCL2	1.08915	1.019	0.938028
	VACV	CCL24	1.02239	1.02324	0.869998
	VACV	CCL7	0.98472	0.996085	1.0024
	VACV	CCL8	0.906416	1.01261	0.969951
	VACV	CCNA1	0.972797	1.00068	0.991962
	VACV	CCR1	0.960404	1.0084	1.00714
	VACV	CCR2	0.971012	1.00506	1.00764
	VACV	CD180	0.971366	1.00285	0.946226
	VACV	CD274	0.981818	0.988969	0.968102
	VACV	CD38	0.971855	0.997589	0.978889
	VACV	CD69	0.953817	0.996013	1.01662
	VACV	CD80	0.964073	0.996148	1.00234
	VACV	CEACAM1	1.0475	1.02586	0.925802
	VACV	CFB	1.01707	1.02872	0.887765
	VACV	CFHR1	0.927136	0.987358	0.957002
	VACV	CH25H	0.938568	1.0197	0.967812
	VACV	CHST2	0.939223	0.999511	0.967999
	VACV	CLEC5A	0.967749	0.994818	0.992921
	VACV	CLECL1	0.920807	1.01606	0.988573
	VACV	CMKLR1	0.960599	1.00504	0.973656
	VACV	CMPK2	0.96679	1.01768	0.973898
	VACV	CNP	0.913683	1.02126	0.985466
	VACV	CTAGE1	0.944674	0.995495	1.01389
	VACV	CX3CR1	0.962836	1.02205	0.968797
	VACV	CXCL10	1.09166	1.02733	0.964366
	VACV	CXCL11	1.02168	1.03246	0.941873
	VACV	CXCL3	0.942943	1.01396	0.97213
	VACV	CXCL9	0.932	1.00325	0.991339
	VACV	CYP2J2	0.914488	1.02161	0.999214
	VACV	DCT	0.931078	1.0156	1.00607
	VACV	DDX58	0.97168	1.01393	1.03702
	VACV	DDX60	0.909572	0.971915	1.00125
	VACV	DDX60L	0.978657	1.00509	1.01734
	VACV	DEFB1	0.960342	1.00524	1.01923
	VACV	DHX58	0.988446	1.01193	1.0089
	VACV	DOK1	0.931101	1.01948	0.952555
	VACV	DOK2	1.0537	1.03797	0.935438
	VACV	DOK3	0.994222	1.07299	0.857103
	VACV	DTX3L	0.928588	1.00785	0.956949
	VACV	DUSP7	0.955147	1.00947	0.954203
	VACV	EIF2AK2	1.00134	1.01407	0.979682
	VACV	EMP1	0.947645	0.990746	1.00799
	VACV	EMR3	0.977082	1.02485	0.962406
	VACV	ENG	0.924955	1.00278	0.985813
	VACV	ENPP2	0.97216	1.00173	0.948269
	VACV	EPHB2	0.898793	1.00454	0.945835
	VACV	EPSTI1	0.976177	1.0346	0.972417
	VACV	ETV7	0.948228	1.02655	0.927512
	VACV	EVI2A	1.02315	1.04227	0.922163
	VACV	EZH1	1.10513	1.01672	0.97873
	VACV	FABP4	1.09675	1.01703	0.975488
	VACV	FAM105A	1.14486	1.01849	0.965257
	VACV	FAM107A	1.07361	1.02313	0.963337
	VACV	FAM110A	1.0991	1.03651	0.976804
	VACV	FAM20A	1.11042	1.015	0.948496
	VACV	FAM46A	1.1414	1.02429	0.955059
	VACV	FAM72A	1.10707	1.03493	0.946928
	VACV	FBXO6	1.10165	1.0279	0.937388
	VACV	FCAR	1.14551	1.04038	0.928603
	VACV	FFAR2	1.15813	1.03474	0.940427
	VACV	FGL2	1.14722	1.02061	0.885981
	VACV	FOS	1.00195	1.01036	0.977016
	VACV	FPR2	0.967467	1.03057	0.961323
	VACV	GBP1	0.997549	1.05167	0.972769
	VACV	GBP3	1.01761	1.0723	0.937856
	VACV	GBP4	0.9585	1.04617	0.963825
	VACV	GBP5	1.02153	1.02471	0.980814
	VACV	GLIPR2	0.964174	1.00086	0.977771
	VACV	GLS	0.810949	1.03912	0.998311
	VACV	GMPR	0.990623	1.03259	0.999063
	VACV	GPC4	0.934608	1.0281	0.98173
	VACV	GPR141	0.962742	1.03725	0.995969
	VACV	GPR155	0.997211	1.0385	0.981797
	VACV	HAPLN3	0.911642	1.01456	0.925659
	VACV	HAVCR2	0.948173	1.00016	0.989297
	VACV	HELZ2	0.851887	0.989059	0.984093
	VACV	HERC5	0.941802	1.00414	0.975683
	VACV	HERC6	0.929327	1.00915	0.991527
	VACV	HES4	0.949455	0.991842	0.95045
	VACV	HESX1	0.927702	0.9887	1.00927
	VACV	HLA-B	0.950138	1.00443	1.00861
	VACV	HLA-C	0.98908	1.01693	1.01819
	VACV	HMHA1	0.894208	1.02357	0.97647
	VACV	HSH2D	0.930387	1.00474	0.989206
	VACV	IDO1	1.04649	1.01736	0.947007
	VACV	IFI16	0.990513	1.00881	0.951562
	VACV	IFI27	0.987243	1.00324	0.967868
	VACV	IFI35	0.960466	1.02873	0.979466
	VACV	IFI44	0.929537	1.00765	0.984365
	VACV	IFI44L	0.955137	1.00538	1.01504
	VACV	IFI6	0.896373	0.995063	0.980483
	VACV	IFIH1	0.942284	0.988921	0.993802
	VACV	IFIT1	0.885808	0.977164	0.973253
	VACV	IFIT2	0.923583	1.01435	0.974452
	VACV	IFIT3	0.8655	0.969963	0.952249
	VACV	IFIT5	0.944214	0.992088	0.973358
	VACV	IFITM1	1.04238	1.02269	0.908869
	VACV	IFITM2	1.00283	1.00684	0.984396
	VACV	IFITM3	0.940279	0.993853	0.964106
	VACV	IFNE	1.00141	1.00527	0.979644
	VACV	IFNG	0.928825	0.993774	0.988448
	VACV	IGF2BP3	0.929114	0.98899	1.01071
	VACV	IL15	0.920784	0.999655	0.987753
	VACV	IL15RA	0.866925	0.976786	1.01677
	VACV	IL1A	0.950772	1.01395	0.994288
	VACV	IL1RN	0.958079	1.01259	0.999638
	VACV	IL4I1	0.965352	1.02892	0.989815
	VACV	IRF1	0.963565	1.01984	1.01137
	VACV	IRF7	1.05854	1.02543	0.967641
	VACV	IRF9	1.0765	1.0411	0.949934
	VACV	IRG1	0.98264	1.02668	1.01681
	VACV	ISG15	0.855221	0.999665	1.01654
	VACV	ISG20	0.909832	1.01712	0.973035
	VACV	ITPKB	0.976576	1.01867	1.00062
	VACV	KCNE3	0.941997	1.00327	0.973203
	VACV	KLF7	0.91023	0.983518	1.01231
	VACV	LAG3	0.927994	0.994865	0.989285
	VACV	LAMP3	0.926539	0.997544	0.992119
	VACV	LAP3	0.913998	1.00709	0.999938
	VACV	LGALS3BP	0.960613	1.01371	0.992269
	VACV	LGALS9B	0.857301	1.06955	0.796056
	VACV	LILRA1	0.964636	1.041	0.89683
	VACV	LILRA5	0.926094	0.989618	0.983617
	VACV	LRCH2	0.906868	1.00959	0.941314
	VACV	LRRC25	0.894088	1.00301	0.990208
	VACV	LY6D	0.923329	1.01621	0.950639
	VACV	LY6E	0.902151	0.992371	0.964041
	VACV	MAP3K1	0.960331	1.01546	0.985551
	VACV	MAVS	0.957909	1.01838	0.95419
	VACV	MBD4	0.901051	1.00167	0.97337
	VACV	MCM2	0.965558	1.0173	0.955595
	VACV	MNDA	0.968826	1.01205	1.01033
	VACV	MS4A4A	0.988666	1.0454	0.955456
	VACV	MSR1	1.06167	0.988225	0.836162
	VACV	MT1H	1.00783	1.01995	0.953563
	VACV	MT1HL1	1.07707	1.05588	0.942038
	VACV	MT1M	1.04304	1.02918	0.957828
	VACV	MT2A	1.01664	1.04769	0.921084
	VACV	MX1	1.04354	1.05452	0.918631
	VACV	MX2	1.09915	1.03588	0.944615
	VACV	MYCL	1.07293	1.04557	0.965644
	VACV	MYD88	1.00509	1.0119	0.867224
	VACV	NCOA7	1.01704	1.02708	0.872688
	VACV	NEXN	1.00921	1.00118	0.911402
	VACV	NKX3-1	0.962661	0.994891	0.844986
	VACV	NMI	0.969738	1.00041	0.93295
	VACV	NT5C3A	0.96993	1.04671	1.01592
	VACV	NUPR1	1.02012	1.0614	0.965082
	VACV	OAS1	1.05076	1.07237	0.964031
	VACV	OAS2	1.03794	1.07633	0.959684
	VACV	OAS3	1.51155	1.1611	0.986017
	VACV	OASL	0.918244	1.00582	0.996687
	VACV	OGFR	0.999831	1.04206	1.04809
	VACV	P2RY14	0.966378	1.01854	0.988477
	VACV	PALM2-AKAP2	1.02991	1.03785	1.01862
	VACV	PAQR8	1.04795	1.04142	0.99673
	VACV	PARP10	1.03128	1.03843	0.901625
	VACV	PARP11	0.973902	0.981829	0.957977
	VACV	PARP12	0.921189	0.976303	1.0473
	VACV	PARP14	0.935159	0.99505	1.05792
	VACV	PARP9	0.929239	1.00838	1.05675
	VACV	PCDH17	0.911525	0.998021	1.04559
	VACV	PDCD1LG2	0.916211	1.01412	0.997766
	VACV	PDZD2	0.866443	0.972358	1.05609
	VACV	PGAP1	0.919907	1.0042	1.08208
	VACV	PHF11	0.931417	0.995576	1.06141
	VACV	PID1	0.895468	0.980853	1.05185
	VACV	PIWIL4	0.93278	0.9921	1.04931
	VACV	PLEKHA4	1.04551	1.02577	0.926658
	VACV	PLSCR1	0.992317	0.989355	0.963979
	VACV	PLXDC2	0.923309	0.98417	1.06804
	VACV	PMAIP1	0.914775	0.975967	1.065
	VACV	PNPT1	0.925787	1.00089	1.0177
	VACV	POLD1	0.889882	0.991324	1.11522
	VACV	POLI	0.883283	0.934032	1.23938
	VACV	PSMB8	0.882837	0.999053	1.01461
	VACV	RASA2	0.925349	0.983383	0.92941
	VACV	RASGEF1B	0.911504	0.968968	1.04087
	VACV	RASGRP3	0.861166	0.985155	1.09858
	VACV	RGL1	0.852199	0.95222	1.09446
	VACV	RGS1	0.830503	0.962765	1.05245
	VACV	RHBDD2	0.90023	0.969847	1.04814
	VACV	RIN2	0.869956	0.962044	1.02224
	VACV	RNF213	0.893866	0.959264	1.0888
	VACV	RSAD2	0.974026	0.996112	0.95917
	VACV	RTCB	0.779449	1.04999	0.939324
	VACV	RTP4	0.922944	0.969981	1.03379
	VACV	RUFY4	1.01481	0.9971	0.902059
	VACV	S100A4	0.978832	0.980133	0.951952
	VACV	SAMD9	0.902895	0.928635	1.02674
	VACV	SAMD9L	0.883696	0.954719	1.03882
	VACV	SAMHD1	0.79249	0.948392	1.04425
	VACV	SDS	0.901935	0.961084	1.0586
	VACV	SECTM1	0.907764	0.973401	1.01539
	VACV	SLAMF7	0.924752	0.996721	0.963343
	VACV	SLC11A1	0.869005	0.972741	1.05067
	VACV	SLC15A3	0.894761	0.985972	1.04652
	VACV	SLC16A10	0.874634	0.99777	1.03817
	VACV	SLC1A5	0.891893	0.999142	1.0823
	VACV	SLC25A28	0.837486	0.971255	0.99204
	VACV	SLFN12L	0.923705	0.987531	1.01148
	VACV	SLFN5	0.933765	1.0121	1.0259
	VACV	SOCS1	0.929298	1.00259	1.06065
	VACV	SP100	0.88882	0.996503	1.07088
	VACV	SP110	0.839688	0.985448	1.08358
	VACV	SREK1IP1	1.07059	1.01556	0.993752
	VACV	SSB	0.835015	0.981154	0.913456
	VACV	ST14	0.951152	0.994007	0.912546
	VACV	STAB1	0.948211	0.994173	0.918427
	VACV	STAP1	0.993995	0.999803	0.936442
	VACV	STAT1	1.03112	1.04377	0.971409
	VACV	STAT2	1.03254	1.02278	0.929369
	VACV	TAP1	1.00794	1.01317	0.965697
	VACV	TAP2	1.03544	1.02346	0.930691
	VACV	TDO2	1.02034	1.00924	0.915463
	VACV	TDRD7	1.04419	1.02841	0.944547
	VACV	TIFA	1.05236	1.01872	0.909162
	VACV	TLR3	1.13703	1.04142	0.901418
	VACV	TLR7	0.917993	0.990627	0.959177
	VACV	TMEM140	0.880653	0.977592	0.933776
	VACV	TMEM217	0.927332	0.976479	0.958214
	VACV	TMEM62	0.888493	0.976399	0.953925
	VACV	TNFRSF1B	0.900007	0.983894	0.954292
	VACV	TNFSF10	0.939096	0.985409	0.969583
	VACV	TNFSF13B	0.882596	0.983449	0.917676
	VACV	TNFSF18	0.866686	0.979137	0.954987
	VACV	TNFSF8	0.82105	0.962202	0.912329
	VACV	TRAF3IP3	0.899164	0.981246	0.947739
	VACV	TRANK1	0.821516	0.967284	0.954537
	VACV	TRIM21	0.95014	1.00328	0.916602
	VACV	TRIM22	0.89503	0.992293	0.928675
	VACV	TRIM25	0.463643	0.81528	0.962729
	VACV	TRIM38	0.829754	0.976679	0.970978
	VACV	TRIM5	0.812875	0.975907	0.95276
	VACV	TRIM69	0.91331	0.995951	0.957535
	VACV	TYMP	0.936588	1.0051	0.963519
	VACV	UBA7	0.872694	0.98971	0.983739
	VACV	UBN2	0.878217	0.996122	0.942256
	VACV	UBQLNL	0.844062	0.982425	0.958583
	VACV	VCAN	0.962953	1.02656	0.926515
	VACV	WARS1	0.959468	1.0065	0.963846
	VACV	XAF1	0.877083	1.00587	0.956883
	VACV	ZADH2	0.905532	0.998922	0.958444
	VACV	ZBP1	0.883547	0.98388	0.974184
	VACV	ZBTB48	0.94304	1.00513	0.967508
	VACV	ZC3HAV1	0.363092	0.766051	0.94727
	VACV	ZMAT3	0.934016	0.98775	0.943577
	VACV	ZNF44	0.875822	0.983586	0.948833
	VACV	ZNF516	0.859602	0.982655	0.944084
	VACV	ZNFX1	0.867604	0.973282	0.954299
	VSV	AC005013.1	0.802673	1.03211	0.833901
	VSV	ACO1	1.05592	0.968147	0.895317
	VSV	ADAM12	0.966961	1.06102	0.904315
	VSV	ADAMDEC1	1.00675	1.01157	0.917905
	VSV	ADAR	1.01018	1.05342	0.899819
	VSV	ADORA3	0.900349	1.08992	0.871857
	VSV	AIM2	1.01489	1.00398	0.911412
	VSV	AKAP2	1.01386	1.03117	0.932558
	VSV	ALOX5AP	1.00161	1.08737	0.923388
	VSV	ANKRD22	0.910235	0.959418	0.924921
	VSV	APOBEC3A	0.87672	1.0545	0.886826
	VSV	APOBEC3G	0.954169	0.960696	0.909826
	VSV	APOL1	0.92687	1.06966	0.972314
	VSV	APOL2	0.972314	1.05512	0.98641
	VSV	APOL3	0.932965	1.00988	0.959184
	VSV	APOL4	0.954222	1.06529	0.942153
	VSV	APOL6	0.962235	1.01129	0.97527
	VSV	ARAP1	0.937266	1.04078	0.952131
	VSV	ARL9	0.999904	0.99185	0.961356
	VSV	ASGR1	0.986555	1.07251	0.953847
	VSV	ATF3	0.892043	0.968633	0.996326
	VSV	ATF7IP	0.953837	1.09595	0.993119
	VSV	ATXN1	0.929932	0.968449	0.929304
	VSV	BATF	0.972468	0.994878	0.904113
	VSV	BATF2	0.978051	0.986505	0.95689
	VSV	BORCS8	1.03623	1.00226	0.97913
	VSV	BRD3	0.933026	1.05626	0.944477
	VSV	BST2	0.955248	1.04472	0.92095
	VSV	C19orf66	0.964142	1.04544	0.974404
	VSV	C6orf100	0.975679	1.05501	1.00497
	VSV	C9orf91	0.976717	1.05375	0.947392
	VSV	CAPN15	0.9948	1.00197	0.978018
	VSV	CASP1	0.9681	1.09318	0.990426
	VSV	CBFA2T3	0.908473	1.04256	0.996681
	VSV	CCL13	0.840122	1.01856	0.996425
	VSV	CCL2	0.906123	1.0074	0.938028
	VSV	CCL24	0.948728	0.957923	0.869998
	VSV	CCL7	0.960489	1.02036	1.0024
	VSV	CCL8	0.933373	1.13281	0.969951
	VSV	CCNA1	0.97759	1.11341	0.991962
	VSV	CCR1	0.889378	1.10201	1.00714
	VSV	CCR2	0.910797	1.09452	1.00764
	VSV	CD180	0.931061	1.04933	0.946226
	VSV	CD274	0.976201	1.0134	0.968102
	VSV	CD38	0.973872	1.0149	0.978889
	VSV	CD69	0.814455	1.08905	1.01662
	VSV	CD80	0.852893	1.02721	1.00234
	VSV	CEACAM1	0.915796	0.951787	0.925802
	VSV	CFB	0.894406	1.00739	0.887765
	VSV	CFHR1	0.874035	1.02468	0.957002
	VSV	CH25H	0.68576	1.07737	0.967812
	VSV	CHST2	0.888586	1.1123	0.967999
	VSV	CLEC5A	0.923797	1.00603	0.992921
	VSV	CLECL1	0.99908	1.08338	0.988573
	VSV	CMKLR1	0.8987	1.0196	0.973656
	VSV	CMPK2	0.982651	1.00404	0.973898
	VSV	CNP	0.918633	1.08635	0.985466
	VSV	CTAGE1	0.88712	1.05184	1.01389
	VSV	CX3CR1	0.958479	1.09375	0.968797
	VSV	CXCL10	0.887196	1.00631	0.964366
	VSV	CXCL11	1.02512	0.991301	0.941873
	VSV	CXCL3	0.928662	1.03758	0.97213
	VSV	CXCL9	0.950195	0.997651	0.991339
	VSV	CYP2J2	0.768754	0.96557	0.999214
	VSV	DCT	0.878719	1.07773	1.00607
	VSV	DDX58	1.06255	1.04394	1.03702
	VSV	DDX60	0.925151	1.06178	1.00125
	VSV	DDX60L	0.940253	1.06511	1.01734
	VSV	DEFB1	0.946392	1.12701	1.01923
	VSV	DHX58	0.941567	1.07224	1.0089
	VSV	DOK1	0.880139	1.04107	0.952555
	VSV	DOK2	0.923965	1.09727	0.935438
	VSV	DOK3	0.879794	1.05834	0.857103
	VSV	DTX3L	0.916393	1.02148	0.956949
	VSV	DUSP7	0.711209	1.07788	0.954203
	VSV	EIF2AK2	1.06523	1.02578	0.979682
	VSV	EMP1	0.912744	1.10257	1.00799
	VSV	EMR3	0.893247	1.07105	0.962406
	VSV	ENG	0.964006	1.1106	0.985813
	VSV	ENPP2	0.925931	1.05981	0.948269
	VSV	EPHB2	0.909389	1.02468	0.945835
	VSV	EPSTI1	0.761274	1.04371	0.972417
	VSV	ETV7	0.802308	1.09473	0.927512
	VSV	EVI2A	0.945818	0.990758	0.922163
	VSV	EZH1	1.02673	0.993179	0.97873
	VSV	FABP4	0.960401	0.905541	0.975488
	VSV	FAM105A	0.765854	1.00069	0.965257
	VSV	FAM107A	1.09114	0.934305	0.963337
	VSV	FAM110A	1.02384	0.959514	0.976804
	VSV	FAM20A	1.14447	0.949335	0.948496
	VSV	FAM46A	1.07863	0.91169	0.955059
	VSV	FAM72A	1.1206	1.00458	0.946928
	VSV	FBXO6	0.935974	0.951195	0.937388
	VSV	FCAR	1.09351	1.05613	0.928603
	VSV	FFAR2	1.04901	0.916445	0.940427
	VSV	FGL2	1.09663	0.956196	0.885981
	VSV	FOS	0.989627	0.921633	0.977016
	VSV	FPR2	0.888358	0.97564	0.961323
	VSV	GBP1	1.06891	0.991649	0.972769
	VSV	GBP3	1.01443	1.03217	0.937856
	VSV	GBP4	1.08268	1.00439	0.963825
	VSV	GBP5	1.13772	0.934596	0.980814
	VSV	GLIPR2	1.02413	0.960659	0.977771
	VSV	GLS	0.699447	1.04986	0.998311
	VSV	GMPR	1.00336	0.968339	0.999063
	VSV	GPC4	1.05801	0.986315	0.98173
	VSV	GPR141	0.940033	0.973708	0.995969
	VSV	GPR155	0.963154	0.947155	0.981797
	VSV	HAPLN3	0.998646	1.06576	0.925659
	VSV	HAVCR2	0.981392	1.03665	0.989297
	VSV	HELZ2	1.07194	1.0635	0.984093
	VSV	HERC5	1.01508	1.00903	0.975683
	VSV	HERC6	1.08046	0.991137	0.991527
	VSV	HES4	1.0862	0.98854	0.95045
	VSV	HESX1	0.751291	1.06055	1.00927
	VSV	HLA-B	1.06584	1.00461	1.00861
	VSV	HLA-C	0.986108	1.01214	1.01819
	VSV	HMHA1	1.08352	1.03951	0.97647
	VSV	HSH2D	0.890688	1.01354	0.989206
	VSV	IDO1	1.0616	0.956484	0.947007
	VSV	IFI16	1.03141	0.877509	0.951562
	VSV	IFI27	0.811246	0.936259	0.967868
	VSV	IFI35	1.02381	1.11267	0.979466
	VSV	IFI44	1.04441	1.01474	0.984365
	VSV	IFI44L	1.00753	0.936598	1.01504
	VSV	IFI6	0.961221	1.01615	0.980483
	VSV	IFIH1	0.966489	1.04224	0.993802
	VSV	IFIT1	1.07444	1.07923	0.973253
	VSV	IFIT2	1.02753	1.02439	0.974452
	VSV	IFIT3	1.05361	0.974176	0.952249
	VSV	IFIT5	0.99893	0.960595	0.973358
	VSV	IFITM1	1.15846	0.88858	0.908869
	VSV	IFITM2	1.0882	1.00457	0.984396
	VSV	IFITM3	0.884549	1.05962	0.964106
	VSV	IFNE	1.08983	1.05598	0.979644
	VSV	IFNG	0.892212	1.07191	0.988448
	VSV	IGF2BP3	1.09038	1.00906	1.01071
	VSV	IL15	1.07741	1.02637	0.987753
	VSV	IL15RA	0.984075	1.0553	1.01677
	VSV	IL1A	0.950587	1.09488	0.994288
	VSV	IL1RN	1.05542	1.05503	0.999638
	VSV	IL4I1	1.01711	0.992273	0.989815
	VSV	IRF1	1.0487	1.027	1.01137
	VSV	IRF7	1.10798	0.914445	0.967641
	VSV	IRF9	1.06681	1.00356	0.949934
	VSV	IRG1	1.0668	0.993856	1.01681
	VSV	ISG15	1.05126	1.01322	1.01654
	VSV	ISG20	0.961085	1.09478	0.973035
	VSV	ITPKB	1.05185	0.970243	1.00062
	VSV	KCNE3	1.03552	1.0386	0.973203
	VSV	KLF7	1.12138	1.02007	1.01231
	VSV	LAG3	1.0947	1.04957	0.989285
	VSV	LAMP3	0.91313	1.03726	0.992119
	VSV	LAP3	1.02988	1.03711	0.999938
	VSV	LGALS3BP	1.0251	1.03575	0.992269
	VSV	LGALS9B	0.898025	0.942954	0.796056
	VSV	LILRA1	0.75327	0.97005	0.89683
	VSV	LILRA5	1.08048	0.960452	0.983617
	VSV	LRCH2	0.986371	1.05507	0.941314
	VSV	LRRC25	1.06328	1.01804	0.990208
	VSV	LY6D	1.03558	1.08915	0.950639
	VSV	LY6E	1.09108	1.08352	0.964041
	VSV	MAP3K1	1.13043	1.06268	0.985551
	VSV	MAVS	1.12296	1.04439	0.95419
	VSV	MBD4	1.08273	0.983885	0.97337
	VSV	MCM2	1.03769	1.10438	0.955595
	VSV	MNDA	0.875923	1.04827	1.01033
	VSV	MS4A4A	1.09267	0.978327	0.955456
	VSV	MSR1	0.986409	1.03077	0.836162
	VSV	MT1H	0.878205	1.01732	0.953563
	VSV	MT1HL1	1.00091	1.0657	0.942038
	VSV	MT1M	0.985019	1.0961	0.957828
	VSV	MT2A	0.944358	0.998439	0.921084
	VSV	MX1	0.981469	1.04335	0.918631
	VSV	MX2	1.01686	1.03549	0.944615
	VSV	MYCL	0.982702	1.05516	0.965644
	VSV	MYD88	0.92962	1.07011	0.867224
	VSV	NCOA7	1.01625	1.05503	0.872688
	VSV	NEXN	0.95504	1.0258	0.911402
	VSV	NKX3-1	1.07472	1.02391	0.844986
	VSV	NMI	0.974592	1.00923	0.93295
	VSV	NT5C3A	0.939093	1.08396	1.01592
	VSV	NUPR1	0.986897	1.14525	0.965082
	VSV	OAS1	0.925644	1.16817	0.964031
	VSV	OAS2	0.969421	1.12493	0.959684
	VSV	OAS3	0.936443	1.09956	0.986017
	VSV	OASL	0.992179	1.11325	0.996687
	VSV	OGFR	0.933904	1.09093	1.04809
	VSV	P2RY14	1	1.071	0.988477
	VSV	PALM2-AKAP2	0.947436	0.99795	1.01862
	VSV	PAQR8	0.989088	1.0316	0.99673
	VSV	PARP10	0.945865	0.999484	0.901625
	VSV	PARP11	0.978688	1.00728	0.957977
	VSV	PARP12	0.914012	1.02385	1.0473
	VSV	PARP14	0.966959	1.10433	1.05792
	VSV	PARP9	0.892973	1.03427	1.05675
	VSV	PCDH17	0.90745	1.09428	1.04559
	VSV	PDCD1LG2	0.930612	1.09237	0.997766
	VSV	PDZD2	0.996026	1.06558	1.05609
	VSV	PGAP1	0.923344	1.03836	1.08208
	VSV	PHF11	0.976911	1.04657	1.06141
	VSV	PID1	0.944301	1.01975	1.05185
	VSV	PIWIL4	0.988751	1.01294	1.04931
	VSV	PLEKHA4	1.04936	1.05153	0.926658
	VSV	PLSCR1	0.973713	0.966408	0.963979
	VSV	PLXDC2	0.995201	1.0396	1.06804
	VSV	PMAIP1	0.981519	1.04229	1.065
	VSV	PNPT1	0.911808	1.06298	1.0177
	VSV	POLD1	0.974148	1.03821	1.11522
	VSV	POLI	0.853846	1.12705	1.23938
	VSV	PSMB8	1.00472	1.06363	1.01461
	VSV	RASA2	0.963075	1.02311	0.92941
	VSV	RASGEF1B	1.00506	1.03185	1.04087
	VSV	RASGRP3	1.03727	1.0417	1.09858
	VSV	RGL1	0.961973	1.03962	1.09446
	VSV	RGS1	0.926446	1.05934	1.05245
	VSV	RHBDD2	0.995939	1.1052	1.04814
	VSV	RIN2	0.987812	1.0205	1.02224
	VSV	RNF213	1.0274	1.03384	1.0888
	VSV	RSAD2	1.01576	1.04658	0.95917
	VSV	RTCB	0.628016	1.14485	0.939324
	VSV	RTP4	0.989607	1.01929	1.03379
	VSV	RUFY4	1.00858	1.03169	0.902059
	VSV	S100A4	0.902016	1.0007	0.951952
	VSV	SAMD9	0.942925	1.05735	1.02674
	VSV	SAMD9L	0.964036	1.04654	1.03882
	VSV	SAMHD1	0.915135	1.10027	1.04425
	VSV	SDS	0.962009	1.10392	1.0586
	VSV	SECTM1	0.94587	1.02998	1.01539
	VSV	SLAMF7	0.95846	0.986316	0.963343
	VSV	SLC11A1	1.02102	1.03756	1.05067
	VSV	SLC15A3	0.923484	1.07465	1.04652
	VSV	SLC16A10	0.875883	1.08092	1.03817
	VSV	SLC1A5	0.930895	1.08151	1.0823
	VSV	SLC25A28	0.901037	1.02649	0.99204
	VSV	SLFN12L	0.90464	0.993658	1.01148
	VSV	SLFN5	0.904451	1.00348	1.0259
	VSV	SOCS1	0.957832	1.04787	1.06065
	VSV	SP100	1.02004	1.06981	1.07088
	VSV	SP110	1.01086	1.05379	1.08358
	VSV	SREK1IP1	1.04624	1.0483	0.993752
	VSV	SSB	0.848399	1.1002	0.913456
	VSV	ST14	0.974326	1.01139	0.912546
	VSV	STAB1	0.984408	1.01527	0.918427
	VSV	STAP1	0.966437	1.01719	0.936442
	VSV	STAT1	1.04082	0.994787	0.971409
	VSV	STAT2	1.03635	1.02963	0.929369
	VSV	TAP1	0.999569	1.00261	0.965697
	VSV	TAP2	1.03058	1.00732	0.930691
	VSV	TDO2	0.995078	1.00252	0.915463
	VSV	TDRD7	1.05109	1.02243	0.944547
	VSV	TIFA	1.02856	1.01014	0.909162
	VSV	TLR3	1.05521	1.01061	0.901418
	VSV	TLR7	0.958706	1.05158	0.959177
	VSV	TMEM140	1.00816	1.00851	0.933776
	VSV	TMEM217	1.01638	1.06041	0.958214
	VSV	TMEM62	1.01391	1.01091	0.953925
	VSV	TNFRSF1B	0.990982	1.07515	0.954292
	VSV	TNFSF10	0.910777	0.993422	0.969583
	VSV	TNFSF13B	0.937739	1.06779	0.917676
	VSV	TNFSF18	0.999026	1.03699	0.954987
	VSV	TNFSF8	0.938026	1.08739	0.912329
	VSV	TRAF3IP3	0.927323	1.00194	0.947739
	VSV	TRANK1	0.952196	1.01552	0.954537
	VSV	TRIM21	0.99389	1.02593	0.916602
	VSV	TRIM22	0.957048	1.00955	0.928675
	VSV	TRIM25	0.950799	1.09629	0.962729
	VSV	TRIM38	1.00698	1.06049	0.970978
	VSV	TRIM5	0.820933	1.02632	0.95276
	VSV	TRIM69	1.01745	1.06523	0.957535
	VSV	TYMP	0.981471	1.0235	0.963519
	VSV	UBA7	1.05105	1.06252	0.983739
	VSV	UBN2	1.08606	0.996535	0.942256
	VSV	UBQLNL	1.03538	1.05877	0.958583
	VSV	VCAN	1.03726	1.0236	0.926515
	VSV	WARS1	0.971017	1.03125	0.963846
	VSV	XAF1	0.955805	1.03389	0.956883
	VSV	ZADH2	1.00637	1.10645	0.958444
	VSV	ZBP1	1.05214	1.0419	0.974184
	VSV	ZBTB48	0.950317	1.07743	0.967508
	VSV	ZC3HAV1	1.12014	1.09504	0.94727
	VSV	ZMAT3	1.0288	1.05327	0.943577
	VSV	ZNF44	0.996859	1.04534	0.948833
	VSV	ZNF516	1.05247	1.01732	0.944084
	VSV	ZNFX1	1.05135	1.03704	0.954299
	YFV	AC005013.1	1.0516	1.03413	0.833901
	YFV	ACO1	1.50752	1.01991	0.895317
	YFV	ADAM12	1.34567	1.00687	0.904315
[truncated: 282 more rows]

## Sheet: Fig. 2a
Figure 2a
	virus	knockout	K	tau	beta	c	growth_rate	K_category	tau_category	K_simplified	tau_simplified
	HSV-1	AC005013.1	2.17673	0.176316	1.0423	3.89224	0.833901	2_major proviral	5_neutral	proviral	neutral
	HSV-1	ACO1	-0.21798	-0.307511	1.02412	3.07069	0.895317	5_neutral	5_neutral	neutral	neutral
	HSV-1	ADAM12	-0.232435	-0.748372	0.976254	3.7555	0.904315	5_neutral	4_minor faster	neutral	neutral
	HSV-1	ADAMDEC1	-0.314221	-0.846685	0.995321	3.43397	0.917905	5_neutral	4_minor faster	neutral	neutral
	HSV-1	ADAR	-2.77927	-0.539548	0.922016	2.85192	0.899819	3_major antiviral	4_minor faster	antiviral	neutral
	HSV-1	ADORA3	0.0757945	-1.31123	1.0333	3.03389	0.871857	5_neutral	4_minor faster	neutral	neutral
	HSV-1	AIM2	-1.02269	-0.256333	0.996331	2.02774	0.911412	4_minor antiviral	5_neutral	antiviral	neutral
	HSV-1	AKAP2	-0.859856	-0.392256	0.964656	2.81949	0.932558	4_minor antiviral	5_neutral	antiviral	neutral
	HSV-1	ALOX5AP	-0.925054	-0.534115	0.968964	1.91677	0.923388	4_minor antiviral	4_minor faster	antiviral	neutral
	HSV-1	ANKRD22	-0.739278	-1.07021	1.04119	2.1734	0.924921	4_minor antiviral	4_minor faster	antiviral	neutral
	HSV-1	APOBEC3A	-0.838368	-0.902715	1.0294	1.61286	0.886826	4_minor antiviral	4_minor faster	antiviral	neutral
	HSV-1	APOBEC3G	0.0466508	-0.606443	1.02226	3.20848	0.909826	5_neutral	4_minor faster	neutral	neutral
	HSV-1	APOL1	-0.307724	0.0194157	1.03163	2.08876	0.972314	5_neutral	5_neutral	neutral	neutral
	HSV-1	APOL2	-0.951961	-0.0269101	0.986785	2.00214	0.98641	4_minor antiviral	5_neutral	antiviral	neutral
	HSV-1	APOL3	-0.610661	-0.428975	0.986127	3.43386	0.959184	4_minor antiviral	5_neutral	antiviral	neutral
	HSV-1	APOL4	-0.85637	-0.143751	0.994586	2.59987	0.942153	4_minor antiviral	5_neutral	antiviral	neutral
	HSV-1	APOL6	-0.830739	-0.199059	0.978573	2.86039	0.97527	4_minor antiviral	5_neutral	antiviral	neutral
	HSV-1	ARAP1	0.387699	1.45798	0.982369	2.83107	0.952131	5_neutral	1_minor slower	neutral	neutral
	HSV-1	ARL9	-0.370874	-0.297441	1.01811	2.69176	0.961356	5_neutral	5_neutral	neutral	neutral
	HSV-1	ASGR1	-0.259784	0.255869	0.967219	2.264	0.953847	5_neutral	5_neutral	neutral	neutral
	HSV-1	ATF3	-0.14218	-0.602867	1.01659	2.70323	0.996326	5_neutral	4_minor faster	neutral	neutral
	HSV-1	ATF7IP	-0.546582	0.575531	0.980185	2.68039	0.993119	4_minor antiviral	1_minor slower	antiviral	neutral
	HSV-1	ATXN1	0.214543	0.150194	1.00993	2.90818	0.929304	5_neutral	5_neutral	neutral	neutral
	HSV-1	BATF	0.505759	-0.239515	1.04112	2.87808	0.904113	1_minor proviral	5_neutral	proviral	neutral
	HSV-1	BATF2	-0.611735	-0.0413289	0.996874	2.14717	0.95689	4_minor antiviral	5_neutral	antiviral	neutral
	HSV-1	BORCS8	0.623222	0.0645596	1.0259	3.06644	0.97913	1_minor proviral	5_neutral	proviral	neutral
	HSV-1	BRD3	0.0266509	0.94184	0.989192	2.59788	0.944477	5_neutral	1_minor slower	neutral	neutral
	HSV-1	BST2	-1.2407	-0.947494	1.0132	-1.58754	0.92095	4_minor antiviral	4_minor faster	antiviral	neutral
	HSV-1	C19orf66	-0.0212312	-0.154556	0.986701	2.732	0.974404	5_neutral	5_neutral	neutral	neutral
	HSV-1	C6orf100	-1.20413	-0.0430459	0.972463	2.13149	1.00497	4_minor antiviral	5_neutral	antiviral	neutral
	HSV-1	C9orf91	-0.0826158	0.642808	0.929952	1.84616	0.947392	5_neutral	1_minor slower	neutral	neutral
	HSV-1	CAPN15	-0.341732	-0.776853	0.967132	3.21556	0.978018	5_neutral	4_minor faster	neutral	neutral
	HSV-1	CASP1	-0.933868	0.282056	0.971369	2.55075	0.990426	4_minor antiviral	5_neutral	antiviral	neutral
	HSV-1	CBFA2T3	-0.672495	0.0559468	0.976381	1.40165	0.996681	4_minor antiviral	5_neutral	antiviral	neutral
	HSV-1	CCL13	-0.584322	-0.176017	0.986315	2.03485	0.996425	4_minor antiviral	5_neutral	antiviral	neutral
	HSV-1	CCL2	-0.833003	-0.824722	1.00426	2.45823	0.938028	4_minor antiviral	4_minor faster	antiviral	neutral
	HSV-1	CCL24	0.613326	-1.2898	1.06286	2.84798	0.869998	1_minor proviral	4_minor faster	proviral	neutral
	HSV-1	CCL7	-0.661792	-1.69575	1.02296	2.25356	1.0024	4_minor antiviral	4_minor faster	antiviral	neutral
	HSV-1	CCL8	-0.721139	-0.419035	0.999901	1.61078	0.969951	4_minor antiviral	5_neutral	antiviral	neutral
	HSV-1	CCNA1	-0.506598	0.650971	0.981791	2.64202	0.991962	4_minor antiviral	1_minor slower	antiviral	neutral
	HSV-1	CCR1	-1.02459	0.349351	0.979943	2.64269	1.00714	4_minor antiviral	5_neutral	antiviral	neutral
	HSV-1	CCR2	-0.722576	0.694077	0.96561	2.01799	1.00764	4_minor antiviral	1_minor slower	antiviral	neutral
	HSV-1	CD180	-0.225373	1.97989	0.973926	2.18611	0.946226	5_neutral	1_minor slower	neutral	neutral
	HSV-1	CD274	-0.859494	0.780628	0.982113	2.29676	0.968102	4_minor antiviral	1_minor slower	antiviral	neutral
	HSV-1	CD38	-0.62392	0.489853	0.970345	2.73508	0.978889	4_minor antiviral	5_neutral	antiviral	neutral
	HSV-1	CD69	-1.1828	0.181157	0.983215	1.23845	1.01662	4_minor antiviral	5_neutral	antiviral	neutral
	HSV-1	CD80	-0.783067	0.115004	1.00258	2.1343	1.00234	4_minor antiviral	5_neutral	antiviral	neutral
	HSV-1	CEACAM1	-0.0678197	-0.867498	1.00287	2.0478	0.925802	5_neutral	4_minor faster	neutral	neutral
	HSV-1	CFB	-0.181103	0.260818	1.04165	2.90617	0.887765	5_neutral	5_neutral	neutral	neutral
	HSV-1	CFHR1	-0.540459	0.0905367	1.01475	2.00495	0.957002	4_minor antiviral	5_neutral	antiviral	neutral
	HSV-1	CH25H	-0.12804	0.460315	0.989597	1.99079	0.967812	5_neutral	5_neutral	neutral	neutral
	HSV-1	CHST2	-0.202741	0.493755	1.00488	1.59288	0.967999	5_neutral	5_neutral	neutral	neutral
	HSV-1	CLEC5A	0.114874	0.654224	1.00434	2.22685	0.992921	5_neutral	1_minor slower	neutral	neutral
	HSV-1	CLECL1	-0.851752	0.792864	0.953357	1.36929	0.988573	4_minor antiviral	1_minor slower	antiviral	neutral
	HSV-1	CMKLR1	-0.363603	1.34343	0.993521	2.65202	0.973656	5_neutral	1_minor slower	neutral	neutral
	HSV-1	CMPK2	0.304581	0.512636	0.99176	2.69164	0.973898	5_neutral	1_minor slower	neutral	neutral
	HSV-1	CNP	-0.285497	-0.713692	0.998585	2.62891	0.985466	5_neutral	4_minor faster	neutral	neutral
	HSV-1	CTAGE1	-0.686533	0.328058	0.993838	2.85908	1.01389	4_minor antiviral	5_neutral	antiviral	neutral
	HSV-1	CX3CR1	-0.0546818	-0.184583	0.996524	2.17564	0.968797	5_neutral	5_neutral	neutral	neutral
	HSV-1	CXCL10	-0.777533	-0.604809	1.02595	1.90792	0.964366	4_minor antiviral	4_minor faster	antiviral	neutral
	HSV-1	CXCL11	-0.350246	-0.249755	1.03288	2.46721	0.941873	5_neutral	5_neutral	neutral	neutral
	HSV-1	CXCL3	-0.478626	0.0377094	1.05336	1.85091	0.97213	5_neutral	5_neutral	neutral	neutral
	HSV-1	CXCL9	0.0519228	0.463496	0.992191	1.67508	0.991339	5_neutral	5_neutral	neutral	neutral
	HSV-1	CYP2J2	-0.558209	-0.201334	1.01246	2.60488	0.999214	4_minor antiviral	5_neutral	antiviral	neutral
	HSV-1	DCT	-0.599453	0.759606	0.952641	1.95831	1.00607	4_minor antiviral	1_minor slower	antiviral	neutral
	HSV-1	DDX58	-1.33273	0.596444	0.914891	1.7373	1.03702	4_minor antiviral	1_minor slower	antiviral	neutral
	HSV-1	DDX60	0.277974	1.38367	0.995584	1.74205	1.00125	5_neutral	1_minor slower	neutral	neutral
	HSV-1	DDX60L	0.00661574	0.415662	1.00915	2.22552	1.01734	5_neutral	5_neutral	neutral	neutral
	HSV-1	DEFB1	0.327541	0.932089	0.981056	2.41382	1.01923	5_neutral	1_minor slower	neutral	neutral
	HSV-1	DHX58	0.0170899	-0.411289	1.00755	2.41239	1.0089	5_neutral	5_neutral	neutral	neutral
	HSV-1	DOK1	0.850087	-0.197113	0.993062	2.61412	0.952555	1_minor proviral	5_neutral	proviral	neutral
	HSV-1	DOK2	-0.0224132	-1.40342	0.991803	3.4375	0.935438	5_neutral	4_minor faster	neutral	neutral
	HSV-1	DOK3	1.15665	-0.16206	1.02444	2.91026	0.857103	1_minor proviral	5_neutral	proviral	neutral
	HSV-1	DTX3L	-0.0215887	0.644227	1.00506	2.22984	0.956949	5_neutral	1_minor slower	neutral	neutral
	HSV-1	DUSP7	-0.491075	1.32726	0.946666	2.73409	0.954203	5_neutral	1_minor slower	neutral	neutral
	HSV-1	EIF2AK2	3.74842	-0.352645	1.01206	-3.87295	0.979682	2_major proviral	5_neutral	proviral	neutral
	HSV-1	EMP1	-0.969979	-0.0246344	0.990775	2.34732	1.00799	4_minor antiviral	5_neutral	antiviral	neutral
	HSV-1	EMR3	-0.283887	1.16322	0.930064	2.4228	0.962406	5_neutral	1_minor slower	neutral	neutral
	HSV-1	ENG	-0.0699588	0.261447	0.975037	2.49058	0.985813	5_neutral	5_neutral	neutral	neutral
	HSV-1	ENPP2	-0.658158	0.468834	0.985085	1.93354	0.948269	4_minor antiviral	5_neutral	antiviral	neutral
	HSV-1	EPHB2	-0.474086	0.482784	1.00968	2.18214	0.945835	5_neutral	5_neutral	neutral	neutral
	HSV-1	EPSTI1	-0.288415	1.74349	0.944307	2.07497	0.972417	5_neutral	1_minor slower	neutral	neutral
	HSV-1	ETV7	-0.39053	1.34617	0.965306	2.40514	0.927512	5_neutral	1_minor slower	neutral	neutral
	HSV-1	EVI2A	-0.299753	-0.347393	1.00191	2.72648	0.922163	5_neutral	5_neutral	neutral	neutral
	HSV-1	EZH1	0.124473	-2.3501	1.04601	2.30962	0.97873	5_neutral	3_major faster	neutral	neutral
	HSV-1	FABP4	0.791506	-0.915204	1.02804	1.60535	0.975488	1_minor proviral	4_minor faster	proviral	neutral
	HSV-1	FAM105A	1.34968	-0.434529	1.06079	1.33714	0.965257	1_minor proviral	5_neutral	proviral	neutral
	HSV-1	FAM107A	1.1912	-0.721056	1.04301	0.694443	0.963337	1_minor proviral	4_minor faster	proviral	neutral
	HSV-1	FAM110A	1.61215	0.260561	1.0242	2.22385	0.976804	1_minor proviral	5_neutral	proviral	neutral
	HSV-1	FAM20A	1.25953	-0.0672701	1.04935	0.409579	0.948496	1_minor proviral	5_neutral	proviral	neutral
	HSV-1	FAM46A	0.94193	1.91901	0.988273	0.00941083	0.955059	1_minor proviral	1_minor slower	proviral	neutral
	HSV-1	FAM72A	0.989711	-0.159873	1.0676	0.102398	0.946928	1_minor proviral	5_neutral	proviral	neutral
	HSV-1	FBXO6	0.917222	-0.157178	1.04923	0.191653	0.937388	1_minor proviral	5_neutral	proviral	neutral
	HSV-1	FCAR	0.72189	0.65257	1.0298	0.0896723	0.928603	1_minor proviral	1_minor slower	proviral	neutral
	HSV-1	FFAR2	2.00604	-1.47017	1.10131	0.0112511	0.940427	2_major proviral	4_minor faster	proviral	neutral
	HSV-1	FGL2	0.774988	0.0510122	1.03084	0.67943	0.885981	1_minor proviral	5_neutral	proviral	neutral
	HSV-1	FOS	0.205837	-1.18167	1.09743	2.30375	0.977016	5_neutral	4_minor faster	neutral	neutral
	HSV-1	FPR2	1.13321	-0.330431	1.0304	3.72148	0.961323	1_minor proviral	5_neutral	proviral	neutral
	HSV-1	GBP1	1.39285	-0.698484	1.09025	3.56006	0.972769	1_minor proviral	4_minor faster	proviral	neutral
	HSV-1	GBP3	1.02704	-0.428621	1.03715	4.43995	0.937856	1_minor proviral	5_neutral	proviral	neutral
	HSV-1	GBP4	0.0668392	-0.232581	1.02954	1.88584	0.963825	5_neutral	5_neutral	neutral	neutral
	HSV-1	GBP5	0.999098	-0.404613	1.03782	2.88084	0.980814	1_minor proviral	5_neutral	proviral	neutral
	HSV-1	GLIPR2	0.168121	1.47976	1.0032	2.4781	0.977771	5_neutral	1_minor slower	neutral	neutral
	HSV-1	GLS	1.01079	-0.968151	1.04919	2.3028	0.998311	1_minor proviral	4_minor faster	proviral	neutral
	HSV-1	GMPR	0.0443717	-0.239115	1.04357	1.73359	0.999063	5_neutral	5_neutral	neutral	neutral
	HSV-1	GPC4	0.99574	0.116982	1.03559	2.28338	0.98173	1_minor proviral	5_neutral	proviral	neutral
	HSV-1	GPR141	0.784077	-0.689041	1.03711	3.12093	0.995969	1_minor proviral	4_minor faster	proviral	neutral
	HSV-1	GPR155	0.118487	-0.158195	1.02333	1.6444	0.981797	5_neutral	5_neutral	neutral	neutral
	HSV-1	HAPLN3	1.46348	-1.74805	1.08284	3.41405	0.925659	1_minor proviral	4_minor faster	proviral	neutral
	HSV-1	HAVCR2	0.633175	-0.879457	1.04771	2.74033	0.989297	1_minor proviral	4_minor faster	proviral	neutral
	HSV-1	HELZ2	2.26447	-0.848276	1.07343	2.43121	0.984093	2_major proviral	4_minor faster	proviral	neutral
	HSV-1	HERC5	0.768451	0.0422681	1.02341	2.06978	0.975683	1_minor proviral	5_neutral	proviral	neutral
	HSV-1	HERC6	0.827443	0.294915	1.02257	2.86242	0.991527	1_minor proviral	5_neutral	proviral	neutral
	HSV-1	HES4	0.567656	1.01544	0.966849	2.43157	0.95045	1_minor proviral	1_minor slower	proviral	neutral
	HSV-1	HESX1	-1.51872	1.15111	0.956475	2.02273	1.00927	4_minor antiviral	1_minor slower	antiviral	neutral
	HSV-1	HLA-B	0.119146	0.864236	0.991015	1.09932	1.00861	5_neutral	1_minor slower	neutral	neutral
	HSV-1	HLA-C	0.444436	1.08369	1.01791	0.892414	1.01819	5_neutral	1_minor slower	neutral	neutral
	HSV-1	HMHA1	1.35221	0.0279102	1.04396	3.96053	0.97647	1_minor proviral	5_neutral	proviral	neutral
	HSV-1	HSH2D	0.284603	-0.962966	1.02437	3.27102	0.989206	5_neutral	4_minor faster	neutral	neutral
	HSV-1	IDO1	1.0081	-0.470221	1.04911	2.75339	0.947007	1_minor proviral	5_neutral	proviral	neutral
	HSV-1	IFI16	0.922727	-1.19014	1.08786	2.52478	0.951562	1_minor proviral	4_minor faster	proviral	neutral
	HSV-1	IFI27	0.130987	-0.494646	1.01196	2.56212	0.967868	5_neutral	5_neutral	neutral	neutral
	HSV-1	IFI35	1.03045	-1.33965	1.01444	3.32067	0.979466	1_minor proviral	4_minor faster	proviral	neutral
	HSV-1	IFI44	0.404502	-0.395732	1.03477	2.3905	0.984365	5_neutral	5_neutral	neutral	neutral
	HSV-1	IFI44L	-0.412281	-0.647763	1.02559	2.55119	1.01504	5_neutral	4_minor faster	neutral	neutral
	HSV-1	IFI6	-0.177465	0.0767286	1.007	1.75232	0.980483	5_neutral	5_neutral	neutral	neutral
	HSV-1	IFIH1	-0.121491	1.44931	0.99669	1.31962	0.993802	5_neutral	1_minor slower	neutral	neutral
	HSV-1	IFIT1	1.10722	0.941527	0.989663	3.01496	0.973253	1_minor proviral	1_minor slower	proviral	neutral
	HSV-1	IFIT2	1.13324	0.192203	1.02886	1.2396	0.974452	1_minor proviral	5_neutral	proviral	neutral
	HSV-1	IFIT3	1.51337	0.730193	1.04706	3.32792	0.952249	1_minor proviral	1_minor slower	proviral	neutral
	HSV-1	IFIT5	0.826753	0.166468	1.0205	1.49974	0.973358	1_minor proviral	5_neutral	proviral	neutral
	HSV-1	IFITM1	0.54463	-1.0573	1.05284	2.92213	0.908869	1_minor proviral	4_minor faster	proviral	neutral
	HSV-1	IFITM2	-0.0816738	-1.59809	1.05382	1.75147	0.984396	5_neutral	4_minor faster	neutral	neutral
	HSV-1	IFITM3	0.763597	-0.839727	1.03651	2.74738	0.964106	1_minor proviral	4_minor faster	proviral	neutral
	HSV-1	IFNE	0.305872	0.7152	0.989327	2.47666	0.979644	5_neutral	1_minor slower	neutral	neutral
	HSV-1	IFNG	-0.0528451	-0.590515	1.00716	1.29238	0.988448	5_neutral	4_minor faster	neutral	neutral
	HSV-1	IGF2BP3	0.67509	0.215863	1.00302	2.52991	1.01071	1_minor proviral	5_neutral	proviral	neutral
	HSV-1	IL15	0.675366	0.287901	0.992764	2.00961	0.987753	1_minor proviral	5_neutral	proviral	neutral
	HSV-1	IL15RA	-1.11836	2.04478	0.97361	-0.429696	1.01677	4_minor antiviral	2_major slower	antiviral	neutral
	HSV-1	IL1A	-0.590235	0.167523	1.00021	3.13787	0.994288	4_minor antiviral	5_neutral	antiviral	neutral
	HSV-1	IL1RN	-0.436303	0.61864	0.944957	4.51982	0.999638	5_neutral	1_minor slower	neutral	neutral
	HSV-1	IL4I1	0.811334	-0.824484	1.01635	3.42519	0.989815	1_minor proviral	4_minor faster	proviral	neutral
	HSV-1	IRF1	0.0468664	-0.852273	1.02048	1.9196	1.01137	5_neutral	4_minor faster	neutral	neutral
	HSV-1	IRF7	0.0428435	-0.882035	1.01508	3.44805	0.967641	5_neutral	4_minor faster	neutral	neutral
	HSV-1	IRF9	3.23786	-3.42704	1.19778	4.15259	0.949934	2_major proviral	3_major faster	proviral	neutral
	HSV-1	IRG1	0.045653	-1.55045	1.05694	2.30725	1.01681	5_neutral	4_minor faster	neutral	neutral
	HSV-1	ISG15	-3.03704	2.80312	0.834426	1.36357	1.01654	3_major antiviral	2_major slower	antiviral	neutral
	HSV-1	ISG20	0.388529	-0.582297	1.03267	2.73498	0.973035	5_neutral	4_minor faster	neutral	neutral
	HSV-1	ITPKB	0.799942	-1.33364	1.03276	2.11851	1.00062	1_minor proviral	4_minor faster	proviral	neutral
	HSV-1	KCNE3	0.597727	-0.0775667	1	2.20121	0.973203	1_minor proviral	5_neutral	proviral	neutral
	HSV-1	KLF7	-0.549569	0.700392	0.966108	1.41832	1.01231	4_minor antiviral	1_minor slower	antiviral	neutral
	HSV-1	LAG3	0.239923	0.0171052	0.995325	1.59369	0.989285	5_neutral	5_neutral	neutral	neutral
	HSV-1	LAMP3	-0.559541	-0.228693	0.953053	0.839411	0.992119	4_minor antiviral	5_neutral	antiviral	neutral
	HSV-1	LAP3	0.263879	0.0795912	1.00154	2.56822	0.999938	5_neutral	5_neutral	neutral	neutral
	HSV-1	LGALS3BP	1.09844	-0.536827	1.01282	2.03231	0.992269	1_minor proviral	4_minor faster	proviral	neutral
	HSV-1	LGALS9B	1.81326	-3.09736	1.07488	2.58317	0.796056	1_minor proviral	3_major faster	proviral	neutral
	HSV-1	LILRA1	1.73271	-2.36035	1.09225	2.79162	0.89683	1_minor proviral	3_major faster	proviral	neutral
	HSV-1	LILRA5	-0.209759	-0.387936	1.01687	2.60301	0.983617	5_neutral	5_neutral	neutral	neutral
	HSV-1	LRCH2	0.685006	-0.549472	1.01773	4.25536	0.941314	1_minor proviral	4_minor faster	proviral	neutral
	HSV-1	LRRC25	0.797069	-0.103285	1.0193	2.26501	0.990208	1_minor proviral	5_neutral	proviral	neutral
	HSV-1	LY6D	0.85016	-0.738694	1.0669	2.64193	0.950639	1_minor proviral	4_minor faster	proviral	neutral
	HSV-1	LY6E	0.379736	-0.217616	1.02977	2.33151	0.964041	5_neutral	5_neutral	neutral	neutral
	HSV-1	MAP3K1	0.446089	-0.434903	1.03991	1.91228	0.985551	5_neutral	5_neutral	neutral	neutral
	HSV-1	MAVS	-0.600025	-0.454178	1.02713	1.51336	0.95419	4_minor antiviral	5_neutral	antiviral	neutral
	HSV-1	MBD4	0.412038	-0.051383	1.02861	1.55938	0.97337	5_neutral	5_neutral	neutral	neutral
	HSV-1	MCM2	0.361506	-0.097239	1.01771	1.7672	0.955595	5_neutral	5_neutral	neutral	neutral
	HSV-1	MNDA	0.44249	0.248364	1.03161	2.55036	1.01033	5_neutral	5_neutral	neutral	neutral
	HSV-1	MS4A4A	0.419681	-0.429663	1.03478	2.90868	0.955456	5_neutral	5_neutral	neutral	neutral
	HSV-1	MSR1	0.0103404	-1.75646	1.08462	-34.5543	0.836162	5_neutral	4_minor faster	neutral	neutral
	HSV-1	MT1H	1.07381	0.0258691	1.07244	-17.1186	0.953563	1_minor proviral	5_neutral	proviral	neutral
	HSV-1	MT1HL1	1.99951	-0.681426	1.08098	-8.72213	0.942038	1_minor proviral	4_minor faster	proviral	neutral
	HSV-1	MT1M	2.3069	-0.0634329	1.05253	-13.8105	0.957828	2_major proviral	5_neutral	proviral	neutral
	HSV-1	MT2A	1.36752	-0.421975	1.06801	-13.099	0.921084	1_minor proviral	5_neutral	proviral	neutral
	HSV-1	MX1	1.85026	-0.278552	1.05486	-13.4669	0.918631	1_minor proviral	5_neutral	proviral	neutral
	HSV-1	MX2	1.22556	-0.036638	1.06402	-13.3353	0.944615	1_minor proviral	5_neutral	proviral	neutral
	HSV-1	MYCL	0.51794	-0.58724	1.0958	-10.486	0.965644	1_minor proviral	4_minor faster	proviral	neutral
	HSV-1	MYD88	1.30867	-0.971869	1.09091	-19.7577	0.867224	1_minor proviral	4_minor faster	proviral	neutral
	HSV-1	NCOA7	-0.214853	-1.5262	1.05379	-33.4797	0.872688	5_neutral	4_minor faster	neutral	neutral
	HSV-1	NEXN	-1.73373	-2.29288	1.04217	-34.6315	0.911402	4_minor antiviral	3_major faster	antiviral	neutral
	HSV-1	NKX3-1	-2.28965	-3.09821	1.06156	-32.5285	0.844986	3_major antiviral	3_major faster	antiviral	neutral
	HSV-1	NMI	-0.65721	-0.286646	1.05054	-0.597696	0.93295	4_minor antiviral	5_neutral	antiviral	neutral
	HSV-1	NT5C3A	2.15892	-0.365872	1.1101	-18.013	1.01592	2_major proviral	5_neutral	proviral	neutral
	HSV-1	NUPR1	2.44637	-0.80941	1.12952	-8.8624	0.965082	2_major proviral	4_minor faster	proviral	neutral
	HSV-1	OAS1	2.07392	-0.434836	1.10029	-10.4185	0.964031	2_major proviral	5_neutral	proviral	neutral
	HSV-1	OAS2	0.956424	0.0493867	1.05226	-20.6806	0.959684	1_minor proviral	5_neutral	proviral	neutral
	HSV-1	OAS3	2.53766	-0.386321	1.08874	-23.3371	0.986017	2_major proviral	5_neutral	proviral	neutral
	HSV-1	OASL	0.148992	0.735145	1.01119	-18.3546	0.996687	5_neutral	1_minor slower	neutral	neutral
	HSV-1	OGFR	1.21633	0.229115	1.03054	-32.4924	1.04809	1_minor proviral	5_neutral	proviral	neutral
	HSV-1	P2RY14	1.54135	-0.381099	1.07624	6.17887	0.988477	1_minor proviral	5_neutral	proviral	neutral
	HSV-1	PALM2-AKAP2	1.33678	-1.0047	1.04846	-22.8258	1.01862	1_minor proviral	4_minor faster	proviral	neutral
	HSV-1	PAQR8	1.84513	0.39901	1.06839	-9.45005	0.99673	1_minor proviral	5_neutral	proviral	neutral
	HSV-1	PARP10	-0.219549	-1.28409	1.04242	-25.3294	0.901625	5_neutral	4_minor faster	neutral	neutral
	HSV-1	PARP11	-0.63281	-0.684494	1.04952	-13.4066	0.957977	4_minor antiviral	4_minor faster	antiviral	neutral
	HSV-1	PARP12	0.115991	-0.289606	1.05781	-20.3559	1.0473	5_neutral	5_neutral	neutral	neutral
	HSV-1	PARP14	1.05252	1.54327	1.03454	0.645301	1.05792	1_minor proviral	1_minor slower	proviral	neutral
	HSV-1	PARP9	0.8435	0.778838	1.07309	2.31403	1.05675	1_minor proviral	1_minor slower	proviral	neutral
	HSV-1	PCDH17	1.05575	1.83349	1.06756	9.26493	1.04559	1_minor proviral	1_minor slower	proviral	neutral
	HSV-1	PDCD1LG2	0.670023	1.15839	1.05588	13.2009	0.997766	1_minor proviral	1_minor slower	proviral	neutral
	HSV-1	PDZD2	-2.04628	-1.07341	1.00919	1.83033	1.05609	3_major antiviral	4_minor faster	antiviral	neutral
	HSV-1	PGAP1	0.524085	-0.0363889	1.08502	6.12482	1.08208	1_minor proviral	5_neutral	proviral	neutral
	HSV-1	PHF11	0.30465	0.556492	1.08091	5.46752	1.06141	5_neutral	1_minor slower	neutral	neutral
	HSV-1	PID1	-1.22107	0.57327	0.982495	-8.18862	1.05185	4_minor antiviral	1_minor slower	antiviral	neutral
	HSV-1	PIWIL4	0.262153	0.355197	1.03782	3.47215	1.04931	5_neutral	5_neutral	neutral	neutral
	HSV-1	PLEKHA4	-1.82616	-1.33811	1.00742	-10.4133	0.926658	4_minor antiviral	4_minor faster	antiviral	neutral
	HSV-1	PLSCR1	-1.70761	-1.27123	1.029	0.381002	0.963979	4_minor antiviral	4_minor faster	antiviral	neutral
	HSV-1	PLXDC2	-1.02368	-0.252624	1.0028	-0.187676	1.06804	4_minor antiviral	5_neutral	antiviral	neutral
	HSV-1	PMAIP1	-0.883064	0.497106	0.992326	-0.874003	1.065	4_minor antiviral	5_neutral	antiviral	neutral
	HSV-1	PNPT1	-0.767099	0.414414	1.01992	3.76914	1.0177	4_minor antiviral	5_neutral	antiviral	neutral
	HSV-1	POLD1	0.130586	2.23096	0.951008	-6.7937	1.11522	5_neutral	2_major slower	neutral	neutral
	HSV-1	POLI	-4.43554	-5.07823	0.884856	-58.9818	1.23938	3_major antiviral	3_major faster	antiviral	neutral
	HSV-1	PSMB8	0.0394049	1.08812	1.05273	3.51587	1.01461	5_neutral	1_minor slower	neutral	neutral
	HSV-1	RASA2	-0.969865	-0.76281	1.05087	-6.19986	0.92941	4_minor antiviral	4_minor faster	antiviral	neutral
	HSV-1	RASGEF1B	-0.219077	0.348427	1.06271	1.57581	1.04087	5_neutral	5_neutral	neutral	neutral
	HSV-1	RASGRP3	-0.727003	0.690718	1.03983	-3.70461	1.09858	4_minor antiviral	1_minor slower	antiviral	neutral
	HSV-1	RGL1	-1.78369	-1.73808	0.971139	6.67905	1.09446	4_minor antiviral	4_minor faster	antiviral	neutral
	HSV-1	RGS1	-0.838454	0.747016	1.01459	-3.97973	1.05245	4_minor antiviral	1_minor slower	antiviral	neutral
	HSV-1	RHBDD2	-0.158126	0.515945	1.04329	4.97675	1.04814	5_neutral	1_minor slower	neutral	neutral
	HSV-1	RIN2	0.562239	3.93851	1.03815	-3.42785	1.02224	1_minor proviral	2_major slower	proviral	neutral
	HSV-1	RNF213	-0.772117	1.07697	1.03909	-1.22369	1.0888	4_minor antiviral	1_minor slower	antiviral	neutral
	HSV-1	RSAD2	-1.25502	-0.885089	1.00205	1.15269	0.95917	4_minor antiviral	4_minor faster	antiviral	neutral
	HSV-1	RTCB	-1.58159	-0.130013	1.06073	-23.1829	0.939324	4_minor antiviral	5_neutral	antiviral	neutral
	HSV-1	RTP4	-1.67713	-0.336224	0.98445	5.47609	1.03379	4_minor antiviral	5_neutral	antiviral	neutral
	HSV-1	RUFY4	-0.570568	-1.88961	1.06314	-16.4935	0.902059	4_minor antiviral	4_minor faster	antiviral	neutral
	HSV-1	S100A4	-0.389145	-0.597088	1.06137	-22.5094	0.951952	5_neutral	4_minor faster	neutral	neutral
	HSV-1	SAMD9	-0.1459	0.124266	1.03885	-17.4913	1.02674	5_neutral	5_neutral	neutral	neutral
	HSV-1	SAMD9L	0.490706	0.731789	1.07779	11.3038	1.03882	5_neutral	1_minor slower	neutral	neutral
	HSV-1	SAMHD1	-0.373928	0.121027	1.08137	-2.30549	1.04425	5_neutral	5_neutral	neutral	neutral
	HSV-1	SDS	-0.171313	1.16172	0.984795	4.28057	1.0586	5_neutral	1_minor slower	neutral	neutral
	HSV-1	SECTM1	0.479512	0.0313025	1.06965	-17.8019	1.01539	5_neutral	5_neutral	neutral	neutral
	HSV-1	SLAMF7	0.013675	-0.575781	1.0613	-9.99977	0.963343	5_neutral	4_minor faster	neutral	neutral
	HSV-1	SLC11A1	-0.717771	-0.247632	1.05346	-1.36658	1.05067	4_minor antiviral	5_neutral	antiviral	neutral
	HSV-1	SLC15A3	-0.986699	0.588207	1.00886	0.610847	1.04652	4_minor antiviral	1_minor slower	antiviral	neutral
	HSV-1	SLC16A10	-0.144454	0.585842	1.01436	-18.0459	1.03817	5_neutral	1_minor slower	neutral	neutral
	HSV-1	SLC1A5	-0.0399355	0.105847	1.07544	-0.636106	1.0823	5_neutral	5_neutral	neutral	neutral
	HSV-1	SLC25A28	0.0717399	0.583949	1.05736	4.91796	0.99204	5_neutral	1_minor slower	neutral	neutral
	HSV-1	SLFN12L	-0.769142	0.226036	1.04157	-9.03116	1.01148	4_minor antiviral	5_neutral	antiviral	neutral
	HSV-1	SLFN5	-0.209158	-0.657751	1.04707	-17.2937	1.0259	5_neutral	4_minor faster	neutral	neutral
	HSV-1	SOCS1	-0.902466	-0.0159796	1.00329	-13.3528	1.06065	4_minor antiviral	5_neutral	antiviral	neutral
	HSV-1	SP100	-0.821495	-1.20354	1.03134	3.06713	1.07088	4_minor antiviral	4_minor faster	antiviral	neutral
	HSV-1	SP110	-3.02758	0.987795	0.924883	-2.20645	1.08358	3_major antiviral	1_minor slower	antiviral	neutral
	HSV-1	SREK1IP1	-1.34533	-1.16544	0.992562	9.26869	0.993752	4_minor antiviral	4_minor faster	antiviral	neutral
	HSV-1	SSB	-2.25587	-0.354782	0.965568	-0.124663	0.913456	3_major antiviral	5_neutral	antiviral	neutral
	HSV-1	ST14	-0.711092	-0.403323	1.01608	0.90157	0.912546	4_minor antiviral	5_neutral	antiviral	neutral
	HSV-1	STAB1	-0.719541	0.0528566	1.00303	0.851421	0.918427	4_minor antiviral	5_neutral	antiviral	neutral
	HSV-1	STAP1	-0.266326	0.156726	1.0371	0.624879	0.936442	5_neutral	5_neutral	neutral	neutral
	HSV-1	STAT1	-0.199159	-1.15915	1.04575	1.4476	0.971409	5_neutral	4_minor faster	neutral	neutral
	HSV-1	STAT2	-0.0760741	-1.21982	1.03938	1.06721	0.929369	5_neutral	4_minor faster	neutral	neutral
	HSV-1	TAP1	-1.42195	0.312064	0.970697	0.921317	0.965697	4_minor antiviral	5_neutral	antiviral	neutral
	HSV-1	TAP2	-0.36986	-0.0124006	1.02791	1.16511	0.930691	5_neutral	5_neutral	neutral	neutral
	HSV-1	TDO2	-0.0619366	0.365187	1.02127	0.859209	0.915463	5_neutral	5_neutral	neutral	neutral
	HSV-1	TDRD7	0.0624815	0.389311	1.03127	1.04206	0.944547	5_neutral	5_neutral	neutral	neutral
	HSV-1	TIFA	-0.139396	0.44693	1.03415	1.75521	0.909162	5_neutral	5_neutral	neutral	neutral
	HSV-1	TLR3	0.726964	0.453561	1.02832	0.566616	0.901418	1_minor proviral	5_neutral	proviral	neutral
	HSV-1	TLR7	-0.757141	0.35948	1.02	1.19642	0.959177	4_minor antiviral	5_neutral	antiviral	neutral
	HSV-1	TMEM140	-0.127382	0.480859	1.05771	0.633367	0.933776	5_neutral	5_neutral	neutral	neutral
	HSV-1	TMEM217	-0.120004	1.17554	1.059	0.860984	0.958214	5_neutral	1_minor slower	neutral	neutral
	HSV-1	TMEM62	-0.145621	0.780441	1.01819	-0.425915	0.953925	5_neutral	1_minor slower	neutral	neutral
	HSV-1	TNFRSF1B	-0.683642	0.123243	1.03651	0.279927	0.954292	4_minor antiviral	5_neutral	antiviral	neutral
	HSV-1	TNFSF10	-1.08373	1.78754	1.0003	1.01816	0.969583	4_minor antiviral	1_minor slower	antiviral	neutral
	HSV-1	TNFSF13B	-0.714601	1.79172	0.99509	0.366747	0.917676	4_minor antiviral	1_minor slower	antiviral	neutral
	HSV-1	TNFSF18	-0.0685702	0.0512551	1.07314	0.668702	0.954987	5_neutral	5_neutral	neutral	neutral
	HSV-1	TNFSF8	0.0514165	1.14883	1.01539	-0.773992	0.912329	5_neutral	1_minor slower	neutral	neutral
	HSV-1	TRAF3IP3	-0.264855	0.398749	1.0503	0.867305	0.947739	5_neutral	5_neutral	neutral	neutral
	HSV-1	TRANK1	-0.0250828	1.2409	1.04107	0.386604	0.954537	5_neutral	1_minor slower	neutral	neutral
	HSV-1	TRIM21	-0.0145653	1.19908	1.03394	0.912541	0.916602	5_neutral	1_minor slower	neutral	neutral
	HSV-1	TRIM22	-0.565794	0.174153	1.02706	0.467278	0.928675	4_minor antiviral	5_neutral	antiviral	neutral
	HSV-1	TRIM25	-1.3655	0.715915	1.02504	0.241383	0.962729	4_minor antiviral	1_minor slower	antiviral	neutral
	HSV-1	TRIM38	-0.524799	0.712649	1.00647	-1.06509	0.970978	4_minor antiviral	1_minor slower	antiviral	neutral
	HSV-1	TRIM5	-0.834409	1.09796	1.02501	0.597463	0.95276	4_minor antiviral	1_minor slower	antiviral	neutral
	HSV-1	TRIM69	-0.264662	0.856183	1.01452	0.931454	0.957535	5_neutral	1_minor slower	neutral	neutral
	HSV-1	TYMP	-0.120437	1.26682	1.01796	0.176355	0.963519	5_neutral	1_minor slower	neutral	neutral
	HSV-1	UBA7	-0.395188	1.31411	0.988534	0.933651	0.983739	5_neutral	1_minor slower	neutral	neutral
	HSV-1	UBN2	0.414088	1.34771	1.02814	0.155648	0.942256	5_neutral	1_minor slower	neutral	neutral
	HSV-1	UBQLNL	-0.00752363	1.00888	1.0511	0.928151	0.958583	5_neutral	1_minor slower	neutral	neutral
	HSV-1	VCAN	-0.236952	1.01743	1.00919	1.03741	0.926515	5_neutral	1_minor slower	neutral	neutral
	HSV-1	WARS1	-0.65459	0.639868	1.01783	1.83633	0.963846	4_minor antiviral	1_minor slower	antiviral	neutral
	HSV-1	XAF1	-0.568469	0.612815	1.0437	0.985155	0.956883	4_minor antiviral	1_minor slower	antiviral	neutral
	HSV-1	ZADH2	-0.389032	0.950896	1.02562	1.53076	0.958444	5_neutral	1_minor slower	neutral	neutral
	HSV-1	ZBP1	-0.0908159	1.47228	1.0119	1.05669	0.974184	5_neutral	1_minor slower	neutral	neutral
	HSV-1	ZBTB48	-0.819417	1.03426	1.02757	1.26844	0.967508	4_minor antiviral	1_minor slower	antiviral	neutral
	HSV-1	ZC3HAV1	0.362577	0.99318	1.05426	1.03626	0.94727	5_neutral	1_minor slower	neutral	neutral
	HSV-1	ZMAT3	0.039693	1.98469	1.00115	0.941818	0.943577	5_neutral	1_minor slower	neutral	neutral
	HSV-1	ZNF44	0.0619133	1.20539	1.04329	0.95808	0.948833	5_neutral	1_minor slower	neutral	neutral
	HSV-1	ZNF516	0.469604	1.13246	1.01897	0.238128	0.944084	5_neutral	1_minor slower	neutral	neutral
	HSV-1	ZNFX1	0.296332	0.949504	1.03841	0.286379	0.954299	5_neutral	1_minor slower	neutral	neutral
	MV	AC005013.1	-0.552418	0.688883	0.917571	8.27935	0.833901	4_minor antiviral	1_minor slower	antiviral	neutral
	MV	ACO1	0.133748	0.241302	0.995648	3.12601	0.895317	5_neutral	5_neutral	neutral	neutral
	MV	ADAM12	0.403945	1.19573	0.943721	0.654287	0.904315	5_neutral	1_minor slower	neutral	neutral
	MV	ADAMDEC1	-0.0337985	1.77121	0.918399	-9.32822	0.917905	5_neutral	1_minor slower	neutral	neutral
	MV	ADAR	-0.441152	2.3552	0.864138	-0.343927	0.899819	5_neutral	2_major slower	neutral	neutral
	MV	ADORA3	0.119256	1.44371	0.965698	-5.87393	0.871857	5_neutral	1_minor slower	neutral	neutral
	MV	AIM2	-0.0133183	0.163583	0.942875	-0.707076	0.911412	5_neutral	5_neutral	neutral	neutral
	MV	AKAP2	0.184237	0.46622	0.932157	3.95004	0.932558	5_neutral	5_neutral	neutral	neutral
	MV	ALOX5AP	0.131322	1.58369	0.81383	9.32211	0.923388	5_neutral	1_minor slower	neutral	neutral
	MV	ANKRD22	0.166279	1.21401	0.942201	5.95087	0.924921	5_neutral	1_minor slower	neutral	neutral
	MV	APOBEC3A	-0.901663	-0.282358	0.970743	3.04851	0.886826	4_minor antiviral	5_neutral	antiviral	neutral
	MV	APOBEC3G	-0.592235	0.937015	0.957602	6.0053	0.909826	4_minor antiviral	1_minor slower	antiviral	neutral
	MV	APOL1	0.415818	0.225391	1.03461	-8.58829	0.972314	5_neutral	5_neutral	neutral	neutral
	MV	APOL2	0.288653	0.29358	0.989091	-8.2893	0.98641	5_neutral	5_neutral	neutral	neutral
	MV	APOL3	0.904301	1.01239	0.934447	0.166637	0.959184	1_minor proviral	1_minor slower	proviral	neutral
	MV	APOL4	0.801711	0.858216	0.909162	15.3905	0.942153	1_minor proviral	1_minor slower	proviral	neutral
	MV	APOL6	0.786727	1.50961	0.835626	18.5665	0.97527	1_minor proviral	1_minor slower	proviral	neutral
	MV	ARAP1	-1.44946	-1.50096	1.06574	8.8175	0.952131	4_minor antiviral	4_minor faster	antiviral	neutral
	MV	ARL9	-0.937281	-1.24443	1.01432	-11.3496	0.961356	4_minor antiviral	4_minor faster	antiviral	neutral
	MV	ASGR1	0.470845	0.834535	0.986639	-9.04034	0.953847	5_neutral	1_minor slower	neutral	neutral
	MV	ATF3	-0.48269	0.373838	0.937201	-1.12516	0.996326	5_neutral	5_neutral	neutral	neutral
	MV	ATF7IP	0.368033	0.576164	0.966708	-2.19393	0.993119	5_neutral	1_minor slower	neutral	neutral
	MV	ATXN1	-0.0532034	0.896505	0.957528	1.75062	0.929304	5_neutral	1_minor slower	neutral	neutral
	MV	BATF	-1.01737	0.768931	1.01082	-3.07313	0.904113	4_minor antiviral	1_minor slower	antiviral	neutral
	MV	BATF2	0.677672	0.440784	0.982594	0.345074	0.95689	1_minor proviral	5_neutral	proviral	neutral
	MV	BORCS8	1.10637	1.29923	1.03941	0.490797	0.97913	1_minor proviral	1_minor slower	proviral	neutral
	MV	BRD3	0.356979	0.716102	0.959586	-6.66041	0.944477	5_neutral	1_minor slower	neutral	neutral
	MV	BST2	-0.923545	-1.10769	1.09597	-169.034	0.92095	4_minor antiviral	4_minor faster	antiviral	neutral
	MV	C19orf66	-0.332661	-0.362961	0.951878	5.56883	0.974404	5_neutral	5_neutral	neutral	neutral
	MV	C6orf100	0.591139	0.754542	1.03914	-4.36517	1.00497	1_minor proviral	1_minor slower	proviral	neutral
	MV	C9orf91	-1.34292	-1.28239	1.04649	10.8992	0.947392	4_minor antiviral	4_minor faster	antiviral	neutral
	MV	CAPN15	0.662037	-0.184773	1.15274	-18.3037	0.978018	1_minor proviral	5_neutral	proviral	neutral
	MV	CASP1	0.094714	-0.0756881	0.962249	6.34096	0.990426	5_neutral	5_neutral	neutral	neutral
	MV	CBFA2T3	0.672689	0.943406	0.954619	-2.26899	0.996681	1_minor proviral	1_minor slower	proviral	neutral
	MV	CCL13	-0.545589	0.341377	0.994126	-5.77467	0.996425	4_minor antiviral	5_neutral	antiviral	neutral
	MV	CCL2	0.856868	1.46259	0.873428	15.4096	0.938028	1_minor proviral	1_minor slower	proviral	neutral
	MV	CCL24	-0.742535	1.05078	0.909589	-2.44446	0.869998	4_minor antiviral	1_minor slower	antiviral	neutral
	MV	CCL7	-0.765039	-1.8175	1.11237	-5.38102	1.0024	4_minor antiviral	4_minor faster	antiviral	neutral
	MV	CCL8	0.0851809	-0.162882	1.05644	-2.30482	0.969951	5_neutral	5_neutral	neutral	neutral
	MV	CCNA1	0.916764	-0.513973	1.0076	7.48809	0.991962	1_minor proviral	4_minor faster	proviral	neutral
	MV	CCR1	0.49701	-0.361499	1.04504	-1.99796	1.00714	5_neutral	5_neutral	neutral	neutral
	MV	CCR2	-0.0312987	0.494349	0.979992	4.38078	1.00764	5_neutral	5_neutral	neutral	neutral
	MV	CD180	-1.19329	-2.42047	1.07678	-1.25242	0.946226	4_minor antiviral	3_major faster	antiviral	neutral
	MV	CD274	-0.825435	-1.36487	1.03062	-1.32122	0.968102	4_minor antiviral	4_minor faster	antiviral	neutral
	MV	CD38	0.209102	-0.619798	1.06273	-1.80085	0.978889	5_neutral	4_minor faster	neutral	neutral
	MV	CD69	0.855642	0.228632	0.955317	-6.47062	1.01662	1_minor proviral	5_neutral	proviral	neutral
	MV	CD80	-0.789779	0.0484484	0.968066	3.45046	1.00234	4_minor antiviral	5_neutral	antiviral	neutral
	MV	CEACAM1	-0.447165	0.880337	0.945724	-3.74428	0.925802	5_neutral	1_minor slower	neutral	neutral
	MV	CFB	-0.0594435	0.137737	1.0156	1.68367	0.887765	5_neutral	5_neutral	neutral	neutral
	MV	CFHR1	0.0975361	0.440636	1.0699	-16.3893	0.957002	5_neutral	5_neutral	neutral	neutral
	MV	CH25H	-0.798547	0.708184	1.02498	-9.36608	0.967812	4_minor antiviral	1_minor slower	antiviral	neutral
	MV	CHST2	-0.278787	-0.306295	1.01521	-3.34867	0.967999	5_neutral	5_neutral	neutral	neutral
	MV	CLEC5A	-0.809521	0.195734	1.03537	-7.42657	0.992921	4_minor antiviral	5_neutral	antiviral	neutral
	MV	CLECL1	-1.08379	-0.824117	1.07581	2.87452	0.988573	4_minor antiviral	4_minor faster	antiviral	neutral
	MV	CMKLR1	-0.370823	0.878608	0.898517	0.57346	0.973656	5_neutral	1_minor slower	neutral	neutral
	MV	CMPK2	-0.0966388	0.517314	1.07	-8.72568	0.973898	5_neutral	1_minor slower	neutral	neutral
	MV	CNP	-0.997707	-0.0274141	1.01995	-9.53099	0.985466	4_minor antiviral	5_neutral	antiviral	neutral
	MV	CTAGE1	-0.146292	-0.100137	1.09423	-6.48733	1.01389	5_neutral	5_neutral	neutral	neutral
	MV	CX3CR1	0.428485	0.396281	1.11371	-3.44701	0.968797	5_neutral	5_neutral	neutral	neutral
	MV	CXCL10	-0.203265	2.27676	0.867138	6.72659	0.964366	5_neutral	2_major slower	neutral	neutral
	MV	CXCL11	-0.452861	-0.576043	1.04482	3.85307	0.941873	5_neutral	4_minor faster	neutral	neutral
	MV	CXCL3	-0.0593636	0.700713	0.904432	0.00255139	0.97213	5_neutral	1_minor slower	neutral	neutral
	MV	CXCL9	0.344911	0.102357	0.989335	-0.890615	0.991339	5_neutral	5_neutral	neutral	neutral
	MV	CYP2J2	0.201445	0.186393	0.987019	4.99094	0.999214	5_neutral	5_neutral	neutral	neutral
	MV	DCT	1.13227	1.5458	0.954182	-8.17683	1.00607	1_minor proviral	1_minor slower	proviral	neutral
	MV	DDX58	1.94653	0.517039	1.06065	-13.6333	1.03702	1_minor proviral	1_minor slower	proviral	neutral
	MV	DDX60	-0.567436	-1.46137	1.10852	-10.0978	1.00125	4_minor antiviral	4_minor faster	antiviral	neutral
	MV	DDX60L	-0.663972	-0.267337	1.00556	-3.1965	1.01734	4_minor antiviral	5_neutral	antiviral	neutral
	MV	DEFB1	-0.0115065	-0.758149	1.11638	-15.7407	1.01923	5_neutral	4_minor faster	neutral	neutral
	MV	DHX58	0.480078	0.686273	1.02817	-12.2354	1.0089	5_neutral	1_minor slower	neutral	neutral
	MV	DOK1	-0.300272	0.293597	1.08445	-11.4971	0.952555	5_neutral	5_neutral	neutral	neutral
	MV	DOK2	-0.214333	0.993908	0.931647	6.77104	0.935438	5_neutral	1_minor slower	neutral	neutral
	MV	DOK3	-1.15002	1.65435	0.925258	0.496628	0.857103	4_minor antiviral	1_minor slower	antiviral	neutral
	MV	DTX3L	-0.469179	-0.295147	1.00543	0.654105	0.956949	5_neutral	5_neutral	neutral	neutral
	MV	DUSP7	-0.173619	0.652338	0.980647	-9.24915	0.954203	5_neutral	1_minor slower	neutral	neutral
	MV	EIF2AK2	1.84832	0.0629158	1.05829	-294.355	0.979682	1_minor proviral	5_neutral	proviral	neutral
	MV	EMP1	0.152363	1.23282	0.931663	-5.52671	1.00799	5_neutral	1_minor slower	neutral	neutral
	MV	EMR3	0.109602	0.946981	0.981169	-4.98969	0.962406	5_neutral	1_minor slower	neutral	neutral
	MV	ENG	-1.47276	-1.20324	1.10676	-7.17203	0.985813	4_minor antiviral	4_minor faster	antiviral	neutral
	MV	ENPP2	-0.200196	0.102075	1.08815	-4.16975	0.948269	5_neutral	5_neutral	neutral	neutral
	MV	EPHB2	-0.163209	0.303997	1.06035	-18.2576	0.945835	5_neutral	5_neutral	neutral	neutral
	MV	EPSTI1	0.280591	1.20979	0.990154	-9.95248	0.972417	5_neutral	1_minor slower	neutral	neutral
	MV	ETV7	0.291433	1.4758	0.902122	4.04234	0.927512	5_neutral	1_minor slower	neutral	neutral
	MV	EVI2A	-0.308625	1.78776	0.919654	3.71845	0.922163	5_neutral	1_minor slower	neutral	neutral
	MV	EZH1	0.930167	0.826905	0.884936	1.93916	0.97873	1_minor proviral	1_minor slower	proviral	neutral
	MV	FABP4	2.1047	2.56636	0.888575	1.67284	0.975488	2_major proviral	2_major slower	proviral	neutral
	MV	FAM105A	1.86411	2.63354	0.863108	1.63314	0.965257	1_minor proviral	2_major slower	proviral	neutral
	MV	FAM107A	0.381439	-0.206925	0.983056	0.858551	0.963337	5_neutral	5_neutral	neutral	neutral
	MV	FAM110A	0.828483	0.327215	0.973899	0.433601	0.976804	1_minor proviral	5_neutral	proviral	neutral
	MV	FAM20A	2.17802	1.62144	0.924299	1.93733	0.948496	2_major proviral	1_minor slower	proviral	neutral
	MV	FAM46A	0.44392	-0.482636	1.05882	0.763068	0.955059	5_neutral	5_neutral	neutral	neutral
	MV	FAM72A	1.45669	1.10343	1.00316	1.1267	0.946928	1_minor proviral	1_minor slower	proviral	neutral
	MV	FBXO6	0.479953	0.0437055	1.07622	-0.526292	0.937388	5_neutral	5_neutral	neutral	neutral
	MV	FCAR	0.78922	-0.641131	1.04563	0.796446	0.928603	1_minor proviral	4_minor faster	proviral	neutral
	MV	FFAR2	0.626842	-0.0743621	1.04673	-0.133576	0.940427	1_minor proviral	5_neutral	proviral	neutral
	MV	FGL2	0.865068	-0.131454	0.98399	1.37579	0.885981	1_minor proviral	5_neutral	proviral	neutral
	MV	FOS	-0.297399	-0.642274	1.10285	0.520456	0.977016	5_neutral	4_minor faster	neutral	neutral
	MV	FPR2	-0.243789	0.918383	1.02309	0.644005	0.961323	5_neutral	1_minor slower	neutral	neutral
	MV	GBP1	0.15478	0.74335	1.00257	0.157438	0.972769	5_neutral	1_minor slower	neutral	neutral
	MV	GBP3	-0.310323	0.203983	1.03237	0.292451	0.937856	5_neutral	5_neutral	neutral	neutral
	MV	GBP4	-0.232713	0.00448972	0.9516	1.82863	0.963825	5_neutral	5_neutral	neutral	neutral
	MV	GBP5	0.0332539	-0.362352	1.09631	0.660844	0.980814	5_neutral	5_neutral	neutral	neutral
	MV	GLIPR2	-0.510204	-0.824259	1.05329	0.692323	0.977771	4_minor antiviral	4_minor faster	antiviral	neutral
	MV	GLS	-0.409325	0.0909173	1.01628	0.569286	0.998311	5_neutral	5_neutral	neutral	neutral
	MV	GMPR	0.567751	0.220851	1.02539	1.09062	0.999063	1_minor proviral	5_neutral	proviral	neutral
	MV	GPC4	-0.530273	0.189893	0.992011	0.459767	0.98173	4_minor antiviral	5_neutral	antiviral	neutral
	MV	GPR141	0.558698	1.9831	0.926298	1.22792	0.995969	1_minor proviral	1_minor slower	proviral	neutral
	MV	GPR155	0.492941	0.561189	1.0162	-0.00883553	0.981797	5_neutral	1_minor slower	neutral	neutral
	MV	HAPLN3	-1.56176	0.522357	1.0352	0.226067	0.925659	4_minor antiviral	1_minor slower	antiviral	neutral
	MV	HAVCR2	-0.38632	-0.712739	1.15617	0.480281	0.989297	5_neutral	4_minor faster	neutral	neutral
	MV	HELZ2	-1.93848	-2.69418	1.06825	0.579759	0.984093	4_minor antiviral	3_major faster	antiviral	neutral
	MV	HERC5	0.448042	0.403682	1.06749	0.111875	0.975683	5_neutral	5_neutral	neutral	neutral
	MV	HERC6	0.395666	1.06684	0.983992	1.23722	0.991527	5_neutral	1_minor slower	neutral	neutral
	MV	HES4	-0.811431	0.173154	1.06463	-0.394165	0.95045	4_minor antiviral	5_neutral	antiviral	neutral
	MV	HESX1	-0.269537	-0.761025	1.09304	-0.0936267	1.00927	5_neutral	4_minor faster	neutral	neutral
	MV	HLA-B	-0.379326	-0.139293	1.10443	-0.0346739	1.00861	5_neutral	5_neutral	neutral	neutral
	MV	HLA-C	0.585713	1.06571	0.984137	0.974442	1.01819	1_minor proviral	1_minor slower	proviral	neutral
	MV	HMHA1	0.138715	0.193298	1.05551	0.954781	0.97647	5_neutral	5_neutral	neutral	neutral
	MV	HSH2D	0.391003	0.242234	1.07689	0.471922	0.989206	5_neutral	5_neutral	neutral	neutral
	MV	IDO1	0.593675	0.844128	0.994235	1.12885	0.947007	1_minor proviral	1_minor slower	proviral	neutral
	MV	IFI16	-0.225595	-0.653188	1.08944	0.167544	0.951562	5_neutral	4_minor faster	neutral	neutral
	MV	IFI27	1.014	0.82513	1.05103	-0.157503	0.967868	1_minor proviral	1_minor slower	proviral	neutral
	MV	IFI35	-0.0829256	1.18106	1.01166	0.49557	0.979466	5_neutral	1_minor slower	neutral	neutral
	MV	IFI44	-0.617443	-0.121801	1.0972	0.522242	0.984365	4_minor antiviral	5_neutral	antiviral	neutral
	MV	IFI44L	0.350665	1.03845	0.979131	0.339372	1.01504	5_neutral	1_minor slower	neutral	neutral
	MV	IFI6	-0.200073	-0.194991	1.08463	-0.039977	0.980483	5_neutral	5_neutral	neutral	neutral
	MV	IFIH1	-0.387317	-0.556178	1.16133	0.27688	0.993802	5_neutral	4_minor faster	neutral	neutral
	MV	IFIT1	1.57676	-0.225517	1.0115	0.776193	0.973253	1_minor proviral	5_neutral	proviral	neutral
	MV	IFIT2	1.41369	1.53473	1.02902	0.943557	0.974452	1_minor proviral	1_minor slower	proviral	neutral
	MV	IFIT3	2.00481	0.732683	1.04708	0.47284	0.952249	2_major proviral	1_minor slower	proviral	neutral
	MV	IFIT5	0.755949	0.714166	0.970429	2.04433	0.973358	1_minor proviral	1_minor slower	proviral	neutral
	MV	IFITM1	1.30721	2.76891	0.863707	1.52048	0.908869	1_minor proviral	2_major slower	proviral	neutral
	MV	IFITM2	-0.275277	-1.10247	1.04418	1.0389	0.984396	5_neutral	4_minor faster	neutral	neutral
	MV	IFITM3	-0.606263	0.0176851	1.0757	0.121192	0.964106	4_minor antiviral	5_neutral	antiviral	neutral
	MV	IFNE	-0.475564	-0.388089	1.10559	-0.0453349	0.979644	5_neutral	5_neutral	neutral	neutral
	MV	IFNG	-0.229621	0.431002	1.01028	0.628241	0.988448	5_neutral	5_neutral	neutral	neutral
	MV	IGF2BP3	-0.0837426	-0.508948	1.09334	0.0911502	1.01071	5_neutral	4_minor faster	neutral	neutral
	MV	IL15	-0.0566357	-0.759489	1.11942	0.450945	0.987753	5_neutral	4_minor faster	neutral	neutral
	MV	IL15RA	-0.78773	-1.34978	1.14997	0.291177	1.01677	4_minor antiviral	4_minor faster	antiviral	neutral
	MV	IL1A	-0.305791	-1.16518	1.16148	-0.494785	0.994288	5_neutral	4_minor faster	neutral	neutral
	MV	IL1RN	0.33733	-0.561497	1.07898	0.092325	0.999638	5_neutral	4_minor faster	neutral	neutral
	MV	IL4I1	-0.969661	-0.488334	1.0244	0.8476	0.989815	4_minor antiviral	5_neutral	antiviral	neutral
	MV	IRF1	0.39633	0.546431	1.02339	0.273592	1.01137	5_neutral	1_minor slower	neutral	neutral
	MV	IRF7	0.691601	-0.0593273	1.09313	0.282059	0.967641	1_minor proviral	5_neutral	proviral	neutral
	MV	IRF9	4.00988	-1.64353	1.28157	1.03054	0.949934	2_major proviral	4_minor faster	proviral	neutral
	MV	IRG1	-0.193432	-0.535225	1.1357	-0.330563	1.01681	5_neutral	4_minor faster	neutral	neutral
	MV	ISG15	-1.80233	0.689387	1.04389	-0.754108	1.01654	4_minor antiviral	1_minor slower	antiviral	neutral
	MV	ISG20	-0.437715	0.300131	1.07304	0.288174	0.973035	5_neutral	5_neutral	neutral	neutral
	MV	ITPKB	0.72735	1.01115	0.974105	1.3721	1.00062	1_minor proviral	1_minor slower	proviral	neutral
	MV	KCNE3	-0.353294	-0.930164	1.03685	0.483659	0.973203	5_neutral	4_minor faster	neutral	neutral
	MV	KLF7	-0.346912	-0.945262	1.01523	1.37157	1.01231	5_neutral	4_minor faster	neutral	neutral
	MV	LAG3	-0.26656	-0.00251281	1.01794	0.727714	0.989285	5_neutral	5_neutral	neutral	neutral
	MV	LAMP3	0.505252	0.70911	1.01013	0.494707	0.992119	1_minor proviral	1_minor slower	proviral	neutral
	MV	LAP3	0.82085	-0.855851	1.20268	-0.737638	0.999938	1_minor proviral	4_minor faster	proviral	neutral
	MV	LGALS3BP	-0.246319	-0.736074	1.12078	-0.106109	0.992269	5_neutral	4_minor faster	neutral	neutral
	MV	LGALS9B	-2.03949	0.238223	0.882691	1.0057	0.796056	3_major antiviral	5_neutral	antiviral	neutral
	MV	LILRA1	-1.75603	-0.433057	1.09859	0.348616	0.89683	4_minor antiviral	5_neutral	antiviral	neutral
	MV	LILRA5	0.472437	-0.258457	1.04458	0.409809	0.983617	5_neutral	5_neutral	neutral	neutral
	MV	LRCH2	-0.851216	-1.02077	1.05407	0.504054	0.941314	4_minor antiviral	4_minor faster	antiviral	neutral
	MV	LRRC25	-0.474707	-0.244704	1.109	-0.30983	0.990208	5_neutral	5_neutral	neutral	neutral
	MV	LY6D	-0.267014	1.74313	0.97509	0.686762	0.950639	5_neutral	1_minor slower	neutral	neutral
	MV	LY6E	-1.57384	-2.2139	1.23273	-0.205483	0.964041	4_minor antiviral	3_major faster	antiviral	neutral
	MV	MAP3K1	-0.882213	-0.699509	1.02251	0.708842	0.985551	4_minor antiviral	4_minor faster	antiviral	neutral
	MV	MAVS	2.23519	3.36055	0.917633	-1114.31	0.95419	2_major proviral	2_major slower	proviral	neutral
	MV	MBD4	-0.00879226	0.764693	1.05098	-0.25998	0.97337	5_neutral	1_minor slower	neutral	neutral
	MV	MCM2	1.00034	0.0507121	1.09144	0.896434	0.955595	1_minor proviral	5_neutral	proviral	neutral
	MV	MNDA	0.76377	0.157441	1.06474	0.651859	1.01033	1_minor proviral	5_neutral	proviral	neutral
	MV	MS4A4A	-0.231348	0.741635	0.968731	1.42949	0.955456	5_neutral	1_minor slower	neutral	neutral
	MV	MSR1	-1.27811	-1.26645	0.948841	233.989	0.836162	4_minor antiviral	4_minor faster	antiviral	neutral
	MV	MT1H	-0.604217	0.850734	0.85101	-259.116	0.953563	4_minor antiviral	1_minor slower	antiviral	neutral
	MV	MT1HL1	-0.74174	-0.866835	1.04031	182.859	0.942038	4_minor antiviral	4_minor faster	antiviral	neutral
	MV	MT1M	-1.56911	-2.02073	1.02216	278.159	0.957828	4_minor antiviral	3_major faster	antiviral	neutral
	MV	MT2A	-0.582071	-0.764926	0.986066	512.642	0.921084	4_minor antiviral	4_minor faster	antiviral	neutral
	MV	MX1	0.00857423	-0.452161	0.957756	391.852	0.918631	5_neutral	5_neutral	neutral	neutral
	MV	MX2	-0.383354	0.0735798	0.940177	3.3154	0.944615	5_neutral	5_neutral	neutral	neutral
	MV	MYCL	-0.107542	-0.323418	0.963581	348.548	0.965644	5_neutral	5_neutral	neutral	neutral
	MV	MYD88	-0.975314	-0.437883	0.943173	-171.324	0.867224	4_minor antiviral	5_neutral	antiviral	neutral
	MV	NCOA7	-0.0826178	0.234657	0.835024	-443.104	0.872688	5_neutral	5_neutral	neutral	neutral
	MV	NEXN	0.0407892	0.393166	0.950244	-201.904	0.911402	5_neutral	5_neutral	neutral	neutral
	MV	NKX3-1	-0.419163	1.67198	0.840686	-195.69	0.844986	5_neutral	1_minor slower	neutral	neutral
	MV	NMI	0.470316	1.09715	0.848797	-194.446	0.93295	5_neutral	1_minor slower	neutral	neutral
	MV	NT5C3A	0.381038	0.337946	0.965916	-208.355	1.01592	5_neutral	5_neutral	neutral	neutral
	MV	NUPR1	-1.15284	-1.02372	1.10497	639.466	0.965082	4_minor antiviral	4_minor faster	antiviral	neutral
	MV	OAS1	0.252408	0.124971	1.00065	-114.901	0.964031	5_neutral	5_neutral	neutral	neutral
	MV	OAS2	-0.25774	0.647481	0.933304	-214.642	0.959684	5_neutral	1_minor slower	neutral	neutral
	MV	OAS3	0.535336	0.133405	1.05378	477.624	0.986017	1_minor proviral	5_neutral	proviral	neutral
	MV	OASL	-0.618478	-1.60315	0.999342	202.277	0.996687	4_minor antiviral	4_minor faster	antiviral	neutral
	MV	OGFR	-0.389536	-0.0645321	0.960517	-503.431	1.04809	5_neutral	5_neutral	neutral	neutral
	MV	P2RY14	0.549951	0.226763	1.00813	123.696	0.988477	1_minor proviral	5_neutral	proviral	neutral
	MV	PALM2-AKAP2	-0.258091	-0.759691	1.0196	725.163	1.01862	5_neutral	4_minor faster	neutral	neutral
	MV	PAQR8	0.478255	1.22485	1.02867	142.766	0.99673	5_neutral	1_minor slower	neutral	neutral
	MV	PARP10	-0.36994	-0.354914	0.913368	-419.811	0.901625	5_neutral	5_neutral	neutral	neutral
	MV	PARP11	9.16073	5.14962	0.850829	-540.721	0.957977	2_major proviral	2_major slower	proviral	neutral
	MV	PARP12	0.488176	-0.59732	0.998086	149.078	1.0473	5_neutral	4_minor faster	neutral	neutral
	MV	PARP14	0.165924	-0.625954	1.07512	-182.133	1.05792	5_neutral	4_minor faster	neutral	neutral
	MV	PARP9	0.829004	0.822208	1.02051	277.911	1.05675	1_minor proviral	1_minor slower	proviral	neutral
	MV	PCDH17	0.00313145	-0.0890129	1.17345	50.8801	1.04559	5_neutral	5_neutral	neutral	neutral
	MV	PDCD1LG2	-0.190852	-1.12987	1.04626	279.169	0.997766	5_neutral	4_minor faster	neutral	neutral
	MV	PDZD2	2.83394	1.21916	0.991971	-51.7074	1.05609	2_major proviral	1_minor slower	proviral	neutral
	MV	PGAP1	0.583346	-0.267928	1.08173	333.751	1.08208	1_minor proviral	5_neutral	proviral	neutral
	MV	PHF11	0.221656	-0.479245	1.02333	121.466	1.06141	5_neutral	5_neutral	neutral	neutral
	MV	PID1	1.14925	-0.288063	0.981873	-338.275	1.05185	1_minor proviral	5_neutral	proviral	neutral
	MV	PIWIL4	-0.216576	-0.24578	0.99514	-627.343	1.04931	5_neutral	5_neutral	neutral	neutral
	MV	PLEKHA4	-0.292049	0.942672	0.886727	-598.295	0.926658	5_neutral	1_minor slower	neutral	neutral
	MV	PLSCR1	1.11173	0.411387	0.92543	654.269	0.963979	1_minor proviral	5_neutral	proviral	neutral
	MV	PLXDC2	1.85312	-0.24034	1.0242	-425.451	1.06804	1_minor proviral	5_neutral	proviral	neutral
	MV	PMAIP1	-0.018021	-1.13399	1.16048	158.528	1.065	5_neutral	4_minor faster	neutral	neutral
	MV	PNPT1	0.805045	0.306912	0.966645	-151.04	1.0177	1_minor proviral	5_neutral	proviral	neutral
	MV	POLD1	0.32576	-0.62128	1.12456	982.707	1.11522	5_neutral	4_minor faster	neutral	neutral
	MV	POLI	4.50213	1.44043	0.747775	-2107.29	1.23938	2_major proviral	1_minor slower	proviral	neutral
	MV	PSMB8	1.82391	0.566678	0.954118	-827.026	1.01461	1_minor proviral	1_minor slower	proviral	neutral
	MV	RASA2	0.351508	-0.606004	0.934216	-307.655	0.92941	5_neutral	4_minor faster	neutral	neutral
	MV	RASGEF1B	0.317302	-0.501827	0.972696	-204.846	1.04087	5_neutral	4_minor faster	neutral	neutral
	MV	RASGRP3	-0.168795	-1.11005	1.16773	84.6667	1.09858	5_neutral	4_minor faster	neutral	neutral
	MV	RGL1	0.346185	0.983312	0.901258	17.2265	1.09446	5_neutral	1_minor slower	neutral	neutral
	MV	RGS1	-0.375234	0.0368001	0.988473	-8.0494	1.05245	5_neutral	5_neutral	neutral	neutral
	MV	RHBDD2	-0.0320042	0.0914008	0.980974	-106.568	1.04814	5_neutral	5_neutral	neutral	neutral
	MV	RIN2	0.513168	-0.829173	1.18985	468.289	1.02224	1_minor proviral	4_minor faster	proviral	neutral
	MV	RNF213	0.444781	-0.229877	1.11435	1002.44	1.0888	5_neutral	5_neutral	neutral	neutral
	MV	RSAD2	-0.311045	-0.64478	1.02251	120.4	0.95917	5_neutral	4_minor faster	neutral	neutral
	MV	RTCB	-1.35041	-0.00426325	0.97492	-46.2274	0.939324	4_minor antiviral	5_neutral	antiviral	neutral
	MV	RTP4	0.0676529	-0.304702	1.11736	989.596	1.03379	5_neutral	5_neutral	neutral	neutral
	MV	RUFY4	0.395042	0.50209	0.866874	-766.486	0.902059	5_neutral	1_minor slower	neutral	neutral
	MV	S100A4	-0.506392	-0.473502	0.961475	-661.994	0.951952	4_minor antiviral	5_neutral	antiviral	neutral
	MV	SAMD9	0.0769816	-0.013176	0.963194	-418.566	1.02674	5_neutral	5_neutral	neutral	neutral
	MV	SAMD9L	-0.321359	-0.925468	1.14109	-131.104	1.03882	5_neutral	4_minor faster	neutral	neutral
	MV	SAMHD1	-0.245422	-1.16972	1.14074	-99.4125	1.04425	5_neutral	4_minor faster	neutral	neutral
	MV	SDS	-0.71191	-1.03873	1.07375	-275.152	1.0586	4_minor antiviral	4_minor faster	antiviral	neutral
	MV	SECTM1	-0.893393	-2.08204	1.29179	704.56	1.01539	4_minor antiviral	3_major faster	antiviral	neutral
	MV	SLAMF7	-0.143901	-0.710121	0.929332	-80.2531	0.963343	5_neutral	4_minor faster	neutral	neutral
	MV	SLC11A1	0.532668	1.09161	0.895598	-807.751	1.05067	1_minor proviral	1_minor slower	proviral	neutral
	MV	SLC15A3	-0.0829337	-0.104591	1.06366	-915.926	1.04652	5_neutral	5_neutral	neutral	neutral
	MV	SLC16A10	0.326236	0.406784	0.964023	187.139	1.03817	5_neutral	5_neutral	neutral	neutral
	MV	SLC1A5	0.243924	-0.505695	1.01243	407.167	1.0823	5_neutral	4_minor faster	neutral	neutral
	MV	SLC25A28	0.0200823	-0.653062	1.11322	905.479	0.99204	5_neutral	4_minor faster	neutral	neutral
	MV	SLFN12L	-0.354858	-1.21141	1.06378	259.48	1.01148	5_neutral	4_minor faster	neutral	neutral
	MV	SLFN5	-0.303114	-1.01425	1.19796	799.941	1.0259	5_neutral	4_minor faster	neutral	neutral
	MV	SOCS1	-0.224763	-0.00271786	1.04336	21.6939	1.06065	5_neutral	5_neutral	neutral	neutral
	MV	SP100	-0.201761	-0.497792	1.08903	-413.328	1.07088	5_neutral	5_neutral	neutral	neutral
	MV	SP110	-0.56535	-0.961468	0.988973	-448.76	1.08358	4_minor antiviral	4_minor faster	antiviral	neutral
	MV	SREK1IP1	0.559511	0.389251	0.982188	204.399	0.993752	1_minor proviral	5_neutral	proviral	neutral
	MV	SSB	-0.577229	0.454039	1.03981	0.414138	0.913456	4_minor antiviral	5_neutral	antiviral	neutral
	MV	ST14	-0.475834	-0.134028	1.04981	0.0798984	0.912546	5_neutral	5_neutral	neutral	neutral
	MV	STAB1	-0.132509	0.0962173	1.01973	0.296047	0.918427	5_neutral	5_neutral	neutral	neutral
	MV	STAP1	-0.00198655	0.171732	1.01094	1.13345	0.936442	5_neutral	5_neutral	neutral	neutral
	MV	STAT1	0.801774	-1.47114	1.30949	-144.581	0.971409	1_minor proviral	4_minor faster	proviral	neutral
	MV	STAT2	0.263315	-2.18099	1.50264	-2.7005	0.929369	5_neutral	3_major faster	neutral	neutral
	MV	TAP1	-0.806426	-0.674795	1.01203	0.832357	0.965697	4_minor antiviral	4_minor faster	antiviral	neutral
	MV	TAP2	-0.123753	1.14041	0.884828	1.95196	0.930691	5_neutral	1_minor slower	neutral	neutral
	MV	TDO2	0.188289	-0.681739	1.11391	0.759288	0.915463	5_neutral	4_minor faster	neutral	neutral
	MV	TDRD7	-0.0903194	0.996261	0.933345	2.26039	0.944547	5_neutral	1_minor slower	neutral	neutral
	MV	TIFA	0.0420128	-0.507389	1.14033	0.912594	0.909162	5_neutral	4_minor faster	neutral	neutral
	MV	TLR3	-0.386508	-0.154922	1.05838	0.605048	0.901418	5_neutral	5_neutral	neutral	neutral
	MV	TLR7	-0.867957	-1.11071	1.03981	1.55128	0.959177	4_minor antiviral	4_minor faster	antiviral	neutral
	MV	TMEM140	-0.600966	-0.96949	1.06442	1.04233	0.933776	4_minor antiviral	4_minor faster	antiviral	neutral
	MV	TMEM217	-0.361395	-0.857849	1.05237	0.953457	0.958214	5_neutral	4_minor faster	neutral	neutral
	MV	TMEM62	-0.586211	-1.33038	1.16245	0.156952	0.953925	4_minor antiviral	4_minor faster	antiviral	neutral
	MV	TNFRSF1B	-0.143634	-0.292199	1.02608	0.734518	0.954292	5_neutral	5_neutral	neutral	neutral
	MV	TNFSF10	-0.862552	-1.05459	1.12469	0.305407	0.969583	4_minor antiviral	4_minor faster	antiviral	neutral
	MV	TNFSF13B	-0.890349	-0.85651	1.01538	1.10969	0.917676	4_minor antiviral	4_minor faster	antiviral	neutral
	MV	TNFSF18	-1.08783	-1.13223	1.07035	0.498345	0.954987	4_minor antiviral	4_minor faster	antiviral	neutral
	MV	TNFSF8	-0.875276	-1.05858	1.06152	1.16763	0.912329	4_minor antiviral	4_minor faster	antiviral	neutral
	MV	TRAF3IP3	-0.561888	-1.18805	1.09904	0.514742	0.947739	4_minor antiviral	4_minor faster	antiviral	neutral
	MV	TRANK1	-0.540798	-0.687816	1.02203	0.774103	0.954537	4_minor antiviral	4_minor faster	antiviral	neutral
	MV	TRIM21	-0.88119	-0.77837	0.974051	1.71602	0.916602	4_minor antiviral	4_minor faster	antiviral	neutral
	MV	TRIM22	-1.08531	-1.59076	1.12308	0.11603	0.928675	4_minor antiviral	4_minor faster	antiviral	neutral
	MV	TRIM25	-1.51563	-0.264035	1.07355	0.0269875	0.962729	4_minor antiviral	5_neutral	antiviral	neutral
	MV	TRIM38	-0.432409	-0.934736	1.02369	0.533113	0.970978	5_neutral	4_minor faster	neutral	neutral
	MV	TRIM5	-0.644163	-1.27221	1.1007	0.910816	0.95276	4_minor antiviral	4_minor faster	antiviral	neutral
	MV	TRIM69	-0.237333	-0.155729	1.07632	0.0393672	0.957535	5_neutral	5_neutral	neutral	neutral
	MV	TYMP	-0.80218	-0.848112	1.07552	0.367445	0.963519	4_minor antiviral	4_minor faster	antiviral	neutral
	MV	UBA7	-0.335192	-1.26033	1.06445	1.47847	0.983739	5_neutral	4_minor faster	neutral	neutral
	MV	UBN2	-0.722617	-0.488913	1.0424	0.86591	0.942256	4_minor antiviral	5_neutral	antiviral	neutral
	MV	UBQLNL	-0.447676	-0.434351	1.07168	0.653783	0.958583	5_neutral	5_neutral	neutral	neutral
	MV	VCAN	-0.692484	-0.780463	1.07828	0.946794	0.926515	4_minor antiviral	4_minor faster	antiviral	neutral
	MV	WARS1	-0.136051	-0.785498	1.06605	0.965605	0.963846	5_neutral	4_minor faster	neutral	neutral
	MV	XAF1	-0.975284	-0.855206	1.1318	0.0303751	0.956883	4_minor antiviral	4_minor faster	antiviral	neutral
	MV	ZADH2	-0.332349	-0.201334	1.05426	0.421946	0.958444	5_neutral	5_neutral	neutral	neutral
	MV	ZBP1	-0.140013	-0.84229	1.12806	1.43486	0.974184	5_neutral	4_minor faster	neutral	neutral
	MV	ZBTB48	-0.710775	-0.827788	1.13651	0.163104	0.967508	4_minor antiviral	4_minor faster	antiviral	neutral
	MV	ZC3HAV1	-1.00296	-0.800004	1.08583	0.921169	0.94727	4_minor antiviral	4_minor faster	antiviral	neutral
	MV	ZMAT3	-0.565664	-0.852486	1.09746	0.598944	0.943577	4_minor antiviral	4_minor faster	antiviral	neutral
	MV	ZNF44	-0.779875	-1.06345	1.14118	-0.175396	0.948833	4_minor antiviral	4_minor faster	antiviral	neutral
	MV	ZNF516	-0.932547	-1.55865	1.21967	-0.656915	0.944084	4_minor antiviral	4_minor faster	antiviral	neutral
	MV	ZNFX1	-0.799984	-0.781014	1.04869	0.538457	0.954299	4_minor antiviral	4_minor faster	antiviral	neutral
	RVFV	AC005013.1	-1.64815	1.46361	0.976454	0.802667	0.833901	4_minor antiviral	1_minor slower	antiviral	neutral
	RVFV	ACO1	-0.217122	0.728756	0.994125	1.02589	0.895317	5_neutral	1_minor slower	neutral	neutral
	RVFV	ADAM12	-0.93144	1.30398	1.01787	0.808973	0.904315	4_minor antiviral	1_minor slower	antiviral	neutral
	RVFV	ADAMDEC1	-1.65188	1.08346	0.990945	0.718871	0.917905	4_minor antiviral	1_minor slower	antiviral	neutral
	RVFV	ADAR	-1.43613	1.14008	0.990831	0.7953	0.899819	4_minor antiviral	1_minor slower	antiviral	neutral
	RVFV	ADORA3	-1.2726	1.19828	1.01599	0.722728	0.871857	4_minor antiviral	1_minor slower	antiviral	neutral
	RVFV	AIM2	-0.134991	0.813584	0.96976	1.13399	0.911412	5_neutral	1_minor slower	neutral	neutral
	RVFV	AKAP2	-0.340916	0.813975	0.966828	1.12103	0.932558	5_neutral	1_minor slower	neutral	neutral
	RVFV	ALOX5AP	-1.08685	0.91069	0.986674	0.841487	0.923388	4_minor antiviral	1_minor slower	antiviral	neutral
	RVFV	ANKRD22	-1.24981	0.835887	1.0311	0.721719	0.924921	4_minor antiviral	1_minor slower	antiviral	neutral
	RVFV	APOBEC3A	-1.36714	1.13448	1.01885	0.705729	0.886826	4_minor antiviral	1_minor slower	antiviral	neutral
	RVFV	APOBEC3G	-0.558607	0.472772	0.977316	1.02865	0.909826	4_minor antiviral	5_neutral	antiviral	neutral
	RVFV	APOL1	0.319847	-0.403373	0.986809	1.28633	0.972314	5_neutral	5_neutral	neutral	neutral
	RVFV	APOL2	-0.0423209	-0.0811515	1.01881	1.03474	0.98641	5_neutral	5_neutral	neutral	neutral
	RVFV	APOL3	-0.778505	0.0977621	0.989872	0.99994	0.959184	4_minor antiviral	5_neutral	antiviral	neutral
	RVFV	APOL4	-0.775123	-0.00204086	1.02868	0.828609	0.942153	4_minor antiviral	5_neutral	antiviral	neutral
	RVFV	APOL6	-0.420021	-0.100029	0.997153	1.11465	0.97527	5_neutral	5_neutral	neutral	neutral
	RVFV	ARAP1	0.137894	0.73665	0.912043	1.6181	0.952131	5_neutral	1_minor slower	neutral	neutral
	RVFV	ARL9	-0.0543386	0.0461875	0.974672	1.24136	0.961356	5_neutral	5_neutral	neutral	neutral
	RVFV	ASGR1	-0.165929	-0.321233	1.01023	1.08336	0.953847	5_neutral	5_neutral	neutral	neutral
	RVFV	ATF3	0.0755439	-0.112609	0.984404	1.238	0.996326	5_neutral	5_neutral	neutral	neutral
	RVFV	ATF7IP	-0.30759	0.152885	0.973681	1.18472	0.993119	5_neutral	5_neutral	neutral	neutral
	RVFV	ATXN1	-0.762294	0.579427	0.984948	0.947409	0.929304	4_minor antiviral	1_minor slower	antiviral	neutral
	RVFV	BATF	-0.827537	0.0817699	1.00934	0.883313	0.904113	4_minor antiviral	5_neutral	antiviral	neutral
	RVFV	BATF2	-0.183102	-0.233934	0.967667	1.33545	0.95689	5_neutral	5_neutral	neutral	neutral
	RVFV	BORCS8	-0.858381	-0.486121	1.03061	0.966308	0.97913	4_minor antiviral	5_neutral	antiviral	neutral
	RVFV	BRD3	0.029579	-0.481532	0.999104	1.19087	0.944477	5_neutral	5_neutral	neutral	neutral
	RVFV	BST2	-0.162617	0.237002	0.987579	1.18946	0.92095	5_neutral	5_neutral	neutral	neutral
	RVFV	C19orf66	-0.403356	-0.24867	1.00248	1.07671	0.974404	5_neutral	5_neutral	neutral	neutral
	RVFV	C6orf100	0.282064	-0.146337	0.952467	1.51682	1.00497	5_neutral	5_neutral	neutral	neutral
	RVFV	C9orf91	-0.486152	0.237084	0.970868	1.12632	0.947392	5_neutral	5_neutral	neutral	neutral
	RVFV	CAPN15	0.31789	-0.379245	1.01902	1.17631	0.978018	5_neutral	5_neutral	neutral	neutral
	RVFV	CASP1	-0.0282997	-0.411004	1.01542	1.07544	0.990426	5_neutral	5_neutral	neutral	neutral
	RVFV	CBFA2T3	0.300379	-0.700345	1.03442	1.11502	0.996681	5_neutral	4_minor faster	neutral	neutral
	RVFV	CCL13	-0.649994	-0.601209	1.0399	0.878897	0.996425	4_minor antiviral	4_minor faster	antiviral	neutral
	RVFV	CCL2	-1.12755	0.491181	1.00521	0.813207	0.938028	4_minor antiviral	5_neutral	antiviral	neutral
	RVFV	CCL24	-0.900646	0.380165	0.980784	0.950709	0.869998	4_minor antiviral	5_neutral	antiviral	neutral
	RVFV	CCL7	0.144128	-0.666043	0.977442	1.3891	1.0024	5_neutral	4_minor faster	neutral	neutral
	RVFV	CCL8	0.179575	-0.753611	0.992223	1.33662	0.969951	5_neutral	4_minor faster	neutral	neutral
	RVFV	CCNA1	-0.41026	-0.412714	1.00567	1.0658	0.991962	5_neutral	5_neutral	neutral	neutral
	RVFV	CCR1	0.122035	-0.403553	0.974619	1.32501	1.00714	5_neutral	5_neutral	neutral	neutral
	RVFV	CCR2	-0.38348	-0.0584416	0.982413	1.11435	1.00764	5_neutral	5_neutral	neutral	neutral
	RVFV	CD180	0.745337	0.147745	0.912944	1.95713	0.946226	1_minor proviral	5_neutral	proviral	neutral
	RVFV	CD274	0.637809	-0.25934	0.975192	1.48472	0.968102	1_minor proviral	5_neutral	proviral	neutral
	RVFV	CD38	0.167012	-0.19259	0.968156	1.3691	0.978889	5_neutral	5_neutral	neutral	neutral
	RVFV	CD69	0.206972	-0.693283	0.976	1.48294	1.01662	5_neutral	4_minor faster	neutral	neutral
	RVFV	CD80	-0.317756	0.0976093	0.956165	1.21638	1.00234	5_neutral	5_neutral	neutral	neutral
	RVFV	CEACAM1	-0.903593	0.460303	1.00728	0.848898	0.925802	4_minor antiviral	5_neutral	antiviral	neutral
	RVFV	CFB	-0.828656	0.462208	1.01702	0.844	0.887765	4_minor antiviral	5_neutral	antiviral	neutral
	RVFV	CFHR1	-0.446036	-0.649101	1.02901	0.979393	0.957002	5_neutral	4_minor faster	neutral	neutral
	RVFV	CH25H	0.0762171	-0.965844	1.01571	1.23355	0.967812	5_neutral	4_minor faster	neutral	neutral
	RVFV	CHST2	-0.0512433	-0.541696	1.02186	1.06563	0.967999	5_neutral	4_minor faster	neutral	neutral
	RVFV	CLEC5A	0.164457	-0.801548	1.00995	1.25613	0.992921	5_neutral	4_minor faster	neutral	neutral
	RVFV	CLECL1	0.607403	-0.422839	0.946268	1.85651	0.988573	1_minor proviral	5_neutral	proviral	neutral
	RVFV	CMKLR1	1.37578	0.388034	0.885869	2.35146	0.973656	1_minor proviral	5_neutral	proviral	neutral
	RVFV	CMPK2	0.0497468	-0.748146	1.03803	1.07885	0.973898	5_neutral	4_minor faster	neutral	neutral
	RVFV	CNP	0.163314	-0.873803	0.986189	1.40788	0.985466	5_neutral	4_minor faster	neutral	neutral
	RVFV	CTAGE1	0.619877	-0.593712	0.98044	1.43774	1.01389	1_minor proviral	4_minor faster	proviral	neutral
	RVFV	CX3CR1	0.375465	-0.794484	1.02775	1.20828	0.968797	5_neutral	4_minor faster	neutral	neutral
	RVFV	CXCL10	-1.11743	0.87151	0.988871	0.828666	0.964366	4_minor antiviral	1_minor slower	antiviral	neutral
	RVFV	CXCL11	-0.494763	0.341759	0.968313	1.09237	0.941873	5_neutral	5_neutral	neutral	neutral
	RVFV	CXCL3	1.10154	-0.848276	0.995794	1.63736	0.97213	1_minor proviral	4_minor faster	proviral	neutral
	RVFV	CXCL9	0.76879	-1.17101	0.994761	1.53594	0.991339	1_minor proviral	4_minor faster	proviral	neutral
	RVFV	CYP2J2	0.610865	-1.10081	1.00926	1.41661	0.999214	1_minor proviral	4_minor faster	proviral	neutral
	RVFV	DCT	0.923311	-1.13068	1.03942	1.31989	1.00607	1_minor proviral	4_minor faster	proviral	neutral
	RVFV	DDX58	1.62176	0.470427	0.894247	2.23048	1.03702	1_minor proviral	5_neutral	proviral	neutral
	RVFV	DDX60	2.27549	-0.321212	0.959475	2.04003	1.00125	2_major proviral	5_neutral	proviral	neutral
	RVFV	DDX60L	0.857902	-1.10584	0.990624	1.61707	1.01734	1_minor proviral	4_minor faster	proviral	neutral
	RVFV	DEFB1	0.941523	-0.566594	0.986448	1.52622	1.01923	1_minor proviral	4_minor faster	proviral	neutral
	RVFV	DHX58	1.26469	-0.485918	0.989837	1.52169	1.0089	1_minor proviral	5_neutral	proviral	neutral
	RVFV	DOK1	0.398914	-0.18874	0.9657	1.41868	0.952555	5_neutral	5_neutral	neutral	neutral
	RVFV	DOK2	-0.544985	0.664514	1.0101	0.906276	0.935438	4_minor antiviral	1_minor slower	antiviral	neutral
	RVFV	DOK3	-1.08337	0.209322	0.977938	0.979838	0.857103	4_minor antiviral	5_neutral	antiviral	neutral
	RVFV	DTX3L	-0.266271	-0.26018	0.973201	1.23551	0.956949	5_neutral	5_neutral	neutral	neutral
	RVFV	DUSP7	0.198203	-0.436025	0.985374	1.30368	0.954203	5_neutral	5_neutral	neutral	neutral
	RVFV	EIF2AK2	5.88809	2.78212	0.867265	2.78655	0.979682	2_major proviral	2_major slower	proviral	neutral
	RVFV	EMP1	0.378702	-0.823609	1.0053	1.35585	1.00799	5_neutral	4_minor faster	neutral	neutral
	RVFV	EMR3	-0.077715	-1.18112	1.0321	1.15172	0.962406	5_neutral	4_minor faster	neutral	neutral
	RVFV	ENG	0.562098	-0.324435	0.997761	1.30011	0.985813	1_minor proviral	5_neutral	proviral	neutral
	RVFV	ENPP2	0.322899	-0.795833	1.0004	1.32225	0.948269	5_neutral	4_minor faster	neutral	neutral
	RVFV	EPHB2	-0.103965	-0.634302	1.01297	1.1524	0.945835	5_neutral	4_minor faster	neutral	neutral
	RVFV	EPSTI1	-0.00242717	-0.425105	0.984361	1.26217	0.972417	5_neutral	5_neutral	neutral	neutral
	RVFV	ETV7	-0.440578	-0.360069	0.988324	1.14858	0.927512	5_neutral	5_neutral	neutral	neutral
	RVFV	EVI2A	-0.971213	0.435286	1.03742	0.725241	0.922163	4_minor antiviral	5_neutral	antiviral	neutral
	RVFV	EZH1	0.30486	0.872277	0.976021	1.18392	0.97873	5_neutral	1_minor slower	neutral	neutral
	RVFV	FABP4	1.19513	0.324889	0.973232	1.54193	0.975488	1_minor proviral	5_neutral	proviral	neutral
	RVFV	FAM105A	0.848604	0.185742	0.997365	1.31591	0.965257	1_minor proviral	5_neutral	proviral	neutral
	RVFV	FAM107A	1.04039	0.227824	0.984388	1.55788	0.963337	1_minor proviral	5_neutral	proviral	neutral
	RVFV	FAM110A	0.972305	0.27894	0.971289	1.63195	0.976804	1_minor proviral	5_neutral	proviral	neutral
	RVFV	FAM20A	0.479927	0.464547	0.979175	1.28555	0.948496	5_neutral	5_neutral	neutral	neutral
	RVFV	FAM46A	2.52902	0.118672	0.962173	2.43404	0.955059	2_major proviral	5_neutral	proviral	neutral
	RVFV	FAM72A	1.16339	-0.00250253	1.00196	1.48161	0.946928	1_minor proviral	5_neutral	proviral	neutral
	RVFV	FBXO6	1.14204	0.113906	0.998424	1.61024	0.937388	1_minor proviral	5_neutral	proviral	neutral
	RVFV	FCAR	1.6018	0.132971	0.987003	1.76989	0.928603	1_minor proviral	5_neutral	proviral	neutral
	RVFV	FFAR2	1.30993	-0.406293	0.972647	2.07227	0.940427	1_minor proviral	5_neutral	proviral	neutral
	RVFV	FGL2	0.828829	0.870383	0.987877	1.23071	0.885981	1_minor proviral	1_minor slower	proviral	neutral
	RVFV	FOS	-0.17443	0.00861831	1.00525	1.09428	0.977016	5_neutral	5_neutral	neutral	neutral
	RVFV	FPR2	-0.546716	-0.873536	1.02951	1.06241	0.961323	4_minor antiviral	4_minor faster	antiviral	neutral
	RVFV	GBP1	-0.635731	-0.229876	1.01836	0.936571	0.972769	4_minor antiviral	5_neutral	antiviral	neutral
	RVFV	GBP3	-0.192359	-0.600801	1.01676	1.12529	0.937856	5_neutral	4_minor faster	neutral	neutral
	RVFV	GBP4	-0.514373	-0.355079	1.02046	0.983556	0.963825	4_minor antiviral	5_neutral	antiviral	neutral
	RVFV	GBP5	-0.361371	-0.423296	1.0211	1.04941	0.980814	5_neutral	5_neutral	neutral	neutral
	RVFV	GLIPR2	0.00125967	0.573983	0.95695	1.26157	0.977771	5_neutral	1_minor slower	neutral	neutral
	RVFV	GLS	-0.238202	0.430732	0.995211	1.06841	0.998311	5_neutral	5_neutral	neutral	neutral
	RVFV	GMPR	-0.193033	-0.466777	1.01442	1.10766	0.999063	5_neutral	5_neutral	neutral	neutral
	RVFV	GPC4	-0.126103	-0.468431	0.967176	1.36005	0.98173	5_neutral	5_neutral	neutral	neutral
	RVFV	GPR141	0.102334	-0.701694	0.99338	1.33734	0.995969	5_neutral	4_minor faster	neutral	neutral
	RVFV	GPR155	-0.410545	0.380586	0.961984	1.15583	0.981797	5_neutral	5_neutral	neutral	neutral
	RVFV	HAPLN3	-0.603479	-0.0221892	0.936947	1.32739	0.925659	4_minor antiviral	5_neutral	antiviral	neutral
	RVFV	HAVCR2	-0.370667	-0.50211	0.997778	1.13834	0.989297	5_neutral	4_minor faster	neutral	neutral
	RVFV	HELZ2	0.928041	-1.10191	0.903023	2.46236	0.984093	1_minor proviral	4_minor faster	proviral	neutral
	RVFV	HERC5	-0.294856	-0.14325	1.00845	1.06131	0.975683	5_neutral	5_neutral	neutral	neutral
	RVFV	HERC6	-0.222165	-0.285365	1.02443	1.05203	0.991527	5_neutral	5_neutral	neutral	neutral
	RVFV	HES4	-0.226567	0.233574	0.943883	1.32368	0.95045	5_neutral	5_neutral	neutral	neutral
	RVFV	HESX1	0.547669	-0.168709	0.95938	1.49605	1.00927	1_minor proviral	5_neutral	proviral	neutral
	RVFV	HLA-B	-0.187161	-0.648992	1.01729	1.14444	1.00861	5_neutral	4_minor faster	neutral	neutral
	RVFV	HLA-C	-0.0437067	-0.410035	1.01787	1.14246	1.01819	5_neutral	5_neutral	neutral	neutral
	RVFV	HMHA1	-0.236889	-0.313556	1.02182	1.04891	0.97647	5_neutral	5_neutral	neutral	neutral
	RVFV	HSH2D	-0.103443	-0.732271	1.02582	1.14267	0.989206	5_neutral	4_minor faster	neutral	neutral
	RVFV	IDO1	-0.552911	-0.233279	1.03433	0.949442	0.947007	4_minor antiviral	5_neutral	antiviral	neutral
	RVFV	IFI16	-0.447566	-0.451989	1.02032	0.993547	0.951562	5_neutral	5_neutral	neutral	neutral
	RVFV	IFI27	0.0341021	-0.972251	1.02557	1.2273	0.967868	5_neutral	4_minor faster	neutral	neutral
	RVFV	IFI35	0.138546	-1.02244	1.00585	1.37196	0.979466	5_neutral	4_minor faster	neutral	neutral
	RVFV	IFI44	-0.0700007	-0.889825	1.04697	1.08949	0.984365	5_neutral	4_minor faster	neutral	neutral
	RVFV	IFI44L	-0.112804	-0.677166	1.05517	0.987989	1.01504	5_neutral	4_minor faster	neutral	neutral
	RVFV	IFI6	-0.217615	-0.0817046	1.00186	1.09584	0.980483	5_neutral	5_neutral	neutral	neutral
	RVFV	IFIH1	0.0118639	-0.205486	0.957594	1.44155	0.993802	5_neutral	5_neutral	neutral	neutral
	RVFV	IFIT1	0.272786	0.0212686	0.93652	1.5498	0.973253	5_neutral	5_neutral	neutral	neutral
	RVFV	IFIT2	1.1546	0.692369	0.855462	2.2337	0.974452	1_minor proviral	1_minor slower	proviral	neutral
	RVFV	IFIT3	1.4099	0.91697	0.810685	2.62041	0.952249	1_minor proviral	1_minor slower	proviral	neutral
	RVFV	IFIT5	-0.0253484	-0.84768	1.02576	1.17464	0.973358	5_neutral	4_minor faster	neutral	neutral
	RVFV	IFITM1	-0.206609	-0.104679	0.994408	1.16077	0.908869	5_neutral	5_neutral	neutral	neutral
	RVFV	IFITM2	-0.672925	0.238361	0.988142	1.00298	0.984396	4_minor antiviral	5_neutral	antiviral	neutral
	RVFV	IFITM3	0.0644919	-1.16567	0.943181	1.77318	0.964106	5_neutral	4_minor faster	neutral	neutral
	RVFV	IFNE	-0.311755	-0.635053	1.01301	1.11653	0.979644	5_neutral	4_minor faster	neutral	neutral
	RVFV	IFNG	-0.261913	-0.459104	0.96813	1.34238	0.988448	5_neutral	5_neutral	neutral	neutral
	RVFV	IGF2BP3	-0.00268289	-0.784867	1.03403	1.15104	1.01071	5_neutral	4_minor faster	neutral	neutral
	RVFV	IL15	-0.31428	-0.509534	1.02104	1.05745	0.987753	5_neutral	4_minor faster	neutral	neutral
	RVFV	IL15RA	0.971557	-0.528081	0.964983	1.69639	1.01677	1_minor proviral	4_minor faster	proviral	neutral
	RVFV	IL1A	-0.299309	-0.664619	0.989095	1.26957	0.994288	5_neutral	4_minor faster	neutral	neutral
	RVFV	IL1RN	-0.572061	-1.20964	1.02339	1.16326	0.999638	4_minor antiviral	4_minor faster	antiviral	neutral
	RVFV	IL4I1	-0.358052	-1.12135	0.991409	1.33902	0.989815	5_neutral	4_minor faster	neutral	neutral
	RVFV	IRF1	-0.340688	-0.607429	1.03218	1.02347	1.01137	5_neutral	4_minor faster	neutral	neutral
	RVFV	IRF7	-0.717474	-0.177556	1.02332	0.887704	0.967641	4_minor antiviral	5_neutral	antiviral	neutral
	RVFV	IRF9	7.5106	3.19376	0.459658	14.0069	0.949934	2_major proviral	2_major slower	proviral	neutral
	RVFV	IRG1	-0.364434	-0.892067	1.01321	1.17806	1.01681	5_neutral	4_minor faster	neutral	neutral
	RVFV	ISG15	-0.92823	-0.910205	1.02771	0.987603	1.01654	4_minor antiviral	4_minor faster	antiviral	neutral
	RVFV	ISG20	0.385566	-0.555824	0.925915	1.81435	0.973035	5_neutral	4_minor faster	neutral	neutral
	RVFV	ITPKB	-0.333148	-0.980547	1.00953	1.2011	1.00062	5_neutral	4_minor faster	neutral	neutral
	RVFV	KCNE3	-0.0193464	-0.59653	0.970468	1.40745	0.973203	5_neutral	4_minor faster	neutral	neutral
	RVFV	KLF7	0.0946195	-0.160124	0.961553	1.37641	1.01231	5_neutral	5_neutral	neutral	neutral
	RVFV	LAG3	-0.401432	-0.917765	1.01176	1.18675	0.989285	5_neutral	4_minor faster	neutral	neutral
	RVFV	LAMP3	-0.337012	-0.754129	1.01836	1.15355	0.992119	5_neutral	4_minor faster	neutral	neutral
	RVFV	LAP3	-0.321185	-0.440869	0.99946	1.14725	0.999938	5_neutral	5_neutral	neutral	neutral
	RVFV	LGALS3BP	0.164452	-0.955496	0.990994	1.45487	0.992269	5_neutral	4_minor faster	neutral	neutral
	RVFV	LGALS9B	-1.37042	1.02414	0.967889	0.994282	0.796056	4_minor antiviral	1_minor slower	antiviral	neutral
	RVFV	LILRA1	-0.60553	0.104991	0.926786	1.41683	0.89683	4_minor antiviral	5_neutral	antiviral	neutral
	RVFV	LILRA5	-0.445279	-0.635994	0.998312	1.16869	0.983617	5_neutral	4_minor faster	neutral	neutral
	RVFV	LRCH2	0.059071	-0.557587	0.936488	1.63264	0.941314	5_neutral	4_minor faster	neutral	neutral
	RVFV	LRRC25	-0.162032	0.0278526	0.951167	1.33237	0.990208	5_neutral	5_neutral	neutral	neutral
	RVFV	LY6D	-0.212938	-0.640455	0.936477	1.59175	0.950639	5_neutral	4_minor faster	neutral	neutral
	RVFV	LY6E	0.683463	-0.205781	0.805232	2.75741	0.964041	1_minor proviral	5_neutral	proviral	neutral
	RVFV	MAP3K1	0.394515	-0.0850391	0.926252	1.65347	0.985551	5_neutral	5_neutral	neutral	neutral
	RVFV	MAVS	4.49611	-6.21289	0.686711	16.0235	0.95419	2_major proviral	3_major faster	proviral	neutral
	RVFV	MBD4	-0.102262	-0.619415	0.985736	1.28318	0.97337	5_neutral	4_minor faster	neutral	neutral
	RVFV	MCM2	0.0121944	-0.740606	0.981509	1.37109	0.955595	5_neutral	4_minor faster	neutral	neutral
	RVFV	MNDA	-0.240088	-0.990363	1.03933	1.09406	1.01033	5_neutral	4_minor faster	neutral	neutral
	RVFV	MS4A4A	-0.239569	-0.401799	0.99226	1.1866	0.955456	5_neutral	5_neutral	neutral	neutral
	RVFV	MSR1	-0.785969	0.786919	1.02389	0.800108	0.836162	4_minor antiviral	1_minor slower	antiviral	neutral
	RVFV	MT1H	-1.03698	0.321487	1.12691	0.637285	0.953563	4_minor antiviral	5_neutral	antiviral	neutral
	RVFV	MT1HL1	-0.496057	0.540991	0.990859	1.12748	0.942038	5_neutral	1_minor slower	neutral	neutral
	RVFV	MT1M	-0.610412	1.11088	1.03806	0.764078	0.957828	4_minor antiviral	1_minor slower	antiviral	neutral
	RVFV	MT2A	-0.71994	1.37342	0.996156	0.804235	0.921084	4_minor antiviral	1_minor slower	antiviral	neutral
	RVFV	MX1	-0.882766	1.79944	1.00566	0.724665	0.918631	4_minor antiviral	1_minor slower	antiviral	neutral
	RVFV	MX2	-1.01246	1.66349	1.03742	0.608373	0.944615	4_minor antiviral	1_minor slower	antiviral	neutral
	RVFV	MYCL	-0.784961	1.31748	1.02213	0.726025	0.965644	4_minor antiviral	1_minor slower	antiviral	neutral
	RVFV	MYD88	-0.941432	1.30446	1.01947	0.700859	0.867224	4_minor antiviral	1_minor slower	antiviral	neutral
	RVFV	NCOA7	-0.825723	1.03213	0.966297	0.903146	0.872688	4_minor antiviral	1_minor slower	antiviral	neutral
	RVFV	NEXN	-0.863764	0.945599	0.954062	0.911032	0.911402	4_minor antiviral	1_minor slower	antiviral	neutral
	RVFV	NKX3-1	-0.910062	1.49092	0.98043	0.817516	0.844986	4_minor antiviral	1_minor slower	antiviral	neutral
	RVFV	NMI	-0.578825	0.460281	0.986178	0.948964	0.93295	4_minor antiviral	5_neutral	antiviral	neutral
	RVFV	NT5C3A	-0.469554	-0.0233958	1.02846	0.911365	1.01592	5_neutral	5_neutral	neutral	neutral
	RVFV	NUPR1	-0.983429	0.049283	0.984072	0.908966	0.965082	4_minor antiviral	5_neutral	antiviral	neutral
	RVFV	OAS1	-0.552248	0.142662	0.949772	1.11931	0.964031	4_minor antiviral	5_neutral	antiviral	neutral
	RVFV	OAS2	-0.756285	0.571311	0.975575	0.964923	0.959684	4_minor antiviral	1_minor slower	antiviral	neutral
	RVFV	OAS3	-0.286341	0.458649	0.919865	1.26816	0.986017	5_neutral	5_neutral	neutral	neutral
	RVFV	OASL	-0.42446	0.356631	0.901993	1.29211	0.996687	5_neutral	5_neutral	neutral	neutral
	RVFV	OGFR	-0.0988487	0.443552	0.925222	1.25642	1.04809	5_neutral	5_neutral	neutral	neutral
	RVFV	P2RY14	-0.534273	0.419496	0.950556	1.0502	0.988477	4_minor antiviral	5_neutral	antiviral	neutral
	RVFV	PALM2-AKAP2	-0.321057	-0.249867	0.919747	1.31676	1.01862	5_neutral	5_neutral	neutral	neutral
	RVFV	PAQR8	-0.122734	-0.663331	0.917894	1.51298	0.99673	5_neutral	4_minor faster	neutral	neutral
	RVFV	PARP10	-1.02764	0.457867	0.992951	0.843831	0.901625	4_minor antiviral	5_neutral	antiviral	neutral
	RVFV	PARP11	-0.472394	-0.374511	1.06742	1.03591	0.957977	5_neutral	5_neutral	neutral	neutral
	RVFV	PARP12	0.300033	-1.04333	1.01976	1.53906	1.0473	5_neutral	4_minor faster	neutral	neutral
	RVFV	PARP14	0.213972	-0.580943	0.936132	1.60635	1.05792	5_neutral	4_minor faster	neutral	neutral
	RVFV	PARP9	0.114559	-0.381385	0.917272	1.6356	1.05675	5_neutral	5_neutral	neutral	neutral
	RVFV	PCDH17	-0.458048	-0.363298	0.994239	1.16156	1.04559	5_neutral	5_neutral	neutral	neutral
	RVFV	PDCD1LG2	0.0536497	-0.457945	0.903634	1.61572	0.997766	5_neutral	5_neutral	neutral	neutral
	RVFV	PDZD2	0.864796	-0.166942	0.972682	1.49845	1.05609	1_minor proviral	5_neutral	proviral	neutral
	RVFV	PGAP1	0.285562	-0.796187	0.883788	1.87708	1.08208	5_neutral	4_minor faster	neutral	neutral
	RVFV	PHF11	0.0265248	-1.10217	0.969875	1.51368	1.06141	5_neutral	4_minor faster	neutral	neutral
	RVFV	PID1	0.872219	-1.19883	0.942166	1.91811	1.05185	1_minor proviral	4_minor faster	proviral	neutral
	RVFV	PIWIL4	0.200257	-1.12547	0.891137	1.81045	1.04931	5_neutral	4_minor faster	neutral	neutral
	RVFV	PLEKHA4	-0.274426	0.225827	0.946619	1.26223	0.926658	5_neutral	5_neutral	neutral	neutral
	RVFV	PLSCR1	0.129633	-0.494213	1.06233	1.30121	0.963979	5_neutral	5_neutral	neutral	neutral
	RVFV	PLXDC2	0.661467	-1.32978	1.01098	1.77006	1.06804	1_minor proviral	4_minor faster	proviral	neutral
	RVFV	PMAIP1	0.360164	-1.30407	0.946934	1.74668	1.065	5_neutral	4_minor faster	neutral	neutral
	RVFV	PNPT1	0.506941	-1.40746	0.940146	1.86829	1.0177	1_minor proviral	4_minor faster	proviral	neutral
	RVFV	POLD1	0.503334	-0.908445	0.980492	1.73818	1.11522	1_minor proviral	4_minor faster	proviral	neutral
	RVFV	POLI	2.04869	-1.49062	1.11877	1.7004	1.23938	2_major proviral	4_minor faster	proviral	neutral
	RVFV	PSMB8	0.564993	-1.53641	0.884692	2.03353	1.01461	1_minor proviral	4_minor faster	proviral	neutral
	RVFV	RASA2	-0.49968	-0.10864	0.925021	1.2438	0.92941	5_neutral	5_neutral	neutral	neutral
	RVFV	RASGEF1B	0.402413	-0.843251	0.977303	1.53415	1.04087	5_neutral	4_minor faster	neutral	neutral
	RVFV	RASGRP3	0.460652	-1.26843	0.945027	1.64399	1.09858	5_neutral	4_minor faster	neutral	neutral
	RVFV	RGL1	0.981426	-0.767277	1.00606	1.42155	1.09446	1_minor proviral	4_minor faster	proviral	neutral
	RVFV	RGS1	0.530934	-0.631712	0.949223	1.52043	1.05245	1_minor proviral	4_minor faster	proviral	neutral
	RVFV	RHBDD2	0.561713	-0.66373	0.892004	1.71699	1.04814	1_minor proviral	4_minor faster	proviral	neutral
	RVFV	RIN2	0.233595	-1.02357	0.950218	1.5018	1.02224	5_neutral	4_minor faster	neutral	neutral
	RVFV	RNF213	0.149707	-0.733229	0.995036	1.29999	1.0888	5_neutral	4_minor faster	neutral	neutral
	RVFV	RSAD2	-0.175468	0.350875	0.99069	1.05592	0.95917	5_neutral	5_neutral	neutral	neutral
	RVFV	RTCB	-0.51015	-1.08184	0.905399	1.52947	0.939324	4_minor antiviral	4_minor faster	antiviral	neutral
	RVFV	RTP4	0.274524	-0.700598	1.0487	1.11223	1.03379	5_neutral	4_minor faster	neutral	neutral
	RVFV	RUFY4	-0.683786	0.10941	0.963259	1.04899	0.902059	4_minor antiviral	5_neutral	antiviral	neutral
	RVFV	S100A4	-0.248528	-0.436594	1.03387	1.03972	0.951952	5_neutral	5_neutral	neutral	neutral
	RVFV	SAMD9	0.199119	-0.825723	0.972657	1.4294	1.02674	5_neutral	4_minor faster	neutral	neutral
	RVFV	SAMD9L	0.129256	-0.939452	0.945159	1.52292	1.03882	5_neutral	4_minor faster	neutral	neutral
	RVFV	SAMHD1	0.159307	-0.841624	0.931189	1.58347	1.04425	5_neutral	4_minor faster	neutral	neutral
	RVFV	SDS	0.30723	-0.612601	0.925105	1.57989	1.0586	5_neutral	4_minor faster	neutral	neutral
	RVFV	SECTM1	0.500566	-2.67	1.2224	1.51683	1.01539	1_minor proviral	3_major faster	proviral	neutral
	RVFV	SLAMF7	-0.432088	0.443714	0.931187	1.15986	0.963343	5_neutral	5_neutral	neutral	neutral
	RVFV	SLC11A1	-0.237125	-0.495744	0.972226	1.22975	1.05067	5_neutral	5_neutral	neutral	neutral
	RVFV	SLC15A3	-0.0618414	-0.229355	0.904917	1.45387	1.04652	5_neutral	5_neutral	neutral	neutral
	RVFV	SLC16A10	-0.258585	-0.0227343	0.954162	1.27688	1.03817	5_neutral	5_neutral	neutral	neutral
	RVFV	SLC1A5	-0.434921	0.265699	0.962219	1.12914	1.0823	5_neutral	5_neutral	neutral	neutral
	RVFV	SLC25A28	0.267468	-0.182753	0.91477	1.48869	0.99204	5_neutral	5_neutral	neutral	neutral
	RVFV	SLFN12L	0.589539	-0.573669	0.987959	1.37277	1.01148	1_minor proviral	4_minor faster	proviral	neutral
	RVFV	SLFN5	0.390346	-0.367182	0.937329	1.45552	1.0259	5_neutral	5_neutral	neutral	neutral
	RVFV	SOCS1	0.162862	-0.167139	0.975037	1.23718	1.06065	5_neutral	5_neutral	neutral	neutral
	RVFV	SP100	0.219377	-0.269275	1.00134	1.20732	1.07088	5_neutral	5_neutral	neutral	neutral
	RVFV	SP110	0.213743	-0.256115	0.969718	1.27749	1.08358	5_neutral	5_neutral	neutral	neutral
	RVFV	SREK1IP1	-0.737206	0.949886	0.94897	0.959538	0.993752	4_minor antiviral	1_minor slower	antiviral	neutral
	RVFV	SSB	-1.35497	1.75537	1.00828	0.650502	0.913456	4_minor antiviral	1_minor slower	antiviral	neutral
	RVFV	ST14	-1.09625	1.87044	0.999791	0.697129	0.912546	4_minor antiviral	1_minor slower	antiviral	neutral
	RVFV	STAB1	-0.712791	1.1156	1.02521	0.760851	0.918427	4_minor antiviral	1_minor slower	antiviral	neutral
	RVFV	STAP1	-0.863335	2.20181	0.967812	0.74089	0.936442	4_minor antiviral	2_major slower	antiviral	neutral
	RVFV	STAT1	6.23347	2.49635	0.468804	13.9443	0.971409	2_major proviral	2_major slower	proviral	neutral
	RVFV	STAT2	3.58681	6.72273	0.3983	6.34188	0.929369	2_major proviral	2_major slower	proviral	neutral
	RVFV	TAP1	-0.192314	1.52412	1.01041	0.846529	0.965697	5_neutral	1_minor slower	neutral	neutral
	RVFV	TAP2	-0.2153	1.18347	1.00274	0.893081	0.930691	5_neutral	1_minor slower	neutral	neutral
	RVFV	TDO2	-0.370119	1.18582	1.03829	0.780314	0.915463	5_neutral	1_minor slower	neutral	neutral
	RVFV	TDRD7	-0.773355	2.04422	0.992881	0.708537	0.944547	4_minor antiviral	2_major slower	antiviral	neutral
	RVFV	TIFA	-0.904163	1.45824	0.999819	0.724567	0.909162	4_minor antiviral	1_minor slower	antiviral	neutral
	RVFV	TLR3	-0.904002	2.33664	0.986865	0.633396	0.901418	4_minor antiviral	2_major slower	antiviral	neutral
	RVFV	TLR7	-0.524316	0.200027	1.00326	0.999421	0.959177	4_minor antiviral	5_neutral	antiviral	neutral
	RVFV	TMEM140	-0.548138	0.80966	0.990844	0.913955	0.933776	4_minor antiviral	1_minor slower	antiviral	neutral
	RVFV	TMEM217	-0.413156	1.08137	1.00818	0.857603	0.958214	5_neutral	1_minor slower	neutral	neutral
	RVFV	TMEM62	-0.375583	1.10899	0.986693	0.927021	0.953925	5_neutral	1_minor slower	neutral	neutral
	RVFV	TNFRSF1B	-0.506758	1.05062	0.974805	0.928001	0.954292	4_minor antiviral	1_minor slower	antiviral	neutral
	RVFV	TNFSF10	-0.835062	0.862583	1.09662	0.638309	0.969583	4_minor antiviral	1_minor slower	antiviral	neutral
	RVFV	TNFSF13B	-0.539945	1.38526	0.983745	0.847618	0.917676	4_minor antiviral	1_minor slower	antiviral	neutral
	RVFV	TNFSF18	-0.515041	1.31596	0.983457	0.843629	0.954987	4_minor antiviral	1_minor slower	antiviral	neutral
	RVFV	TNFSF8	-0.522813	1.03922	1.00482	0.853007	0.912329	4_minor antiviral	1_minor slower	antiviral	neutral
	RVFV	TRAF3IP3	-0.41301	0.576971	0.997337	0.950469	0.947739	5_neutral	1_minor slower	neutral	neutral
	RVFV	TRANK1	0.243612	-0.0203401	0.987514	1.2555	0.954537	5_neutral	5_neutral	neutral	neutral
	RVFV	TRIM21	-0.871686	1.7936	0.941631	0.813566	0.916602	4_minor antiviral	1_minor slower	antiviral	neutral
	RVFV	TRIM22	-0.665905	1.25404	0.963518	0.914603	0.928675	4_minor antiviral	1_minor slower	antiviral	neutral
	RVFV	TRIM25	-0.640858	0.176843	1.1252	0.727355	0.962729	4_minor antiviral	5_neutral	antiviral	neutral
	RVFV	TRIM38	-0.60472	0.828966	0.965307	0.977934	0.970978	4_minor antiviral	1_minor slower	antiviral	neutral
	RVFV	TRIM5	-0.649326	0.944418	0.985655	0.91404	0.95276	4_minor antiviral	1_minor slower	antiviral	neutral
	RVFV	TRIM69	-0.0553501	0.493847	0.961029	1.18723	0.957535	5_neutral	5_neutral	neutral	neutral
	RVFV	TYMP	0.320597	0.687377	0.977265	1.19052	0.963519	5_neutral	1_minor slower	neutral	neutral
	RVFV	UBA7	0.163266	0.716787	0.942576	1.24998	0.983739	5_neutral	1_minor slower	neutral	neutral
	RVFV	UBN2	-0.0412562	-0.19058	1.05698	1.02279	0.942256	5_neutral	5_neutral	neutral	neutral
	RVFV	UBQLNL	0.0585932	0.709197	0.964437	1.15149	0.958583	5_neutral	1_minor slower	neutral	neutral
	RVFV	VCAN	-0.380463	1.53445	0.99084	0.875885	0.926515	5_neutral	1_minor slower	neutral	neutral
	RVFV	WARS1	-0.704438	1.31332	0.952149	0.876448	0.963846	4_minor antiviral	1_minor slower	antiviral	neutral
	RVFV	XAF1	-0.268818	0.485901	0.944796	1.16029	0.956883	5_neutral	5_neutral	neutral	neutral
	RVFV	ZADH2	0.159536	-0.0933574	0.940845	1.36298	0.958444	5_neutral	5_neutral	neutral	neutral
	RVFV	ZBP1	0.68473	-0.299513	0.945314	1.54683	0.974184	1_minor proviral	5_neutral	proviral	neutral
	RVFV	ZBTB48	0.328343	0.338003	0.947935	1.32236	0.967508	5_neutral	5_neutral	neutral	neutral
	RVFV	ZC3HAV1	-0.437261	0.704797	0.976542	0.976844	0.94727	5_neutral	1_minor slower	neutral	neutral
	RVFV	ZMAT3	0.518232	0.428152	0.918196	1.46346	0.943577	1_minor proviral	5_neutral	proviral	neutral
	RVFV	ZNF44	0.186794	0.120563	0.980291	1.22167	0.948833	5_neutral	5_neutral	neutral	neutral
	RVFV	ZNF516	0.429932	0.411997	0.93082	1.44379	0.944084	5_neutral	5_neutral	neutral	neutral
	RVFV	ZNFX1	0.511228	0.105604	0.951069	1.42683	0.954299	1_minor proviral	5_neutral	proviral	neutral
	SARS-CoV-2	AC005013.1	1.44091	-0.179842	0.820362	7.4172	0.833901	1_minor proviral	5_neutral	proviral	neutral
	SARS-CoV-2	ACO1	-0.0995819	0.763489	0.831026	-0.953079	0.895317	5_neutral	1_minor slower	neutral	neutral
	SARS-CoV-2	ADAM12	-0.554963	0.900395	0.820283	-0.999344	0.904315	4_minor antiviral	1_minor slower	antiviral	neutral
	SARS-CoV-2	ADAMDEC1	-0.244159	-0.164939	0.897799	1.65255	0.917905	5_neutral	5_neutral	neutral	neutral
	SARS-CoV-2	ADAR	0.951475	-0.698784	0.80002	1.66523	0.899819	1_minor proviral	4_minor faster	proviral	neutral
	SARS-CoV-2	ADORA3	0.542676	-1.27988	0.798208	0.92952	0.871857	1_minor proviral	4_minor faster	proviral	neutral
	SARS-CoV-2	AIM2	-0.439075	-0.690908	0.965616	3.09522	0.911412	5_neutral	4_minor faster	neutral	neutral
	SARS-CoV-2	AKAP2	-0.589823	-1.41083	0.725957	2.06544	0.932558	4_minor antiviral	4_minor faster	antiviral	neutral
	SARS-CoV-2	ALOX5AP	-0.469555	0.270974	0.809091	1.63042	0.923388	5_neutral	5_neutral	neutral	neutral
	SARS-CoV-2	ANKRD22	-0.625581	0.46823	0.710465	0.960136	0.924921	4_minor antiviral	5_neutral	antiviral	neutral
	SARS-CoV-2	APOBEC3A	-1.13241	-1.04066	1.07203	1.45125	0.886826	4_minor antiviral	4_minor faster	antiviral	neutral
	SARS-CoV-2	APOBEC3G	0.904665	0.197792	0.808786	0.341662	0.909826	1_minor proviral	5_neutral	proviral	neutral
	SARS-CoV-2	APOL1	-0.611986	-0.819435	0.901234	2.38862	0.972314	4_minor antiviral	4_minor faster	antiviral	neutral
	SARS-CoV-2	APOL2	-0.983286	0.740894	0.893723	0.413064	0.98641	4_minor antiviral	1_minor slower	antiviral	neutral
	SARS-CoV-2	APOL3	-1.31965	2.06182	0.806347	1.40554	0.959184	4_minor antiviral	2_major slower	antiviral	neutral
	SARS-CoV-2	APOL4	-0.137157	0.0887897	0.889518	1.20258	0.942153	5_neutral	5_neutral	neutral	neutral
	SARS-CoV-2	APOL6	-0.471063	-1.4005	1.01678	3.32976	0.97527	5_neutral	4_minor faster	neutral	neutral
	SARS-CoV-2	ARAP1	0.25042	0.163811	0.803137	0.102397	0.952131	5_neutral	5_neutral	neutral	neutral
	SARS-CoV-2	ARL9	0.41915	-0.87415	0.891274	2.7658	0.961356	5_neutral	4_minor faster	neutral	neutral
	SARS-CoV-2	ASGR1	-0.564089	-1.11228	1.00685	2.42031	0.953847	4_minor antiviral	4_minor faster	antiviral	neutral
	SARS-CoV-2	ATF3	-0.470731	-0.97302	0.991794	2.85593	0.996326	5_neutral	4_minor faster	neutral	neutral
	SARS-CoV-2	ATF7IP	0.854819	-0.884513	0.985472	1.42264	0.993119	1_minor proviral	4_minor faster	proviral	neutral
	SARS-CoV-2	ATXN1	-1.56324	-0.126913	0.902097	2.02563	0.929304	4_minor antiviral	5_neutral	antiviral	neutral
	SARS-CoV-2	BATF	0.560701	-0.811084	0.842883	2.94739	0.904113	1_minor proviral	4_minor faster	proviral	neutral
	SARS-CoV-2	BATF2	-0.727204	-0.400851	0.854059	2.30994	0.95689	4_minor antiviral	5_neutral	antiviral	neutral
	SARS-CoV-2	BORCS8	3.51193	-1.35994	1.03461	3.59382	0.97913	2_major proviral	4_minor faster	proviral	neutral
	SARS-CoV-2	BRD3	-1.35829	-1.69532	0.982987	1.97215	0.944477	4_minor antiviral	4_minor faster	antiviral	neutral
	SARS-CoV-2	BST2	0.212934	0.485698	0.915431	4.70459	0.92095	5_neutral	5_neutral	neutral	neutral
	SARS-CoV-2	C19orf66	-0.993395	-1.52694	0.969943	0.289589	0.974404	4_minor antiviral	4_minor faster	antiviral	neutral
	SARS-CoV-2	C6orf100	0.0615891	-1.20016	0.857318	0.920633	1.00497	5_neutral	4_minor faster	neutral	neutral
	SARS-CoV-2	C9orf91	-0.238776	-0.47602	0.877163	4.24842	0.947392	5_neutral	5_neutral	neutral	neutral
	SARS-CoV-2	CAPN15	-0.518241	-1.18188	0.80119	2.99779	0.978018	4_minor antiviral	4_minor faster	antiviral	neutral
	SARS-CoV-2	CASP1	-0.445634	-0.334112	0.895972	1.12867	0.990426	5_neutral	5_neutral	neutral	neutral
	SARS-CoV-2	CBFA2T3	-1.02496	-0.866451	0.836979	0.92696	0.996681	4_minor antiviral	4_minor faster	antiviral	neutral
	SARS-CoV-2	CCL13	-0.0448958	1.64767	0.745274	1.6823	0.996425	5_neutral	1_minor slower	neutral	neutral
	SARS-CoV-2	CCL2	-1.5736	-0.0575854	1.06703	0.640377	0.938028	4_minor antiviral	5_neutral	antiviral	neutral
	SARS-CoV-2	CCL24	0.652916	-0.395273	0.900876	2.17588	0.869998	1_minor proviral	5_neutral	proviral	neutral
	SARS-CoV-2	CCL7	-0.277333	0.959208	0.787724	2.65687	1.0024	5_neutral	1_minor slower	neutral	neutral
	SARS-CoV-2	CCL8	-1.43462	-0.909702	1.02343	3.05266	0.969951	4_minor antiviral	4_minor faster	antiviral	neutral
	SARS-CoV-2	CCNA1	-0.773375	-0.689467	0.862354	0.842043	0.991962	4_minor antiviral	4_minor faster	antiviral	neutral
	SARS-CoV-2	CCR1	-0.746961	0.581145	0.836643	0.657724	1.00714	4_minor antiviral	1_minor slower	antiviral	neutral
	SARS-CoV-2	CCR2	-0.323162	-0.398343	0.901204	4.06274	1.00764	5_neutral	5_neutral	neutral	neutral
	SARS-CoV-2	CD180	-0.505882	-1.44809	0.93459	1.79983	0.946226	4_minor antiviral	4_minor faster	antiviral	neutral
	SARS-CoV-2	CD274	0.209384	-0.291798	0.808755	0.000630457	0.968102	5_neutral	5_neutral	neutral	neutral
	SARS-CoV-2	CD38	-0.0798964	-0.280368	0.884234	0.746246	0.978889	5_neutral	5_neutral	neutral	neutral
	SARS-CoV-2	CD69	-1.40086	-1.15891	1.08123	1.55855	1.01662	4_minor antiviral	4_minor faster	antiviral	neutral
	SARS-CoV-2	CD80	-1.28148	-0.818526	0.982921	1.82312	1.00234	4_minor antiviral	4_minor faster	antiviral	neutral
	SARS-CoV-2	CEACAM1	-0.631307	0.804296	0.820874	1.07926	0.925802	4_minor antiviral	1_minor slower	antiviral	neutral
	SARS-CoV-2	CFB	1.67441	0.89124	0.84607	3.77742	0.887765	1_minor proviral	1_minor slower	proviral	neutral
	SARS-CoV-2	CFHR1	-0.156372	1.12762	0.854247	2.11472	0.957002	5_neutral	1_minor slower	neutral	neutral
	SARS-CoV-2	CH25H	-1.40652	0.0701947	0.917233	3.87159	0.967812	4_minor antiviral	5_neutral	antiviral	neutral
	SARS-CoV-2	CHST2	-0.42936	-0.938689	1.0432	3.79291	0.967999	5_neutral	4_minor faster	neutral	neutral
	SARS-CoV-2	CLEC5A	-0.479655	-1.2495	0.798032	2.4782	0.992921	5_neutral	4_minor faster	neutral	neutral
	SARS-CoV-2	CLECL1	0.664638	0.511699	0.819493	5.39221	0.988573	1_minor proviral	1_minor slower	proviral	neutral
	SARS-CoV-2	CMKLR1	0.3576	0.300007	0.805384	6.03659	0.973656	5_neutral	5_neutral	neutral	neutral
	SARS-CoV-2	CMPK2	-0.683697	-1.47105	0.988854	3.38298	0.973898	4_minor antiviral	4_minor faster	antiviral	neutral
	SARS-CoV-2	CNP	-0.165539	-1.45723	0.902367	2.10362	0.985466	5_neutral	4_minor faster	neutral	neutral
	SARS-CoV-2	CTAGE1	-0.855414	0.801614	0.964516	1.65695	1.01389	4_minor antiviral	1_minor slower	antiviral	neutral
	SARS-CoV-2	CX3CR1	-0.888873	0.265624	0.983274	1.35053	0.968797	4_minor antiviral	5_neutral	antiviral	neutral
	SARS-CoV-2	CXCL10	-0.115021	0.10871	0.813141	0.687929	0.964366	5_neutral	5_neutral	neutral	neutral
	SARS-CoV-2	CXCL11	0.273006	-2.9198	0.80468	-1.38971	0.941873	5_neutral	3_major faster	neutral	neutral
	SARS-CoV-2	CXCL3	0.0105402	0.777011	0.867895	-1.30351	0.97213	5_neutral	1_minor slower	neutral	neutral
	SARS-CoV-2	CXCL9	-0.688058	0.679299	0.901204	1.06083	0.991339	4_minor antiviral	1_minor slower	antiviral	neutral
	SARS-CoV-2	CYP2J2	0.196262	0.824078	0.713021	0.489508	0.999214	5_neutral	1_minor slower	neutral	neutral
	SARS-CoV-2	DCT	-0.472075	-0.0597787	0.953188	2.35421	1.00607	5_neutral	5_neutral	neutral	neutral
	SARS-CoV-2	DDX58	-1.19152	0.00878859	0.953442	4.91009	1.03702	4_minor antiviral	5_neutral	antiviral	neutral
	SARS-CoV-2	DDX60	0.596733	1.27337	0.771147	2.89574	1.00125	1_minor proviral	1_minor slower	proviral	neutral
	SARS-CoV-2	DDX60L	-0.0581667	0.0812007	0.973928	6.72746	1.01734	5_neutral	5_neutral	neutral	neutral
	SARS-CoV-2	DEFB1	-0.189911	1.18203	0.858254	3.09916	1.01923	5_neutral	1_minor slower	neutral	neutral
	SARS-CoV-2	DHX58	-1.22386	0.692063	0.822474	-0.450506	1.0089	4_minor antiviral	1_minor slower	antiviral	neutral
	SARS-CoV-2	DOK1	-0.410751	1.61193	0.855773	1.94119	0.952555	5_neutral	1_minor slower	neutral	neutral
	SARS-CoV-2	DOK2	-1.01591	0.753187	0.986395	3.49956	0.935438	4_minor antiviral	1_minor slower	antiviral	neutral
	SARS-CoV-2	DOK3	-0.486105	-0.823742	0.938276	5.04953	0.857103	5_neutral	4_minor faster	neutral	neutral
	SARS-CoV-2	DTX3L	-0.592272	-0.441422	1.06177	2.72244	0.956949	4_minor antiviral	5_neutral	antiviral	neutral
	SARS-CoV-2	DUSP7	-1.25101	-0.0854866	0.98112	1.51046	0.954203	4_minor antiviral	5_neutral	antiviral	neutral
	SARS-CoV-2	EIF2AK2	0.492587	-0.451668	0.944151	3.54389	0.979682	5_neutral	5_neutral	neutral	neutral
	SARS-CoV-2	EMP1	-0.244113	-1.45474	0.971871	0.510931	1.00799	5_neutral	4_minor faster	neutral	neutral
	SARS-CoV-2	EMR3	-0.119161	0.746222	0.775253	4.37235	0.962406	5_neutral	1_minor slower	neutral	neutral
	SARS-CoV-2	ENG	0.769757	1.19339	0.759588	3.01999	0.985813	1_minor proviral	1_minor slower	proviral	neutral
	SARS-CoV-2	ENPP2	-0.327709	0.0155853	0.974762	2.77526	0.948269	5_neutral	5_neutral	neutral	neutral
	SARS-CoV-2	EPHB2	-0.871564	-0.447839	1.0124	0.745087	0.945835	4_minor antiviral	5_neutral	antiviral	neutral
	SARS-CoV-2	EPSTI1	-1.04704	-1.2948	0.962572	0.722251	0.972417	4_minor antiviral	4_minor faster	antiviral	neutral
	SARS-CoV-2	ETV7	-0.297465	-0.496378	0.764296	0.229812	0.927512	5_neutral	5_neutral	neutral	neutral
	SARS-CoV-2	EVI2A	-0.762764	-1.18593	0.971265	0.965388	0.922163	4_minor antiviral	4_minor faster	antiviral	neutral
	SARS-CoV-2	EZH1	0.807094	-0.514804	1.03645	1.57871	0.97873	1_minor proviral	4_minor faster	proviral	neutral
	SARS-CoV-2	FABP4	0.384927	1.0936	0.903166	1.37028	0.975488	5_neutral	1_minor slower	neutral	neutral
	SARS-CoV-2	FAM105A	-0.309892	-1.63524	1.12279	1.17595	0.965257	5_neutral	4_minor faster	neutral	neutral
	SARS-CoV-2	FAM107A	0.0241937	-0.284733	0.934714	0.291059	0.963337	5_neutral	5_neutral	neutral	neutral
	SARS-CoV-2	FAM110A	1.44165	0.677001	0.70116	5.13649	0.976804	1_minor proviral	1_minor slower	proviral	neutral
	SARS-CoV-2	FAM20A	0.546394	0.217722	1.0408	0.562946	0.948496	1_minor proviral	5_neutral	proviral	neutral
	SARS-CoV-2	FAM46A	1.10247	0.382731	1.01477	1.09554	0.955059	1_minor proviral	5_neutral	proviral	neutral
	SARS-CoV-2	FAM72A	-0.444639	0.0933659	0.998527	0.953029	0.946928	5_neutral	5_neutral	neutral	neutral
	SARS-CoV-2	FBXO6	1.0008	1.21657	0.822404	1.36864	0.937388	1_minor proviral	1_minor slower	proviral	neutral
	SARS-CoV-2	FCAR	1.04812	0.090239	0.987828	1.71841	0.928603	1_minor proviral	5_neutral	proviral	neutral
	SARS-CoV-2	FFAR2	-0.411908	-1.64848	0.97819	3.09382	0.940427	5_neutral	4_minor faster	neutral	neutral
	SARS-CoV-2	FGL2	1.36644	-1.76534	1.11694	2.29726	0.885981	1_minor proviral	4_minor faster	proviral	neutral
	SARS-CoV-2	FOS	0.34948	-2.23353	1.08665	2.49621	0.977016	5_neutral	3_major faster	neutral	neutral
	SARS-CoV-2	FPR2	-0.796229	0.14372	0.839181	1.72561	0.961323	4_minor antiviral	5_neutral	antiviral	neutral
	SARS-CoV-2	GBP1	0.0204857	-0.530123	0.851292	0.437256	0.972769	5_neutral	4_minor faster	neutral	neutral
	SARS-CoV-2	GBP3	-1.23654	-1.08124	0.9735	-0.659507	0.937856	4_minor antiviral	4_minor faster	antiviral	neutral
	SARS-CoV-2	GBP4	-0.553021	0.136437	1.02792	3.89648	0.963825	4_minor antiviral	5_neutral	antiviral	neutral
	SARS-CoV-2	GBP5	0.0671212	0.752223	0.814886	1.46452	0.980814	5_neutral	1_minor slower	neutral	neutral
	SARS-CoV-2	GLIPR2	0.749009	1.66743	0.781836	1.25595	0.977771	1_minor proviral	1_minor slower	proviral	neutral
	SARS-CoV-2	GLS	1.70167	1.18423	0.836992	1.13753	0.998311	1_minor proviral	1_minor slower	proviral	neutral
	SARS-CoV-2	GMPR	-0.0157424	-0.844858	1.01553	0.573172	0.999063	5_neutral	4_minor faster	neutral	neutral
	SARS-CoV-2	GPC4	-0.985945	0.83836	0.925677	-0.0402484	0.98173	4_minor antiviral	1_minor slower	antiviral	neutral
	SARS-CoV-2	GPR141	-0.355748	0.422837	0.892435	0.866848	0.995969	5_neutral	5_neutral	neutral	neutral
	SARS-CoV-2	GPR155	-0.620195	-1.11357	0.948517	1.00475	0.981797	4_minor antiviral	4_minor faster	antiviral	neutral
	SARS-CoV-2	HAPLN3	0.509867	1.03267	0.904159	3.70807	0.925659	1_minor proviral	1_minor slower	proviral	neutral
	SARS-CoV-2	HAVCR2	0.609302	0.0819752	0.889774	2.08615	0.989297	1_minor proviral	5_neutral	proviral	neutral
	SARS-CoV-2	HELZ2	-0.508129	0.0140577	0.932363	-0.506878	0.984093	4_minor antiviral	5_neutral	antiviral	neutral
	SARS-CoV-2	HERC5	-0.41907	-1.13675	1.06566	0.690171	0.975683	5_neutral	4_minor faster	neutral	neutral
	SARS-CoV-2	HERC6	-0.103137	-0.239605	0.896609	0.800189	0.991527	5_neutral	5_neutral	neutral	neutral
	SARS-CoV-2	HES4	-0.052037	-0.516752	0.895611	1.55214	0.95045	5_neutral	4_minor faster	neutral	neutral
	SARS-CoV-2	HESX1	0.58151	-0.43081	0.936021	0.643172	1.00927	1_minor proviral	5_neutral	proviral	neutral
	SARS-CoV-2	HLA-B	0.672927	-0.22512	0.839348	1.25631	1.00861	1_minor proviral	5_neutral	proviral	neutral
	SARS-CoV-2	HLA-C	-0.559224	-1.17258	0.964081	0.0253795	1.01819	4_minor antiviral	4_minor faster	antiviral	neutral
	SARS-CoV-2	HMHA1	0.0124843	0.386928	0.946676	0.230968	0.97647	5_neutral	5_neutral	neutral	neutral
	SARS-CoV-2	HSH2D	-0.628911	0.458351	1.08295	0.692672	0.989206	4_minor antiviral	5_neutral	antiviral	neutral
	SARS-CoV-2	IDO1	0.0105781	-0.330238	0.892186	0.840417	0.947007	5_neutral	5_neutral	neutral	neutral
	SARS-CoV-2	IFI16	1.44204	0.540327	0.840159	3.33824	0.951562	1_minor proviral	1_minor slower	proviral	neutral
	SARS-CoV-2	IFI27	-0.354876	-0.691155	1.02074	0.406192	0.967868	5_neutral	4_minor faster	neutral	neutral
	SARS-CoV-2	IFI35	0.184189	0.678709	0.821073	0.83505	0.979466	5_neutral	1_minor slower	neutral	neutral
	SARS-CoV-2	IFI44	-0.396163	0.195514	0.821422	1.23827	0.984365	5_neutral	5_neutral	neutral	neutral
	SARS-CoV-2	IFI44L	-0.610101	0.106866	0.959211	1.56295	1.01504	4_minor antiviral	5_neutral	antiviral	neutral
	SARS-CoV-2	IFI6	-0.0938143	-1.22834	1.02749	1.86645	0.980483	5_neutral	4_minor faster	neutral	neutral
	SARS-CoV-2	IFIH1	-0.516938	-0.662309	1.04524	0.0344315	0.993802	4_minor antiviral	4_minor faster	antiviral	neutral
	SARS-CoV-2	IFIT1	0.524729	-0.566548	0.959699	1.06009	0.973253	1_minor proviral	4_minor faster	proviral	neutral
	SARS-CoV-2	IFIT2	0.097415	-0.278368	0.89488	1.17062	0.974452	5_neutral	5_neutral	neutral	neutral
	SARS-CoV-2	IFIT3	0.161483	-1.42611	1.11859	0.295149	0.952249	5_neutral	4_minor faster	neutral	neutral
	SARS-CoV-2	IFIT5	-1.16584	-1.00582	1.06934	0.757608	0.973358	4_minor antiviral	4_minor faster	antiviral	neutral
	SARS-CoV-2	IFITM1	0.0456154	-0.0323792	0.926242	3.2606	0.908869	5_neutral	5_neutral	neutral	neutral
	SARS-CoV-2	IFITM2	2.27564	0.485922	0.936386	1.57935	0.984396	2_major proviral	5_neutral	proviral	neutral
	SARS-CoV-2	IFITM3	-0.232591	0.124991	0.905103	1.05252	0.964106	5_neutral	5_neutral	neutral	neutral
	SARS-CoV-2	IFNE	-0.216034	0.190029	0.905592	0.089977	0.979644	5_neutral	5_neutral	neutral	neutral
	SARS-CoV-2	IFNG	-0.134173	-0.155503	0.965458	0.34336	0.988448	5_neutral	5_neutral	neutral	neutral
	SARS-CoV-2	IGF2BP3	0.38283	-1.14418	0.944275	1.39921	1.01071	5_neutral	4_minor faster	neutral	neutral
	SARS-CoV-2	IL15	-0.254694	-0.024588	0.944263	1.68357	0.987753	5_neutral	5_neutral	neutral	neutral
	SARS-CoV-2	IL15RA	1.45589	1.5214	0.799005	-0.736842	1.01677	1_minor proviral	1_minor slower	proviral	neutral
	SARS-CoV-2	IL1A	0.332575	-0.759903	1.01768	1.39222	0.994288	5_neutral	4_minor faster	neutral	neutral
	SARS-CoV-2	IL1RN	-0.248569	0.316858	0.831646	1.2704	0.999638	5_neutral	5_neutral	neutral	neutral
	SARS-CoV-2	IL4I1	0.305076	-0.233768	0.905506	3.0156	0.989815	5_neutral	5_neutral	neutral	neutral
	SARS-CoV-2	IRF1	0.603116	1.75134	0.835602	1.01008	1.01137	1_minor proviral	1_minor slower	proviral	neutral
	SARS-CoV-2	IRF7	-0.54759	0.247111	0.950486	0.736019	0.967641	4_minor antiviral	5_neutral	antiviral	neutral
	SARS-CoV-2	IRF9	2.32747	0.983298	0.826864	2.76379	0.949934	2_major proviral	1_minor slower	proviral	neutral
	SARS-CoV-2	IRG1	0.661503	0.928703	0.874087	1.09491	1.01681	1_minor proviral	1_minor slower	proviral	neutral
	SARS-CoV-2	ISG15	-0.759232	-1.49304	1.17827	-3.03446	1.01654	4_minor antiviral	4_minor faster	antiviral	neutral
	SARS-CoV-2	ISG20	-0.252955	-0.605618	1.01857	0.717784	0.973035	5_neutral	4_minor faster	neutral	neutral
	SARS-CoV-2	ITPKB	-0.332119	-0.443141	0.996244	0.794504	1.00062	5_neutral	5_neutral	neutral	neutral
	SARS-CoV-2	KCNE3	-0.503614	-0.2156	1.00458	-1.33567	0.973203	4_minor antiviral	5_neutral	antiviral	neutral
	SARS-CoV-2	KLF7	0.173382	-0.511639	0.879698	1.87314	1.01231	5_neutral	4_minor faster	neutral	neutral
	SARS-CoV-2	LAG3	0.406499	0.0294679	0.816362	1.09534	0.989285	5_neutral	5_neutral	neutral	neutral
	SARS-CoV-2	LAMP3	-0.235665	-0.499853	1.02109	1.16787	0.992119	5_neutral	5_neutral	neutral	neutral
	SARS-CoV-2	LAP3	-0.712019	-0.297336	0.943199	0.538807	0.999938	4_minor antiviral	5_neutral	antiviral	neutral
	SARS-CoV-2	LGALS3BP	-0.940008	-1.87186	1.08788	2.18012	0.992269	4_minor antiviral	4_minor faster	antiviral	neutral
	SARS-CoV-2	LGALS9B	0.0613667	0.551396	0.95234	0.324999	0.796056	5_neutral	1_minor slower	neutral	neutral
	SARS-CoV-2	LILRA1	1.32341	-0.270958	0.926046	2.23751	0.89683	1_minor proviral	5_neutral	proviral	neutral
	SARS-CoV-2	LILRA5	-0.0038769	-0.298961	0.90138	-0.317421	0.983617	5_neutral	5_neutral	neutral	neutral
	SARS-CoV-2	LRCH2	0.00541584	-0.163866	1.02633	0.240415	0.941314	5_neutral	5_neutral	neutral	neutral
	SARS-CoV-2	LRRC25	-0.476345	-1.56999	0.969306	0.990437	0.990208	5_neutral	4_minor faster	neutral	neutral
	SARS-CoV-2	LY6D	-0.281204	0.272901	0.767075	0.486539	0.950639	5_neutral	5_neutral	neutral	neutral
	SARS-CoV-2	LY6E	10.1303	4.50705	0.617113	4.72524	0.964041	2_major proviral	2_major slower	proviral	neutral
	SARS-CoV-2	MAP3K1	1.37203	-0.595031	0.995743	0.736823	0.985551	1_minor proviral	4_minor faster	proviral	neutral
	SARS-CoV-2	MAVS	0.254039	0.0775727	0.939015	2.64043	0.95419	5_neutral	5_neutral	neutral	neutral
	SARS-CoV-2	MBD4	-0.19828	-0.393616	1.07111	0.619024	0.97337	5_neutral	5_neutral	neutral	neutral
	SARS-CoV-2	MCM2	0.161091	-0.385484	0.960666	0.685264	0.955595	5_neutral	5_neutral	neutral	neutral
	SARS-CoV-2	MNDA	-0.145325	-1.11308	1.02653	0.410728	1.01033	5_neutral	4_minor faster	neutral	neutral
	SARS-CoV-2	MS4A4A	-0.070753	-0.16366	0.973249	1.92367	0.955456	5_neutral	5_neutral	neutral	neutral
	SARS-CoV-2	MSR1	1.91489	0.275975	0.765666	11.0245	0.836162	1_minor proviral	5_neutral	proviral	neutral
	SARS-CoV-2	MT1H	0.51556	1.23147	0.897435	2.53086	0.953563	1_minor proviral	1_minor slower	proviral	neutral
	SARS-CoV-2	MT1HL1	0.10083	0.993794	1.01614	-0.367062	0.942038	5_neutral	1_minor slower	neutral	neutral
	SARS-CoV-2	MT1M	-0.595374	0.801917	0.890842	5.71955	0.957828	4_minor antiviral	1_minor slower	antiviral	neutral
	SARS-CoV-2	MT2A	0.0816656	0.67207	0.88576	3.74591	0.921084	5_neutral	1_minor slower	neutral	neutral
	SARS-CoV-2	MX1	-0.031765	0.00476898	0.901559	-6.28891	0.918631	5_neutral	5_neutral	neutral	neutral
	SARS-CoV-2	MX2	2.18012	-0.381433	0.886989	11.5434	0.944615	2_major proviral	5_neutral	proviral	neutral
	SARS-CoV-2	MYCL	0.619665	1.40751	0.96632	-2.63756	0.965644	1_minor proviral	1_minor slower	proviral	neutral
	SARS-CoV-2	MYD88	0.56857	-1.13862	0.953667	5.92821	0.867224	1_minor proviral	4_minor faster	proviral	neutral
	SARS-CoV-2	NCOA7	0.845256	-0.543759	0.856754	7.82208	0.872688	1_minor proviral	4_minor faster	proviral	neutral
	SARS-CoV-2	NEXN	0.326534	0.411253	0.921117	5.031	0.911402	5_neutral	5_neutral	neutral	neutral
	SARS-CoV-2	NKX3-1	0.427402	-0.616901	0.935736	4.44972	0.844986	5_neutral	4_minor faster	neutral	neutral
	SARS-CoV-2	NMI	-0.227821	0.79352	0.874285	0.346922	0.93295	5_neutral	1_minor slower	neutral	neutral
	SARS-CoV-2	NT5C3A	0.186037	0.542193	0.967393	0.522455	1.01592	5_neutral	1_minor slower	neutral	neutral
	SARS-CoV-2	NUPR1	0.440625	-0.624738	0.952703	6.98982	0.965082	5_neutral	4_minor faster	neutral	neutral
	SARS-CoV-2	OAS1	0.216665	3.78968	0.690969	-4.52161	0.964031	5_neutral	2_major slower	neutral	neutral
	SARS-CoV-2	OAS2	0.161931	0.234135	0.862228	-4.08145	0.959684	5_neutral	5_neutral	neutral	neutral
	SARS-CoV-2	OAS3	1.94252	3.14396	0.801569	2.6788	0.986017	1_minor proviral	2_major slower	proviral	neutral
	SARS-CoV-2	OASL	0.739907	-0.792927	0.960032	-2.4836	0.996687	1_minor proviral	4_minor faster	proviral	neutral
	SARS-CoV-2	OGFR	1.15786	1.17676	0.818782	0.43501	1.04809	1_minor proviral	1_minor slower	proviral	neutral
	SARS-CoV-2	P2RY14	0.901601	1.34963	0.85232	2.57461	0.988477	1_minor proviral	1_minor slower	proviral	neutral
	SARS-CoV-2	PALM2-AKAP2	0.0122517	0.137467	0.950671	3.81563	1.01862	5_neutral	5_neutral	neutral	neutral
	SARS-CoV-2	PAQR8	0.519419	0.59226	0.904506	3.28604	0.99673	1_minor proviral	1_minor slower	proviral	neutral
	SARS-CoV-2	PARP10	2.77558	0.662254	0.897448	-7.6374	0.901625	2_major proviral	1_minor slower	proviral	neutral
	SARS-CoV-2	PARP11	0.147908	0.499175	0.922716	0.900584	0.957977	5_neutral	5_neutral	neutral	neutral
	SARS-CoV-2	PARP12	-0.0145352	1.96034	0.740462	4.40626	1.0473	5_neutral	1_minor slower	neutral	neutral
	SARS-CoV-2	PARP14	-0.235178	0.974941	0.855382	0.381744	1.05792	5_neutral	1_minor slower	neutral	neutral
	SARS-CoV-2	PARP9	0.109208	1.0232	0.890403	1.00049	1.05675	5_neutral	1_minor slower	neutral	neutral
	SARS-CoV-2	PCDH17	-0.539909	-0.545776	0.949396	-0.570274	1.04559	4_minor antiviral	4_minor faster	antiviral	neutral
	SARS-CoV-2	PDCD1LG2	-0.153139	-0.528181	0.894293	9.19312	0.997766	5_neutral	4_minor faster	neutral	neutral
	SARS-CoV-2	PDZD2	0.0585741	0.573627	0.897144	2.23905	1.05609	5_neutral	1_minor slower	neutral	neutral
	SARS-CoV-2	PGAP1	0.142403	-0.548061	0.965841	1.10808	1.08208	5_neutral	4_minor faster	neutral	neutral
	SARS-CoV-2	PHF11	0.0679603	0.235666	0.97702	0.888561	1.06141	5_neutral	5_neutral	neutral	neutral
	SARS-CoV-2	PID1	0.133064	-0.323922	0.820778	5.3235	1.05185	5_neutral	5_neutral	neutral	neutral
	SARS-CoV-2	PIWIL4	-0.604689	0.534453	0.92174	-1.14401	1.04931	4_minor antiviral	1_minor slower	antiviral	neutral
	SARS-CoV-2	PLEKHA4	0.331125	1.23529	0.834291	1.49055	0.926658	5_neutral	1_minor slower	neutral	neutral
	SARS-CoV-2	PLSCR1	0.187361	0.301856	0.920461	2.01973	0.963979	5_neutral	5_neutral	neutral	neutral
	SARS-CoV-2	PLXDC2	-1.14581	0.346394	0.962144	0.745824	1.06804	4_minor antiviral	5_neutral	antiviral	neutral
	SARS-CoV-2	PMAIP1	-0.76303	-0.502242	0.922242	0.341295	1.065	4_minor antiviral	4_minor faster	antiviral	neutral
	SARS-CoV-2	PNPT1	-0.782361	0.760693	0.850341	1.44207	1.0177	4_minor antiviral	1_minor slower	antiviral	neutral
	SARS-CoV-2	POLD1	-0.542444	1.13792	0.866942	3.12957	1.11522	4_minor antiviral	1_minor slower	antiviral	neutral
	SARS-CoV-2	POLI	-0.112732	0.316666	0.894713	1.20264	1.23938	5_neutral	5_neutral	neutral	neutral
	SARS-CoV-2	PSMB8	-0.290208	1.71344	1.00878	-14.4699	1.01461	5_neutral	1_minor slower	neutral	neutral
	SARS-CoV-2	RASA2	-0.0752729	0.677421	0.880688	6.41143	0.92941	5_neutral	1_minor slower	neutral	neutral
	SARS-CoV-2	RASGEF1B	-0.946645	-1.31127	0.996643	4.24824	1.04087	4_minor antiviral	4_minor faster	antiviral	neutral
	SARS-CoV-2	RASGRP3	-0.405782	-0.192643	0.924985	-0.351667	1.09858	5_neutral	5_neutral	neutral	neutral
	SARS-CoV-2	RGL1	-0.368044	1.41772	0.907671	2.15684	1.09446	5_neutral	1_minor slower	neutral	neutral
	SARS-CoV-2	RGS1	0.222544	1.13018	0.823551	-4.7714	1.05245	5_neutral	1_minor slower	neutral	neutral
	SARS-CoV-2	RHBDD2	-0.0711813	1.61602	0.839907	4.78992	1.04814	5_neutral	1_minor slower	neutral	neutral
	SARS-CoV-2	RIN2	1.70134	0.788201	0.731514	4.38596	1.02224	1_minor proviral	1_minor slower	proviral	neutral
	SARS-CoV-2	RNF213	-0.196348	0.295084	0.871619	0.696025	1.0888	5_neutral	5_neutral	neutral	neutral
	SARS-CoV-2	RSAD2	-0.143143	0.211276	0.923882	0.546847	0.95917	5_neutral	5_neutral	neutral	neutral
	SARS-CoV-2	RTCB	-0.951897	2.07148	0.946155	-0.172752	0.939324	4_minor antiviral	2_major slower	antiviral	neutral
	SARS-CoV-2	RTP4	0.395541	0.666059	0.938638	1.26258	1.03379	5_neutral	1_minor slower	neutral	neutral
	SARS-CoV-2	RUFY4	-0.256755	0.439471	0.908673	0.595264	0.902059	5_neutral	5_neutral	neutral	neutral
	SARS-CoV-2	S100A4	-0.46574	0.254226	0.997841	-2.59284	0.951952	5_neutral	5_neutral	neutral	neutral
	SARS-CoV-2	SAMD9	0.289345	1.13648	0.82609	4.14107	1.02674	5_neutral	1_minor slower	neutral	neutral
	SARS-CoV-2	SAMD9L	0.348091	1.48076	0.820509	5.04733	1.03882	5_neutral	1_minor slower	neutral	neutral
	SARS-CoV-2	SAMHD1	-1.57267	0.414893	1.01951	-0.429831	1.04425	4_minor antiviral	5_neutral	antiviral	neutral
	SARS-CoV-2	SDS	-0.751999	0.698199	0.933598	-0.931966	1.0586	4_minor antiviral	1_minor slower	antiviral	neutral
	SARS-CoV-2	SECTM1	-0.0866681	-1.11953	0.955348	3.88843	1.01539	5_neutral	4_minor faster	neutral	neutral
	SARS-CoV-2	SLAMF7	0.534509	1.48191	0.781375	2.4552	0.963343	1_minor proviral	1_minor slower	proviral	neutral
	SARS-CoV-2	SLC11A1	-0.911128	-0.639173	0.941934	-6.50976	1.05067	4_minor antiviral	4_minor faster	antiviral	neutral
	SARS-CoV-2	SLC15A3	-0.0294844	2.65903	0.86016	-6.28714	1.04652	5_neutral	2_major slower	neutral	neutral
	SARS-CoV-2	SLC16A10	-0.510389	0.83952	0.841344	0.983198	1.03817	4_minor antiviral	1_minor slower	antiviral	neutral
	SARS-CoV-2	SLC1A5	-0.955407	0.761775	0.927478	2.18211	1.0823	4_minor antiviral	1_minor slower	antiviral	neutral
	SARS-CoV-2	SLC25A28	-1.07721	0.319676	0.850507	6.66146	0.99204	4_minor antiviral	5_neutral	antiviral	neutral
	SARS-CoV-2	SLFN12L	-0.0337272	-0.0560412	0.92278	4.69834	1.01148	5_neutral	5_neutral	neutral	neutral
	SARS-CoV-2	SLFN5	-0.223471	0.047316	1.01302	-0.0697541	1.0259	5_neutral	5_neutral	neutral	neutral
	SARS-CoV-2	SOCS1	0.238094	0.369725	0.766088	2.31776	1.06065	5_neutral	5_neutral	neutral	neutral
	SARS-CoV-2	SP100	-0.288196	0.0710178	0.902855	6.90057	1.07088	5_neutral	5_neutral	neutral	neutral
	SARS-CoV-2	SP110	0.715772	0.696506	0.903838	2.41538	1.08358	1_minor proviral	1_minor slower	proviral	neutral
	SARS-CoV-2	SREK1IP1	-0.266402	1.56702	0.798389	4.15489	0.993752	5_neutral	1_minor slower	neutral	neutral
	SARS-CoV-2	SSB	-0.731217	1.58291	0.938423	7.85585	0.913456	4_minor antiviral	1_minor slower	antiviral	neutral
	SARS-CoV-2	ST14	-0.612049	-0.931095	0.965422	4.0102	0.912546	4_minor antiviral	4_minor faster	antiviral	neutral
	SARS-CoV-2	STAB1	-1.10431	-1.64144	1.03279	3.42225	0.918427	4_minor antiviral	4_minor faster	antiviral	neutral
	SARS-CoV-2	STAP1	-0.889061	0.645648	0.921149	5.01416	0.936442	4_minor antiviral	1_minor slower	antiviral	neutral
	SARS-CoV-2	STAT1	1.45692	0.918038	0.825582	-4.98224	0.971409	1_minor proviral	1_minor slower	proviral	neutral
	SARS-CoV-2	STAT2	2.63084	0.878011	0.82529	2.16508	0.929369	2_major proviral	1_minor slower	proviral	neutral
	SARS-CoV-2	TAP1	-0.176055	-2.58747	1.07201	6.73288	0.965697	5_neutral	3_major faster	neutral	neutral
	SARS-CoV-2	TAP2	-0.763319	-1.03607	1.00176	1.07802	0.930691	4_minor antiviral	4_minor faster	antiviral	neutral
	SARS-CoV-2	TDO2	-0.397473	-1.04204	1.02349	0.919935	0.915463	5_neutral	4_minor faster	neutral	neutral
	SARS-CoV-2	TDRD7	-1.85401	-0.459894	1.22484	4.31843	0.944547	4_minor antiviral	5_neutral	antiviral	neutral
	SARS-CoV-2	TIFA	0.133996	-0.903119	0.971786	0.152148	0.909162	5_neutral	4_minor faster	neutral	neutral
	SARS-CoV-2	TLR3	0.475026	-0.327029	0.924203	5.59017	0.901418	5_neutral	5_neutral	neutral	neutral
	SARS-CoV-2	TLR7	-0.721926	-1.0198	0.969241	21.6549	0.959177	4_minor antiviral	4_minor faster	antiviral	neutral
	SARS-CoV-2	TMEM140	-0.241589	0.765199	0.842034	2.30776	0.933776	5_neutral	1_minor slower	neutral	neutral
	SARS-CoV-2	TMEM217	0.262339	-0.558945	1.02696	0.971983	0.958214	5_neutral	4_minor faster	neutral	neutral
	SARS-CoV-2	TMEM62	-0.0906764	-0.327209	0.924767	-1.64908	0.953925	5_neutral	5_neutral	neutral	neutral
	SARS-CoV-2	TNFRSF1B	-0.186683	1.30099	0.861929	3.06625	0.954292	5_neutral	1_minor slower	neutral	neutral
	SARS-CoV-2	TNFSF10	-0.742984	-0.891056	1.05818	5.69797	0.969583	4_minor antiviral	4_minor faster	antiviral	neutral
	SARS-CoV-2	TNFSF13B	-0.386101	-0.798939	1.01155	5.69049	0.917676	5_neutral	4_minor faster	neutral	neutral
	SARS-CoV-2	TNFSF18	-0.590811	0.0456946	0.985428	0.319536	0.954987	4_minor antiviral	5_neutral	antiviral	neutral
	SARS-CoV-2	TNFSF8	0.169605	1.28085	0.899778	0.973884	0.912329	5_neutral	1_minor slower	neutral	neutral
	SARS-CoV-2	TRAF3IP3	-0.672446	-1.21238	1.06003	3.70685	0.947739	4_minor antiviral	4_minor faster	antiviral	neutral
	SARS-CoV-2	TRANK1	-0.367995	0.610112	0.838402	7.65004	0.954537	5_neutral	1_minor slower	neutral	neutral
	SARS-CoV-2	TRIM21	0.639184	-0.213576	1.11258	6.68073	0.916602	1_minor proviral	5_neutral	proviral	neutral
	SARS-CoV-2	TRIM22	0.433902	0.849134	0.943552	-2.2788	0.928675	5_neutral	1_minor slower	neutral	neutral
	SARS-CoV-2	TRIM25	-0.897781	-0.967194	1.02998	2.115	0.962729	4_minor antiviral	4_minor faster	antiviral	neutral
	SARS-CoV-2	TRIM38	-0.620156	-0.140124	1.04032	14.6672	0.970978	4_minor antiviral	5_neutral	antiviral	neutral
	SARS-CoV-2	TRIM5	-1.02925	-0.589141	1.07532	2.56778	0.95276	4_minor antiviral	4_minor faster	antiviral	neutral
	SARS-CoV-2	TRIM69	-0.635014	-1.54022	1.14312	4.61043	0.957535	4_minor antiviral	4_minor faster	antiviral	neutral
	SARS-CoV-2	TYMP	-0.461245	0.53027	0.978995	1.32101	0.963519	5_neutral	1_minor slower	neutral	neutral
	SARS-CoV-2	UBA7	-0.314523	1.08302	1.00206	7.84712	0.983739	5_neutral	1_minor slower	neutral	neutral
	SARS-CoV-2	UBN2	-1.11524	-1.24063	1.07233	3.74016	0.942256	4_minor antiviral	4_minor faster	antiviral	neutral
	SARS-CoV-2	UBQLNL	0.58662	-0.346439	1.0459	0.0410523	0.958583	1_minor proviral	5_neutral	proviral	neutral
	SARS-CoV-2	VCAN	1.30328	0.559336	1.03559	-1.52714	0.926515	1_minor proviral	1_minor slower	proviral	neutral
	SARS-CoV-2	WARS1	1.68777	0.529991	0.863607	13.014	0.963846	1_minor proviral	1_minor slower	proviral	neutral
	SARS-CoV-2	XAF1	1.02153	0.285886	0.900143	9.89135	0.956883	1_minor proviral	5_neutral	proviral	neutral
	SARS-CoV-2	ZADH2	0.693212	-1.74114	1.07051	-0.0254857	0.958444	1_minor proviral	4_minor faster	proviral	neutral
	SARS-CoV-2	ZBP1	0.262808	-0.871502	0.90258	4.62807	0.974184	5_neutral	4_minor faster	neutral	neutral
	SARS-CoV-2	ZBTB48	0.637221	-1.06225	0.911341	-1.69281	0.967508	1_minor proviral	4_minor faster	proviral	neutral
	SARS-CoV-2	ZC3HAV1	0.344177	-0.596347	1.1221	0.424827	0.94727	5_neutral	4_minor faster	neutral	neutral
	SARS-CoV-2	ZMAT3	1.0094	-0.643706	0.977829	1.4722	0.943577	1_minor proviral	4_minor faster	proviral	neutral
	SARS-CoV-2	ZNF44	0.308617	-0.853594	1.1026	0.473333	0.948833	5_neutral	4_minor faster	neutral	neutral
	SARS-CoV-2	ZNF516	0.385113	-0.207778	0.991162	2.33426	0.944084	5_neutral	5_neutral	neutral	neutral
	SARS-CoV-2	ZNFX1	0.995767	-0.102933	0.990717	1.55712	0.954299	1_minor proviral	5_neutral	proviral	neutral
	SFV	AC005013.1	-0.623563	0.555685	0.98416	-1.26599	0.833901	4_minor antiviral	1_minor slower	antiviral	neutral
	SFV	ACO1	-0.390719	0.935471	0.909758	2.47	0.895317	5_neutral	1_minor slower	neutral	neutral
	SFV	ADAM12	-0.545411	0.517808	0.92929	3.00297	0.904315	4_minor antiviral	1_minor slower	antiviral	neutral
	SFV	ADAMDEC1	-0.810126	0.459289	0.931901	1.86379	0.917905	4_minor antiviral	5_neutral	antiviral	neutral
	SFV	ADAR	-0.651348	0.30377	1.02681	0.960617	0.899819	4_minor antiviral	5_neutral	antiviral	neutral
	SFV	ADORA3	-0.549806	1.05009	0.960694	2.7109	0.871857	4_minor antiviral	1_minor slower	antiviral	neutral
	SFV	AIM2	-0.381763	1.04482	0.926764	2.04262	0.911412	5_neutral	1_minor slower	neutral	neutral
	SFV	AKAP2	-0.796559	0.0920336	0.971527	2.55417	0.932558	4_minor antiviral	5_neutral	antiviral	neutral
	SFV	ALOX5AP	-0.736226	0.0673715	1.08049	0.82679	0.923388	4_minor antiviral	5_neutral	antiviral	neutral
	SFV	ANKRD22	-0.544581	0.0906594	1.04301	2.32998	0.924921	4_minor antiviral	5_neutral	antiviral	neutral
	SFV	APOBEC3A	-0.813621	1.21622	0.925311	1.46483	0.886826	4_minor antiviral	1_minor slower	antiviral	neutral
	SFV	APOBEC3G	-0.234858	-0.364305	1.02663	0.770365	0.909826	5_neutral	5_neutral	neutral	neutral
	SFV	APOL1	0.184228	0.0684608	1.03063	2.45168	0.972314	5_neutral	5_neutral	neutral	neutral
	SFV	APOL2	-0.208936	-0.0392285	0.974026	1.98735	0.98641	5_neutral	5_neutral	neutral	neutral
	SFV	APOL3	0.0505801	-0.349013	0.952051	3.55876	0.959184	5_neutral	5_neutral	neutral	neutral
	SFV	APOL4	-0.312475	-1.21096	1.08452	2.36658	0.942153	5_neutral	4_minor faster	neutral	neutral
	SFV	APOL6	-0.432414	0.399258	0.978466	2.65627	0.97527	5_neutral	5_neutral	neutral	neutral
	SFV	ARAP1	-0.0792479	0.866394	0.981951	1.80976	0.952131	5_neutral	1_minor slower	neutral	neutral
	SFV	ARL9	-0.711083	-0.109125	1.04441	1.23464	0.961356	4_minor antiviral	5_neutral	antiviral	neutral
	SFV	ASGR1	-0.0565063	0.328077	1.0086	2.58162	0.953847	5_neutral	5_neutral	neutral	neutral
	SFV	ATF3	-0.248086	-0.890907	1.06746	2.29432	0.996326	5_neutral	4_minor faster	neutral	neutral
	SFV	ATF7IP	-0.222696	0.196712	0.970922	1.78221	0.993119	5_neutral	5_neutral	neutral	neutral
	SFV	ATXN1	-0.806382	-0.192535	1.10059	0.828495	0.929304	4_minor antiviral	5_neutral	antiviral	neutral
	SFV	BATF	-0.563349	-0.174517	1.05344	1.24421	0.904113	4_minor antiviral	5_neutral	antiviral	neutral
	SFV	BATF2	-0.299785	-0.430771	1.05639	2.32698	0.95689	5_neutral	5_neutral	neutral	neutral
	SFV	BORCS8	-0.349624	0.52267	0.966253	1.03037	0.97913	5_neutral	1_minor slower	neutral	neutral
	SFV	BRD3	-0.31406	-0.510499	1.02504	2.49312	0.944477	5_neutral	4_minor faster	neutral	neutral
	SFV	BST2	0.00616857	0.926467	0.934325	1.99968	0.92095	5_neutral	1_minor slower	neutral	neutral
	SFV	C19orf66	0.0113592	0.517043	1.03692	2.12798	0.974404	5_neutral	1_minor slower	neutral	neutral
	SFV	C6orf100	-0.175813	0.186801	1.0101	1.67942	1.00497	5_neutral	5_neutral	neutral	neutral
	SFV	C9orf91	0.329184	0.425761	0.942093	5.09139	0.947392	5_neutral	5_neutral	neutral	neutral
	SFV	CAPN15	-0.202167	-0.15533	1.03612	4.15722	0.978018	5_neutral	5_neutral	neutral	neutral
	SFV	CASP1	-0.0841976	0.30304	0.986437	3.01317	0.990426	5_neutral	5_neutral	neutral	neutral
	SFV	CBFA2T3	-0.0986451	-0.675435	1.01611	1.66043	0.996681	5_neutral	4_minor faster	neutral	neutral
	SFV	CCL13	-0.193809	-0.605253	1.08025	2.83726	0.996425	5_neutral	4_minor faster	neutral	neutral
	SFV	CCL2	-0.283041	-0.0616479	1.11519	1.85092	0.938028	5_neutral	5_neutral	neutral	neutral
	SFV	CCL24	-0.449443	-0.255199	1.07668	1.0872	0.869998	5_neutral	5_neutral	neutral	neutral
	SFV	CCL7	-0.194733	-0.483947	0.993266	3.04435	1.0024	5_neutral	5_neutral	neutral	neutral
	SFV	CCL8	0.474496	0.0993338	0.977078	3.48246	0.969951	5_neutral	5_neutral	neutral	neutral
	SFV	CCNA1	-0.0452404	-0.0906536	1.01661	2.98483	0.991962	5_neutral	5_neutral	neutral	neutral
	SFV	CCR1	-0.155244	-0.873574	1.00848	3.3187	1.00714	5_neutral	4_minor faster	neutral	neutral
	SFV	CCR2	0.189858	0.368557	0.952913	4.4887	1.00764	5_neutral	5_neutral	neutral	neutral
	SFV	CD180	0.213784	0.527591	0.976346	2.60775	0.946226	5_neutral	1_minor slower	neutral	neutral
	SFV	CD274	-0.0833507	0.00758486	0.981177	2.26219	0.968102	5_neutral	5_neutral	neutral	neutral
	SFV	CD38	0.0599862	-0.371353	1.03049	2.69473	0.978889	5_neutral	5_neutral	neutral	neutral
	SFV	CD69	-0.140936	-1.26862	1.20017	1.58478	1.01662	5_neutral	4_minor faster	neutral	neutral
	SFV	CD80	0.283608	0.262194	1.03806	-0.153921	1.00234	5_neutral	5_neutral	neutral	neutral
	SFV	CEACAM1	-0.75296	-0.371026	0.952707	-2.47585	0.925802	4_minor antiviral	5_neutral	antiviral	neutral
	SFV	CFB	-0.185082	0.147028	0.933074	-9.79382	0.887765	5_neutral	5_neutral	neutral	neutral
	SFV	CFHR1	-0.664199	-0.463076	1.00929	-5.32081	0.957002	4_minor antiviral	5_neutral	antiviral	neutral
	SFV	CH25H	-0.287372	-0.131622	1.03895	2.63852	0.967812	5_neutral	5_neutral	neutral	neutral
	SFV	CHST2	-0.00677987	-0.201981	1.0112	2.47275	0.967999	5_neutral	5_neutral	neutral	neutral
	SFV	CLEC5A	-0.464236	-1.19178	1.0953	0.923149	0.992921	5_neutral	4_minor faster	neutral	neutral
	SFV	CLECL1	-0.113984	-0.249951	1.01752	2.90107	0.988573	5_neutral	5_neutral	neutral	neutral
	SFV	CMKLR1	1.01005	0.519567	0.96103	1.56368	0.973656	1_minor proviral	1_minor slower	proviral	neutral
	SFV	CMPK2	0.35454	0.402688	0.96384	4.15674	0.973898	5_neutral	5_neutral	neutral	neutral
	SFV	CNP	0.176509	0.10053	0.954705	5.02026	0.985466	5_neutral	5_neutral	neutral	neutral
	SFV	CTAGE1	0.114646	0.0614316	1.029	2.27415	1.01389	5_neutral	5_neutral	neutral	neutral
	SFV	CX3CR1	0.475886	0.509801	0.94945	4.98554	0.968797	5_neutral	1_minor slower	neutral	neutral
	SFV	CXCL10	0.0795899	0.34798	0.946098	5.55908	0.964366	5_neutral	5_neutral	neutral	neutral
	SFV	CXCL11	-0.278153	-0.074491	1.01432	1.42207	0.941873	5_neutral	5_neutral	neutral	neutral
	SFV	CXCL3	0.659812	0.171102	1.01591	3.11426	0.97213	1_minor proviral	5_neutral	proviral	neutral
	SFV	CXCL9	0.398574	-0.18827	0.961254	3.08708	0.991339	5_neutral	5_neutral	neutral	neutral
	SFV	CYP2J2	-0.171827	-0.322183	1.08745	2.3473	0.999214	5_neutral	5_neutral	neutral	neutral
	SFV	DCT	-0.291877	-0.57068	1.03309	2.47262	1.00607	5_neutral	4_minor faster	neutral	neutral
	SFV	DDX58	3.31164	4.8872	0.710272	15.5787	1.03702	2_major proviral	2_major slower	proviral	neutral
	SFV	DDX60	1.65747	0.397749	0.962988	3.94608	1.00125	1_minor proviral	5_neutral	proviral	neutral
	SFV	DDX60L	0.536124	0.803394	0.952355	3.37201	1.01734	1_minor proviral	1_minor slower	proviral	neutral
	SFV	DEFB1	0.543757	-0.0891928	0.972797	3.49719	1.01923	1_minor proviral	5_neutral	proviral	neutral
	SFV	DHX58	0.414858	-0.187499	0.98001	3.82985	1.0089	5_neutral	5_neutral	neutral	neutral
	SFV	DOK1	0.647955	0.177262	0.924201	4.03227	0.952555	1_minor proviral	5_neutral	proviral	neutral
	SFV	DOK2	0.0377725	0.615401	0.996307	3.76029	0.935438	5_neutral	1_minor slower	neutral	neutral
	SFV	DOK3	-0.864353	-0.142236	1.05607	1.15415	0.857103	4_minor antiviral	5_neutral	antiviral	neutral
	SFV	DTX3L	0.531842	0.690292	0.974458	3.30767	0.956949	1_minor proviral	1_minor slower	proviral	neutral
	SFV	DUSP7	-0.106441	-0.314405	1.07321	1.82623	0.954203	5_neutral	5_neutral	neutral	neutral
	SFV	EIF2AK2	1.41088	-4.33057	1.193	3.63749	0.979682	1_minor proviral	3_major faster	proviral	neutral
	SFV	EMP1	-0.106231	0.0139587	0.992033	2.1098	1.00799	5_neutral	5_neutral	neutral	neutral
	SFV	EMR3	-0.185436	-0.374557	1.09577	-21.7646	0.962406	5_neutral	5_neutral	neutral	neutral
	SFV	ENG	0.328604	-0.412623	1.02687	2.84815	0.985813	5_neutral	5_neutral	neutral	neutral
	SFV	ENPP2	0.0928243	-0.35613	1.00099	2.66763	0.948269	5_neutral	5_neutral	neutral	neutral
	SFV	EPHB2	-0.0224736	-0.196957	1.00658	2.53117	0.945835	5_neutral	5_neutral	neutral	neutral
	SFV	EPSTI1	0.0667152	-0.306056	1.06732	-65.6202	0.972417	5_neutral	5_neutral	neutral	neutral
	SFV	ETV7	0.239027	-0.158799	1.03184	2.48941	0.927512	5_neutral	5_neutral	neutral	neutral
	SFV	EVI2A	-0.0808292	0.175254	0.96943	3.01187	0.922163	5_neutral	5_neutral	neutral	neutral
	SFV	EZH1	-0.457369	0.0689081	1.04134	0.820104	0.97873	5_neutral	5_neutral	neutral	neutral
	SFV	FABP4	-0.389218	-0.46429	1.02617	0.893237	0.975488	5_neutral	5_neutral	neutral	neutral
	SFV	FAM105A	-0.466086	-0.748539	1.09547	0.7393	0.965257	5_neutral	4_minor faster	neutral	neutral
	SFV	FAM107A	-0.169032	-0.375554	1.04545	0.839897	0.963337	5_neutral	5_neutral	neutral	neutral
	SFV	FAM110A	-0.40454	0.0877378	0.96854	1.08782	0.976804	5_neutral	5_neutral	neutral	neutral
	SFV	FAM20A	0.0510621	0.417732	0.985339	1.18792	0.948496	5_neutral	5_neutral	neutral	neutral
	SFV	FAM46A	-0.460408	-0.354362	1.00654	1.03856	0.955059	5_neutral	5_neutral	neutral	neutral
	SFV	FAM72A	-0.434586	0.186642	0.95774	1.10145	0.946928	5_neutral	5_neutral	neutral	neutral
	SFV	FBXO6	-0.200367	0.0109045	0.977503	1.2202	0.937388	5_neutral	5_neutral	neutral	neutral
	SFV	FCAR	-0.476639	-0.399013	1.08387	0.776247	0.928603	5_neutral	5_neutral	neutral	neutral
	SFV	FFAR2	-0.50289	-0.725039	1.03724	0.962681	0.940427	4_minor antiviral	4_minor faster	antiviral	neutral
	SFV	FGL2	-0.623601	0.134105	0.997556	0.828007	0.885981	4_minor antiviral	5_neutral	antiviral	neutral
	SFV	FOS	-0.278875	-0.701886	1.04745	1.01213	0.977016	5_neutral	4_minor faster	neutral	neutral
	SFV	FPR2	-0.393131	-0.661011	1.07662	-0.0321529	0.961323	5_neutral	4_minor faster	neutral	neutral
	SFV	GBP1	0.155047	-0.1668	1.00173	1.28139	0.972769	5_neutral	5_neutral	neutral	neutral
	SFV	GBP3	0.185809	-0.0953607	0.99218	1.40618	0.937856	5_neutral	5_neutral	neutral	neutral
	SFV	GBP4	0.297858	-0.288275	0.990037	-0.146467	0.963825	5_neutral	5_neutral	neutral	neutral
	SFV	GBP5	-0.0436737	-0.41833	1.02887	0.781008	0.980814	5_neutral	5_neutral	neutral	neutral
	SFV	GLIPR2	-0.131966	-0.399828	1.0457	0.991933	0.977771	5_neutral	5_neutral	neutral	neutral
	SFV	GLS	0.383686	-0.343233	0.912327	2.04328	0.998311	5_neutral	5_neutral	neutral	neutral
	SFV	GMPR	-0.112086	-0.678311	1.07612	1.02117	0.999063	5_neutral	4_minor faster	neutral	neutral
	SFV	GPC4	-0.151072	-0.598803	1.03249	1.1295	0.98173	5_neutral	4_minor faster	neutral	neutral
	SFV	GPR141	0.155097	-0.885991	1.02868	1.38499	0.995969	5_neutral	4_minor faster	neutral	neutral
	SFV	GPR155	-0.66402	-0.647387	1.03643	0.804121	0.981797	4_minor antiviral	4_minor faster	antiviral	neutral
	SFV	HAPLN3	-0.459107	-0.408111	1.09387	0.750337	0.925659	5_neutral	5_neutral	neutral	neutral
	SFV	HAVCR2	-0.101636	-0.48817	1.01715	1.33437	0.989297	5_neutral	5_neutral	neutral	neutral
	SFV	HELZ2	-0.341412	-0.880384	1.11378	0.860816	0.984093	5_neutral	4_minor faster	neutral	neutral
	SFV	HERC5	0.0927149	-1.24947	1.03221	1.35049	0.975683	5_neutral	4_minor faster	neutral	neutral
	SFV	HERC6	0.154964	-0.0295923	1.03135	1.04137	0.991527	5_neutral	5_neutral	neutral	neutral
	SFV	HES4	-0.0376317	-0.51229	1.05253	1.14032	0.95045	5_neutral	4_minor faster	neutral	neutral
	SFV	HESX1	-0.0281924	0.0684176	0.981342	1.34727	1.00927	5_neutral	5_neutral	neutral	neutral
	SFV	HLA-B	-0.131709	-0.547421	1.02622	1.16957	1.00861	5_neutral	4_minor faster	neutral	neutral
	SFV	HLA-C	0.310536	0.303145	0.950763	1.63208	1.01819	5_neutral	5_neutral	neutral	neutral
	SFV	HMHA1	0.067137	-0.446431	1.0238	1.18878	0.97647	5_neutral	5_neutral	neutral	neutral
	SFV	HSH2D	0.260237	0.354219	0.929387	1.55252	0.989206	5_neutral	5_neutral	neutral	neutral
	SFV	IDO1	-0.214346	0.438765	1.01056	0.899621	0.947007	5_neutral	5_neutral	neutral	neutral
	SFV	IFI16	-0.101939	-0.809756	0.991912	1.31426	0.951562	5_neutral	4_minor faster	neutral	neutral
	SFV	IFI27	0.215625	0.150317	0.988772	1.39274	0.967868	5_neutral	5_neutral	neutral	neutral
	SFV	IFI35	1.03461	0.958748	0.877395	2.33653	0.979466	1_minor proviral	1_minor slower	proviral	neutral
	SFV	IFI44	0.168866	-0.4587	1.01666	1.37962	0.984365	5_neutral	5_neutral	neutral	neutral
	SFV	IFI44L	0.357262	-0.568861	1.00331	1.63863	1.01504	5_neutral	4_minor faster	neutral	neutral
	SFV	IFI6	0.23972	0.305273	1.02509	1.25526	0.980483	5_neutral	5_neutral	neutral	neutral
	SFV	IFIH1	-0.356344	-0.922319	1.00951	1.06362	0.993802	5_neutral	4_minor faster	neutral	neutral
	SFV	IFIT1	0.172312	0.0227717	0.962251	1.53512	0.973253	5_neutral	5_neutral	neutral	neutral
	SFV	IFIT2	0.31275	-0.349719	1.02868	1.35724	0.974452	5_neutral	5_neutral	neutral	neutral
	SFV	IFIT3	-0.0371328	0.0812384	0.983987	1.41475	0.952249	5_neutral	5_neutral	neutral	neutral
	SFV	IFIT5	0.153629	-0.173805	0.964378	1.41897	0.973358	5_neutral	5_neutral	neutral	neutral
	SFV	IFITM1	-0.309827	0.20367	1.02186	1.10419	0.908869	5_neutral	5_neutral	neutral	neutral
	SFV	IFITM2	-0.269505	-0.341587	1.0748	0.875407	0.984396	5_neutral	5_neutral	neutral	neutral
	SFV	IFITM3	-0.169548	-0.963852	1.05696	1.15316	0.964106	5_neutral	4_minor faster	neutral	neutral
	SFV	IFNE	0.10041	-0.543001	1.00498	1.36151	0.979644	5_neutral	4_minor faster	neutral	neutral
	SFV	IFNG	-0.12417	-0.417054	0.996163	1.22528	0.988448	5_neutral	5_neutral	neutral	neutral
	SFV	IGF2BP3	0.0227176	-0.810412	1.10254	1.08859	1.01071	5_neutral	4_minor faster	neutral	neutral
	SFV	IL15	0.0409303	-0.713529	1.03828	1.33865	0.987753	5_neutral	4_minor faster	neutral	neutral
	SFV	IL15RA	-0.183003	-0.0331771	0.982223	1.18667	1.01677	5_neutral	5_neutral	neutral	neutral
	SFV	IL1A	0.0903707	-0.611546	1.02759	1.25059	0.994288	5_neutral	4_minor faster	neutral	neutral
	SFV	IL1RN	0.00281287	-0.151509	1.00738	1.24817	0.999638	5_neutral	5_neutral	neutral	neutral
	SFV	IL4I1	-0.0296976	0.00454642	0.985542	1.36297	0.989815	5_neutral	5_neutral	neutral	neutral
	SFV	IRF1	0.912468	1.3891	0.81456	2.83991	1.01137	1_minor proviral	1_minor slower	proviral	neutral
	SFV	IRF7	-0.277949	0.47221	1.00749	1.01374	0.967641	5_neutral	5_neutral	neutral	neutral
	SFV	IRF9	3.53256	5.17647	0.766588	3.75542	0.949934	2_major proviral	2_major slower	proviral	neutral
	SFV	IRG1	-0.170919	-1.20982	1.06717	-1.55277	1.01681	5_neutral	4_minor faster	neutral	neutral
	SFV	ISG15	0.0593776	-0.385912	1.05717	1.06437	1.01654	5_neutral	5_neutral	neutral	neutral
	SFV	ISG20	-0.0695732	-0.371999	1.03471	1.24103	0.973035	5_neutral	5_neutral	neutral	neutral
	SFV	ITPKB	0.145951	-0.652252	0.986661	1.6078	1.00062	5_neutral	4_minor faster	neutral	neutral
	SFV	KCNE3	0.118985	-0.239205	0.974261	1.46655	0.973203	5_neutral	5_neutral	neutral	neutral
	SFV	KLF7	0.233544	-0.369999	1.04106	1.3682	1.01231	5_neutral	5_neutral	neutral	neutral
	SFV	LAG3	0.0878212	-0.704911	1.03902	1.28628	0.989285	5_neutral	4_minor faster	neutral	neutral
	SFV	LAMP3	0.322206	0.168302	1.00555	1.36871	0.992119	5_neutral	5_neutral	neutral	neutral
	SFV	LAP3	0.265285	0.0450508	1.03782	1.20799	0.999938	5_neutral	5_neutral	neutral	neutral
	SFV	LGALS3BP	-0.131062	-0.776163	1.02917	1.14342	0.992269	5_neutral	4_minor faster	neutral	neutral
	SFV	LGALS9B	-0.271654	0.834041	1.00394	0.998703	0.796056	5_neutral	1_minor slower	neutral	neutral
	SFV	LILRA1	-0.224852	0.135679	0.994265	1.16842	0.89683	5_neutral	5_neutral	neutral	neutral
	SFV	LILRA5	0.179086	0.0354508	1.01335	1.3353	0.983617	5_neutral	5_neutral	neutral	neutral
	SFV	LRCH2	-0.179527	-0.24841	1.02464	1.18739	0.941314	5_neutral	5_neutral	neutral	neutral
	SFV	LRRC25	0.111176	-0.786807	1.00738	1.41411	0.990208	5_neutral	4_minor faster	neutral	neutral
	SFV	LY6D	-0.0514456	-0.376694	1.04535	1.13671	0.950639	5_neutral	5_neutral	neutral	neutral
	SFV	LY6E	-0.315971	-0.526167	1.03908	0.95469	0.964041	5_neutral	4_minor faster	neutral	neutral
	SFV	MAP3K1	0.378013	-0.231911	1.0204	1.3482	0.985551	5_neutral	5_neutral	neutral	neutral
	SFV	MAVS	1.93669	4.68504	0.708193	6.08514	0.95419	1_minor proviral	2_major slower	proviral	neutral
	SFV	MBD4	0.234323	-0.434777	0.983009	1.23964	0.97337	5_neutral	5_neutral	neutral	neutral
	SFV	MCM2	0.179642	-0.202175	1.00483	1.40483	0.955595	5_neutral	5_neutral	neutral	neutral
	SFV	MNDA	-0.102222	-0.684934	0.962762	1.4755	1.01033	5_neutral	4_minor faster	neutral	neutral
	SFV	MS4A4A	-0.14633	-0.468966	1.05022	1.13206	0.955456	5_neutral	5_neutral	neutral	neutral
	SFV	MSR1	-0.53326	-0.683102	1.07091	0.886926	0.836162	4_minor antiviral	4_minor faster	antiviral	neutral
	SFV	MT1H	-0.432887	-1.04736	1.07453	0.950366	0.953563	5_neutral	4_minor faster	neutral	neutral
	SFV	MT1HL1	-0.368245	-0.602657	1.05349	0.973628	0.942038	5_neutral	4_minor faster	neutral	neutral
	SFV	MT1M	-0.452862	-0.46525	1.02912	1.00353	0.957828	5_neutral	5_neutral	neutral	neutral
	SFV	MT2A	-0.447234	-0.236253	1.04196	0.949103	0.921084	5_neutral	5_neutral	neutral	neutral
	SFV	MX1	-0.513952	-0.584216	1.09999	0.822008	0.918631	4_minor antiviral	4_minor faster	antiviral	neutral
	SFV	MX2	-0.319339	0.0773169	1.04581	0.916797	0.944615	5_neutral	5_neutral	neutral	neutral
	SFV	MYCL	-0.316666	-0.200064	1.009	1.11051	0.965644	5_neutral	5_neutral	neutral	neutral
	SFV	MYD88	-0.522261	-0.00294684	1.04062	0.863271	0.867224	4_minor antiviral	5_neutral	antiviral	neutral
	SFV	NCOA7	-0.214406	0.228819	0.997246	1.1438	0.872688	5_neutral	5_neutral	neutral	neutral
	SFV	NEXN	-0.306583	-0.885964	1.0376	1.15288	0.911402	5_neutral	4_minor faster	neutral	neutral
	SFV	NKX3-1	-0.218646	0.0295982	1.0425	1.03187	0.844986	5_neutral	5_neutral	neutral	neutral
	SFV	NMI	-0.303674	-0.107324	1.06019	1.02513	0.93295	5_neutral	5_neutral	neutral	neutral
	SFV	NT5C3A	-0.475577	-1.92591	1.13118	0.982007	1.01592	5_neutral	4_minor faster	neutral	neutral
	SFV	NUPR1	0.0218066	-0.104665	1.0113	1.38677	0.965082	5_neutral	5_neutral	neutral	neutral
	SFV	OAS1	-0.122163	-0.380528	1.00254	1.3558	0.964031	5_neutral	5_neutral	neutral	neutral
	SFV	OAS2	-0.00685723	0.00961948	1.00101	1.32362	0.959684	5_neutral	5_neutral	neutral	neutral
	SFV	OAS3	14.5357	8.7138	0.560325	20.0271	0.986017	2_major proviral	2_major slower	proviral	neutral
	SFV	OASL	-0.232511	0.15393	0.978209	1.21297	0.996687	5_neutral	5_neutral	neutral	neutral
	SFV	OGFR	-0.108302	-0.225506	1.07713	1.04237	1.04809	5_neutral	5_neutral	neutral	neutral
	SFV	P2RY14	0.120657	-0.0477528	0.962208	1.61385	0.988477	5_neutral	5_neutral	neutral	neutral
	SFV	PALM2-AKAP2	0.0667563	-0.469697	1.01199	1.4493	1.01862	5_neutral	5_neutral	neutral	neutral
	SFV	PAQR8	-0.00920512	-0.606065	0.963432	1.62319	0.99673	5_neutral	4_minor faster	neutral	neutral
	SFV	PARP10	-0.330493	-0.585985	1.06049	1.09031	0.901625	5_neutral	4_minor faster	neutral	neutral
	SFV	PARP11	-0.37156	-0.624618	1.07832	1.03962	0.957977	5_neutral	4_minor faster	neutral	neutral
	SFV	PARP12	-0.237069	-0.759205	0.966368	1.47792	1.0473	5_neutral	4_minor faster	neutral	neutral
	SFV	PARP14	-0.150069	-0.502382	1.00314	1.29173	1.05792	5_neutral	4_minor faster	neutral	neutral
	SFV	PARP9	-0.0243304	-0.272305	0.992148	1.44321	1.05675	5_neutral	5_neutral	neutral	neutral
	SFV	PCDH17	-0.173006	-0.604654	0.975765	1.42348	1.04559	5_neutral	4_minor faster	neutral	neutral
	SFV	PDCD1LG2	-0.193655	-0.84029	1.03301	1.28324	0.997766	5_neutral	4_minor faster	neutral	neutral
	SFV	PDZD2	-0.253204	-0.149941	0.970952	1.35291	1.05609	5_neutral	5_neutral	neutral	neutral
	SFV	PGAP1	-0.130196	-0.590207	1.01737	1.34021	1.08208	5_neutral	4_minor faster	neutral	neutral
	SFV	PHF11	-0.183447	-0.593308	1.01482	1.26562	1.06141	5_neutral	4_minor faster	neutral	neutral
	SFV	PID1	-0.1049	0.0314355	0.984135	1.33899	1.05185	5_neutral	5_neutral	neutral	neutral
	SFV	PIWIL4	-0.0893519	-0.600193	1.01088	1.3718	1.04931	5_neutral	4_minor faster	neutral	neutral
	SFV	PLEKHA4	-0.168169	-0.0510782	0.978131	1.25898	0.926658	5_neutral	5_neutral	neutral	neutral
	SFV	PLSCR1	-0.270978	-0.153619	1.01716	1.06815	0.963979	5_neutral	5_neutral	neutral	neutral
	SFV	PLXDC2	-0.166811	-0.454374	1.01142	1.28996	1.06804	5_neutral	5_neutral	neutral	neutral
	SFV	PMAIP1	-0.0794508	0.0693963	0.949942	1.46041	1.065	5_neutral	5_neutral	neutral	neutral
	SFV	PNPT1	-0.0745365	-0.336243	0.961817	1.57015	1.0177	5_neutral	5_neutral	neutral	neutral
	SFV	POLD1	-0.299652	-0.834933	1.01647	1.23114	1.11522	5_neutral	4_minor faster	neutral	neutral
	SFV	POLI	0.127711	3.0144	0.90404	1.30989	1.23938	5_neutral	2_major slower	neutral	neutral
	SFV	PSMB8	-0.103514	-0.352484	0.986996	1.40663	1.01461	5_neutral	5_neutral	neutral	neutral
	SFV	RASA2	-0.45273	-0.720806	1.11727	0.832091	0.92941	5_neutral	4_minor faster	neutral	neutral
	SFV	RASGEF1B	-0.214759	-0.692618	1.07451	1.0675	1.04087	5_neutral	4_minor faster	neutral	neutral
	SFV	RASGRP3	-0.186908	-0.0775025	0.991093	1.29299	1.09858	5_neutral	5_neutral	neutral	neutral
	SFV	RGL1	0.0986733	0.190259	0.979096	1.55296	1.09446	5_neutral	5_neutral	neutral	neutral
	SFV	RGS1	-0.216105	-0.839637	1.0246	1.28646	1.05245	5_neutral	4_minor faster	neutral	neutral
	SFV	RHBDD2	-0.389427	-0.994322	1.03142	1.11903	1.04814	5_neutral	4_minor faster	neutral	neutral
	SFV	RIN2	-0.246894	-0.664998	1.04743	1.14036	1.02224	5_neutral	4_minor faster	neutral	neutral
	SFV	RNF213	-0.348617	-0.316415	1.03063	1.04342	1.0888	5_neutral	5_neutral	neutral	neutral
	SFV	RSAD2	-0.357181	0.296563	1.02281	1.1446	0.95917	5_neutral	5_neutral	neutral	neutral
	SFV	RTCB	0.056184	0.564148	0.910362	1.70148	0.939324	5_neutral	1_minor slower	neutral	neutral
	SFV	RTP4	0.0277613	0.495303	0.946134	1.5074	1.03379	5_neutral	5_neutral	neutral	neutral
	SFV	RUFY4	-0.342481	-0.123706	1.04104	0.961677	0.902059	5_neutral	5_neutral	neutral	neutral
	SFV	S100A4	-0.238119	0.296885	0.97279	1.10551	0.951952	5_neutral	5_neutral	neutral	neutral
	SFV	SAMD9	-0.00932385	0.217152	0.935959	1.55062	1.02674	5_neutral	5_neutral	neutral	neutral
	SFV	SAMD9L	-0.179701	-0.765589	0.996806	1.36055	1.03882	5_neutral	4_minor faster	neutral	neutral
	SFV	SAMHD1	-0.293093	-0.419064	1.01098	1.15447	1.04425	5_neutral	5_neutral	neutral	neutral
	SFV	SDS	-0.202139	-0.360435	1.01074	1.22789	1.0586	5_neutral	5_neutral	neutral	neutral
	SFV	SECTM1	-0.11713	-0.0941894	0.981464	1.35371	1.01539	5_neutral	5_neutral	neutral	neutral
	SFV	SLAMF7	-0.157746	-0.270669	0.989359	1.25576	0.963343	5_neutral	5_neutral	neutral	neutral
	SFV	SLC11A1	-0.25704	-0.482218	1.02211	1.18368	1.05067	5_neutral	5_neutral	neutral	neutral
	SFV	SLC15A3	-0.128677	-0.154341	1.00741	1.23377	1.04652	5_neutral	5_neutral	neutral	neutral
	SFV	SLC16A10	-0.155204	0.0119005	0.971831	1.33649	1.03817	5_neutral	5_neutral	neutral	neutral
	SFV	SLC1A5	-0.168388	-0.158914	1.04457	1.11085	1.0823	5_neutral	5_neutral	neutral	neutral
	SFV	SLC25A28	-0.199455	0.0761424	1.02981	1.08045	0.99204	5_neutral	5_neutral	neutral	neutral
	SFV	SLFN12L	-0.105992	0.182527	0.972384	1.32267	1.01148	5_neutral	5_neutral	neutral	neutral
	SFV	SLFN5	0.00513608	0.275633	0.953627	1.47586	1.0259	5_neutral	5_neutral	neutral	neutral
	SFV	SOCS1	-0.0346318	0.0669355	1.00425	1.26526	1.06065	5_neutral	5_neutral	neutral	neutral
	SFV	SP100	0.0986641	0.303856	0.977352	1.42356	1.07088	5_neutral	5_neutral	neutral	neutral
	SFV	SP110	-0.191423	0.264345	0.964634	1.26257	1.08358	5_neutral	5_neutral	neutral	neutral
	SFV	SREK1IP1	-0.302769	0.100925	0.997825	1.03124	0.993752	5_neutral	5_neutral	neutral	neutral
	SFV	SSB	-0.188949	1.88336	0.935126	1.04767	0.913456	5_neutral	1_minor slower	neutral	neutral
	SFV	ST14	-0.354911	-0.232245	1.06245	0.91182	0.912546	5_neutral	5_neutral	neutral	neutral
	SFV	STAB1	-0.404115	0.0661674	1.04988	0.859152	0.918427	5_neutral	5_neutral	neutral	neutral
	SFV	STAP1	-0.307449	0.558636	1.03161	0.86929	0.936442	5_neutral	1_minor slower	neutral	neutral
	SFV	STAT1	3.31159	4.35722	0.760989	8.36229	0.971409	2_major proviral	2_major slower	proviral	neutral
	SFV	STAT2	0.218303	3.57758	0.827528	1.47326	0.929369	5_neutral	2_major slower	neutral	neutral
	SFV	TAP1	-0.423818	0.533659	1.03612	0.831721	0.965697	5_neutral	1_minor slower	neutral	neutral
	SFV	TAP2	-0.506064	-0.296339	1.06453	0.797941	0.930691	4_minor antiviral	5_neutral	antiviral	neutral
	SFV	TDO2	-0.401715	-0.00654751	1.05152	0.882158	0.915463	5_neutral	5_neutral	neutral	neutral
	SFV	TDRD7	-0.340266	-0.056309	1.03603	0.954675	0.944547	5_neutral	5_neutral	neutral	neutral
	SFV	TIFA	-0.363391	-0.324802	1.07367	0.861732	0.909162	5_neutral	5_neutral	neutral	neutral
	SFV	TLR3	-0.314406	0.356925	1.05034	0.857985	0.901418	5_neutral	5_neutral	neutral	neutral
	SFV	TLR7	-0.177968	0.6797	0.955612	1.17095	0.959177	5_neutral	1_minor slower	neutral	neutral
	SFV	TMEM140	-0.038319	0.177234	0.941432	1.40017	0.933776	5_neutral	5_neutral	neutral	neutral
	SFV	TMEM217	0.0143399	-0.0558323	1.01822	1.21446	0.958214	5_neutral	5_neutral	neutral	neutral
	SFV	TMEM62	-0.285355	0.061358	0.995526	1.12267	0.953925	5_neutral	5_neutral	neutral	neutral
	SFV	TNFRSF1B	0.0351559	0.539704	0.986879	1.22117	0.954292	5_neutral	1_minor slower	neutral	neutral
	SFV	TNFSF10	0.0016439	1.1533	0.890968	1.50342	0.969583	5_neutral	1_minor slower	neutral	neutral
	SFV	TNFSF13B	-0.396255	0.001611	1.07658	0.834337	0.917676	5_neutral	5_neutral	neutral	neutral
	SFV	TNFSF18	-0.0218157	0.364355	0.99212	1.20987	0.954987	5_neutral	5_neutral	neutral	neutral
	SFV	TNFSF8	-0.225281	-0.142782	1.03169	1.05304	0.912329	5_neutral	5_neutral	neutral	neutral
	SFV	TRAF3IP3	-0.210102	-0.372316	1.03423	1.09577	0.947739	5_neutral	5_neutral	neutral	neutral
	SFV	TRANK1	-0.246583	-0.560373	1.02603	1.14987	0.954537	5_neutral	4_minor faster	neutral	neutral
	SFV	TRIM21	-0.141669	0.340784	0.979559	1.10284	0.916602	5_neutral	5_neutral	neutral	neutral
	SFV	TRIM22	-0.287717	0.118051	1.01319	0.999101	0.928675	5_neutral	5_neutral	neutral	neutral
	SFV	TRIM25	0.625399	-0.135669	0.826184	2.72225	0.962729	1_minor proviral	5_neutral	proviral	neutral
	SFV	TRIM38	-0.133573	-0.172254	0.97709	1.27298	0.970978	5_neutral	5_neutral	neutral	neutral
	SFV	TRIM5	-0.128858	-0.183719	1.01514	1.15263	0.95276	5_neutral	5_neutral	neutral	neutral
	SFV	TRIM69	-0.184246	-0.289449	1.03408	1.08982	0.957535	5_neutral	5_neutral	neutral	neutral
	SFV	TYMP	-0.104072	0.432588	0.960497	1.26089	0.963519	5_neutral	5_neutral	neutral	neutral
	SFV	UBA7	0.0259262	0.230175	0.997276	1.24758	0.983739	5_neutral	5_neutral	neutral	neutral
	SFV	UBN2	0.0695342	0.442134	0.967029	1.33779	0.942256	5_neutral	5_neutral	neutral	neutral
	SFV	UBQLNL	0.203132	0.19585	0.958902	1.51926	0.958583	5_neutral	5_neutral	neutral	neutral
	SFV	VCAN	-0.190337	0.557844	0.969915	1.1472	0.926515	5_neutral	1_minor slower	neutral	neutral
	SFV	WARS1	0.0435954	0.819672	0.951651	1.29939	0.963846	5_neutral	1_minor slower	neutral	neutral
	SFV	XAF1	0.229624	0.404879	0.963403	1.47214	0.956883	5_neutral	5_neutral	neutral	neutral
	SFV	ZADH2	0.260712	0.459798	0.943322	1.60432	0.958444	5_neutral	5_neutral	neutral	neutral
	SFV	ZBP1	0.227982	0.400404	0.948879	1.56111	0.974184	5_neutral	5_neutral	neutral	neutral
	SFV	ZBTB48	0.208482	0.404261	0.972699	1.47245	0.967508	5_neutral	5_neutral	neutral	neutral
	SFV	ZC3HAV1	1.00711	0.728613	0.828149	2.83139	0.94727	1_minor proviral	1_minor slower	proviral	neutral
	SFV	ZMAT3	-0.0241526	0.291421	1.01563	1.14805	0.943577	5_neutral	5_neutral	neutral	neutral
	SFV	ZNF44	0.00731301	0.0742002	0.98927	1.28345	0.948833	5_neutral	5_neutral	neutral	neutral
	SFV	ZNF516	0.109417	0.517958	0.93363	1.50084	0.944084	5_neutral	1_minor slower	neutral	neutral
	SFV	ZNFX1	0.400751	1.14729	0.897051	1.75407	0.954299	5_neutral	1_minor slower	neutral	neutral
	VACV	AC005013.1	0.890535	1.00371	0.999012	0.925899	0.833901	1_minor proviral	1_minor slower	proviral	neutral
	VACV	ACO1	1.27581	0.532212	0.981452	1.06908	0.895317	1_minor proviral	1_minor slower	proviral	neutral
	VACV	ADAM12	1.1794	1.00736	0.969511	1.01107	0.904315	1_minor proviral	1_minor slower	proviral	neutral
	VACV	ADAMDEC1	1.23572	0.861786	0.952159	1.11069	0.917905	1_minor proviral	1_minor slower	proviral	neutral
	VACV	ADAR	1.1245	0.820149	0.937973	1.12846	0.899819	1_minor proviral	1_minor slower	proviral	neutral
	VACV	ADORA3	0.942518	0.740312	0.969734	1.06322	0.871857	1_minor proviral	1_minor slower	proviral	neutral
	VACV	AIM2	1.40788	0.0113911	0.980213	1.09241	0.911412	1_minor proviral	5_neutral	proviral	neutral
	VACV	AKAP2	0.777228	-0.0540474	0.977445	1.06954	0.932558	1_minor proviral	5_neutral	proviral	neutral
	VACV	ALOX5AP	0.838777	0.413289	1.0035	0.96597	0.923388	1_minor proviral	5_neutral	proviral	neutral
	VACV	ANKRD22	1.32867	0.864156	0.97242	1.06099	0.924921	1_minor proviral	1_minor slower	proviral	neutral
	VACV	APOBEC3A	1.47091	0.305535	1.01038	0.999134	0.886826	1_minor proviral	5_neutral	proviral	neutral
	VACV	APOBEC3G	1.14852	0.703859	0.970303	1.05973	0.909826	1_minor proviral	1_minor slower	proviral	neutral
	VACV	APOL1	0.480818	-0.238092	0.943073	1.18937	0.972314	5_neutral	5_neutral	neutral	neutral
	VACV	APOL2	0.492254	0.0493361	0.969776	1.08569	0.98641	5_neutral	5_neutral	neutral	neutral
	VACV	APOL3	0.117051	0.535811	0.935116	1.1307	0.959184	5_neutral	1_minor slower	neutral	neutral
	VACV	APOL4	0.517781	-0.0260949	0.967212	1.10441	0.942153	1_minor proviral	5_neutral	proviral	neutral
	VACV	APOL6	0.466758	0.569381	0.931437	1.17559	0.97527	5_neutral	1_minor slower	neutral	neutral
	VACV	ARAP1	0.152896	0.43389	0.958735	1.06412	0.952131	5_neutral	5_neutral	neutral	neutral
	VACV	ARL9	0.311968	-0.258027	0.9688	1.109	0.961356	5_neutral	5_neutral	neutral	neutral
	VACV	ASGR1	0.449416	-0.0402111	0.940953	1.19644	0.953847	5_neutral	5_neutral	neutral	neutral
	VACV	ATF3	0.577794	-0.208089	0.985458	1.06363	0.996326	1_minor proviral	5_neutral	proviral	neutral
	VACV	ATF7IP	0.767262	-0.0714204	0.957058	1.17064	0.993119	1_minor proviral	5_neutral	proviral	neutral
	VACV	ATXN1	1.40244	0.249153	0.979348	1.0985	0.929304	1_minor proviral	5_neutral	proviral	neutral
	VACV	BATF	0.492801	0.794688	0.950419	1.09118	0.904113	5_neutral	1_minor slower	neutral	neutral
	VACV	BATF2	0.230496	-0.352533	0.957937	1.14928	0.95689	5_neutral	5_neutral	neutral	neutral
	VACV	BORCS8	0.411603	1.43038	0.983567	0.915755	0.97913	5_neutral	1_minor slower	neutral	neutral
	VACV	BRD3	0.62962	0.751168	0.947859	1.10776	0.944477	1_minor proviral	1_minor slower	proviral	neutral
	VACV	BST2	-0.514798	0.178472	0.974319	0.947453	0.92095	4_minor antiviral	5_neutral	antiviral	neutral
	VACV	C19orf66	-0.0271515	0.0801781	0.949658	1.12449	0.974404	5_neutral	5_neutral	neutral	neutral
	VACV	C6orf100	0.479493	-0.128748	0.957642	1.17234	1.00497	5_neutral	5_neutral	neutral	neutral
	VACV	C9orf91	-0.495549	-0.425107	0.951933	1.1197	0.947392	5_neutral	5_neutral	neutral	neutral
	VACV	CAPN15	0.692427	0.253347	0.937882	1.2092	0.978018	1_minor proviral	5_neutral	proviral	neutral
	VACV	CASP1	0.254194	-0.569574	0.972378	1.1279	0.990426	5_neutral	4_minor faster	neutral	neutral
	VACV	CBFA2T3	0.201751	-0.3151	0.955729	1.15904	0.996681	5_neutral	5_neutral	neutral	neutral
	VACV	CCL13	-0.030364	0.485231	0.937401	1.0971	0.996425	5_neutral	5_neutral	neutral	neutral
	VACV	CCL2	1.40793	0.393816	0.96937	1.10369	0.938028	1_minor proviral	5_neutral	proviral	neutral
	VACV	CCL24	0.674595	0.529012	0.969743	1.0477	0.869998	1_minor proviral	1_minor slower	proviral	neutral
	VACV	CCL7	0.260823	-0.337725	0.941746	1.21012	1.0024	5_neutral	5_neutral	neutral	neutral
	VACV	CCL8	-0.599328	0.189785	0.951583	1.03891	0.969951	4_minor antiviral	5_neutral	antiviral	neutral
	VACV	CCNA1	0.129848	-0.190967	0.952018	1.16545	0.991962	5_neutral	5_neutral	neutral	neutral
	VACV	CCR1	-0.00628321	0.0555338	0.972701	1.07009	1.00714	5_neutral	5_neutral	neutral	neutral
	VACV	CCR2	0.110243	-0.0512683	0.953693	1.13092	1.00764	5_neutral	5_neutral	neutral	neutral
	VACV	CD180	0.114134	-0.121878	0.949017	1.15564	0.946226	5_neutral	5_neutral	neutral	neutral
	VACV	CD274	0.228945	-0.564847	0.964426	1.17079	0.968102	5_neutral	4_minor faster	neutral	neutral
	VACV	CD38	0.119497	-0.289721	0.979867	1.06888	0.978889	5_neutral	5_neutral	neutral	neutral
	VACV	CD69	-0.0786443	-0.340017	0.965599	1.09384	1.01662	5_neutral	5_neutral	neutral	neutral
	VACV	CD80	0.0340217	-0.335687	0.957354	1.13106	1.00234	5_neutral	5_neutral	neutral	neutral
	VACV	CEACAM1	0.950455	0.612659	0.960368	1.05841	0.925802	1_minor proviral	1_minor slower	proviral	neutral
	VACV	CFB	0.616188	0.704011	0.97219	1.03406	0.887765	1_minor proviral	1_minor slower	proviral	neutral
	VACV	CFHR1	-0.37172	-0.616293	0.984012	1.03287	0.957002	5_neutral	4_minor faster	neutral	neutral
	VACV	CH25H	-0.246145	0.416155	0.949424	1.07918	0.967812	5_neutral	5_neutral	neutral	neutral
	VACV	CHST2	-0.238946	-0.22837	0.949949	1.1119	0.967999	5_neutral	5_neutral	neutral	neutral
	VACV	CLEC5A	0.0743932	-0.378167	0.974317	1.08691	0.992921	5_neutral	5_neutral	neutral	neutral
	VACV	CLECL1	-0.441245	0.299979	0.953643	1.0677	0.988573	5_neutral	5_neutral	neutral	neutral
	VACV	CMKLR1	-0.00414634	-0.051954	0.963598	1.09587	0.973656	5_neutral	5_neutral	neutral	neutral
	VACV	CMPK2	0.0638577	0.351621	0.937337	1.14599	0.973898	5_neutral	5_neutral	neutral	neutral
	VACV	CNP	-0.519499	0.466017	0.919381	1.12403	0.985466	4_minor antiviral	5_neutral	antiviral	neutral
	VACV	CTAGE1	-0.17907	-0.356534	0.962287	1.1173	1.01389	5_neutral	5_neutral	neutral	neutral
	VACV	CX3CR1	0.0204338	0.491051	0.952433	1.08988	0.968797	5_neutral	5_neutral	neutral	neutral
	VACV	CXCL10	1.43548	0.659648	0.957102	1.14113	0.964366	1_minor proviral	1_minor slower	proviral	neutral
	VACV	CXCL11	0.666838	0.823369	0.987074	0.995722	0.941873	1_minor proviral	1_minor slower	proviral	neutral
	VACV	CXCL3	-0.198084	0.232803	0.979307	1.00161	0.97213	5_neutral	5_neutral	neutral	neutral
	VACV	CXCL9	-0.318295	-0.109091	0.975475	1.03174	0.991339	5_neutral	5_neutral	neutral	neutral
	VACV	CYP2J2	-0.51066	0.47712	0.976469	0.966734	0.999214	4_minor antiviral	5_neutral	antiviral	neutral
	VACV	DCT	-0.328417	0.285075	0.958198	1.04702	1.00607	5_neutral	5_neutral	neutral	neutral
	VACV	DDX58	0.117573	0.231891	0.949921	1.13833	1.03702	5_neutral	5_neutral	neutral	neutral
	VACV	DDX60	-0.564662	-1.10923	0.990244	1.04108	1.00125	4_minor antiviral	4_minor faster	antiviral	neutral
	VACV	DDX60L	0.194218	-0.0502446	0.973813	1.07242	1.01734	5_neutral	5_neutral	neutral	neutral
	VACV	DEFB1	-0.00696102	-0.0454666	0.965688	1.07079	1.01923	5_neutral	5_neutral	neutral	neutral
	VACV	DHX58	0.301748	0.167985	0.958726	1.11411	1.0089	5_neutral	5_neutral	neutral	neutral
	VACV	DOK1	-0.328172	0.409017	0.92281	1.17113	0.952555	5_neutral	5_neutral	neutral	neutral
	VACV	DOK2	1.01857	0.99912	0.96473	1.04486	0.935438	1_minor proviral	1_minor slower	proviral	neutral
	VACV	DOK3	0.365197	2.1172	0.964668	0.931381	0.857103	5_neutral	2_major slower	neutral	neutral
	VACV	DTX3L	-0.355776	0.0379566	0.998936	0.951942	0.956949	5_neutral	5_neutral	neutral	neutral
	VACV	DUSP7	-0.0640371	0.0896296	0.992725	0.989127	0.954203	5_neutral	5_neutral	neutral	neutral
	VACV	EIF2AK2	0.443348	0.236215	0.990751	0.993117	0.979682	5_neutral	5_neutral	neutral	neutral
	VACV	EMP1	-0.146435	-0.508121	0.978219	1.07515	1.00799	5_neutral	4_minor faster	neutral	neutral
	VACV	EMR3	0.176921	0.580348	0.952862	1.07635	0.962406	5_neutral	1_minor slower	neutral	neutral
	VACV	ENG	-0.395679	-0.124122	0.969018	1.06386	0.985813	5_neutral	5_neutral	neutral	neutral
	VACV	ENPP2	0.122848	-0.157513	0.981455	1.05527	0.948269	5_neutral	5_neutral	neutral	neutral
	VACV	EPHB2	-0.683061	-0.0678	0.97362	0.993597	0.945835	4_minor antiviral	5_neutral	antiviral	neutral
	VACV	EPSTI1	0.166973	0.891746	0.953254	1.06262	0.972417	5_neutral	1_minor slower	neutral	neutral
	VACV	ETV7	-0.140037	0.634588	0.95817	1.03208	0.927512	5_neutral	1_minor slower	neutral	neutral
	VACV	EVI2A	0.682953	1.13662	0.953257	1.04738	0.922163	1_minor proviral	1_minor slower	proviral	neutral
	VACV	EZH1	1.58348	0.321019	1.01671	0.987191	0.97873	1_minor proviral	5_neutral	proviral	neutral
	VACV	FABP4	1.49141	0.330745	0.997497	1.04027	0.975488	1_minor proviral	5_neutral	proviral	neutral
	VACV	FAM105A	2.0199	0.377516	1.00224	1.05343	0.965257	2_major proviral	5_neutral	proviral	neutral
	VACV	FAM107A	1.2373	0.525674	0.986758	1.01061	0.963337	1_minor proviral	1_minor slower	proviral	neutral
	VACV	FAM110A	1.51728	0.952771	0.996911	0.981154	0.976804	1_minor proviral	1_minor slower	proviral	neutral
	VACV	FAM20A	1.64158	0.266073	1.0264	0.979602	0.948496	1_minor proviral	5_neutral	proviral	neutral
	VACV	FAM46A	1.9819	0.562681	1.01386	1.01796	0.955059	1_minor proviral	1_minor slower	proviral	neutral
	VACV	FAM72A	1.60481	0.902318	1.02098	0.952335	0.946928	1_minor proviral	1_minor slower	proviral	neutral
	VACV	FBXO6	1.54523	0.677719	1.00511	0.990135	0.937388	1_minor proviral	1_minor slower	proviral	neutral
	VACV	FCAR	2.02703	1.07634	1.00858	0.990703	0.928603	2_major proviral	1_minor slower	proviral	neutral
	VACV	FFAR2	2.16564	0.89629	1.02495	0.967671	0.940427	2_major proviral	1_minor slower	proviral	neutral
	VACV	FGL2	2.04588	0.445167	1.03582	0.968999	0.885981	2_major proviral	5_neutral	proviral	neutral
	VACV	FOS	0.450123	0.117907	0.985439	0.996125	0.977016	5_neutral	5_neutral	neutral	neutral
	VACV	FPR2	0.0713013	0.763127	1.00118	0.898807	0.961323	5_neutral	1_minor slower	neutral	neutral
	VACV	GBP1	0.40174	1.4365	0.940181	1.01569	0.972769	5_neutral	1_minor slower	neutral	neutral
	VACV	GBP3	0.622141	2.095	0.936107	1.0097	0.937856	1_minor proviral	2_major slower	proviral	neutral
	VACV	GBP4	-0.0271969	1.26115	0.944754	0.980571	0.963825	5_neutral	1_minor slower	neutral	neutral
	VACV	GBP5	0.665195	0.576044	0.966286	1.02677	0.980814	1_minor proviral	1_minor slower	proviral	neutral
	VACV	GLIPR2	0.0351284	-0.185291	0.982332	1.01053	0.977771	5_neutral	5_neutral	neutral	neutral
	VACV	GLS	-1.648	1.036	0.91807	0.924842	0.998311	4_minor antiviral	1_minor slower	antiviral	neutral
	VACV	GMPR	0.325664	0.827587	0.986477	0.94896	0.999063	5_neutral	1_minor slower	neutral	neutral
	VACV	GPC4	-0.289645	0.684267	0.97182	0.942447	0.98173	5_neutral	1_minor slower	neutral	neutral
	VACV	GPR141	0.0193993	0.976375	0.99396	0.902546	0.995969	5_neutral	1_minor slower	neutral	neutral
	VACV	GPR155	0.398034	1.01604	0.957591	1.01226	0.981797	5_neutral	1_minor slower	neutral	neutral
	VACV	HAPLN3	-0.541926	0.251954	0.97323	0.933932	0.925659	4_minor antiviral	5_neutral	antiviral	neutral
	VACV	HAVCR2	-0.140638	-0.207676	0.978893	1.01779	0.989297	5_neutral	5_neutral	neutral	neutral
	VACV	HELZ2	-1.19831	-0.561982	0.978051	0.951634	0.984093	4_minor antiviral	4_minor faster	antiviral	neutral
	VACV	HERC5	-0.210627	-0.0807319	0.972768	1.01351	0.975683	5_neutral	5_neutral	neutral	neutral
	VACV	HERC6	-0.34766	0.0794285	0.998276	0.932196	0.991527	5_neutral	5_neutral	neutral	neutral
	VACV	HES4	-0.126554	-0.473159	0.961595	1.08679	0.95045	5_neutral	5_neutral	neutral	neutral
	VACV	HESX1	-0.365507	-0.573449	0.946633	1.10371	1.00927	5_neutral	4_minor faster	neutral	neutral
	VACV	HLA-B	-0.119056	-0.0713467	0.999074	0.960978	1.00861	5_neutral	5_neutral	neutral	neutral
	VACV	HLA-C	0.30871	0.327792	0.974675	1.01748	1.01819	5_neutral	5_neutral	neutral	neutral
	VACV	HMHA1	-0.733431	0.539688	1.00428	0.841134	0.97647	4_minor antiviral	1_minor slower	antiviral	neutral
	VACV	HSH2D	-0.336011	-0.0614768	1.00506	0.917746	0.989206	5_neutral	5_neutral	neutral	neutral
	VACV	IDO1	0.939382	0.341498	0.979836	1.05302	0.947007	1_minor proviral	5_neutral	proviral	neutral
	VACV	IFI16	0.324458	0.0684791	0.992671	0.964178	0.951562	5_neutral	5_neutral	neutral	neutral
	VACV	IFI27	0.288534	-0.10947	0.981102	1.03057	0.967868	5_neutral	5_neutral	neutral	neutral
	VACV	IFI35	-0.00560721	0.704328	0.949173	1.03818	0.979466	5_neutral	1_minor slower	neutral	neutral
	VACV	IFI44	-0.345355	0.0315432	0.992728	0.930004	0.984365	5_neutral	5_neutral	neutral	neutral
	VACV	IFI44L	-0.0641361	-0.0410468	0.987445	0.974076	1.01504	5_neutral	5_neutral	neutral	neutral
	VACV	IFI6	-0.709643	-0.370321	0.991145	0.925796	0.980483	4_minor antiviral	5_neutral	antiviral	neutral
	VACV	IFIH1	-0.205327	-0.566382	0.981036	1.02972	0.993802	5_neutral	4_minor faster	neutral	neutral
	VACV	IFIT1	-0.8257	-0.941676	0.984065	0.995278	0.973253	4_minor antiviral	4_minor faster	antiviral	neutral
	VACV	IFIT2	-0.410748	0.245362	0.978331	0.952504	0.974452	5_neutral	5_neutral	neutral	neutral
	VACV	IFIT3	-1.04877	-1.17154	0.972172	1.00613	0.952249	4_minor antiviral	4_minor faster	antiviral	neutral
	VACV	IFIT5	-0.184124	-0.465284	1.00147	0.961828	0.973358	5_neutral	5_neutral	neutral	neutral
	VACV	IFITM1	0.894188	0.511668	0.972305	1.03417	0.908869	1_minor proviral	1_minor slower	proviral	neutral
	VACV	IFITM2	0.459805	0.00560046	1.00981	0.951901	0.984396	5_neutral	5_neutral	neutral	neutral
	VACV	IFITM3	-0.22735	-0.408958	0.978686	1.01427	0.964106	5_neutral	5_neutral	neutral	neutral
	VACV	IFNE	0.444128	-0.0444037	0.961561	1.10446	0.979644	5_neutral	5_neutral	neutral	neutral
	VACV	IFNG	-0.353172	-0.411485	1.01222	0.915316	0.988448	5_neutral	5_neutral	neutral	neutral
	VACV	IGF2BP3	-0.349993	-0.5642	1.00058	0.97422	1.01071	5_neutral	4_minor faster	neutral	neutral
	VACV	IL15	-0.441497	-0.223753	0.994259	0.950239	0.987753	5_neutral	5_neutral	neutral	neutral
	VACV	IL15RA	-1.03312	-0.953744	0.975725	0.982459	1.01677	4_minor antiviral	4_minor faster	antiviral	neutral
	VACV	IL1A	-0.112085	0.2325	0.972426	0.99871	0.994288	5_neutral	5_neutral	neutral	neutral
	VACV	IL1RN	-0.0318279	0.189265	0.944771	1.09119	0.999638	5_neutral	5_neutral	neutral	neutral
	VACV	IL4I1	0.0480618	0.710366	0.96675	0.994535	0.989815	5_neutral	1_minor slower	neutral	neutral
	VACV	IRF1	0.0284345	0.420475	0.979123	0.99157	1.01137	5_neutral	5_neutral	neutral	neutral
	VACV	IRF7	1.07175	0.598848	0.999263	0.992299	0.967641	1_minor proviral	1_minor slower	proviral	neutral
	VACV	IRF9	1.26896	1.0993	0.908146	1.22363	0.949934	1_minor proviral	1_minor slower	proviral	neutral
	VACV	IRG1	0.237966	0.638893	0.967541	1.00899	1.01681	5_neutral	1_minor slower	neutral	neutral
	VACV	ISG15	-1.16168	-0.223439	1.03684	0.802932	1.01654	4_minor antiviral	5_neutral	antiviral	neutral
	VACV	ISG20	-0.561803	0.333835	0.958503	0.975008	0.973035	4_minor antiviral	5_neutral	antiviral	neutral
	VACV	ITPKB	0.171358	0.383354	0.966487	1.01671	1.00062	5_neutral	5_neutral	neutral	neutral
	VACV	KCNE3	-0.208481	-0.108395	0.98234	1.00339	0.973203	5_neutral	5_neutral	neutral	neutral
	VACV	KLF7	-0.557431	-0.738854	0.996598	0.978739	1.01231	4_minor antiviral	4_minor faster	antiviral	neutral
	VACV	LAG3	-0.362297	-0.376667	0.984261	0.998821	0.989285	5_neutral	5_neutral	neutral	neutral
	VACV	LAMP3	-0.378282	-0.291142	1.00496	0.924125	0.992119	5_neutral	5_neutral	neutral	neutral
	VACV	LAP3	-0.516038	0.013623	1.00243	0.91463	0.999938	4_minor antiviral	5_neutral	antiviral	neutral
	VACV	LGALS3BP	-0.00399466	0.224724	0.9859	0.97234	0.992269	5_neutral	5_neutral	neutral	neutral
	VACV	LGALS9B	-1.13883	2.00718	0.885566	0.980998	0.796056	4_minor antiviral	2_major slower	antiviral	neutral
	VACV	LILRA1	0.0402074	1.09592	0.95989	0.948187	0.89683	5_neutral	1_minor slower	neutral	neutral
	VACV	LILRA5	-0.383166	-0.54414	0.990391	0.986439	0.983617	5_neutral	4_minor faster	neutral	neutral
	VACV	LRCH2	-0.594359	0.0933839	0.988207	0.923047	0.941314	4_minor antiviral	5_neutral	antiviral	neutral
	VACV	LRRC25	-0.734744	-0.116603	0.989567	0.921881	0.990208	4_minor antiviral	5_neutral	antiviral	neutral
	VACV	LY6D	-0.413547	0.304683	0.97478	0.952945	0.950639	5_neutral	5_neutral	neutral	neutral
	VACV	LY6E	-0.646177	-0.456265	0.983091	0.979262	0.964041	4_minor antiviral	5_neutral	antiviral	neutral
	VACV	MAP3K1	-0.00708502	0.280638	0.986035	0.970726	0.985551	5_neutral	5_neutral	neutral	neutral
	VACV	MAVS	-0.0336899	0.373828	0.985741	0.958986	0.95419	5_neutral	5_neutral	neutral	neutral
	VACV	MBD4	-0.658256	-0.159541	1.00929	0.885316	0.97337	4_minor antiviral	5_neutral	antiviral	neutral
	VACV	MCM2	0.0503333	0.339515	0.964182	1.02076	0.955595	5_neutral	5_neutral	neutral	neutral
	VACV	MNDA	0.0862249	0.172038	0.992903	0.957028	1.01033	5_neutral	5_neutral	neutral	neutral
	VACV	MS4A4A	0.304169	1.23641	0.974614	0.940187	0.955456	5_neutral	1_minor slower	neutral	neutral
	VACV	MSR1	1.10613	-0.588598	1.00298	1.08049	0.836162	1_minor proviral	4_minor faster	proviral	neutral
	VACV	MT1H	0.514647	0.424183	0.996621	0.947534	0.953563	1_minor proviral	5_neutral	proviral	neutral
	VACV	MT1HL1	1.27521	1.57088	0.998512	0.948385	0.942038	1_minor proviral	1_minor slower	proviral	neutral
	VACV	MT1M	0.901411	0.718636	0.992347	0.990834	0.957828	1_minor proviral	1_minor slower	proviral	neutral
	VACV	MT2A	0.611433	1.30962	0.990068	0.932134	0.921084	1_minor proviral	1_minor slower	proviral	neutral
	VACV	MX1	0.906943	1.52748	0.957302	1.03317	0.918631	1_minor proviral	1_minor slower	proviral	neutral
	VACV	MX2	1.51777	0.932576	0.99412	1.0103	0.944615	1_minor proviral	1_minor slower	proviral	neutral
	VACV	MYCL	1.22976	1.24178	0.988037	0.980052	0.965644	1_minor proviral	1_minor slower	proviral	neutral
	VACV	MYD88	0.48455	0.16701	1.05017	0.868441	0.867224	5_neutral	5_neutral	neutral	neutral
	VACV	NCOA7	0.615857	0.651621	1.04844	0.843177	0.872688	1_minor proviral	1_minor slower	proviral	neutral
	VACV	NEXN	0.529883	-0.174936	1.08494	0.820115	0.911402	1_minor proviral	5_neutral	proviral	neutral
	VACV	NKX3-1	0.018507	-0.37584	1.13981	0.743154	0.844986	5_neutral	5_neutral	neutral	neutral
	VACV	NMI	0.096241	-0.199714	0.962818	1.05004	0.93295	5_neutral	5_neutral	neutral	neutral
	VACV	NT5C3A	0.098352	1.27813	0.99878	0.895	1.01592	5_neutral	1_minor slower	neutral	neutral
	VACV	NUPR1	0.649629	1.74711	0.951261	1.02202	0.965082	1_minor proviral	1_minor slower	proviral	neutral
	VACV	OAS1	0.986251	2.09735	0.963279	0.987665	0.964031	1_minor proviral	2_major slower	proviral	neutral
	VACV	OAS2	0.845399	2.22381	0.946499	1.018	0.959684	1_minor proviral	2_major slower	proviral	neutral
	VACV	OAS3	6.04786	4.92954	0.998432	1.01645	0.986017	2_major proviral	2_major slower	proviral	neutral
	VACV	OASL	-0.469398	-0.0269758	0.972392	0.997371	0.996687	5_neutral	5_neutral	neutral	neutral
	VACV	OGFR	0.426808	1.12975	1.00807	0.918796	1.04809	5_neutral	1_minor slower	neutral	neutral
	VACV	P2RY14	0.0593378	0.379045	0.977274	0.994644	0.988477	5_neutral	5_neutral	neutral	neutral
	VACV	PALM2-AKAP2	0.75718	0.995376	0.975043	1.0087	1.01862	1_minor proviral	1_minor slower	proviral	neutral
	VACV	PAQR8	0.955408	1.10925	0.98116	1.01609	0.99673	1_minor proviral	1_minor slower	proviral	neutral
	VACV	PARP10	0.772302	1.0138	1.01059	0.920195	0.901625	1_minor proviral	1_minor slower	proviral	neutral
	VACV	PARP11	0.141986	-0.792779	0.993892	1.03292	0.957977	5_neutral	4_minor faster	neutral	neutral
	VACV	PARP12	-0.437044	-0.969156	0.970764	1.07076	1.0473	5_neutral	4_minor faster	neutral	neutral
	VACV	PARP14	-0.283589	-0.370745	0.976139	1.03034	1.05792	5_neutral	5_neutral	neutral	neutral
	VACV	PARP9	-0.348627	0.054822	0.986379	0.979116	1.05675	5_neutral	5_neutral	neutral	neutral
	VACV	PCDH17	-0.543209	-0.27593	0.9908	0.973883	1.04559	4_minor antiviral	5_neutral	antiviral	neutral
	VACV	PDCD1LG2	-0.491728	0.238057	0.979955	0.973244	0.997766	5_neutral	5_neutral	neutral	neutral
	VACV	PDZD2	-1.03841	-1.09508	0.937412	1.08668	1.05609	4_minor antiviral	4_minor faster	antiviral	neutral
	VACV	PGAP1	-0.451127	-0.0787431	0.983007	1.00133	1.08208	5_neutral	5_neutral	neutral	neutral
	VACV	PHF11	-0.324701	-0.353976	0.98789	1.01187	1.06141	5_neutral	5_neutral	neutral	neutral
	VACV	PID1	-0.719589	-0.823926	0.990577	0.979269	1.05185	4_minor antiviral	4_minor faster	antiviral	neutral
	VACV	PIWIL4	-0.309724	-0.464905	0.991532	1.00976	1.04931	5_neutral	5_neutral	neutral	neutral
	VACV	PLEKHA4	0.92858	0.609995	1.03358	0.908781	0.926658	1_minor proviral	1_minor slower	proviral	neutral
	VACV	PLSCR1	0.34427	-0.55253	0.998491	1.01151	0.963979	5_neutral	4_minor faster	neutral	neutral
	VACV	PLXDC2	-0.413767	-0.718055	0.970231	1.05617	1.06804	5_neutral	4_minor faster	neutral	neutral
	VACV	PMAIP1	-0.507502	-0.979889	0.969492	1.0796	1.065	4_minor antiviral	4_minor faster	antiviral	neutral
	VACV	PNPT1	-0.386543	-0.184211	0.966498	1.03884	1.0177	5_neutral	5_neutral	neutral	neutral
	VACV	POLD1	-0.780947	-0.489682	0.981161	1.01348	1.11522	4_minor antiviral	5_neutral	antiviral	neutral
	VACV	POLI	-0.853434	-2.31846	0.976637	1.06285	1.23938	4_minor antiviral	3_major faster	antiviral	neutral
	VACV	PSMB8	-0.85834	-0.242972	0.984669	0.96544	1.01461	4_minor antiviral	5_neutral	antiviral	neutral
	VACV	RASA2	-0.391356	-0.743179	0.99147	0.992926	0.92941	5_neutral	4_minor faster	neutral	neutral
	VACV	RASGEF1B	-0.543441	-1.20328	0.974076	1.07289	1.04087	4_minor antiviral	4_minor faster	antiviral	neutral
	VACV	RASGRP3	-1.09638	-0.686607	0.975855	0.982926	1.09858	4_minor antiviral	4_minor faster	antiviral	neutral
	VACV	RGL1	-1.19488	-1.73788	0.978372	1.02935	1.09446	4_minor antiviral	4_minor faster	antiviral	neutral
	VACV	RGS1	-1.4332	-1.40129	0.992508	0.972176	1.05245	4_minor antiviral	4_minor faster	antiviral	neutral
	VACV	RHBDD2	-0.667277	-1.17523	0.974426	1.06656	1.04814	4_minor antiviral	4_minor faster	antiviral	neutral
	VACV	RIN2	-0.999828	-1.4243	0.995687	0.996144	1.02224	4_minor antiviral	4_minor faster	antiviral	neutral
	VACV	RNF213	-0.737189	-1.51306	0.988584	1.04812	1.0888	4_minor antiviral	4_minor faster	antiviral	neutral
	VACV	RSAD2	0.143345	-0.336858	0.986032	1.0188	0.95917	5_neutral	5_neutral	neutral	neutral
	VACV	RTCB	-1.99402	1.38299	0.823624	1.0453	0.939324	4_minor antiviral	1_minor slower	antiviral	neutral
	VACV	RTP4	-0.417769	-1.17094	0.962346	1.10458	1.03379	5_neutral	4_minor faster	neutral	neutral
	VACV	RUFY4	0.591365	-0.305321	1.0114	0.982068	0.902059	1_minor proviral	5_neutral	proviral	neutral
	VACV	S100A4	0.196145	-0.846896	0.999084	1.01441	0.951952	5_neutral	4_minor faster	neutral	neutral
	VACV	SAMD9	-0.638008	-2.49074	0.959584	1.18111	1.02674	4_minor antiviral	3_major faster	antiviral	neutral
	VACV	SAMD9L	-0.848898	-1.65814	0.978378	1.0541	1.03882	4_minor antiviral	4_minor faster	antiviral	neutral
	VACV	SAMHD1	-1.85077	-1.86008	0.93155	1.06438	1.04425	4_minor antiviral	4_minor faster	antiviral	neutral
	VACV	SDS	-0.64855	-1.45496	0.963725	1.09561	1.0586	4_minor antiviral	4_minor faster	antiviral	neutral
	VACV	SECTM1	-0.584521	-1.0618	0.97287	1.04477	1.01539	4_minor antiviral	4_minor faster	antiviral	neutral
	VACV	SLAMF7	-0.397908	-0.317406	0.998659	0.951258	0.963343	5_neutral	5_neutral	neutral	neutral
	VACV	SLC11A1	-1.01028	-1.08285	0.990569	0.971116	1.05067	4_minor antiviral	4_minor faster	antiviral	neutral
	VACV	SLC15A3	-0.727352	-0.660523	0.981731	1.00356	1.04652	4_minor antiviral	4_minor faster	antiviral	neutral
	VACV	SLC16A10	-0.94844	-0.283913	0.96851	0.989038	1.03817	4_minor antiviral	5_neutral	antiviral	neutral
	VACV	SLC1A5	-0.758858	-0.240139	1.00902	0.899464	1.0823	4_minor antiviral	5_neutral	antiviral	neutral
	VACV	SLC25A28	-1.3565	-1.1303	0.987503	0.962152	0.99204	4_minor antiviral	4_minor faster	antiviral	neutral
	VACV	SLFN12L	-0.409408	-0.610773	0.978567	1.0204	1.01148	5_neutral	4_minor faster	neutral	neutral
	VACV	SLFN5	-0.298905	0.173577	0.955685	1.04525	1.0259	5_neutral	5_neutral	neutral	neutral
	VACV	SOCS1	-0.347975	-0.130075	0.9633	1.05437	1.06065	5_neutral	5_neutral	neutral	neutral
	VACV	SP100	-0.792613	-0.324382	0.973763	0.994812	1.07088	4_minor antiviral	5_neutral	antiviral	neutral
	VACV	SP110	-1.33232	-0.677235	0.967176	0.980737	1.08358	4_minor antiviral	4_minor faster	antiviral	neutral
	VACV	SREK1IP1	1.20405	0.284044	1.00321	1.02726	0.993752	1_minor proviral	5_neutral	proviral	neutral
	VACV	SSB	-1.38364	-0.814317	0.936805	0.995035	0.913456	4_minor antiviral	4_minor faster	antiviral	neutral
	VACV	ST14	-0.107912	-0.404055	0.974936	1.01351	0.912546	5_neutral	5_neutral	neutral	neutral
	VACV	STAB1	-0.140221	-0.398751	0.983236	0.99434	0.918427	5_neutral	5_neutral	neutral	neutral
	VACV	STAP1	0.362698	-0.219021	0.983754	1.02712	0.936442	5_neutral	5_neutral	neutral	neutral
	VACV	STAT1	0.770527	1.18441	0.924265	1.14584	0.971409	1_minor proviral	1_minor slower	proviral	neutral
	VACV	STAT2	0.786106	0.514481	0.945086	1.0978	0.929369	1_minor proviral	1_minor slower	proviral	neutral
	VACV	TAP1	0.515864	0.207793	0.981092	1.01834	0.965697	1_minor proviral	5_neutral	proviral	neutral
	VACV	TAP2	0.817927	0.53619	0.968567	1.04842	0.930691	1_minor proviral	1_minor slower	proviral	neutral
	VACV	TDO2	0.652115	0.0820983	0.978257	1.03645	0.915463	1_minor proviral	5_neutral	proviral	neutral
	VACV	TDRD7	0.914085	0.69424	0.966089	1.04469	0.944547	1_minor proviral	1_minor slower	proviral	neutral
	VACV	TIFA	1.00384	0.384745	0.987258	1.02194	0.909162	1_minor proviral	5_neutral	proviral	neutral
	VACV	TLR3	1.9339	1.10941	1.01865	0.949069	0.901418	1_minor proviral	1_minor slower	proviral	neutral
	VACV	TLR7	-0.472154	-0.511949	0.977882	0.994227	0.959177	5_neutral	4_minor faster	neutral	neutral
	VACV	TMEM140	-0.882327	-0.928025	0.987705	0.975758	0.933776	4_minor antiviral	4_minor faster	antiviral	neutral
	VACV	TMEM217	-0.369566	-0.963552	0.981408	1.05213	0.958214	5_neutral	4_minor faster	neutral	neutral
	VACV	TMEM62	-0.7962	-0.966097	0.979143	1.01218	0.953925	4_minor antiviral	4_minor faster	antiviral	neutral
	VACV	TNFRSF1B	-0.669731	-0.726851	0.986255	0.991141	0.954292	4_minor antiviral	4_minor faster	antiviral	neutral
	VACV	TNFSF10	-0.240345	-0.678496	0.963693	1.08065	0.969583	5_neutral	4_minor faster	neutral	neutral
	VACV	TNFSF13B	-0.860986	-0.741061	0.973579	0.9944	0.917676	4_minor antiviral	4_minor faster	antiviral	neutral
	VACV	TNFSF18	-1.03575	-0.878699	0.998404	0.941596	0.954987	4_minor antiviral	4_minor faster	antiviral	neutral
	VACV	TNFSF8	-1.53704	-1.41927	0.975818	0.971022	0.912329	4_minor antiviral	4_minor faster	antiviral	neutral
	VACV	TRAF3IP3	-0.678982	-0.811365	0.976447	1.01266	0.947739	4_minor antiviral	4_minor faster	antiviral	neutral
	VACV	TRANK1	-1.53192	-1.25706	0.991633	0.930375	0.954537	4_minor antiviral	4_minor faster	antiviral	neutral
	VACV	TRIM21	-0.119038	-0.108167	0.978651	0.985684	0.916602	5_neutral	5_neutral	neutral	neutral
	VACV	TRIM22	-0.724396	-0.458765	0.984903	0.949486	0.928675	4_minor antiviral	5_neutral	antiviral	neutral
	VACV	TRIM25	-5.46305	-6.10904	1.03119	0.716166	0.962729	3_major antiviral	3_major faster	antiviral	neutral
	VACV	TRIM38	-1.44144	-0.957145	0.993053	0.928188	0.970978	4_minor antiviral	4_minor faster	antiviral	neutral
	VACV	TRIM5	-1.62684	-0.98179	0.993515	0.913166	0.95276	4_minor antiviral	4_minor faster	antiviral	neutral
	VACV	TRIM69	-0.523596	-0.34198	0.991595	0.977382	0.957535	4_minor antiviral	5_neutral	antiviral	neutral
	VACV	TYMP	-0.267899	-0.050001	0.972442	1.01574	0.963519	5_neutral	5_neutral	neutral	neutral
	VACV	UBA7	-0.969758	-0.541204	0.969251	0.989583	0.983739	4_minor antiviral	4_minor faster	antiviral	neutral
	VACV	UBN2	-0.90908	-0.336539	0.960702	1.00015	0.942256	4_minor antiviral	5_neutral	antiviral	neutral
	VACV	UBQLNL	-1.28426	-0.773743	0.980858	0.950656	0.958583	4_minor antiviral	4_minor faster	antiviral	neutral
	VACV	VCAN	0.0217123	0.635017	0.946809	1.02562	0.926515	5_neutral	1_minor slower	neutral	neutral
	VACV	WARS1	-0.0165619	-0.00541119	0.961458	1.02749	0.963846	5_neutral	5_neutral	neutral	neutral
	VACV	XAF1	-0.921537	-0.0255162	0.946844	1.00842	0.956883	4_minor antiviral	5_neutral	antiviral	neutral
	VACV	ZADH2	-0.609035	-0.247157	0.971043	1.00184	0.958444	4_minor antiviral	5_neutral	antiviral	neutral
	VACV	ZBP1	-0.850537	-0.727291	0.984465	0.990301	0.974184	4_minor antiviral	4_minor faster	antiviral	neutral
	VACV	ZBTB48	-0.19702	-0.0490679	0.975274	1.01629	0.967508	5_neutral	5_neutral	neutral	neutral
	VACV	ZC3HAV1	-6.56757	-7.68045	0.97609	0.687461	0.94727	3_major antiviral	3_major faster	antiviral	neutral
	VACV	ZMAT3	-0.296153	-0.603772	0.986747	1.02345	0.943577	5_neutral	4_minor faster	neutral	neutral
	VACV	ZNF44	-0.935388	-0.736691	1.00407	0.934382	0.948833	4_minor antiviral	4_minor faster	antiviral	neutral
	VACV	ZNF516	-1.11356	-0.766415	0.990942	0.946663	0.944084	4_minor antiviral	4_minor faster	antiviral	neutral
	VACV	ZNFX1	-1.02567	-1.06559	1.04451	0.860151	0.954299	4_minor antiviral	4_minor faster	antiviral	neutral
	VSV	AC005013.1	-2.10757	-0.0108791	0.982236	0.751235	0.833901	3_major antiviral	5_neutral	antiviral	neutral
	VSV	ACO1	1.01772	-1.3437	1.0417	1.16232	0.895317	1_minor proviral	4_minor faster	proviral	neutral
	VSV	ADAM12	-0.0801268	0.591293	0.936769	0.783511	0.904315	5_neutral	1_minor slower	neutral	neutral
	VSV	ADAMDEC1	0.41087	-0.438952	0.973167	1.01504	0.917905	5_neutral	5_neutral	neutral	neutral
	VSV	ADAR	0.453222	0.43297	0.968741	0.925232	0.899819	5_neutral	5_neutral	neutral	neutral
	VSV	ADORA3	-0.90217	1.19347	0.985159	0.619147	0.871857	4_minor antiviral	1_minor slower	antiviral	neutral
	VSV	AIM2	0.511381	-0.597056	0.920568	1.26204	0.911412	1_minor proviral	4_minor faster	proviral	neutral
	VSV	AKAP2	0.498665	-0.0304914	0.979541	0.882275	0.932558	5_neutral	5_neutral	neutral	neutral
	VSV	ALOX5AP	0.347438	1.14041	0.907839	0.687838	0.923388	5_neutral	1_minor slower	neutral	neutral
	VSV	ANKRD22	-0.780168	-1.52558	1.03281	0.924904	0.924921	4_minor antiviral	4_minor faster	antiviral	neutral
	VSV	APOBEC3A	-1.19378	0.455557	0.938343	0.949869	0.886826	4_minor antiviral	5_neutral	antiviral	neutral
	VSV	APOBEC3G	-0.237992	-1.49894	0.961475	1.26727	0.909826	5_neutral	4_minor faster	neutral	neutral
	VSV	APOL1	-0.57488	0.771331	1.01168	0.869601	0.972314	4_minor antiviral	1_minor slower	antiviral	neutral
	VSV	APOL2	-0.0140633	0.468512	1.07548	0.623349	0.98641	5_neutral	5_neutral	neutral	neutral
	VSV	APOL3	-0.499665	-0.474188	0.956629	0.764806	0.959184	5_neutral	5_neutral	neutral	neutral
	VSV	APOL4	-0.237338	0.680413	0.977714	0.762157	0.942153	5_neutral	1_minor slower	neutral	neutral
	VSV	APOL6	-0.138453	-0.444801	0.949135	1.09313	0.97527	5_neutral	5_neutral	neutral	neutral
	VSV	ARAP1	-0.446588	0.169726	0.996513	1.17395	0.952131	5_neutral	5_neutral	neutral	neutral
	VSV	ARL9	0.326422	-0.849827	1.07354	0.94359	0.961356	5_neutral	4_minor faster	neutral	neutral
	VSV	ASGR1	0.161677	0.830826	0.943347	1.27108	0.953847	5_neutral	1_minor slower	neutral	neutral
	VSV	ATF3	-1.00468	-1.33356	0.980111	1.34301	0.996326	4_minor antiviral	4_minor faster	antiviral	neutral
	VSV	ATF7IP	-0.24209	1.31916	1.03548	0.897286	0.993119	5_neutral	1_minor slower	neutral	neutral
	VSV	ATXN1	-0.537096	-1.3374	1.0723	0.582731	0.929304	4_minor antiviral	4_minor faster	antiviral	neutral
	VSV	BATF	-0.0121607	-0.786737	0.962316	1.20039	0.904113	5_neutral	4_minor faster	neutral	neutral
	VSV	BATF2	0.0567385	-0.961201	1.0538	0.778147	0.95689	5_neutral	4_minor faster	neutral	neutral
	VSV	BORCS8	0.774713	-0.632916	0.979836	1.16996	0.97913	1_minor proviral	4_minor faster	proviral	neutral
	VSV	BRD3	-0.49891	0.492203	0.988728	1.00684	0.944477	5_neutral	5_neutral	neutral	neutral
	VSV	BST2	-0.22468	0.25181	0.964147	0.914718	0.92095	5_neutral	5_neutral	neutral	neutral
	VSV	C19orf66	-0.114908	0.266655	0.915066	0.780707	0.974404	5_neutral	5_neutral	neutral	neutral
	VSV	C6orf100	0.0274579	0.466126	1.02412	0.651599	1.00497	5_neutral	5_neutral	neutral	neutral
	VSV	C9orf91	0.0402712	0.439953	0.998233	0.835795	0.947392	5_neutral	5_neutral	neutral	neutral
	VSV	CAPN15	0.263425	-0.638934	1.04568	0.715439	0.978018	5_neutral	4_minor faster	neutral	neutral
	VSV	CASP1	-0.0660667	1.2615	0.930657	0.569007	0.990426	5_neutral	1_minor slower	neutral	neutral
	VSV	CBFA2T3	-0.80192	0.206747	0.953317	1.02938	0.996681	4_minor antiviral	5_neutral	antiviral	neutral
	VSV	CCL13	-1.64543	-0.293336	0.997864	0.964829	0.996425	4_minor antiviral	5_neutral	antiviral	neutral
	VSV	CCL2	-0.830912	-0.525768	1.01608	0.816557	0.938028	4_minor antiviral	4_minor faster	antiviral	neutral
	VSV	CCL24	-0.305141	-1.55672	1.00507	1.1485	0.869998	5_neutral	4_minor faster	neutral	neutral
	VSV	CCL7	-0.159993	-0.255815	1.05861	0.734298	1.0024	5_neutral	5_neutral	neutral	neutral
	VSV	CCL8	-0.494626	2.08713	1.04555	0.656838	0.969951	5_neutral	2_major slower	neutral	neutral
	VSV	CCNA1	0.0510444	1.68286	1.00919	0.72201	0.991962	5_neutral	1_minor slower	neutral	neutral
	VSV	CCR1	-1.03756	1.44546	1.0646	0.669469	1.00714	4_minor antiviral	1_minor slower	antiviral	neutral
	VSV	CCR2	-0.773232	1.28937	0.917626	0.180387	1.00764	4_minor antiviral	1_minor slower	antiviral	neutral
	VSV	CD180	-0.523163	0.347816	0.977475	0.953863	0.946226	4_minor antiviral	5_neutral	antiviral	neutral
	VSV	CD274	0.0339096	-0.400772	0.991776	1.15012	0.968102	5_neutral	5_neutral	neutral	neutral
	VSV	CD38	0.00516647	-0.369461	0.979679	0.978441	0.978889	5_neutral	5_neutral	neutral	neutral
	VSV	CD69	-1.96217	1.1755	0.858273	1.22195	1.01662	4_minor antiviral	1_minor slower	antiviral	neutral
	VSV	CD80	-1.48782	-0.112986	0.946007	0.724131	1.00234	4_minor antiviral	5_neutral	antiviral	neutral
	VSV	CEACAM1	-0.711545	-1.68457	1.02995	1.13797	0.925802	4_minor antiviral	4_minor faster	antiviral	neutral
	VSV	CFB	-0.975517	-0.526074	0.958732	0.924145	0.887765	4_minor antiviral	4_minor faster	antiviral	neutral
	VSV	CFHR1	-1.22691	-0.165718	1.01407	0.713815	0.957002	4_minor antiviral	5_neutral	antiviral	neutral
	VSV	CH25H	-3.55037	0.932136	0.9394	0.943015	0.967812	3_major antiviral	1_minor slower	antiviral	neutral
	VSV	CHST2	-1.04733	1.65987	0.958455	0.27016	0.967999	4_minor antiviral	1_minor slower	antiviral	neutral
	VSV	CLEC5A	-0.612806	-0.554324	1.03641	0.72581	0.992921	4_minor antiviral	4_minor faster	antiviral	neutral
	VSV	CLECL1	0.316246	1.05727	0.931755	0.728119	0.988573	5_neutral	1_minor slower	neutral	neutral
	VSV	CMKLR1	-0.922517	-0.271637	0.923977	1.11028	0.973656	4_minor antiviral	5_neutral	antiviral	neutral
	VSV	CMPK2	0.113502	-0.595816	1.00415	0.873176	0.973898	5_neutral	4_minor faster	neutral	neutral
	VSV	CNP	-0.676539	1.1191	0.947399	0.614302	0.985466	4_minor antiviral	1_minor slower	antiviral	neutral
	VSV	CTAGE1	-1.06543	0.400032	0.962254	0.61275	1.01389	4_minor antiviral	5_neutral	antiviral	neutral
	VSV	CX3CR1	-0.184801	1.27333	1.01189	0.360206	0.968797	5_neutral	1_minor slower	neutral	neutral
	VSV	CXCL10	-1.06449	-0.548575	0.997541	1.03313	0.964366	4_minor antiviral	4_minor faster	antiviral	neutral
	VSV	CXCL11	0.637575	-0.861275	0.948009	1.34019	0.941873	1_minor proviral	4_minor faster	proviral	neutral
	VSV	CXCL3	-0.552768	0.102897	0.93615	0.532205	0.97213	4_minor antiviral	5_neutral	antiviral	neutral
	VSV	CXCL9	-0.287035	-0.728968	1.02284	1.01584	0.991339	5_neutral	4_minor faster	neutral	neutral
	VSV	CYP2J2	-2.52616	-1.39738	0.984431	0.81843	0.999214	3_major antiviral	4_minor faster	antiviral	neutral
	VSV	DCT	-1.16911	0.939629	0.964737	0.842414	1.00607	4_minor antiviral	1_minor slower	antiviral	neutral
	VSV	DDX58	1.09948	0.235595	0.958121	1.06145	1.03702	1_minor proviral	5_neutral	proviral	neutral
	VSV	DDX60	-0.596101	0.607285	0.988717	0.81275	1.00125	4_minor antiviral	1_minor slower	antiviral	neutral
	VSV	DDX60L	-0.409718	0.676629	1.01621	0.707584	1.01734	5_neutral	1_minor slower	neutral	neutral
	VSV	DEFB1	-0.333964	1.96624	0.970478	0.582708	1.01923	5_neutral	1_minor slower	neutral	neutral
	VSV	DHX58	-0.393502	0.825059	0.933682	0.486893	1.0089	5_neutral	1_minor slower	neutral	neutral
	VSV	DOK1	-1.15157	0.175688	0.996839	0.610442	0.952555	4_minor antiviral	5_neutral	antiviral	neutral
	VSV	DOK2	-0.610727	1.34669	0.954679	0.787502	0.935438	4_minor antiviral	1_minor slower	antiviral	neutral
	VSV	DOK3	-1.15584	0.535504	0.959398	0.796559	0.857103	4_minor antiviral	1_minor slower	antiviral	neutral
	VSV	DTX3L	-0.704172	-0.23251	0.994023	0.581351	0.956949	4_minor antiviral	5_neutral	antiviral	neutral
	VSV	DUSP7	-3.23631	0.942584	1.00762	0.495932	0.954203	3_major antiviral	1_minor slower	antiviral	neutral
	VSV	EIF2AK2	1.13261	-0.142773	1.06944	0.802723	0.979682	1_minor proviral	5_neutral	proviral	neutral
	VSV	EMP1	-0.749204	1.45705	0.965887	0.720968	1.00799	4_minor antiviral	1_minor slower	antiviral	neutral
	VSV	EMR3	-0.989815	0.800278	1.00006	0.833793	0.962406	4_minor antiviral	1_minor slower	antiviral	neutral
	VSV	ENG	-0.116589	1.62432	0.936581	0.789923	0.985813	5_neutral	1_minor slower	neutral	neutral
	VSV	ENPP2	-0.586466	0.56607	0.972502	0.650697	0.948269	4_minor antiviral	1_minor slower	antiviral	neutral
	VSV	EPHB2	-0.790616	-0.165774	0.94417	1.06849	0.945835	4_minor antiviral	5_neutral	antiviral	neutral
	VSV	EPSTI1	-2.61847	0.230691	0.989138	0.694609	0.972417	3_major antiviral	5_neutral	antiviral	neutral
	VSV	ETV7	-2.11209	1.29366	1.05326	0.501879	0.927512	3_major antiviral	1_minor slower	antiviral	neutral
	VSV	EVI2A	-0.341045	-0.872587	0.939455	0.608235	0.922163	5_neutral	4_minor faster	neutral	neutral
	VSV	EZH1	0.657497	-0.822137	1.0258	1.12108	0.97873	1_minor proviral	4_minor faster	proviral	neutral
	VSV	FABP4	-0.161081	-2.64814	1.04747	1.27119	0.975488	5_neutral	3_major faster	neutral	neutral
	VSV	FAM105A	-2.56195	-0.665603	1.01081	0.798263	0.965257	3_major antiviral	4_minor faster	antiviral	neutral
	VSV	FAM107A	1.4524	-2.04882	1.08696	1.11047	0.963337	1_minor proviral	3_major faster	proviral	neutral
	VSV	FAM110A	0.621799	-1.52357	0.926097	1.05804	0.976804	1_minor proviral	4_minor faster	proviral	neutral
	VSV	FAM20A	2.11043	-1.73566	1.0318	1.25542	0.948496	2_major proviral	4_minor faster	proviral	neutral
	VSV	FAM46A	1.29792	-2.52002	1.02302	1.60274	0.955059	1_minor proviral	3_major faster	proviral	neutral
	VSV	FAM72A	1.81587	-0.584563	1.04403	1.12935	0.946928	1_minor proviral	4_minor faster	proviral	neutral
	VSV	FBXO6	-0.462528	-1.6969	1.0121	0.996858	0.937388	5_neutral	4_minor faster	neutral	neutral
	VSV	FCAR	1.48156	0.489548	1.02872	0.80855	0.928603	1_minor proviral	5_neutral	proviral	neutral
	VSV	FFAR2	0.932447	-2.42095	1.02303	1.41078	0.940427	1_minor proviral	3_major faster	proviral	neutral
	VSV	FGL2	1.52011	-1.59271	1.00518	1.38179	0.885981	1_minor proviral	4_minor faster	proviral	neutral
	VSV	FOS	0.19959	-2.31285	1.03261	1.32781	0.977016	5_neutral	3_major faster	neutral	neutral
	VSV	FPR2	-1.05016	-1.18758	1.00089	0.96704	0.961323	4_minor antiviral	4_minor faster	antiviral	neutral
	VSV	GBP1	1.17807	-0.85401	0.959418	1.05706	0.972769	1_minor proviral	4_minor faster	proviral	neutral
	VSV	GBP3	0.505696	-0.00981603	1.01474	0.786385	0.937856	1_minor proviral	5_neutral	proviral	neutral
	VSV	GBP4	1.34793	-0.588525	1.07604	0.907943	0.963825	1_minor proviral	4_minor faster	proviral	neutral
	VSV	GBP5	2.02716	-2.04276	1.05822	1.28022	0.980814	2_major proviral	3_major faster	proviral	neutral
	VSV	GLIPR2	0.625432	-1.49972	1.02221	1.1689	0.977771	1_minor proviral	4_minor faster	proviral	neutral
	VSV	GLS	-3.38148	0.358857	1.08232	0.692359	0.998311	3_major antiviral	5_neutral	antiviral	neutral
	VSV	GMPR	0.369095	-1.33969	1.06831	1.30054	0.999063	5_neutral	4_minor faster	neutral	neutral
	VSV	GPC4	1.04354	-0.965148	1.0932	1.04487	0.98173	1_minor proviral	4_minor faster	proviral	neutral
	VSV	GPR141	-0.412439	-1.22783	1.02786	0.881042	0.995969	5_neutral	4_minor faster	neutral	neutral
	VSV	GPR155	-0.127105	-1.78109	1.01267	1.09323	0.981797	5_neutral	4_minor faster	neutral	neutral
	VSV	HAPLN3	0.310891	0.690042	0.950688	1.42206	0.925659	5_neutral	1_minor slower	neutral	neutral
	VSV	HAVCR2	0.0979592	0.0835486	0.960509	1.02164	0.989297	5_neutral	5_neutral	neutral	neutral
	VSV	HELZ2	1.21545	0.64296	0.980781	0.566744	0.984093	1_minor proviral	1_minor slower	proviral	neutral
	VSV	HERC5	0.51375	-0.491838	1.03649	0.90694	0.975683	1_minor proviral	5_neutral	proviral	neutral
	VSV	HERC6	1.32054	-0.864675	0.985084	1.06199	0.991527	1_minor proviral	4_minor faster	proviral	neutral
	VSV	HES4	1.39133	-0.918788	1.05905	1.1826	0.95045	1_minor proviral	4_minor faster	proviral	neutral
	VSV	HESX1	-2.74167	0.58166	0.955618	0.587422	1.00927	3_major antiviral	1_minor slower	antiviral	neutral
	VSV	HLA-B	1.14016	-0.584026	0.952779	1.23739	1.00861	1_minor proviral	4_minor faster	proviral	neutral
	VSV	HLA-C	0.156169	-0.427055	1.01987	0.529272	1.01819	5_neutral	5_neutral	neutral	neutral
	VSV	HMHA1	1.35833	0.143259	1.02395	1.09675	0.97647	1_minor proviral	5_neutral	proviral	neutral
	VSV	HSH2D	-1.0214	-0.397953	1.00189	0.602804	0.989206	4_minor antiviral	5_neutral	antiviral	neutral
	VSV	IDO1	1.08777	-1.58671	1.08203	1.13848	0.947007	1_minor proviral	4_minor faster	proviral	neutral
	VSV	IFI16	0.715172	-3.23221	1.05495	1.50467	0.951562	1_minor proviral	3_major faster	proviral	neutral
	VSV	IFI27	-2.00178	-2.00811	1.01519	1.10024	0.967868	3_major antiviral	3_major faster	antiviral	neutral
	VSV	IFI35	0.621379	1.6676	0.941185	0.533519	0.979466	1_minor proviral	1_minor slower	proviral	neutral
	VSV	IFI44	0.875642	-0.372835	0.978644	0.999154	0.984365	1_minor proviral	5_neutral	proviral	neutral
	VSV	IFI44L	0.420522	-2.00104	1.05804	0.974396	1.01504	5_neutral	3_major faster	neutral	neutral
	VSV	IFI6	-0.150962	-0.343511	0.95653	1.31722	0.980483	5_neutral	5_neutral	neutral	neutral
	VSV	IFIH1	-0.0859461	0.200025	0.996621	0.894923	0.993802	5_neutral	5_neutral	neutral	neutral
	VSV	IFIT1	1.24625	0.970876	0.968645	0.733139	0.973253	1_minor proviral	1_minor slower	proviral	neutral
	VSV	IFIT2	0.667319	-0.171881	0.952494	0.870256	0.974452	1_minor proviral	5_neutral	proviral	neutral
	VSV	IFIT3	0.989193	-1.21808	1.01344	1.52308	0.952249	1_minor proviral	4_minor faster	proviral	neutral
	VSV	IFIT5	0.314402	-1.50104	0.956819	0.992786	0.973358	5_neutral	4_minor faster	neutral	neutral
	VSV	IFITM1	2.28316	-3.00152	1.10145	1.57901	0.908869	2_major proviral	3_major faster	proviral	neutral
	VSV	IFITM2	1.41604	-0.584698	0.997133	0.620193	0.984396	1_minor proviral	4_minor faster	proviral	neutral
	VSV	IFITM3	-1.09716	0.562215	0.961056	0.777847	0.964106	4_minor antiviral	1_minor slower	antiviral	neutral
	VSV	IFNE	1.43617	0.486355	1.00905	1.14329	0.979644	1_minor proviral	5_neutral	proviral	neutral
	VSV	IFNG	-1.00259	0.818267	0.979487	0.931034	0.988448	4_minor antiviral	1_minor slower	antiviral	neutral
	VSV	IGF2BP3	1.44301	-0.491285	1.00979	0.845355	1.01071	1_minor proviral	5_neutral	proviral	neutral
	VSV	IL15	1.28287	-0.130606	1.04481	0.942191	0.987753	1_minor proviral	5_neutral	proviral	neutral
	VSV	IL15RA	0.131076	0.472302	0.99586	0.92109	1.01677	5_neutral	5_neutral	neutral	neutral
	VSV	IL1A	-0.282189	1.29682	0.976214	0.444845	0.994288	5_neutral	1_minor slower	neutral	neutral
	VSV	IL1RN	1.01152	0.466596	1.04281	1.02664	0.999638	1_minor proviral	5_neutral	proviral	neutral
	VSV	IL4I1	0.538765	-0.841006	0.995969	0.94032	0.989815	1_minor proviral	4_minor faster	proviral	neutral
	VSV	IRF1	0.928645	-0.117393	1.03417	0.928907	1.01137	1_minor proviral	5_neutral	proviral	neutral
	VSV	IRF7	1.66016	-2.46262	1.04165	1.41743	0.967641	1_minor proviral	3_major faster	proviral	neutral
	VSV	IRF9	1.15205	-0.605888	1.00919	1.00367	0.949934	1_minor proviral	4_minor faster	proviral	neutral
	VSV	IRG1	1.15193	-0.808023	0.982136	1.15357	1.01681	1_minor proviral	4_minor faster	proviral	neutral
	VSV	ISG15	0.960227	-0.404613	0.922571	1.17028	1.01654	1_minor proviral	5_neutral	proviral	neutral
	VSV	ISG20	-0.152637	1.29479	0.977455	0.930545	0.973035	5_neutral	1_minor slower	neutral	neutral
	VSV	ITPKB	0.967496	-1.30002	0.953594	1.2732	1.00062	1_minor proviral	4_minor faster	proviral	neutral
	VSV	KCNE3	0.76593	0.124235	0.939133	0.859963	0.973203	1_minor proviral	5_neutral	proviral	neutral
	VSV	KLF7	1.82547	-0.261914	1.04261	1.21938	1.01231	1_minor proviral	5_neutral	proviral	neutral
	VSV	LAG3	1.49623	0.352782	0.970021	0.634371	0.989285	1_minor proviral	5_neutral	proviral	neutral
	VSV	LAMP3	-0.744443	0.0963259	0.9802	0.895482	0.992119	4_minor antiviral	5_neutral	antiviral	neutral
	VSV	LAP3	0.696308	0.0932875	1.03132	0.475959	0.999938	1_minor proviral	5_neutral	proviral	neutral
	VSV	LGALS3BP	0.637308	0.0647659	0.95709	1.13042	0.992269	1_minor proviral	5_neutral	proviral	neutral
	VSV	LGALS9B	-0.930853	-1.86861	0.991373	1.30467	0.796056	4_minor antiviral	4_minor faster	antiviral	neutral
	VSV	LILRA1	-2.71725	-1.30404	0.947887	1.21477	0.89683	3_major antiviral	4_minor faster	antiviral	neutral
	VSV	LILRA5	1.32076	-1.50403	1.04457	1.26083	0.983617	1_minor proviral	4_minor faster	proviral	neutral
	VSV	LRCH2	0.159411	0.467407	0.922976	0.872716	0.941314	5_neutral	5_neutral	neutral	neutral
	VSV	LRRC25	1.10859	-0.304178	0.952112	1.07521	0.990208	1_minor proviral	5_neutral	proviral	neutral
	VSV	LY6D	0.766636	1.17751	0.926381	0.489024	0.950639	1_minor proviral	1_minor slower	proviral	neutral
	VSV	LY6E	1.45157	1.06025	0.962052	1.03996	0.964041	1_minor proviral	1_minor slower	proviral	neutral
	VSV	MAP3K1	1.93722	0.626031	0.915657	1.14243	0.985551	1_minor proviral	1_minor slower	proviral	neutral
	VSV	MAVS	1.84501	0.244849	0.999103	1.19272	0.95419	1_minor proviral	5_neutral	proviral	neutral
	VSV	MBD4	1.34853	-1.01579	1.05537	1.55394	0.97337	1_minor proviral	4_minor faster	proviral	neutral
	VSV	MCM2	0.79271	1.49481	0.976922	0.764438	0.955595	1_minor proviral	1_minor slower	proviral	neutral
	VSV	MNDA	-1.20361	0.325663	1.04206	0.590094	1.01033	4_minor antiviral	5_neutral	antiviral	neutral
	VSV	MS4A4A	1.47118	-1.13159	1.07969	1.16734	0.955456	1_minor proviral	4_minor faster	proviral	neutral
	VSV	MSR1	0.159879	-0.0388137	0.964049	0.973972	0.836162	5_neutral	5_neutral	neutral	neutral
	VSV	MT1H	-1.17545	-0.319227	0.996975	0.940943	0.953563	4_minor antiviral	5_neutral	antiviral	neutral
	VSV	MT1HL1	0.338881	0.688847	0.922677	0.876819	0.942038	5_neutral	1_minor slower	neutral	neutral
	VSV	MT1M	0.142723	1.32239	0.966343	0.90946	0.957828	5_neutral	1_minor slower	neutral	neutral
	VSV	MT2A	-0.359071	-0.712531	0.983939	0.989681	0.921084	5_neutral	4_minor faster	neutral	neutral
	VSV	MX1	0.0989163	0.223189	0.950562	1.09542	0.918631	5_neutral	5_neutral	neutral	neutral
	VSV	MX2	0.535703	0.0594546	0.976017	1.01716	0.944615	1_minor proviral	5_neutral	proviral	neutral
	VSV	MYCL	0.114134	0.469362	0.964735	0.919848	0.965644	5_neutral	5_neutral	neutral	neutral
	VSV	MYD88	-0.540948	0.780866	0.934205	1.10867	0.867224	4_minor antiviral	1_minor slower	antiviral	neutral
	VSV	NCOA7	0.528155	0.466483	0.973093	1.04104	0.872688	1_minor proviral	5_neutral	proviral	neutral
	VSV	NEXN	-0.227244	-0.142382	1.01686	0.935702	0.911402	5_neutral	5_neutral	neutral	neutral
	VSV	NKX3-1	1.24973	-0.181874	1.01969	1.07233	0.844986	1_minor proviral	5_neutral	proviral	neutral
	VSV	NMI	0.0140533	-0.487692	1.0188	0.937	0.93295	5_neutral	5_neutral	neutral	neutral
	VSV	NT5C3A	-0.424042	1.06936	0.904234	0.971747	1.01592	5_neutral	1_minor slower	neutral	neutral
	VSV	NUPR1	0.165902	2.34636	0.899199	0.816273	0.965082	5_neutral	2_major slower	neutral	neutral
	VSV	OAS1	-0.590013	2.82402	0.945248	0.807113	0.964031	4_minor antiviral	2_major slower	antiviral	neutral
	VSV	OAS2	-0.0497689	1.92292	0.925629	0.753981	0.959684	5_neutral	1_minor slower	neutral	neutral
	VSV	OAS3	-0.456742	1.39436	0.98921	0.820277	0.986017	5_neutral	1_minor slower	neutral	neutral
	VSV	OASL	0.23108	1.67954	0.982314	0.857904	0.996687	5_neutral	1_minor slower	neutral	neutral
	VSV	OGFR	-0.488077	1.21453	0.984891	0.829718	1.04809	5_neutral	1_minor slower	neutral	neutral
	VSV	P2RY14	0.327665	0.79922	0.978794	1.0226	0.988477	5_neutral	1_minor slower	neutral	neutral
	VSV	PALM2-AKAP2	-0.321079	-0.722725	1.00469	0.940296	1.01862	5_neutral	4_minor faster	neutral	neutral
	VSV	PAQR8	0.192936	-0.021635	0.980433	1.08597	0.99673	5_neutral	5_neutral	neutral	neutral
	VSV	PARP10	-0.340462	-0.690772	1.01517	0.890692	0.901625	5_neutral	4_minor faster	neutral	neutral
	VSV	PARP11	0.0645944	-0.528336	1.00273	0.908687	0.957977	5_neutral	4_minor faster	neutral	neutral
	VSV	PARP12	-0.733566	-0.183003	0.944005	1.09322	1.0473	4_minor antiviral	5_neutral	antiviral	neutral
	VSV	PARP14	-0.080145	1.49377	0.986993	0.572618	1.05792	5_neutral	1_minor slower	neutral	neutral
	VSV	PARP9	-0.993204	0.0340459	1.01929	0.773261	1.05675	4_minor antiviral	5_neutral	antiviral	neutral
	VSV	PCDH17	-0.814546	1.28437	0.929039	0.677511	1.04559	4_minor antiviral	1_minor slower	antiviral	neutral
	VSV	PDCD1LG2	-0.528698	1.24455	0.933223	0.820324	0.997766	4_minor antiviral	1_minor slower	antiviral	neutral
	VSV	PDZD2	0.278563	0.686292	0.94779	1.03921	1.05609	5_neutral	1_minor slower	neutral	neutral
	VSV	PGAP1	-0.618396	0.119311	0.970352	0.829752	1.08208	4_minor antiviral	5_neutral	antiviral	neutral
	VSV	PHF11	0.0426717	0.290338	0.991381	0.996101	1.06141	5_neutral	5_neutral	neutral	neutral
	VSV	PID1	-0.359768	-0.268591	0.931754	1.10594	1.05185	5_neutral	5_neutral	neutral	neutral
	VSV	PIWIL4	0.188775	-0.410462	0.981247	1.02504	1.04931	5_neutral	5_neutral	neutral	neutral
	VSV	PLEKHA4	0.936807	0.393741	0.976965	1.02906	0.926658	1_minor proviral	5_neutral	proviral	neutral
	VSV	PLSCR1	0.00320435	-1.37992	1.04887	0.912092	0.963979	5_neutral	4_minor faster	neutral	neutral
	VSV	PLXDC2	0.268384	0.1451	1.00783	0.91582	1.06804	5_neutral	5_neutral	neutral	neutral
	VSV	PMAIP1	0.0995363	0.201152	0.95208	1.06958	1.065	5_neutral	5_neutral	neutral	neutral
	VSV	PNPT1	-0.760764	0.632221	0.967176	0.826782	1.0177	4_minor antiviral	1_minor slower	antiviral	neutral
	VSV	POLD1	0.00856408	0.116019	0.97876	0.994909	1.11522	5_neutral	5_neutral	neutral	neutral
	VSV	POLI	-1.47605	1.96708	0.908955	0.678947	1.23938	4_minor antiviral	1_minor slower	antiviral	neutral
	VSV	PSMB8	0.38581	0.645785	0.960285	0.950437	1.01461	5_neutral	1_minor slower	neutral	neutral
	VSV	RASA2	-0.128087	-0.198447	1.00114	0.936083	0.92941	5_neutral	5_neutral	neutral	neutral
	VSV	RASGEF1B	0.390108	-0.0164064	0.988869	0.851858	1.04087	5_neutral	5_neutral	neutral	neutral
	VSV	RASGRP3	0.787605	0.188749	0.9671	0.934323	1.09858	1_minor proviral	5_neutral	proviral	neutral
	VSV	RGL1	-0.141677	0.145396	0.935344	0.914125	1.09446	5_neutral	5_neutral	neutral	neutral
	VSV	RGS1	-0.580112	0.556292	0.936981	0.887532	1.05245	4_minor antiviral	1_minor slower	antiviral	neutral
	VSV	RHBDD2	0.277487	1.51187	0.910935	0.76132	1.04814	5_neutral	1_minor slower	neutral	neutral
	VSV	RIN2	0.177191	-0.252842	0.988667	0.973303	1.02224	5_neutral	5_neutral	neutral	neutral
	VSV	RNF213	0.665681	0.0250471	0.955614	1.12693	1.0888	1_minor proviral	5_neutral	proviral	neutral
	VSV	RSAD2	0.522048	0.290611	0.989968	1.0101	0.95917	1_minor proviral	5_neutral	proviral	neutral
	VSV	RTCB	-4.26299	2.3381	0.800385	0.921318	0.939324	3_major antiviral	2_major slower	antiviral	neutral
	VSV	RTP4	0.199347	-0.278096	0.960999	1.12744	1.03379	5_neutral	5_neutral	neutral	neutral
	VSV	RUFY4	0.433518	-0.0197287	0.972693	1.13653	0.902059	5_neutral	5_neutral	neutral	neutral
	VSV	S100A4	-0.881597	-0.665444	0.982813	0.981631	0.951952	4_minor antiviral	4_minor faster	antiviral	neutral
	VSV	SAMD9	-0.376745	0.5149	0.966457	1.02673	1.02674	5_neutral	1_minor slower	neutral	neutral
	VSV	SAMD9L	-0.116228	0.289671	0.972556	0.958902	1.03882	5_neutral	5_neutral	neutral	neutral
	VSV	SAMHD1	-0.719701	1.40925	0.890204	1.03541	1.04425	4_minor antiviral	1_minor slower	antiviral	neutral
	VSV	SDS	-0.141237	1.4853	0.933726	0.856363	1.0586	5_neutral	1_minor slower	neutral	neutral
	VSV	SECTM1	-0.340407	-0.0553251	0.950816	1.0758	1.01539	5_neutral	5_neutral	neutral	neutral
	VSV	SLAMF7	-0.185036	-0.965139	1.003	1.06893	0.963343	5_neutral	4_minor faster	neutral	neutral
	VSV	SLC11A1	0.586955	0.102675	0.973226	1.04269	1.05067	1_minor proviral	5_neutral	proviral	neutral
	VSV	SLC15A3	-0.616672	0.875299	0.988731	0.669228	1.04652	4_minor antiviral	1_minor slower	antiviral	neutral
	VSV	SLC16A10	-1.20411	1.00603	0.980127	0.831707	1.03817	4_minor antiviral	1_minor slower	antiviral	neutral
	VSV	SLC1A5	-0.525204	1.01823	0.949553	0.797544	1.0823	4_minor antiviral	1_minor slower	antiviral	neutral
	VSV	SLC25A28	-0.893677	-0.12807	1.02739	0.85585	0.99204	4_minor antiviral	5_neutral	antiviral	neutral
	VSV	SLFN12L	-0.849222	-0.812146	0.981002	0.867539	1.01148	4_minor antiviral	4_minor faster	antiviral	neutral
	VSV	SLFN5	-0.851555	-0.60758	1.03018	0.819545	1.0259	4_minor antiviral	4_minor faster	antiviral	neutral
	VSV	SOCS1	-0.192788	0.317438	0.95712	0.913871	1.06065	5_neutral	5_neutral	neutral	neutral
	VSV	SP100	0.574925	0.774444	0.922501	1.11265	1.07088	1_minor proviral	1_minor slower	proviral	neutral
	VSV	SP110	0.461595	0.440814	0.926593	1.06355	1.08358	5_neutral	5_neutral	neutral	neutral
	VSV	SREK1IP1	0.898213	0.326257	1.00318	0.954152	0.993752	1_minor proviral	5_neutral	proviral	neutral
	VSV	SSB	-1.54328	1.40769	0.914975	0.804089	0.913456	4_minor antiviral	1_minor slower	antiviral	neutral
	VSV	ST14	0.0107655	-0.442757	1.00869	0.780634	0.912546	5_neutral	5_neutral	neutral	neutral
	VSV	STAB1	0.135182	-0.361906	1.0037	0.813131	0.918427	5_neutral	5_neutral	neutral	neutral
	VSV	STAP1	-0.0865958	-0.321756	1.0209	0.756789	0.936442	5_neutral	5_neutral	neutral	neutral
	VSV	STAT1	0.83134	-0.788629	0.967777	1.03317	0.971409	1_minor proviral	4_minor faster	proviral	neutral
	VSV	STAT2	0.776201	-0.0626469	0.98855	0.824812	0.929369	1_minor proviral	5_neutral	proviral	neutral
	VSV	TAP1	0.322282	-0.625601	1.02008	0.836157	0.965697	5_neutral	4_minor faster	neutral	neutral
	VSV	TAP2	0.704973	-0.527419	1.01241	0.782433	0.930691	1_minor proviral	4_minor faster	proviral	neutral
	VSV	TDO2	0.266866	-0.62745	1.01134	0.779864	0.915463	5_neutral	4_minor faster	neutral	neutral
	VSV	TDRD7	0.958052	-0.212678	0.990733	0.859933	0.944547	1_minor proviral	5_neutral	proviral	neutral
	VSV	TIFA	0.680002	-0.468727	1.07031	0.666567	0.909162	1_minor proviral	5_neutral	proviral	neutral
	VSV	TLR3	1.00889	-0.458922	1.02701	0.779209	0.901418	1_minor proviral	5_neutral	proviral	neutral
	VSV	TLR7	-0.182004	0.394658	0.958262	0.796594	0.959177	5_neutral	5_neutral	neutral	neutral
	VSV	TMEM140	0.428262	-0.502785	1.00674	0.87699	0.933776	5_neutral	4_minor faster	neutral	neutral
	VSV	TMEM217	0.529778	0.578713	0.998367	0.747581	0.958214	1_minor proviral	1_minor slower	proviral	neutral
	VSV	TMEM62	0.499211	-0.45261	1.01918	0.8204	0.953925	5_neutral	5_neutral	neutral	neutral
	VSV	TNFRSF1B	0.21631	0.88582	0.96408	0.786137	0.954292	5_neutral	1_minor slower	neutral	neutral
	VSV	TNFSF10	-0.773487	-0.817067	0.974835	0.848874	0.969583	4_minor antiviral	4_minor faster	antiviral	neutral
	VSV	TNFSF13B	-0.44075	0.73248	0.971117	0.703932	0.917676	5_neutral	1_minor slower	neutral	neutral
	VSV	TNFSF18	0.315579	0.0907832	0.967508	0.754488	0.954987	5_neutral	5_neutral	neutral	neutral
	VSV	TNFSF8	-0.437212	1.14082	0.942268	0.703198	0.912329	5_neutral	1_minor slower	neutral	neutral
	VSV	TRAF3IP3	-0.569293	-0.639662	1.03398	0.814792	0.947739	4_minor antiviral	4_minor faster	antiviral	neutral
	VSV	TRANK1	-0.262344	-0.356718	1.0171	0.711924	0.954537	5_neutral	5_neutral	neutral	neutral
	VSV	TRIM21	0.252197	-0.139771	1.00576	0.858155	0.916602	5_neutral	5_neutral	neutral	neutral
	VSV	TRIM22	-0.202459	-0.48109	0.977426	0.958276	0.928675	5_neutral	5_neutral	neutral	neutral
	VSV	TRIM25	-0.279578	1.32627	0.962608	0.780183	0.962729	5_neutral	1_minor slower	neutral	neutral
	VSV	TRIM38	0.413692	0.580425	0.932825	0.896389	0.970978	5_neutral	1_minor slower	neutral	neutral
	VSV	TRIM5	-1.88224	-0.131516	0.951663	0.774824	0.95276	4_minor antiviral	5_neutral	antiviral	neutral
	VSV	TRIM69	0.542928	0.679019	0.990938	0.852117	0.957535	1_minor proviral	1_minor slower	proviral	neutral
	VSV	TYMP	0.0989358	-0.190424	0.965277	0.96879	0.963519	5_neutral	5_neutral	neutral	neutral
	VSV	UBA7	0.957578	0.62267	0.96164	0.853414	0.983739	1_minor proviral	1_minor slower	proviral	neutral
	VSV	UBN2	1.38972	-0.752216	0.995752	1.03764	0.942256	1_minor proviral	4_minor faster	proviral	neutral
	VSV	UBQLNL	0.764245	0.544538	1.00566	0.801643	0.958583	1_minor proviral	1_minor slower	proviral	neutral
	VSV	VCAN	0.787471	-0.188389	0.958874	1.03506	0.926515	1_minor proviral	5_neutral	proviral	neutral
	VSV	WARS1	-0.0300684	-0.028992	0.898534	1.20238	0.963846	5_neutral	5_neutral	neutral	neutral
	VSV	XAF1	-0.217804	0.0261211	0.936412	0.910819	0.956883	5_neutral	5_neutral	neutral	neutral
	VSV	ZADH2	0.406222	1.538	0.944842	0.751632	0.958444	5_neutral	1_minor slower	neutral	neutral
	VSV	ZBP1	0.971039	0.19296	0.968963	0.938992	0.974184	1_minor proviral	5_neutral	proviral	neutral
	VSV	ZBTB48	-0.285531	0.933325	0.984675	0.710029	0.967508	5_neutral	1_minor slower	neutral	neutral
	VSV	ZC3HAV1	1.81019	1.30015	0.935458	0.877762	0.94727	1_minor proviral	1_minor slower	proviral	neutral
	VSV	ZMAT3	0.683056	0.429821	0.99052	0.830321	0.943577	1_minor proviral	5_neutral	proviral	neutral
	VSV	ZNF44	0.288847	0.264601	0.972787	0.752569	0.948833	5_neutral	5_neutral	neutral	neutral
	VSV	ZNF516	0.975106	-0.3192	0.978765	1.00405	0.944084	1_minor proviral	5_neutral	proviral	neutral
	VSV	ZNFX1	0.961278	0.0918212	0.991907	0.868454	0.954299	1_minor proviral	5_neutral	proviral	neutral
	YFV	AC005013.1	-0.197034	1.42116	0.941286	3.81531	0.833901	5_neutral	1_minor slower	neutral	neutral
	YFV	ACO1	0.342761	1.04504	0.973884	2.11296	0.895317	5_neutral	1_minor slower	neutral	neutral
	YFV	ADAM12	0.151144	0.700366	0.980786	1.30033	0.904315	5_neutral	1_minor slower	neutral	neutral
[truncated: 282 more rows]

## Sheet: Fig. 2b
Figure 2b
	source data:	see sheet "Fig. 2a"

## Sheet: Fig. 2c
Figure 2c
	source data:	see sheet "Fig. 2a"

## Sheet: Fig. 3b
Figure 3b
	input data:	see sheet "Fig. 2a"
	Neuron assignments
	knockout	neuron
	AC005013.1	9
	ACO1	10
	ADAM12	10
	ADAMDEC1	10
	ADAR	10
	ADORA3	10
	AIM2	10
	AKAP2	10
	ALOX5AP	10
	ANKRD22	10
	APOBEC3A	19
	APOBEC3G	10
	APOL1	14
	APOL2	14
	APOL3	10
	APOL4	10
	APOL6	10
	ARAP1	16
	ARL9	14
	ASGR1	15
	ATF3	19
	ATF7IP	14
	ATXN1	19
	BATF	10
	BATF2	14
	BORCS8	18
	BRD3	15
	BST2	16
	C19orf66	15
	C6orf100	14
	C9orf91	14
	CAPN15	14
	CASP1	15
	CBFA2T3	15
	CCL13	7
	CCL2	19
	CCL24	10
	CCL7	14
	CCL8	14
	CCNA1	14
	CCR1	14
	CCR2	15
	CD180	16
	CD274	14
	CD38	14
	CD69	15
	CD80	15
	CEACAM1	10
	CFB	10
	CFHR1	7
	CH25H	15
	CHST2	15
	CLEC5A	14
	CLECL1	1
	CMKLR1	10
	CMPK2	14
	CNP	15
	CTAGE1	15
	CX3CR1	14
	CXCL10	10
	CXCL11	19
	CXCL3	7
	CXCL9	7
	CYP2J2	7
	DCT	15
	DDX58	5
	DDX60	1
	DDX60L	14
	DEFB1	1
	DHX58	7
	DOK1	7
	DOK2	10
	DOK3	9
	DTX3L	16
	DUSP7	15
	EIF2AK2	13
	EMP1	15
	EMR3	15
	ENG	1
	ENPP2	15
	EPHB2	15
	EPSTI1	15
	ETV7	15
	EVI2A	10
	EZH1	8
	FABP4	8
	FAM105A	8
	FAM107A	8
	FAM110A	8
	FAM20A	8
	FAM46A	8
	FAM72A	8
	FBXO6	8
	FCAR	8
	FFAR2	8
	FGL2	8
	FOS	18
	FPR2	18
	GBP1	18
	GBP3	18
	GBP4	18
	GBP5	18
	GLIPR2	1
	GLS	12
	GMPR	18
	GPC4	18
	GPR141	18
	GPR155	18
	HAPLN3	9
	HAVCR2	11
	HELZ2	11
	HERC5	18
	HERC6	18
	HES4	14
	HESX1	15
	HLA-B	11
	HLA-C	18
	HMHA1	18
	HSH2D	18
	IDO1	18
	IFI16	18
	IFI27	18
	IFI35	7
	IFI44	11
	IFI44L	18
	IFI6	19
	IFIH1	16
	IFIT1	11
	IFIT2	7
	IFIT3	8
	IFIT5	18
	IFITM1	8
	IFITM2	4
	IFITM3	11
	IFNE	14
	IFNG	11
	IGF2BP3	11
	IL15	11
	IL15RA	1
	IL1A	11
	IL1RN	14
	IL4I1	18
	IRF1	7
	IRF7	8
	IRF9	5
	IRG1	18
	ISG15	15
	ISG20	11
	ITPKB	18
	KCNE3	11
	KLF7	14
	LAG3	11
	LAMP3	15
	LAP3	11
	LGALS3BP	11
	LGALS9B	12
	LILRA1	12
	LILRA5	18
	LRCH2	11
	LRRC25	11
	LY6D	7
	LY6E	2
	MAP3K1	11
	MAVS	5
	MBD4	18
	MCM2	11
	MNDA	18
	MS4A4A	18
	MSR1	4
	MT1H	9
	MT1HL1	9
	MT1M	9
	MT2A	9
	MX1	9
	MX2	9
	MYCL	9
	MYD88	9
	Mx2	4
	NCOA7	4
	NEXN	4
	NKX3-1	4
	NMI	10
	NT5C3A	9
	NUPR1	9
	OAS1	9
	OAS2	9
	OAS3	3
	OASL	16
	OGFR	9
	P2RY14	9
	PALM2-AKAP2	18
	PAQR8	18
	PARP10	4
	PARP11	20
	PARP12	7
	PARP14	1
	PARP9	7
	PCDH17	11
	PDCD1LG2	11
	PDZD2	7
	PGAP1	11
	PHF11	11
	PID1	7
	PIWIL4	11
	PLEKHA4	4
	PLSCR1	4
	PLXDC2	7
	PMAIP1	11
	PNPT1	7
	POLD1	1
	POLI	20
	PSMB8	7
	RASA2	4
	RASGEF1B	11
	RASGRP3	11
	RGL1	7
	RGS1	1
	RHBDD2	1
	RIN2	1
	RNF213	1
	RSAD2	14
	RTCB	6
	RTP4	7
	RUFY4	4
	S100A4	19
	SAMD9	7
	SAMD9L	1
	SAMHD1	11
	SDS	1
	SECTM1	11
	SLAMF7	4
	SLC11A1	7
	SLC15A3	1
	SLC16A10	7
	SLC1A5	11
	SLC25A28	11
	SLFN12L	16
	SLFN5	11
	SOCS1	7
	SP100	11
	SP110	1
	SREK1IP1	4
	SSB	15
	ST14	19
	STAB1	19
	STAP1	19
	STAT1	5
	STAT2	5
	TAP1	19
	TAP2	19
	TDO2	19
	TDRD7	19
	TIFA	19
	TLR3	19
	TLR7	16
	TMEM140	16
	TMEM217	16
	TMEM62	16
	TNFRSF1B	7
	TNFSF10	16
	TNFSF13B	16
	TNFSF18	16
	TNFSF8	1
	TRAF3IP3	16
	TRANK1	1
	TRIM21	16
	TRIM22	16
	TRIM25	17
	TRIM38	16
	TRIM5	16
	TRIM69	16
	TYMP	16
	UBA7	16
	UBN2	16
	UBQLNL	16
	VCAN	16
	WARS1	16
	XAF1	16
	ZADH2	16
	ZBP1	16
	ZBTB48	16
	ZC3HAV1	17
	ZMAT3	16
	ZNF44	16
	ZNF516	16
	ZNFX1	16
	Weights per input variable and neuron
		K_HSV-1	K_MV	K_RVFV	K_SARS-CoV-2	K_SFV	K_VACV	K_VSV	K_YFV	tau_HSV-1	tau_MV	tau_RVFV	tau_SARS-CoV-2	tau_SFV	tau_VACV	tau_VSV	tau_YFV	beta_HSV-1	beta_MV	beta_RVFV	beta_SARS-CoV-2	beta_SFV	beta_VACV	beta_VSV	beta_YFV
	V1	-0.261278	-0.342281	0.395668	0.350141	-0.0472422	-0.824508	-0.0495437	-0.159185	1.36481	-0.752305	-0.373674	1.09568	-0.360501	-0.900636	0.697298	-0.347534	-0.403475	0.608209	-0.238765	-0.922748	0.15322	0.0250794	-0.499199	0.382799
	V2	0.383655	-1.57672	0.685934	10.1303	-0.315029	-0.649182	1.4518	-0.405788	-0.215366	-2.21857	-0.207942	4.51499	-0.528496	-0.457402	1.06345	-0.0421623	0.219748	2.34585	-2.33491	-3.21494	0.568753	0.2085	-0.530541	1.60353
	V3	2.53986	0.53616	-0.28527	1.93997	14.5586	6.05109	-0.459067	-0.269279	-0.384224	0.131885	0.457311	3.14997	8.72435	4.93779	1.39709	-0.384899	1.6859	0.334781	-0.776416	-1.27342	-6.62474	0.764839	0.0900169	0.869216
	V4	-1.01097	0.0381761	-0.578487	0.70312	-0.304695	0.439676	0.42709	-0.116662	-1.54965	0.0875858	0.436982	0.406497	-0.265642	-0.125826	-0.371279	0.481991	0.578557	-1.04911	0.0330489	-0.352012	0.531509	1.87328	0.401392	-0.631528
	V5	0.203363	1.83339	4.73672	1.0837	2.53606	0.591485	1.12137	6.7034	-1.12983	-0.364	1.44577	0.587525	4.54681	0.70129	-0.215039	5.82526	0.581996	2.18553	-5.38748	-0.526755	-3.7056	-1.3081	-0.0407286	-5.41899
	V6	-1.57611	-1.3529	-0.509402	-0.95537	0.0576752	-1.99828	-4.27041	-0.573661	-0.127685	-0.00596841	-1.08509	2.07596	0.563339	1.38506	2.33949	0.0224545	0.989405	-0.551508	-0.973093	0.248444	-1.36526	-5.57476	-4.22475	0.103874
	V7	-0.327016	0.542217	0.344121	-0.181638	0.11094	-0.45243	-0.312489	-0.123556	-0.201651	0.49505	-0.622494	0.7917	-0.0246903	-0.31272	0.198594	-0.639333	-0.0697398	-0.237776	0.038514	-0.710749	-0.344696	-0.393654	-0.285955	0.517186
	V8	0.955814	1.12175	0.926287	0.418253	-0.347399	1.45762	0.853834	0.0398695	-0.289496	0.819866	0.226461	-0.0983125	-0.109205	0.514502	-1.68363	0.37741	0.4805	-0.516194	0.0157654	0.443173	0.235849	0.935477	1.03936	-0.153412
	V9	1.60711	-0.505759	-0.749579	0.526217	-0.346289	0.679357	-0.216939	-0.234663	-0.351383	-0.104524	0.791647	0.525106	-0.363591	1.1443	0.784395	0.20836	1.22893	-0.560278	0.271426	-0.264489	0.689517	0.359704	-0.701165	0.0161473
	V10	-0.412999	-0.0552644	-0.739206	-0.068047	-0.293388	0.833163	-0.307989	0.0819712	-0.516682	1.10857	0.605138	0.126282	0.175309	0.593177	-0.376682	0.326744	-0.299456	-1.0752	0.26613	-0.694394	-0.225672	-0.521445	-0.219928	-0.553615
	V11	0.240465	-0.260307	0.0691944	-0.202687	-0.0315872	-0.492547	0.311802	-0.100053	-0.003417	-0.664576	-0.720703	-0.279939	-0.399762	-0.305086	0.360678	-0.456663	0.236583	0.80386	-0.034276	0.296844	0.229907	0.11942	-0.397354	0.483204
	V12	1.51208	-1.39301	-0.771972	0.964887	-0.0267845	-1.01619	-2.26403	-0.288959	-2.15402	0.0104548	0.57509	0.563887	0.236042	1.43014	-0.929764	-0.22815	1.22782	-0.428775	-0.137283	-0.186859	-0.482887	-2.21322	0.615461	0.58706
	V13	3.74966	1.85145	5.89808	0.489575	1.41437	0.441359	1.13242	-0.688967	-0.350517	0.0613011	2.78366	-0.450783	-4.3382	0.236285	-0.137863	-0.504221	-0.220672	0.385402	-1.49154	0.227356	2.88147	0.486277	1.92331	1.11536
	V14	-0.47471	0.0184995	0.0475919	-0.382283	-0.00303635	0.1704	0.109579	0.0282381	0.102081	-0.273261	-0.382616	-0.300457	-0.0955719	-0.103999	0.363634	-0.170889	-0.902327	0.280182	0.191418	-0.362146	0.0286068	-0.631389	1.03679	-0.213773
	V15	-0.769175	-0.138088	-0.0368407	-0.673492	-0.0225268	-0.161018	-1.19096	-0.0380522	0.664717	0.454247	-0.494314	-0.537103	-0.0681976	-0.0411555	0.728281	-0.323774	-1.33966	-0.26854	0.324429	0.379197	0.370787	-0.495493	-0.632489	-0.0940756
	V16	-0.278896	-0.676716	-0.123881	0.0320599	-0.024921	-0.629442	0.125279	-0.283254	0.968493	-1.01052	0.516326	-0.366241	0.329339	-0.465926	0.0998693	0.172011	0.0106408	0.607284	-0.0426053	0.668712	-0.400151	0.0184215	-0.172635	0.147794
	V17	-0.39711	-1.23196	-0.526577	-0.208302	0.840947	-6.08717	0.885482	-0.177838	0.873793	-0.565433	0.469993	-0.759905	0.34528	-6.99802	1.31454	0.0117324	0.50742	0.633887	0.887929	1.67159	-2.6136	0.838293	-0.863878	0.512837
	V18	0.638997	0.240896	-0.268111	-0.0406054	-0.00245602	0.150117	0.434982	-0.173489	-0.373512	0.448065	-0.519134	-0.237114	-0.395086	0.553148	-1.10642	-0.675734	0.453206	0.0206659	0.417279	0.336878	0.12566	0.116551	0.942061	0.750569
	V19	-0.331376	-0.199542	-0.616612	-0.66682	-0.384397	0.715908	0.0888834	-0.170359	-0.00103103	0.158868	1.1507	-0.954604	0.0609464	0.200836	-0.55323	0.563459	-0.0761247	-0.269214	0.310324	0.806857	0.697829	0.249338	0.521074	-0.567827
	V20	-2.41951	6.97649	0.718723	0.0218643	-0.134965	-0.330025	-0.664363	0.0956553	-2.75602	3.40375	-0.903737	0.415245	1.09097	-1.51506	0.651945	0.463243	-1.21939	-2.49209	1.55882	-0.137225	-0.0762152	0.305174	-0.611342	-0.207284

## Sheet: Fig. 3c
Figure 3c
	source data:	see sheet "Fig. 1c"

## Sheet: Fig. 3d
Figure 3d
	id	Majority protein IDs	Protein names	Gene names	Fasta headers	Sample	intensity	rep	condition
	2404	Q52LJ0;Q52LJ0-1	Protein FAM98B	FAM98B	sp|Q52LJ0|FA98B_HUMAN Protein FAM98B OS=Homo sapiens OX=9606 GN=FAM98B PE=1 SV=2;sp|Q52LJ0-1|FA98B_HUMAN Isoform 1 of Protein FAM98B OS=Homo sapiens OX=9606 GN=FAM98B	NTC_IFN	21.7376	1	Global_Reference
	3168	Q92499;Q92499-3;Q92499-2	ATP-dependent RNA helicase DDX1	DDX1	sp|Q92499|DDX1_HUMAN ATP-dependent RNA helicase DDX1 OS=Homo sapiens OX=9606 GN=DDX1 PE=1 SV=2;sp|Q92499-3|DDX1_HUMAN Isoform 3 of ATP-dependent RNA helicase DDX1 OS=Homo sapiens OX=9606 GN=DDX1;sp|Q92499-2|DDX1_HUMAN Isoform 2 of ATP-dependent RNA helicas	NTC_IFN	24.1795	1	Global_Reference
	3686	Q9BVC5;Q9BVC5-2	Ashwin	C2orf49	sp|Q9BVC5|ASHWN_HUMAN Ashwin OS=Homo sapiens OX=9606 GN=C2orf49 PE=1 SV=1;sp|Q9BVC5-2|ASHWN_HUMAN Isoform 2 of Ashwin OS=Homo sapiens OX=9606 GN=C2orf49	NTC_IFN	20.6644	1	Global_Reference
	4553	Q9Y224	UPF0568 protein C14orf166	C14orf166	sp|Q9Y224|RTRAF_HUMAN RNA transcription, translation and transport factor protein OS=Homo sapiens OX=9606 GN=RTRAF PE=1 SV=1	NTC_IFN	24.3836	1	Global_Reference
	4645	Q9Y3I0	tRNA-splicing ligase RtcB homolog	RTCB	sp|Q9Y3I0|RTCB_HUMAN RNA-splicing ligase RtcB homolog OS=Homo sapiens OX=9606 GN=RTCB PE=1 SV=1	NTC_IFN	24.4459	1	Global_Reference
	2404	Q52LJ0;Q52LJ0-1	Protein FAM98B	FAM98B	sp|Q52LJ0|FA98B_HUMAN Protein FAM98B OS=Homo sapiens OX=9606 GN=FAM98B PE=1 SV=2;sp|Q52LJ0-1|FA98B_HUMAN Isoform 1 of Protein FAM98B OS=Homo sapiens OX=9606 GN=FAM98B	NTC_IFN	20.9332	2	Global_Reference
	3168	Q92499;Q92499-3;Q92499-2	ATP-dependent RNA helicase DDX1	DDX1	sp|Q92499|DDX1_HUMAN ATP-dependent RNA helicase DDX1 OS=Homo sapiens OX=9606 GN=DDX1 PE=1 SV=2;sp|Q92499-3|DDX1_HUMAN Isoform 3 of ATP-dependent RNA helicase DDX1 OS=Homo sapiens OX=9606 GN=DDX1;sp|Q92499-2|DDX1_HUMAN Isoform 2 of ATP-dependent RNA helicas	NTC_IFN	24.3249	2	Global_Reference
	3686	Q9BVC5;Q9BVC5-2	Ashwin	C2orf49	sp|Q9BVC5|ASHWN_HUMAN Ashwin OS=Homo sapiens OX=9606 GN=C2orf49 PE=1 SV=1;sp|Q9BVC5-2|ASHWN_HUMAN Isoform 2 of Ashwin OS=Homo sapiens OX=9606 GN=C2orf49	NTC_IFN	20.681	2	Global_Reference
	4553	Q9Y224	UPF0568 protein C14orf166	C14orf166	sp|Q9Y224|RTRAF_HUMAN RNA transcription, translation and transport factor protein OS=Homo sapiens OX=9606 GN=RTRAF PE=1 SV=1	NTC_IFN	24.6091	2	Global_Reference
	4645	Q9Y3I0	tRNA-splicing ligase RtcB homolog	RTCB	sp|Q9Y3I0|RTCB_HUMAN RNA-splicing ligase RtcB homolog OS=Homo sapiens OX=9606 GN=RTCB PE=1 SV=1	NTC_IFN	24.7801	2	Global_Reference
	2404	Q52LJ0;Q52LJ0-1	Protein FAM98B	FAM98B	sp|Q52LJ0|FA98B_HUMAN Protein FAM98B OS=Homo sapiens OX=9606 GN=FAM98B PE=1 SV=2;sp|Q52LJ0-1|FA98B_HUMAN Isoform 1 of Protein FAM98B OS=Homo sapiens OX=9606 GN=FAM98B	NTC_IFN	21.5518	3	Global_Reference
	3168	Q92499;Q92499-3;Q92499-2	ATP-dependent RNA helicase DDX1	DDX1	sp|Q92499|DDX1_HUMAN ATP-dependent RNA helicase DDX1 OS=Homo sapiens OX=9606 GN=DDX1 PE=1 SV=2;sp|Q92499-3|DDX1_HUMAN Isoform 3 of ATP-dependent RNA helicase DDX1 OS=Homo sapiens OX=9606 GN=DDX1;sp|Q92499-2|DDX1_HUMAN Isoform 2 of ATP-dependent RNA helicas	NTC_IFN	24.3795	3	Global_Reference
	3686	Q9BVC5;Q9BVC5-2	Ashwin	C2orf49	sp|Q9BVC5|ASHWN_HUMAN Ashwin OS=Homo sapiens OX=9606 GN=C2orf49 PE=1 SV=1;sp|Q9BVC5-2|ASHWN_HUMAN Isoform 2 of Ashwin OS=Homo sapiens OX=9606 GN=C2orf49	NTC_IFN	20.3477	3	Global_Reference
	4553	Q9Y224	UPF0568 protein C14orf166	C14orf166	sp|Q9Y224|RTRAF_HUMAN RNA transcription, translation and transport factor protein OS=Homo sapiens OX=9606 GN=RTRAF PE=1 SV=1	NTC_IFN	24.6762	3	Global_Reference
	4645	Q9Y3I0	tRNA-splicing ligase RtcB homolog	RTCB	sp|Q9Y3I0|RTCB_HUMAN RNA-splicing ligase RtcB homolog OS=Homo sapiens OX=9606 GN=RTCB PE=1 SV=1	NTC_IFN	24.6381	3	Global_Reference
	2404	Q52LJ0;Q52LJ0-1	Protein FAM98B	FAM98B	sp|Q52LJ0|FA98B_HUMAN Protein FAM98B OS=Homo sapiens OX=9606 GN=FAM98B PE=1 SV=2;sp|Q52LJ0-1|FA98B_HUMAN Isoform 1 of Protein FAM98B OS=Homo sapiens OX=9606 GN=FAM98B	NTC_IFN	18.8391	4	Global_Reference
	3168	Q92499;Q92499-3;Q92499-2	ATP-dependent RNA helicase DDX1	DDX1	sp|Q92499|DDX1_HUMAN ATP-dependent RNA helicase DDX1 OS=Homo sapiens OX=9606 GN=DDX1 PE=1 SV=2;sp|Q92499-3|DDX1_HUMAN Isoform 3 of ATP-dependent RNA helicase DDX1 OS=Homo sapiens OX=9606 GN=DDX1;sp|Q92499-2|DDX1_HUMAN Isoform 2 of ATP-dependent RNA helicas	NTC_IFN	24.3296	4	Global_Reference
	3686	Q9BVC5;Q9BVC5-2	Ashwin	C2orf49	sp|Q9BVC5|ASHWN_HUMAN Ashwin OS=Homo sapiens OX=9606 GN=C2orf49 PE=1 SV=1;sp|Q9BVC5-2|ASHWN_HUMAN Isoform 2 of Ashwin OS=Homo sapiens OX=9606 GN=C2orf49	NTC_IFN	21.4441	4	Global_Reference
	4553	Q9Y224	UPF0568 protein C14orf166	C14orf166	sp|Q9Y224|RTRAF_HUMAN RNA transcription, translation and transport factor protein OS=Homo sapiens OX=9606 GN=RTRAF PE=1 SV=1	NTC_IFN	24.5647	4	Global_Reference
	4645	Q9Y3I0	tRNA-splicing ligase RtcB homolog	RTCB	sp|Q9Y3I0|RTCB_HUMAN RNA-splicing ligase RtcB homolog OS=Homo sapiens OX=9606 GN=RTCB PE=1 SV=1	NTC_IFN	24.438	4	Global_Reference
	2404	Q52LJ0;Q52LJ0-1	Protein FAM98B	FAM98B	sp|Q52LJ0|FA98B_HUMAN Protein FAM98B OS=Homo sapiens OX=9606 GN=FAM98B PE=1 SV=2;sp|Q52LJ0-1|FA98B_HUMAN Isoform 1 of Protein FAM98B OS=Homo sapiens OX=9606 GN=FAM98B	RTCB_IFN	18.5387	1	RTCB
	3168	Q92499;Q92499-3;Q92499-2	ATP-dependent RNA helicase DDX1	DDX1	sp|Q92499|DDX1_HUMAN ATP-dependent RNA helicase DDX1 OS=Homo sapiens OX=9606 GN=DDX1 PE=1 SV=2;sp|Q92499-3|DDX1_HUMAN Isoform 3 of ATP-dependent RNA helicase DDX1 OS=Homo sapiens OX=9606 GN=DDX1;sp|Q92499-2|DDX1_HUMAN Isoform 2 of ATP-dependent RNA helicas	RTCB_IFN	22.472	1	RTCB
	3686	Q9BVC5;Q9BVC5-2	Ashwin	C2orf49	sp|Q9BVC5|ASHWN_HUMAN Ashwin OS=Homo sapiens OX=9606 GN=C2orf49 PE=1 SV=1;sp|Q9BVC5-2|ASHWN_HUMAN Isoform 2 of Ashwin OS=Homo sapiens OX=9606 GN=C2orf49	RTCB_IFN	17.0997	1	RTCB
	4553	Q9Y224	UPF0568 protein C14orf166	C14orf166	sp|Q9Y224|RTRAF_HUMAN RNA transcription, translation and transport factor protein OS=Homo sapiens OX=9606 GN=RTRAF PE=1 SV=1	RTCB_IFN	20.7221	1	RTCB
	4645	Q9Y3I0	tRNA-splicing ligase RtcB homolog	RTCB	sp|Q9Y3I0|RTCB_HUMAN RNA-splicing ligase RtcB homolog OS=Homo sapiens OX=9606 GN=RTCB PE=1 SV=1	RTCB_IFN	20.4527	1	RTCB
	2404	Q52LJ0;Q52LJ0-1	Protein FAM98B	FAM98B	sp|Q52LJ0|FA98B_HUMAN Protein FAM98B OS=Homo sapiens OX=9606 GN=FAM98B PE=1 SV=2;sp|Q52LJ0-1|FA98B_HUMAN Isoform 1 of Protein FAM98B OS=Homo sapiens OX=9606 GN=FAM98B	RTCB_IFN	18.2457	2	RTCB
	3168	Q92499;Q92499-3;Q92499-2	ATP-dependent RNA helicase DDX1	DDX1	sp|Q92499|DDX1_HUMAN ATP-dependent RNA helicase DDX1 OS=Homo sapiens OX=9606 GN=DDX1 PE=1 SV=2;sp|Q92499-3|DDX1_HUMAN Isoform 3 of ATP-dependent RNA helicase DDX1 OS=Homo sapiens OX=9606 GN=DDX1;sp|Q92499-2|DDX1_HUMAN Isoform 2 of ATP-dependent RNA helicas	RTCB_IFN	19.7945	2	RTCB
	3686	Q9BVC5;Q9BVC5-2	Ashwin	C2orf49	sp|Q9BVC5|ASHWN_HUMAN Ashwin OS=Homo sapiens OX=9606 GN=C2orf49 PE=1 SV=1;sp|Q9BVC5-2|ASHWN_HUMAN Isoform 2 of Ashwin OS=Homo sapiens OX=9606 GN=C2orf49	RTCB_IFN	16.5883	2	RTCB
	4553	Q9Y224	UPF0568 protein C14orf166	C14orf166	sp|Q9Y224|RTRAF_HUMAN RNA transcription, translation and transport factor protein OS=Homo sapiens OX=9606 GN=RTRAF PE=1 SV=1	RTCB_IFN	20.6273	2	RTCB
	4645	Q9Y3I0	tRNA-splicing ligase RtcB homolog	RTCB	sp|Q9Y3I0|RTCB_HUMAN RNA-splicing ligase RtcB homolog OS=Homo sapiens OX=9606 GN=RTCB PE=1 SV=1	RTCB_IFN	23.255	2	RTCB
	2404	Q52LJ0;Q52LJ0-1	Protein FAM98B	FAM98B	sp|Q52LJ0|FA98B_HUMAN Protein FAM98B OS=Homo sapiens OX=9606 GN=FAM98B PE=1 SV=2;sp|Q52LJ0-1|FA98B_HUMAN Isoform 1 of Protein FAM98B OS=Homo sapiens OX=9606 GN=FAM98B	RTCB_IFN	19.1776	3	RTCB
	3168	Q92499;Q92499-3;Q92499-2	ATP-dependent RNA helicase DDX1	DDX1	sp|Q92499|DDX1_HUMAN ATP-dependent RNA helicase DDX1 OS=Homo sapiens OX=9606 GN=DDX1 PE=1 SV=2;sp|Q92499-3|DDX1_HUMAN Isoform 3 of ATP-dependent RNA helicase DDX1 OS=Homo sapiens OX=9606 GN=DDX1;sp|Q92499-2|DDX1_HUMAN Isoform 2 of ATP-dependent RNA helicas	RTCB_IFN	20.0771	3	RTCB
	3686	Q9BVC5;Q9BVC5-2	Ashwin	C2orf49	sp|Q9BVC5|ASHWN_HUMAN Ashwin OS=Homo sapiens OX=9606 GN=C2orf49 PE=1 SV=1;sp|Q9BVC5-2|ASHWN_HUMAN Isoform 2 of Ashwin OS=Homo sapiens OX=9606 GN=C2orf49	RTCB_IFN	17.1851	3	RTCB
	4553	Q9Y224	UPF0568 protein C14orf166	C14orf166	sp|Q9Y224|RTRAF_HUMAN RNA transcription, translation and transport factor protein OS=Homo sapiens OX=9606 GN=RTRAF PE=1 SV=1	RTCB_IFN	20.5073	3	RTCB
	4645	Q9Y3I0	tRNA-splicing ligase RtcB homolog	RTCB	sp|Q9Y3I0|RTCB_HUMAN RNA-splicing ligase RtcB homolog OS=Homo sapiens OX=9606 GN=RTCB PE=1 SV=1	RTCB_IFN	20.6008	3	RTCB
	2404	Q52LJ0;Q52LJ0-1	Protein FAM98B	FAM98B	sp|Q52LJ0|FA98B_HUMAN Protein FAM98B OS=Homo sapiens OX=9606 GN=FAM98B PE=1 SV=2;sp|Q52LJ0-1|FA98B_HUMAN Isoform 1 of Protein FAM98B OS=Homo sapiens OX=9606 GN=FAM98B	RTCB_IFN	17.659	4	RTCB
	3168	Q92499;Q92499-3;Q92499-2	ATP-dependent RNA helicase DDX1	DDX1	sp|Q92499|DDX1_HUMAN ATP-dependent RNA helicase DDX1 OS=Homo sapiens OX=9606 GN=DDX1 PE=1 SV=2;sp|Q92499-3|DDX1_HUMAN Isoform 3 of ATP-dependent RNA helicase DDX1 OS=Homo sapiens OX=9606 GN=DDX1;sp|Q92499-2|DDX1_HUMAN Isoform 2 of ATP-dependent RNA helicas	RTCB_IFN	18.2855	4	RTCB
	3686	Q9BVC5;Q9BVC5-2	Ashwin	C2orf49	sp|Q9BVC5|ASHWN_HUMAN Ashwin OS=Homo sapiens OX=9606 GN=C2orf49 PE=1 SV=1;sp|Q9BVC5-2|ASHWN_HUMAN Isoform 2 of Ashwin OS=Homo sapiens OX=9606 GN=C2orf49	RTCB_IFN	17.0183	4	RTCB
	4553	Q9Y224	UPF0568 protein C14orf166	C14orf166	sp|Q9Y224|RTRAF_HUMAN RNA transcription, translation and transport factor protein OS=Homo sapiens OX=9606 GN=RTRAF PE=1 SV=1	RTCB_IFN	21.4924	4	RTCB
	4645	Q9Y3I0	tRNA-splicing ligase RtcB homolog	RTCB	sp|Q9Y3I0|RTCB_HUMAN RNA-splicing ligase RtcB homolog OS=Homo sapiens OX=9606 GN=RTCB PE=1 SV=1	RTCB_IFN	19.8129	4	RTCB

## Sheet: Fig. 4a
Figure 4a
	source data:	see sheet "Fig. 1c"

## Sheet: Fig. 4b
Figure 4b
	source data:	see sheet "Fig. 1c"

[truncated: 49 more sheets: Fig. 4d, Fig. 5c, Fig. 5d, Fig. 6a, Fig. 6b, Fig. 6c, Fig. 6d, Fig. 6e, Fig. 7a, Fig. 7b, Fig. 7c, Fig. 7d, Fig. 7e, Fig. 7f, Fig. 7g, Fig. 7h, SFig. 1a, SFig. 1c, SFig. 1d, SFig. 1e …]
